# Supplementary material for: Comprehensive Identification of Long Non-coding RNAs in Purified Cell Types from the Brain Reveals Functional LncRNA in OPC Fate Determination
Source: PLoS Genet. 2015 Dec 18;11(12):e1005669. doi: 10.1371/journal.pgen.1005669 (PMC4980008; doi:10.1371/journal.pgen.1005669)
Supplement: S1 Table — Signals from other cell types were estimated using established cell-type specific markers. (XLSX) [file pgen.1005669.s008.xlsx]

## Sheet: CellPurityEstimate
FPKM	gene	Astrocytes	Neuron	Oligodendrocyte.Precursor.Cell	Newly.Formed.Oligodendrocyte	Myelinating.Oligodendrocytes	Microglia	Endothelial.Cells
FPKM	gene	Astrocytes	Neuron	OPC	NFO	MO	Microglia	Endothelial.Cells		Purified samples
Astrocyte markers	GFAP	126.9	5.9	6.4	4.3	18.4	7	3.6			Astrocytes	Neuron	Oligodendrocyte.Precursor.Cell	Newly.Formed.Oligodendrocyte	Myelinating.Oligodendrocytes	Microglia	Endothelial.Cells
	ALDH1L1	145.4	8	6.4	0.4	2.5	3	0.5	Signals from other cell type	Astrocytes	1	0.0377774	0.0564827	0.00586833	0.0256739	0.0134788	0.063543
	AQP4	317.6	11.6	11.2	0.8	1.4	0.8	1.2		Neuron	0.0142648	1	0.0856864	0.0344895	0.0683928	0.0539326	0.0273571
	GJA1	500.7	15.7	37.6	0.9	5.7	3.9	64		Oligodendrocyte.Precursor.Cell	0.00196188	0.0245235	1	0.143918	0.00140135	0.000700673	0.00546525
Neuron markers	STMN2	3.5	386.7	9.3	1.6	9.4	4.9	19.6		Newly.Formed.Oligodendrocyte	0.00526547	0.0500219	0.0178806	1	0.248793	0.000658183	0.000219394
	SNAP25	2.1	146.7	27.1	6.3	9.8	3.6	2		Myelinating.Oligodendrocytes	1.90645e-05	0.000128435	0.00282255	0.285288	1	0.00179507	9.03056e-06
	ENO2	5	82.6	16.2	15.5	22.6	35.3	1.5		Microglia	0.000698863	0.00093985	0.0298583	0.00074706	0.00159051	1	0.00243397
	SYN1	1.9	73.7	21.4	6.3	11.3	6.4	0.8		Endothelial.Cells	0.00368285	0.00253793	0.00148841	0.000190821	0.000515218	0.00360653	1
	TUBB3	2.1	333.8	13.7	5.6	16.9	5	4.1
OPC markers	PDGFRA	0.1	8.8	596.2	79.6	0.7	0.3	0.4
	CSPG4	1.3	8.7	117.4	23.1	0.3	0.2	3.5
NFO markers	ENPP6	0.1	0.3	0.6	182.4	48.7	0.1	0.1
	NFASC	4.7	45.3	15.7	729.2	178.1	0.5	0.1
MO markers	MOG	0.1	0.7	2.4	509.8	1720.8	0.9	0.1
	MBP	1.7	12	271	26708.1	95397.5	174.9	0.7
	MOBP	0.1	0.1	7.9	1214.4	2543.3	3.1	0.1
Microglia markers	CCL2	0.5	1.1	11.9	0.1	0.5	243.1	0.9
	CCL3	1.3	1.6	47	1	1.6	2453.9	1.1
	TLR2	0.2	0.1	3.3	0.2	0.1	156.8	1.1
	CX3CR1	0.3	0.6	33.2	1.4	3.5	489.7	0.2
	IL1A	0.2	0.4	24.2	0.2	0.6	269.8	0.2
	TNF	0.4	0.1	4.3	0.2	0.3	536.3	6.6
Endothelial markers	CLDN5	11.2	8.3	3.9	0.2	1.8	11.2	3437
	ELTD1	1.7	0.6	0.6	0.1	0.1	0.3	369.7
	ESAM	2.7	1.7	1.2	0.2	0.3	2.3	468.7
	ICAM2	0.7	0.4	0.2	0.1	0.1	1.4	216.7
	APOLD1	3	2.3	1.9	0.4	0.4	3.7	748.4
