# Supplementary material for: Comprehensive Identification of Long Non-coding RNAs in Purified Cell Types from the Brain Reveals Functional LncRNA in OPC Fate Determination
Source: PLoS Genet. 2015 Dec 18;11(12):e1005669. doi: 10.1371/journal.pgen.1005669 (PMC4980008; doi:10.1371/journal.pgen.1005669)
Supplement: S2 Table — lncRNA expression level (FPKM) calculated using Cufflinks (version 1.3.0) [22]. All analyses were performed before the 5330416C01Rik cDNA annotation update when the 5330416C01Rik gene did not include lnc-OPC. (XLSX) [file pgen.1005669.s009.xlsx]

## Sheet: lncRNA.Expression(FPKM)
Gene.Symbol	ESC_1	ESC_2	NSC_1	NSC_2	Astrocyte_1	Astrocyte_2	Neuron_1	Neuron_2	OPC_1	OPC_2	Endo_1	Endo_2	NFO_1	NFO_2	MGL_1	MGL_2	MO_1	MO_2
0610005C13Rik	0.744443	1.19251	0.1	0.1	0.420112	0.469032	0.17201	0.146457	0.185165	0.242695	0.1	0.1	0.231415	0.208255	0.101739	0.134935	0.130402	0.103262
0610009E02Rik	0.1	0.106381	0.1	0.1	0.381949	0.384427	0.349413	0.133997	0.428753	0.190073	0.435967	0.196437	0.138846	0.347048	0.212345	0.1	0.24379	0.346866
0610012D04Rik	0.1	0.1	0.1	0.1	0.1	0.1	0.1	0.1	0.1	0.1	0.1	0.1	0.1	0.1	0.373006	0.1	0.1	0.1
0610025J13Rik	0.1	0.1	0.1	0.1	0.217726	0.1	0.211233	0.1	0.1	0.1	0.219226	0.111493	0.1	0.1	0.1	0.1	0.1	0.1
0610031O16Rik	0.1	0.1	0.1	0.1	0.1	0.1	0.1	0.1	0.1	0.1	0.248921	0.165672	0.1	0.1	0.1	0.1	0.1	0.1
0610038B21Rik	0.897422	0.964393	0.316487	0.639513	0.1	0.1	0.200232	0.254928	0.405851	0.212787	0.18761	0.132782	0.1	0.1	0.1	0.1	0.1	0.1
0610039K10Rik	0.1	0.1	0.1	0.203486	0.409779	0.298362	0.700812	0.176556	0.324761	0.16346	0.533911	0.852361	0.161997	0.207036	0.574093	0.390326	0.1	0.139128
0610040B10Rik	0.725834	0.844938	1.53527	2.70124	1.67448	1.22968	2.00698	1.10481	2.00278	3.29207	2.32997	2.30371	3.03483	3.57834	0.83126	0.580978	2.90591	3.01672
0610040F04Rik	1.15166	1.51473	0.1	0.1	0.173803	0.223281	0.1	0.1	0.1	0.323035	0.1	0.1	0.1	0.1	0.1	0.1	0.1	0.1
0610043K17Rik	0.114135	0.105066	0.1	0.1	0.1	0.1	0.363321	0.1	0.1	0.1	0.1	0.1	0.1	0.1	0.1	0.1	0.1	0.1
1010001B22Rik	0.122661	0.235554	0.1	0.1	0.136687	0.398356	0.1	0.141779	0.329934	0.708102	0.507928	1.00724	0.446941	0.364092	0.224737	0.1	0.623249	0.372121
1010001N08Rik	0.640729	0.511793	0.1	0.1	0.1	0.1	0.1	0.1	0.1	0.1	0.1	0.1	0.1	0.1	0.1	0.1	0.1	0.1
1110002J07Rik	1.9795	2.09892	0.1	0.1	0.414846	0.50623	0.824716	0.935205	0.502187	0.603795	0.142306	0.27062	0.355153	0.448584	0.14617	0.1	0.1	0.1
1110008E08Rik	0.1	0.1	0.1	0.1	0.1	0.1	0.1	0.216931	0.1	0.1	0.1	0.1	0.1	0.1	0.1	0.1	0.1	0.1
1110015O18Rik	0.1	0.1	0.973486	1.37071	1.62845	2.94804	3.62212	2.44627	15.4733	8.80839	0.1	0.266981	6.03886	3.62991	0.1	0.1	0.617525	0.962517
1110018N20Rik	0.143035	0.275938	0.1	0.1	0.228481	0.214649	0.380834	0.182286	0.375993	0.575473	0.1	0.1	0.1	0.1	0.1	0.113167	0.1	0.142626
1110019D14Rik	0.150701	0.122328	0.111419	0.190843	0.420118	0.343033	0.1	0.108331	1.00577	0.508534	0.100385	0.1101	0.383167	0.714902	0.69227	0.1	0.1	0.530342
1110020A21Rik	0.195265	0.1	0.584391	0.905413	0.839359	0.566424	0.723694	0.905503	0.735329	1.20401	1.68278	1.37933	0.406793	0.420922	0.140301	0.1	0.302763	1.23349
1110028F11Rik	0.1	0.1	0.1	0.1	0.1	0.1	0.1	0.1	0.522541	0.608565	0.1	0.1	0.325427	0.293428	0.1	0.1	0.1	0.403518
1110028F18Rik	0.1	0.1	0.1	0.1	0.1	0.1	0.1	0.1	0.1	0.1	0.1	0.1	0.1	0.1	0.1	0.1	0.1	0.1
1110035H17Rik	1.03468	0.631004	0.1	0.1	1.02184	0.992632	0.56919	0.813984	0.659344	0.7554	0.698723	0.635824	0.384982	0.58552	0.47939	1.00527	0.134382	0.423954
1110036E04Rik	0.1	0.1	0.1	0.1	0.1	0.1	0.1	0.1	0.1	0.1	0.1	0.1	0.1	0.1	0.1	0.1	0.1	0.1
1110038B12Rik	94.8637	103.451	56.6311	56.4015	27.6986	26.5178	60.1638	61.3616	32.9649	38.0801	38.826	46.9665	23.5605	45.0241	42.6289	25.8576	10.7387	16.3552
1110046J04Rik	0.1	0.238538	0.10452	0.1	0.100806	0.1	0.418531	0.655053	0.1	0.583297	0.1	0.231679	0.333511	1.45114	0.1	0.162203	0.916577	1.82777
1110054M08Rik	1.00228	1.70086	3.75578	3.66032	5.34819	3.77857	1.1349	0.799091	2.72942	2.13023	2.7823	2.76403	0.506612	0.306032	1.46597	2.04662	0.222881	0.432936
1190002F15Rik	5.33655	6.57151	10.6518	11.1247	1.71923	3.03484	0.969317	0.958504	6.85647	7.86388	2.261	2.99512	0.694101	0.582483	1.07513	0.1	0.1	0.1
1200007C13Rik	0.1	0.1	0.1	0.1	0.1	0.1	0.1	0.1	0.1	0.1	0.1	0.1	0.1	0.1	0.1	0.1	0.1	0.1
1300002E11Rik	2.84639	2.43373	6.19355	6.67492	5.37051	6.2375	3.45697	2.83935	6.76376	3.50662	4.89183	6.57701	4.56752	2.24657	0.397263	1.08429	2.90787	3.20421
1500004A13Rik	0.468036	0.596599	1.10384	1.01809	2.02329	2.19375	7.54685	10.1597	3.70811	4.35796	0.1	0.1	3.70519	3.92532	0.446852	0.103139	4.65832	3.72315
1500012K07Rik	0.1	0.1	0.1	0.1	0.1	0.1	0.1	0.1	0.1	0.1	0.1	0.1	0.1	0.1	0.1	0.1	0.1	0.1
1500015A07Rik	3.16432	2.51649	2.30276	2.87205	3.53331	3.42827	10.9672	10.9683	5.87137	8.61496	1.38085	1.70668	4.84947	7.62451	4.8539	3.78345	6.53585	8.53679
1500015L24Rik	0.1	0.1	0.1	0.1	0.1	0.1	0.1	0.1	0.1	0.1	0.1	0.1	1.55441	0.364256	0.1	0.1	0.883968	0.902362
1500017E21Rik	0.480903	0.472956	10.2215	9.68399	9.22534	17.1679	4.88367	4.22295	4.95636	2.12471	0.217411	0.276748	0.757491	0.419728	0.13182	0.213766	0.1	0.1
1500026H17Rik	0.1	0.1	0.1	0.1	0.1	0.1	0.35059	0.474972	0.315291	0.747655	0.1	0.1	0.120029	0.134465	0.1	0.101279	0.1	0.155038
1520401A03Rik	1.28938	0.24517	0.1	0.1	0.300494	0.1	0.1	0.1	0.1	0.1	0.1	0.1	0.1	0.253311	0.1	0.1	0.1	0.1
1600002D24Rik	0.1	0.1	0.1	0.1	0.1	0.1	0.1	0.1	0.1	0.1	0.1	0.1	0.1	0.1	0.1	0.1	0.1	0.1
1600010F14Rik	0.1	0.1	0.1	0.1	0.1	0.1	0.1	0.1	0.1	0.1	0.1	0.1	0.1	0.1	0.1	0.1	0.1	0.1
1600020E01Rik	2.51889	4.08424	4.33717	5.06872	13.4551	14.5447	8.65673	7.27803	9.00659	9.49085	9.05112	9.56055	5.15038	5.55321	5.96696	4.83916	2.80259	4.72185
1600025M17Rik	1.4483	1.82986	0.1	0.1	0.1	0.1	0.1	0.1	0.1	0.1	0.1	0.1	0.1	0.1	0.1	0.1	0.1	0.1
1700001G01Rik	0.1	0.1	0.1	0.1	0.1	0.1	0.1	0.1	0.1	0.1	0.1	0.1	0.1	0.1	0.1	0.1	0.1	0.1
1700001G11Rik	0.694909	0.434293	0.20393	0.301252	0.223433	0.216293	0.155464	0.418728	0.38114	0.810479	0.238106	0.1	0.305729	0.140286	0.1	0.1	0.172035	0.389425
1700001J04Rik	0.1	0.1	0.1	0.1	0.1	0.1	0.1	0.1	0.1	0.1	0.1	0.1	0.1	0.1	0.1	0.1	0.1	0.1
1700001L05Rik	3.4309	2.21415	0.162077	0.288291	0.147769	0.107409	0.517184	0.497097	0.146438	0.248951	0.178542	0.178178	0.224735	0.1	0.371083	0.693735	0.117199	0.218727
1700003D09Rik	0.1	0.1	0.1	0.1	0.1	0.1	0.1	0.1	0.1	0.1	0.1	0.1	0.1	0.1	0.1	0.10968	0.1	0.1
1700003G13Rik	0.1	0.1	0.1	0.1	0.1	0.1	0.1	0.1	0.1	0.1	0.1	0.1	0.1	0.1	0.1	0.1	0.1	0.1
1700003G18Rik	0.1	0.1	0.1	0.1	0.1	0.1	0.1	0.1	0.1	0.1	0.1	0.1	0.1	0.1	0.1	0.1	0.1	0.1
1700003M07Rik	0.697454	0.592121	1.44036	1.34944	5.59996	4.52079	0.42367	0.611552	2.41852	0.1	0.1	0.1	0.680761	0.640518	0.133173	0.1	0.1	0.130479
1700006J14Rik	0.216334	0.39297	0.1	0.1	0.1	0.1	0.1	0.1	0.1	0.1	0.1	0.1	0.1	0.1	0.245593	0.149141	0.1	0.1
1700007J10Rik	0.229658	0.302031	0.1	0.1	0.1	0.1	0.1	0.1	0.1	0.1	0.1	0.1	0.1	0.1	0.1	0.1	0.1	0.1
1700007L15Rik	3.00031	2.86995	1.16172	1.28753	0.1	0.346432	0.149211	0.1	0.213283	0.131742	0.999494	1.00958	0.413946	0.636102	0.360372	0.917733	1.21167	0.980831
1700007M16Rik	0.1	0.1	0.1	0.1	0.1	0.1	0.1	0.1	0.1	0.1	0.1	0.1	0.1	0.1	0.1	0.1	0.1	0.1
1700007P06Rik	0.1	0.1	0.1	0.1	0.1	0.1	0.1	0.1	0.1	0.1	0.1	0.1	0.1	0.1	0.1	0.1	0.1	0.1
1700010H22Rik	0.1	0.1	0.1	0.1	0.1	0.1	0.1	0.1	0.1	0.1	0.1	0.1	0.1	0.1	0.1	0.1	0.1	0.1
1700010K23Rik	0.1	0.1	0.1	0.1	0.718226	0.422996	0.443513	0.3078	0.641826	0.349247	0.1	0.1	1.58157	0.8566	0.1	0.1	0.1	0.49061
1700010K24Rik	0.1	0.1	0.1	0.1	0.1	0.1	0.1	0.1	0.1	0.1	0.1	0.1	0.1	0.1	0.1	0.1	0.1	0.1
1700012C08Rik	0.1	0.1	0.182969	0.1	0.120894	0.58556	0.387758	0.621076	0.1	0.1	0.1	0.1	0.1	0.1	0.1	0.1	0.1	0.1
1700012C14Rik	0.1	0.1	0.1	0.1	0.1	0.1	0.360421	0.388869	0.374396	0.1	0.1	0.1	0.1	0.1	0.1	0.1	0.1	0.1
1700013N06Rik	0.1	0.1	0.1	0.1	0.1	0.1	0.1	0.1	0.1	0.1	0.1	0.1	0.1	0.1	0.1	0.1	0.1	0.1
1700015O11Rik	0.1	0.1	0.1	0.1	0.1	0.1	0.1	0.1	0.1	0.1	0.1	0.1	0.1	0.1	0.1	0.1	0.1	0.1
1700016G14Rik	0.1	0.1	0.1	0.1	0.1	0.1	0.1	0.118419	0.1	0.1	0.1	0.1	0.1	0.1	0.1	0.1	0.1	0.1
1700016P03Rik	0.1	0.1	0.1	0.1	1.22697	1.63836	1.03777	1.84947	0.176034	0.413919	0.122929	0.1	0.1	0.1	0.1	0.1	0.1	0.1
1700017G19Rik	0.1	0.1	0.1	0.1	0.1	0.1	0.1	0.1	0.1	0.1	0.1	0.1	0.1	0.1	0.1	0.1	0.1	0.1
1700017I07Rik	0.1	0.1	0.1	0.1	0.1	0.1	0.1	0.1	0.1	0.1	0.1	0.1	0.1	0.1	0.1	0.1	0.1	0.1
1700017J07Rik	0.1	0.112838	0.1	0.1	0.1	0.1	0.1	0.1	0.1	0.1	0.1	0.1	0.1	0.1	0.1	0.1	0.1	0.1
1700018A04Rik	0.1	0.1	0.1	0.1	0.214848	0.1	0.177885	0.1	0.1	0.214605	1.14993	1.28706	0.1	0.1	0.1	0.1	0.1	0.1
1700019B21Rik	0.1	0.1	0.1	0.1	0.1	0.1	0.1	0.1	0.1	0.1	0.1	0.1	0.1	0.1	0.1	0.1	0.1	0.1
1700019E08Rik	0.1	0.1	0.1	0.1	0.1	0.1	0.1	0.1	0.1	0.1	0.1	0.1	0.1	0.1	0.1	0.1	0.1	0.1
1700019G24Rik	0.1	0.1	0.1	0.1	0.138291	0.323106	0.1	0.1	0.1	0.1	0.1	0.1	0.1	0.1	0.1	0.1	0.1	0.1
1700020I14Rik	12.0463	11.9737	29.4336	29.906	16.9667	16.9711	36.1979	36.5415	25.7717	10.4654	22.6624	21.8268	15.8107	5.83952	3.32261	2.27295	6.6867	7.37022
1700021A07Rik	0.1	0.410327	0.1	0.1	0.1	0.1	0.1	0.1	0.1	0.1	0.1	0.1	0.1	0.1	0.1	0.1	0.1	0.1
1700021J08Rik	0.189736	0.1	0.1	0.1	0.781472	0.612422	1.1863	0.813346	0.707312	0.325498	0.184744	0.156686	0.434183	0.515263	0.281435	0.264113	0.1	0.172626
1700021L23Rik	0.1	0.1	0.1	0.1	0.1	0.1	0.1	0.1	0.221254	0.1	0.1	0.1	0.1	0.1	0.1	0.1	0.1	0.1
1700021N21Rik	0.1	0.163787	0.1	0.1	0.1	0.1	0.158099	0.1	0.1	0.1	0.163848	0.139002	0.1	0.1	0.1	0.1	0.186815	0.1
1700022N22Rik	0.29424	0.613936	0.1	0.1	0.270683	0.170938	0.44308	0.621685	0.174004	0.585223	0.112346	0.120769	0.168895	0.416684	0.140668	0.158876	0.172944	0.143971
1700023C21Rik	0.1	0.1	0.1	0.1	0.1	0.1	0.1	0.1	0.1	0.1	0.1	0.1	0.1	0.1	0.1	0.1	0.1	0.1
1700023H06Rik	0.19114	0.185421	0.1	0.1	2.64457	3.38058	0.55959	0.20406	1.26306	0.115276	0.221703	0.1	0.777343	0.397241	0.580019	0.372785	0.408898	0.251564
1700023L04Rik	0.284969	0.346737	0.184636	0.187293	0.217576	0.637662	0.160831	0.1	0.1	0.1	0.4643	0.471515	0.1	0.1	0.339715	0.1	0.1	0.1
1700025D23Rik	0.1	0.1	0.1	0.1	0.1	0.1	0.1	0.1	0.1	0.1	0.1	0.1	0.1	0.1	0.1	0.1	0.1	0.1
1700025N21Rik	0.1	0.1	0.1	0.1	0.146052	0.1	0.1	0.1	0.13904	0.1	0.1	0.1	0.1	0.1	0.519602	0.591269	0.1	0.1
1700025O08Rik	0.1	0.1	0.1	0.1	0.1	0.1	0.1	0.1	0.1	0.1	0.1	0.1	0.1	0.1	0.1	0.1	0.1	0.1
1700026D11Rik	0.1	0.1	0.1	0.1	0.1	0.1	0.1	0.1	0.1	0.1	0.1	0.1	0.1	0.1	0.1	0.1	0.1	0.1
1700026J12Rik	0.1	0.1	0.1	0.1	0.1	0.1	0.1	0.1	0.1	0.1	0.1	0.1	0.1	0.1	0.1	0.1	0.1	0.1
1700026J14Rik	0.1	0.1	0.1	0.1	0.1	0.1	0.1	0.1	0.1	0.1	0.1	0.1	0.1	0.168224	0.1	0.1	0.156817	0.1
1700027A07Rik	0.1	0.1	0.1	0.1	0.1	0.1	0.193758	0.153624	0.1	0.1	0.1	0.1	0.1	0.31141	0.1	0.270443	0.1	0.1
1700027I24Rik	0.1	0.1	0.1	0.1	0.1	0.1	0.1	0.1	0.1	0.1	0.1	0.1	0.1	0.1	0.1	0.1	0.1	0.1
1700028E10Rik	0.1	0.1	0.288039	0.160392	0.100358	0.220737	0.277004	0.135777	0.362194	0.364628	0.1	0.1	0.560977	0.511475	0.154628	0.136122	0.588451	0.499811
1700028I16Rik	2.49505	1.54199	0.1	0.167054	0.1	0.1	0.1	0.1	0.138882	0.1	0.1	0.1	0.1	0.1	0.1	0.1	0.1	0.1
1700028N14Rik	0.353087	0.495085	1.6418	1.45195	4.31204	4.87287	0.82562	0.757619	1.7857	1.46522	1.08507	0.998722	0.770675	1.22612	15.8277	13.5825	0.645098	1.70288
1700028P15Rik	0.1	0.1	0.1	0.1	0.1	0.1	0.1	0.1	0.1	0.1	0.1	0.1	0.1	0.1	0.1	0.1	0.1	0.1
1700029M20Rik	0.234013	0.168151	0.1	0.1	0.1	0.1	0.1	0.1	0.1	0.1	0.1	0.1	0.1	0.1	0.1	0.1	0.1	0.1
1700029N11Rik	0.1	0.1	0.1	0.1	0.1	0.1	0.1	0.1	0.1	0.1	0.1	0.1	0.1	0.1	0.1	0.1	0.1	0.1
1700030A11Rik	0.1	0.1	0.1	0.1	0.1	0.1	0.1	0.1	0.1	0.1	0.1	0.1	0.1	0.1	0.1	0.1	0.1	0.1
1700030C12Rik	0.1	0.1	0.1	0.1	0.106074	0.1	0.351617	0.175184	0.117577	0.1	0.1	0.159775	0.1	0.1	0.1	0.1	0.1	0.1
1700030C14Rik	0.1	0.1	0.1	0.1	0.1	0.1	0.1	0.1	0.1	0.1	0.1	0.1	0.1	0.1	0.1	0.1	0.1	0.1
1700030M09Rik	0.1	0.1	0.1	0.1	0.1	0.1	0.1	0.1	0.1	0.1	0.1	0.1	0.1	0.1	0.1	0.1	0.1	0.1
1700031A10Rik	0.1	0.1	0.1	0.1	0.1	0.1	0.1	0.1	0.1	0.1	0.1	0.1	0.1	0.1	0.1	0.1	0.1	0.1
1700031F10Rik	0.1	0.1	0.1	0.1	0.1	0.1	0.1	0.1	0.1	0.1	0.1	0.1	0.1	0.1	0.1	0.1	0.1	0.1
1700034B16Rik	0.1	0.1	0.1	0.1	0.1	0.1	0.1	0.1	0.1	0.1	0.1	0.1	0.1	0.1	0.1	0.1	0.1	0.1
1700034G24Rik	0.1	0.1	0.1	0.1	0.1	0.1	0.1	0.1	0.1	0.111188	0.1	0.1	0.1	0.1	0.1	0.1	0.1	0.1
1700034H15Rik	0.1	0.1	0.134397	0.140196	0.279723	0.465439	0.827807	0.587625	0.347377	0.1	0.308368	0.19686	0.354711	0.73852	0.1	0.1	0.1	0.423263
1700034P13Rik	0.366995	0.316625	2.77971	3.26037	3.26413	2.69561	1.96276	2.02812	2.77916	1.19155	1.80143	1.74658	1.87686	0.763821	0.434847	0.353775	0.435295	0.478556
1700036A12Rik	0.1	0.1	0.1	0.1	0.1	0.1	0.103044	0.1	0.1	0.1	0.292412	0.166875	0.1	0.1	0.1	0.1	0.1	0.1
1700036O09Rik	0.1	0.1	0.1	0.1	0.1	0.1	0.1	0.1	0.1	0.1	0.1	0.1	0.1	0.1	0.1	0.1	0.1	0.1
1700037C06Rik	0.1	0.1	0.1	0.1	0.1	0.1	0.1	0.1	0.1	0.1	0.1	0.1	0.1	0.1	0.1	0.1	0.1	0.1
1700037F24Rik	0.1	0.133811	0.1	0.1	0.1	0.1	0.149756	0.1	0.1	0.1	0.1	0.1	0.1	0.1	0.1	0.1	0.1	0.1
1700039E22Rik	0.1	0.1	0.1	0.1	0.1	0.1	0.1	0.1	0.1	0.1	0.1	0.1	0.1	0.1	0.1	0.1	0.1	0.1
1700039M10Rik	0.1	0.1	0.1	0.1	0.1	0.151238	0.260454	0.1	0.15398	0.1	0.1	0.1	0.1	0.1	0.1	0.1	0.1	0.1
1700040D17Rik	0.1	0.1	0.1	0.1	0.450813	0.857894	0.102002	0.317618	0.738347	0.757825	0.1	0.1	0.288896	0.1	0.1	0.1	0.1	0.1
1700041G16Rik	0.1	0.1	0.1	0.1	0.323857	0.1	0.1	0.1	0.1	0.113057	0.135871	0.169839	0.1	0.124174	0.212482	0.1	0.1	0.1
1700041M05Rik	0.1	0.1	0.1	0.1	0.1	0.1	0.1	0.1	0.1	0.1	0.1	0.1	0.1	0.1	0.1	0.1	0.1	0.1
1700042G15Rik	0.1	0.1	0.1	0.1	0.1	0.1	0.1	0.1	0.1	0.1	0.1	0.1	0.1	0.1	0.1	0.1	0.1	0.1
1700042O10Rik	0.879286	0.679795	0.1	0.1	0.1	0.1	0.1	0.1	0.1	0.1	0.1	0.1	0.1	0.1	0.1	0.1	0.1	0.1
1700045H11Rik	0.1	0.1	0.1	0.1	0.1	0.1	0.1	0.1	0.1	0.1	0.1	0.1	0.1	0.1	0.1	0.1	0.1	0.1
1700046C09Rik	0.1	0.1	0.1	0.1	0.1	0.1	0.1	0.1	0.1	0.1	0.1	0.1	0.1	0.1	0.1	0.1	0.1	0.1
1700047A11Rik	0.1	0.1	0.1	0.1	0.1	0.1	0.1	0.1	0.1	0.1	0.1	0.1	0.1	0.1	0.1	0.1	0.1	0.1
1700047F07Rik	0.1	0.1	0.1	0.1	0.1	0.1	0.447517	0.1	0.1	0.1	0.1	0.1	0.1	0.1	0.1	0.1	0.1	0.1
1700047K16Rik	0.1	0.1	0.1	0.1	0.204129	0.345644	0.100447	0.1	0.269608	0.1	0.1	0.1	0.193791	0.1	0.1	0.1	0.1	0.1
1700049E15Rik	0.1	0.1	0.1	0.1	0.1	0.1	0.1	0.1	0.1	0.1	0.1	0.1	0.1	0.1	0.1	0.1	0.1	0.1
1700049J03Rik	0.1	0.1	0.1	0.1	0.1	0.1	0.1	0.1	0.1	0.1	0.1	0.1	0.1	0.1	0.1	0.1	0.1	0.1
1700051A21Rik	0.1	0.1	0.1	0.1	0.903092	0.711804	0.1	0.1	0.17305	0.264588	0.1	0.1	0.119509	0.127856	0.1	0.1	0.1	0.1
1700054K02Rik	0.1	0.1	0.1	0.1	0.1	0.1	0.1	0.1	0.1	0.1	0.1	0.1	0.1	0.1	0.1	0.1	0.1	0.1
1700054M17Rik	0.1	0.1	0.1	0.1	0.1	0.1	0.1	0.1	0.1	0.1	0.1	0.1	0.1	0.1	0.1	0.1	0.1	0.1
1700055C04Rik	0.1	0.1	0.1	0.1	0.1	0.1	0.1	0.1	0.1	0.1	0.1	0.1	0.1	0.1	0.1	0.1	0.1	0.1
1700055D18Rik	0.1	0.1	0.1	0.1	0.620383	0.214849	0.1	0.1	0.1	0.2704	0.124674	0.266082	0.1	0.1	0.1	0.21615	0.1	0.1
1700056N10Rik	0.54171	0.215494	0.1	0.1	0.327636	0.216606	0.798575	0.628872	0.743903	0.195489	0.429098	0.285949	0.340298	0.1	0.304777	0.230291	0.1	0.105829
1700057H15Rik	0.1	0.1	0.1	0.1	0.1	0.1	0.1	0.1	0.1	0.1	0.1	0.1	0.1	0.112191	0.1	0.1	0.1	0.1
1700057H21Rik	0.1	0.253044	0.1	0.1	0.1	0.1	0.1	0.1	0.1	0.1	0.1	0.1	0.1	0.1	0.1	0.1	0.1	0.1
1700058P15Rik	0.109384	0.507821	0.1	0.1	0.179052	0.808248	0.424788	0.1	0.253147	0.1	0.145354	0.1	0.1	0.26505	1.37212	0.610768	0.162915	0.1
1700060C16Rik	0.1	0.1	0.1	0.1	0.1	0.1	0.1	0.1	0.1	0.1	0.1	0.1	0.1	0.1	0.1	0.1	0.1	0.1
1700060C20Rik	0.1	0.1	0.1	0.1	0.1	0.1	0.1	0.1	0.1	0.1	0.1	0.1	0.1	0.1	0.1	0.1	0.1	0.1
1700060J05Rik	0.1	0.1	0.1	0.1	0.215024	0.199638	1.2949	1.75068	1.25275	0.18536	0.252349	0.299722	5.45303	4.84202	0.1	0.1	0.512797	0.759707
1700061E18Rik	0.1	0.1	0.1	0.1	0.1	0.1	0.1	0.1	0.1	0.1	0.1	0.1	0.1	0.1	0.120032	0.1	0.1	0.1
1700061F12Rik	0.1	0.1	0.1	0.1	0.1	0.1	0.1	0.1	0.1	0.1	0.1	0.1	0.1	0.1	0.1	0.1	0.1	0.1
1700061H18Rik	0.1	0.1	0.1	0.1	0.1	0.1	0.1	0.1	0.1	0.1	0.1	0.1	0.1	0.1	0.1	0.1	0.1	0.1
1700061I17Rik	0.1	0.1	0.1	0.1	0.1	0.1	0.1	0.1	0.1	0.1	0.1	0.1	0.1	0.1	0.1	0.1	0.1	0.1
1700061J23Rik	0.1	0.1	0.1	0.1	0.1	0.1	0.1	0.1	0.1	0.1	0.1	0.1	0.1	0.1	0.1	0.1	0.1	0.1
1700063H06Rik	0.1	0.1	0.1	0.1	0.1	0.1	0.1	0.1	0.1	0.1	0.1	0.1	0.1	0.1	0.1	0.1	0.1	0.1
1700065D16Rik	0.1	0.1	0.1	0.1	0.122444	0.1	0.1	0.147462	0.1	0.1	0.1	0.1	0.1	0.1	0.1	0.162012	0.1	0.1
1700066J03Rik	0.1	0.1	0.1	0.1	0.1	0.1	0.1	0.1	0.1	0.1	0.1	0.1	0.1	0.1	0.1	0.1	0.1	0.1
1700066O22Rik	0.1	0.1	0.1	0.1	0.1	0.1	0.1	0.1	0.1	0.1	0.1	0.1	0.1	0.1	0.1	0.1	0.1	0.1
1700069B07Rik	0.1	0.1	0.1	0.1	0.268653	0.469574	0.348975	0.548256	0.428639	0.650647	0.1	0.498576	0.558165	0.184509	0.184938	0.218306	0.296636	0.448449
1700071G01Rik	0.1	0.1	0.1	0.1	0.1	0.1	0.1	0.1	0.1	0.1	0.1	0.1	0.1	0.1	0.1	0.1	0.1	0.1
1700071M16Rik	0.1	0.1	0.687948	0.62076	3.99244	3.36768	0.306716	0.450979	0.466476	0.238317	0.151627	0.1356	0.1645	0.104742	0.421244	0.1	0.1	0.108846
1700080G11Rik	0.1	0.1	0.1	0.1	0.1	0.1	0.1	0.1	0.1	0.1	0.1	0.1	0.1	0.1	0.1	0.1	0.1	0.1
1700080N15Rik	0.1	0.1	0.1	0.1	0.1	0.1	0.302992	0.1	0.1	0.1	0.1	0.1	0.1	0.1	0.1	0.1	0.1	0.1
1700082M22Rik	0.1	0.1	0.1	0.1	0.1	0.1	0.1	0.1	0.1	0.1	0.1	0.1	0.1	0.1	0.1	0.1	0.1	0.1
1700084C06Rik	0.1	0.1	0.1	0.1	0.180425	0.436699	0.1	0.1	0.1	0.1	0.1	0.126129	0.1	0.1	0.1	0.1	0.127986	0.1
1700086L19Rik	0.1	0.1	0.512906	1.06029	7.10759	9.49591	26.2243	32.875	82.3279	105.373	0.221952	0.385158	18.1936	29.1864	0.326272	0.32042	3.73003	5.0956
1700086O06Rik	0.827907	1.20015	1.08968	1.13579	1.09064	0.682755	0.838858	0.821725	0.856016	0.835577	2.44854	2.41522	0.784445	0.698368	0.348652	0.439584	0.980248	0.807299
1700086P04Rik	0.930382	0.693086	0.1	0.1	0.1	0.1	0.146634	0.1	0.254756	0.1	0.1	0.1	0.186417	0.199616	0.1	0.1	0.146857	0.1
1700087M22Rik	0.1	0.1	0.1	0.1	0.1	0.1	0.1	0.1	0.1	0.1	0.1	0.1	0.1	0.1	0.1	0.1	0.1	0.1
1700092C02Rik	0.1	0.1	0.1	0.1	0.1	0.1	0.1	0.1	0.1	0.1	0.1	0.1	0.1	0.1	0.1	0.1	0.1	0.1
1700092C10Rik	0.1	0.1	0.1	0.1	0.1	0.1	0.1	0.1	0.1	0.1	0.1	0.1	0.1	0.1	0.1	0.1	0.1	0.1
1700092C17Rik	0.1	0.1	0.1	0.1	0.1	0.1	0.1	0.1	0.1	0.1	0.1	0.1	0.1	0.1	0.1	0.1	0.1	0.1
1700092E19Rik	0.1	0.1	0.1	0.1	0.1	0.1	0.1	0.1	0.1	0.1	0.1	0.1	0.1	0.1	0.1	0.1	0.1	0.1
1700092K14Rik	0.1	0.1	0.1	0.1	0.1	0.1	0.1	0.1	0.1	0.1	0.1	0.1	0.1	0.1	0.1	0.1	0.1	0.1
1700093J21Rik	0.1	0.1	0.1	0.1	0.222521	0.1	0.1	0.1	0.105543	0.1	0.187014	0.1	0.104111	0.1	0.1	0.1	0.1	0.1
1700095A21Rik	0.12027	0.1	0.1	0.1	0.1	0.1	0.1	0.1	0.1	0.1	0.1	0.1	0.1	0.1	0.1	0.1	0.1	0.1
1700095B10Rik	0.1	0.1	0.1	0.1	0.1	0.1	0.1	0.1	0.111141	0.1	0.1	0.1	0.1	0.1	0.2376	0.326287	0.1	0.1
1700095J03Rik	0.1	0.1	0.1	0.1	0.1	0.223356	0.167848	0.120432	0.525195	0.869648	0.1	0.1	0.1	0.1	0.1	0.1	0.1	0.1
1700095J07Rik	0.1	0.1	0.1	0.1	0.1	0.1	0.1	0.1	0.1	0.1	0.1	0.1	0.1	0.1	0.1	0.1	0.1	0.1
1700095J12Rik	0.1	0.1	0.1	0.1	0.1	0.1	0.1	0.1	0.1	0.1	0.1	0.1	0.1	0.1	0.1	0.1	0.1	0.1
1700099I09Rik	0.1	0.1	0.1	0.1	0.1	0.1	0.1	0.1	0.107188	0.1	0.1	0.206289	0.1	0.1	0.1	0.1	0.1	0.1
1700101I11Rik	0.1	0.1	0.176231	0.103089	0.1	0.118684	0.516463	0.716351	0.199687	0.428827	0.442422	0.696809	0.159089	0.267909	0.754772	0.258922	0.1	0.368111
1700101I19Rik	0.1	0.1	0.1	0.1	0.1	0.1	0.30726	0.1	0.1	0.1	0.1	0.1	0.1	0.1	0.1	0.1	0.1	0.1
1700104B16Rik	0.1	0.1	0.1	0.1	0.1	0.1	0.1	0.1	0.1	0.1	0.1	0.1	0.1	0.1	0.1	0.1	0.1	0.1
1700108N11Rik	0.1	0.1	0.1	0.1	0.1	0.1	0.1	0.1	0.1	0.1	0.1	0.1	0.1	0.1	0.1	0.1	0.1	0.1
1700109G15Rik	0.1	0.1	0.1	0.1	0.1	0.1	0.1	0.1	0.1	0.1	0.1	0.1	0.1	0.1	0.1	0.1	0.1	0.1
1700109K24Rik	0.1	0.1	0.1	0.1	0.105009	0.774005	0.842658	0.727331	0.194202	0.1	0.1	0.208984	0.128797	0.1	0.1	0.1	0.1	0.1
1700110I01Rik	0.1	0.1	0.204535	0.154705	0.1	0.1	0.1	0.1	0.1	0.1	0.1	0.1	0.1	0.1	0.1	0.1	0.1	0.1
1700110K17Rik	0.1	0.1	0.1	0.1	0.1	0.1	0.1	0.1	0.1	0.1	0.1	0.1	0.1	0.1	0.318587	0.1	0.1	0.1
1700111E14Rik	0.1	0.1	0.1	0.1	0.1	0.1	0.1	0.1	0.1	0.1	0.1	0.1	0.1	0.1	0.1	0.1	0.1	0.1
1700112D23Rik	0.1	0.1	0.1	0.1	0.1	0.1	0.1	0.1	0.3418	0.1	0.1	0.1	0.1	0.1	0.1	0.1	0.1	0.1
1700112J05Rik	0.1	0.1	0.1	0.162366	0.1	0.1	0.1	0.1	0.1	0.1	0.1	0.1	0.1	0.1	0.1	0.1	0.1	0.1
1700112J16Rik	0.1	0.1	0.1	0.1	0.1	0.1	0.111494	0.167442	0.1	0.1	0.141923	0.112	0.1	0.1	0.1	0.1	0.1	0.1
1700112K13Rik	0.1	0.1	0.1	0.1	0.1	0.1	0.1	0.1	0.1	0.1	0.1	0.1	0.1	0.1	0.1	0.1	0.1	0.1
1700113A16Rik	5.59987	5.50059	3.46798	3.60695	6.81235	7.48023	7.73207	10.9966	5.77115	6.18015	4.14527	4.04458	4.86294	6.13712	11.9259	10.8056	1.69577	3.1606
1700116B05Rik	0.1	0.1	0.1	0.1	0.1	0.1	0.1	0.1	0.1	0.1	0.1	0.1	0.1	0.1	0.1	0.1	0.1	0.1
1700119I11Rik	0.1	0.1	0.1	0.1	0.1	0.1	0.1	0.1	0.1	0.1	0.1	0.1	0.1	0.1	0.1	0.1	0.1	0.1
1700120B22Rik	0.1	0.1	0.1	0.1	0.1	0.1	0.1	0.1	0.1	0.1	0.1	0.243577	0.1	0.1	0.1	0.1	0.1	0.1
1700120C18Rik	0.1	0.1	0.1	0.1	0.1	0.1	0.1	0.1	0.1	0.1	0.1	0.1	0.1	0.1	0.1	0.1	0.1	0.1
1700120E14Rik	0.1	0.1	0.1	0.1	0.1	0.1	0.1	0.1	0.1	0.1	0.1	0.1	0.1	0.1	0.1	0.1	0.1	0.1
1700120G11Rik	0.1	0.1	0.1	0.1	0.1	0.1	0.1	0.1	0.1	0.1	0.1	0.1	0.1	0.1	0.1	0.1	0.1	0.1
1700120O09Rik	0.1	0.1	0.1	0.1	0.1	0.1	0.1	0.1	0.1	0.1	0.1	0.1	0.1	0.1	0.1	0.1	0.1	0.1
1700121C08Rik	0.1	0.1	0.1	0.1	0.1	0.1	0.1	0.1	0.1	0.1	0.1	0.1	0.1	0.1	0.1	0.1	0.1	0.1
1700121N20Rik	0.1	0.100759	0.1	0.1	0.1	0.1	0.1	0.1	0.1	0.123705	0.1	0.1	0.1	0.1	0.1	0.1	0.1	0.1
1700122E12Rik	0.115551	0.478979	0.1	0.1	0.14739	0.1	0.1	0.1	0.1	0.1	0.250087	0.1	0.1	0.1	0.1	0.1	0.1	0.1
1700123M08Rik	0.739476	1.00833	0.555432	0.85261	0.995376	1.06235	1.28363	1.75802	1.32154	2.13204	0.805062	1.55117	0.793803	0.617659	0.336254	0.74847	0.428233	0.716298
1700123O12Rik	0.1	0.1	0.1	0.1	0.1	0.1	0.1	0.1	0.1	0.1	0.1	0.1	0.1	0.1	0.1	0.1	0.1	0.1
1700125G02Rik	0.1	0.1	0.1	0.1	0.1	0.1	0.1	0.1	0.104102	0.1	0.1	0.1	0.1	0.1	0.1	0.1	0.1	0.1
1700125G22Rik	0.1	0.1	0.1	0.1	0.1	0.1	0.1	0.1	0.1	0.1	0.1	0.1	0.1	0.1	0.1	0.1	0.1	0.1
1700125H03Rik	0.1	0.1	0.1	0.1	0.685652	0.907323	0.1	0.1	0.127421	0.1	0.18545	0.1	0.330247	0.1	0.1	0.1	0.1	0.1
1700128E19Rik	0.1	0.1	0.1	0.1	0.1	0.1	0.1	0.1	0.1	0.1	0.1	0.1	0.1	0.1	0.1	0.1	0.1	0.1
1810008B01Rik	0.1	0.1	0.1	0.1	0.1	0.1	0.1	0.1	0.1	0.1	0.1	0.1	0.1	0.1	0.1	0.1	0.1	0.1
1810010H24Rik	0.93524	0.832165	3.60444	3.67809	5.96844	8.46044	1.85017	2.34419	10.0828	13.4077	0.1	0.297695	1.73099	2.83075	3.26138	2.95436	0.459643	0.52862
1810010K12Rik	0.1	0.1	0.1	0.1	0.236828	0.136775	0.1	0.1	0.1	0.1	0.1	0.1	0.1	0.1	0.1	0.1	0.1	0.1
1810012K08Rik	0.1	0.1	0.1	0.1	0.1	0.1	0.1	0.1	0.1	0.1	0.1	0.1	0.1	0.1	0.1	0.1	0.1	0.1
1810013D15Rik	0.183794	0.1	0.1	0.1	0.179001	0.1	0.1	0.1	0.1	0.1	0.1	0.1	0.1	0.1	0.1	0.1	0.1	0.1
1810014B01Rik	0.592409	0.84791	2.08674	2.9781	4.37455	4.43564	1.12206	0.828163	5.28902	4.56436	0.771871	1.04746	2.5565	2.35671	1.36543	0.42058	0.329254	0.928922
1810019D21Rik	1.42057	1.37599	0.1	0.1	0.1	0.138025	0.1	0.1	0.144591	0.1	0.1	0.273523	0.1	0.1	0.1	0.1	0.1	0.1
1810019N24Rik	0.1	0.1	0.1	0.1	0.1	0.1	0.1	0.1	0.1	0.1	0.331856	0.1	0.386156	0.104944	0.1	0.1	0.1	0.1
1810020O05Rik	0.139973	0.132131	0.1	0.1	0.171188	0.219516	0.102108	0.204092	0.1	0.1	0.1	0.1	0.1	0.1	0.1	0.1	0.1	0.1
1810021B22Rik	0.100629	0.1	0.382222	0.485626	1.37428	1.26159	0.312327	0.1	0.687078	0.956868	0.1	0.362138	0.309626	0.681374	1.0933	2.44535	0.912664	0.608558
1810026B05Rik	0.333537	0.324896	4.1433	4.32224	3.87159	6.54766	5.76906	3.51793	3.27582	1.15469	2.04771	1.50101	1.94499	1.3136	1.40322	0.894134	0.344617	0.775173
1810034E14Rik	0.1	0.398365	0.1	0.1	0.1	0.382013	0.1	0.1	0.1	0.1	0.147444	0.1	0.26174	0.1	0.25445	0.132158	0.1	0.1
1810058I24Rik	38.9197	47.1235	47.8111	55.6832	13.0697	14.796	11.7162	13.6667	23.0852	26.5696	26.7819	27.146	30.6085	39.6557	25.1046	20.4715	52.9053	51.8189
1810059C17Rik	0.117478	0.1	0.1	0.1	0.1	0.1	0.1	0.216473	0.1	0.1	0.1	0.1	0.1	0.1	0.1	0.1	0.1	0.1
1810059H22Rik	0.666398	0.224234	0.1	0.1	0.344423	0.156132	0.365988	0.176267	0.1	0.199482	0.50137	0.485784	0.130961	0.19244	0.1	0.1	0.1	0.1
1810062O18Rik	0.1	0.1	0.162443	0.247945	0.386752	0.801294	1.13568	0.395763	0.367022	1.10264	0.180612	0.399259	0.578594	0.825049	0.653043	1.02085	0.178534	0.476708
1810063I02Rik	0.262252	0.245933	0.1	0.1	0.1	0.1	0.1	0.1	0.183553	0.1	0.175359	0.550875	0.1	0.1	0.1	0.1	0.1	0.1
1810064F22Rik	0.1	0.1	0.1	0.1	0.1	0.1	0.1	0.1	0.1	0.1	0.1	0.1	0.1	0.1	0.1	0.1	0.1	0.1
2010001A14Rik	0.52909	0.621808	0.1	0.1	1.72489	0.926978	0.787849	0.4738	1.95225	1.38567	0.749863	0.792205	2.04392	2.06623	0.856591	0.63831	3.86556	3.96858
2010007H06Rik	0.1	0.1	0.1	0.1	0.525744	0.109307	0.1	0.1	0.1	0.1	0.1	0.1	0.1	0.1	0.1	0.1	0.1	0.1
2010013B24Rik	0.1	0.1	0.1	0.1	0.1	0.1	0.1	0.1	0.13167	0.1	0.1	0.1	0.1	0.1	2.86142	1.12542	0.1	0.1
2010015M23Rik	0.380926	0.331511	0.1	0.1	0.275661	0.272567	0.822474	0.438773	0.622487	0.898349	0.1	0.165246	0.459617	0.407343	0.394362	0.230141	0.23071	0.285085
2010016I18Rik	0.1	0.1	0.1	0.1	0.1	0.1	0.1	0.1	0.1	0.1	0.1	0.1	0.1	0.1	0.162388	0.1	0.1	0.1
2010110E17Rik	0.1	0.1	0.1	0.1	0.1	0.1	0.1	0.1	0.1	0.1	0.1	0.1	0.1	0.1	0.1	0.1	0.1	0.1
2010110K18Rik	1.24553	0.958947	0.1	0.1	0.192561	0.146786	0.100487	0.1	0.277603	0.18949	0.1	0.222015	0.1	0.1	0.1	0.1	0.1	0.1
2010204K13Rik	7.65148	8.53781	3.63184	3.70309	0.652405	0.771512	0.844598	1.90808	1.269	2.02686	2.29653	2.01701	0.1	0.214391	0.594229	1.27226	0.482721	1.05218
2010300F17Rik	0.1	0.1	0.1	0.1	0.1	0.1	0.1	0.1	0.1	0.1	0.1	0.1	0.1	0.1	0.1	0.1	0.1	0.1
2010320O07Rik	0.1	0.1	0.1	0.1	0.1	0.1	0.1	0.1	0.232993	0.1	0.1	0.1	0.1	0.1	0.1	0.1	0.1	0.1
2210008F06Rik	0.1	0.1	0.1	0.1	0.1	0.275238	1.64365	1.24604	0.1	0.452592	0.1	0.1	0.179021	0.270024	0.235688	0.194878	0.214713	0.369505
2210013O21Rik	7.36524	8.23032	13.3278	15.3708	11.8918	9.15957	34.7403	33.901	18.8109	24.2992	40.1158	43.8202	20.6029	21.0393	11.5487	11.7295	23.5326	23.4996
2210017G18Rik	0.203471	0.1	0.1	0.1	0.1	0.1	0.1	0.1	0.1	0.1	0.1	0.1	0.1	0.1	0.1	0.1	0.1	0.1
2210019I11Rik	0.1	0.1	0.1	0.1	0.1	0.1	0.1	0.1	0.1	0.1	0.1	0.1	0.1	0.1	0.1	0.1	0.1	0.1
2210406O10Rik	0.1	0.1	0.1	0.1	0.185343	0.274644	0.283386	0.295363	0.32908	0.251304	0.1	0.1	0.828623	0.320316	0.1	0.1	1.08737	0.615982
2210408F21Rik	0.353989	0.200922	0.683056	0.475655	0.23613	0.1	2.82284	3.99541	0.689867	1.17866	0.1	0.1	0.302492	0.339434	0.856069	0.674103	0.511782	0.932476
2210411M09Rik	0.1	0.1	0.1	0.1	0.1	0.1	0.1	0.1	0.1	0.1	0.1	0.1	0.151461	0.111783	0.165054	0.1	0.1	0.343608
2210414B05Rik	0.1	0.1	0.1	0.1	0.1	0.1	0.1	0.1	0.1	0.1	0.1	0.1	0.1	0.1	0.1	0.1	0.1	0.1
2210417A02Rik	0.182636	0.259936	0.1	0.1	0.1	0.1	0.1	0.1	0.1	0.1	0.121075	0.194418	0.1	0.1	0.1	0.1	0.1	0.1
2310001H17Rik	0.398598	0.327932	0.273383	0.446066	0.1	0.1	0.801141	1.67161	0.23929	0.1	1.24366	1.48873	0.1	0.1	0.377509	0.500171	0.1	0.1
2310001K24Rik	0.684394	0.312681	0.10576	0.1	0.1	0.116639	0.120065	0.1	0.1	0.1	0.1	0.1	0.1	0.1	0.1	0.1	0.1	0.117327
2310002F09Rik	0.149558	0.1	0.1	0.1	0.1	0.1	0.101074	0.157558	0.233473	0.136031	0.1	0.1	0.182615	0.1	0.1	0.1	0.1	0.1
2310005A03Rik	0.1	0.1	0.1	0.1	0.1	0.1	0.1	0.1	0.1	0.1	0.1	0.1	0.1	0.1	0.1	0.1	0.1	0.1
2310010G23Rik	1.72795	1.37963	0.1	0.1	0.151431	0.2506	0.440278	0.1	0.1	0.1	0.14165	0.207044	0.140504	0.158484	0.219877	0.214125	0.1	0.1
2310010J17Rik	0.1	0.700672	0.503543	0.335749	0.400772	0.386327	0.325933	0.442019	0.688814	1.81148	0.514892	1.62787	0.50919	0.861665	1.79813	0.468892	0.988897	0.558535
2310014F06Rik	0.1	0.1	0.1	0.1	0.40107	0.391691	0.1	0.1	0.1	0.1	0.1	0.1	0.1	0.1	0.1	0.1	0.1	0.1
2310015A10Rik	0.34165	0.234288	1.15908	1.1865	3.4757	3.22501	1.30454	1.03215	6.45694	7.40515	1.81267	2.03163	2.40488	2.56992	1.74114	1.24653	2.09855	2.39494
2310015B20Rik	0.1	0.1	0.1	0.1	0.521815	0.565045	0.1	0.329033	0.1	0.1	0.270259	0.1	0.1	0.1	0.1	0.1	0.1	0.1
2310016D23Rik	0.1	0.1	0.1	0.1	0.1	0.1	0.1	0.1	0.1	0.1	0.1	0.1	0.1	0.1	0.1	0.1	0.1	0.1
2310026I22Rik	0.1	0.1	0.1	0.1	0.1	0.1	0.1	0.1	0.1	0.1	0.1	0.1	0.1	0.1	0.1	0.1	0.1	0.1
2310026L22Rik	0.1	0.138427	0.1	0.1	0.104886	0.1	0.1	0.408654	0.1	0.21405	0.1	0.1	0.1	0.1	0.1	0.1	0.1	0.1
2310031A07Rik	0.1	0.1	0.1	0.1	0.1	0.174508	0.1	0.1	0.1	0.1	0.1	0.124979	0.1	0.1	0.1	0.1	0.1	0.212675
2310040G07Rik	0.1	0.1	0.1	0.1	0.437145	0.338933	0.345641	0.134088	0.132789	0.1	0.1	0.186118	0.1	0.1	0.149126	0.1	0.1	0.1
2310043M15Rik	1.52101	0.999863	0.1	0.1	0.956683	0.963056	0.44652	0.238495	0.1	0.1	0.1	0.1	0.25722	0.1	0.1	0.1	0.1	0.1
2310044K18Rik	0.1	0.1	0.1	0.1	0.1	0.1	0.1	0.1	0.1	0.1	0.1	0.1	0.1	0.1	0.1	0.1	0.1	0.1
2310058D17Rik	0.1	0.1	0.1	0.1	0.291646	0.257976	0.846993	0.45026	0.509164	0.468709	0.1	0.172875	0.458442	0.448919	0.106272	0.433282	0.289979	0.529383
2310065F04Rik	0.1	0.1	0.1	0.1	0.1	0.1	0.1	0.1	0.1	0.1	0.1	0.1	0.1	0.1	0.1	0.1	0.1	0.1
2310069G16Rik	0.1	0.1	0.475047	0.718508	4.10661	3.75206	1.50391	1.38064	2.18916	2.99591	0.1	0.148376	0.649812	0.907562	0.1	0.1	0.799966	1.03672
2310075C17Rik	0.1	0.1	0.1	0.1	0.1	0.1	0.103574	0.1	0.230015	0.1	0.1	0.1	0.1	0.1	0.1	0.1	0.1	0.1
2310081O03Rik	0.1	0.1	0.1	0.1	0.115875	0.355273	0.1	0.1	0.103717	0.1	0.1	0.1	0.1	0.1	0.1	0.1	0.1	0.1
2410003L11Rik	7.78457	7.27832	0.1	0.1	0.1	0.1	0.1	0.1	0.1	0.1	0.1	0.1	0.259993	0.234064	0.1	0.1	0.1	0.1
2410004I01Rik	0.121405	0.114137	0.1	0.1	0.465484	0.307013	0.160963	0.354934	0.1	0.1	0.1	0.1	0.1	0.1	0.1	0.1	0.1	0.1
2410004N09Rik	27.0453	23.9826	16.4449	16.7427	8.93906	10.4077	15.8209	19.7279	10.0295	9.13594	17.3484	17.3978	6.71269	7.48905	11.1536	7.92783	6.30096	6.8178
2410006H16Rik	62.7442	63.8077	162.443	158.548	47.0792	34.8579	108.272	124.387	48.9829	61.7886	146.461	158.367	43.684	86.5758	156.758	107.283	57.4235	69.5737
2410017I17Rik	0.574443	0.592613	0.1	0.1	0.1	0.1	0.1	0.1	0.1	0.1	0.1	0.1	0.1	0.1	0.1	0.1	0.1	0.1
2410018L13Rik	5.19058	6.23949	2.39942	2.76449	0.895236	1.29861	3.66182	2.27047	2.07212	1.43287	0.770468	0.789974	1.02402	0.997823	0.213692	0.1	0.61618	0.48955
2410019O14Rik	0.208369	0.329045	0.1	0.1	0.1	0.1	0.1	0.1	0.1	0.1	0.1	0.1	0.1	0.1	0.1	0.1	0.1	0.1
2410080I02Rik	0.183441	0.166133	0.1	0.1	0.1	0.1	0.1	0.1	0.383738	0.19521	0.1	0.1	0.187683	0.1	0.1	0.1	0.1	0.1
2410088K16Rik	0.996731	0.932147	0.1	0.1	0.1	0.1	0.1	0.1	0.1	0.1	0.418018	0.624809	0.1	0.108094	0.1	0.1	0.146227	0.1
2410114N07Rik	0.110309	0.1	0.1	0.1	0.1	0.1	0.1	0.1	0.1	0.1	0.1	0.1	0.1	0.1	0.1	0.1	0.1	0.1
2410152P15Rik	0.1	0.1	0.1	0.1	0.1	0.1	0.1	0.1	0.1	0.1	0.1	0.1	0.1	0.1	0.1	0.1	0.1	0.1
2500002B13Rik	2.78141	3.44683	0.1	0.1	0.443855	0.594365	0.119599	0.125996	0.524473	0.38277	0.263421	0.192901	0.303933	0.115446	0.243633	0.1	0.154361	0.154855
2500004C02Rik	1.53652	1.32459	2.34964	2.61514	3.32519	2.99872	2.15883	2.38857	4.97095	4.50334	1.703	1.99338	3.51995	4.45134	1.15491	1.1504	1.84805	2.01491
2510016G02Rik	0.180457	0.113382	0.1	0.1	0.249177	0.525007	1.14059	1.13844	0.23101	0.167618	0.14882	0.261902	0.231922	0.215092	0.139125	0.1	0.1	0.142927
2510046G10Rik	0.257424	0.877739	0.1	0.1	0.530842	0.226667	1.05076	0.413495	0.287729	0.373044	2.28839	1.74787	0.156048	0.37339	0.270412	0.562796	0.1	0.784602
2600006K01Rik	0.2276	0.1	0.1	0.1	0.174097	0.261106	0.716076	0.459109	1.83202	1.79454	0.1	0.1	2.42856	1.70365	0.1	0.128256	0.896776	1.20074
2610020C07Rik	0.328499	0.235964	0.535847	0.461218	0.884283	1.08032	0.756084	1.05467	0.836611	0.229539	0.363226	0.212399	0.34773	0.268975	0.1	0.1	0.125037	0.1
2610020F03Rik	0.1	0.1	0.1	0.1	0.1	0.1	0.1	0.111319	0.1	0.1	0.1	0.1	0.1	0.1	0.1	0.1	0.1	0.1
2610027K06Rik	1.34219	0.590075	0.1	0.101037	0.681813	0.778725	1.03535	0.853618	0.666125	2.01766	0.473518	0.554735	0.739381	0.800802	1.01912	1.08223	0.919573	1.30604
2610028E06Rik	0.161404	0.124583	0.1	0.1	0.1	0.1	0.6049	0.1	0.1	0.1	0.1	0.1	0.1	0.1	0.1	0.1	0.161494	0.1
2610035D17Rik	1.13192	1.14962	1.94852	2.34669	5.54409	7.16652	3.28094	2.82589	21.0575	22.0837	0.251711	0.20044	23.9675	37.0958	0.80345	1.71747	7.25176	10.6977
2610035F20Rik	0.141315	0.1	0.235044	0.414322	2.45197	1.70398	2.92485	2.49959	0.289702	0.109058	0.994574	0.787866	0.1	0.1	0.1	0.1	0.1	0.1
2610037D02Rik	0.593348	0.538967	0.1	0.1	0.665228	0.955976	1.52787	0.93779	0.957737	0.320287	0.1	0.130575	0.52392	0.296802	0.1	0.177067	0.1	0.1
2610203C20Rik	0.159882	0.1	25.6123	27.3408	25.7933	31.5453	18.6433	26.0056	7.3458	2.0951	0.30327	0.558676	2.90167	0.825827	0.256154	0.37309	0.668357	1.81187
2610203C22Rik	0.1	0.1	0.2529	0.256108	1.59041	2.30083	0.119842	0.776281	10.0504	12.1601	4.56125	6.99538	4.44095	7.2749	8.67343	5.38603	0.119331	0.760143
2610204G07Rik	0.1	0.1	0.1	0.1	0.1	0.1	0.147397	0.1	0.1	0.1	0.1	0.1	0.1	0.1	0.1	0.1	0.1	0.1
2610206C17Rik	0.479809	0.186906	0.1	0.1	0.1	0.1	0.144508	0.1	0.1	0.1	0.107955	0.1	0.33422	0.114845	0.1	0.1	0.14469	0.1
2610303G11Rik	0.1	0.1	0.1	0.1	0.1	0.1	0.1	0.1	0.1	0.1	0.1	0.1	0.1	0.1	0.1	0.1	0.1	0.1
2610307P16Rik	0.2249	0.299463	0.68969	0.692279	1.69075	3.15838	4.95634	2.82271	0.126658	0.28389	3.52481	4.40301	0.1	0.1	0.729905	0.133069	0.1	0.1
2610316D01Rik	0.1	0.1	7.22121	8.38452	8.06557	7.56783	3.2324	4.50546	10.8992	8.88619	0.1	0.159808	3.60786	4.01566	0.1	0.1	1.8037	2.51745
2610507I01Rik	0.69094	0.650461	0.571039	0.59543	0.763814	0.28891	0.105118	0.109269	0.428643	0.1	0.1	0.1	0.18571	0.155027	0.130365	0.121344	0.1	0.1
2700012I20Rik	0.229554	0.28887	0.1	0.1	0.148237	0.187974	0.159776	0.190845	0.1	0.34063	0.484177	0.439807	0.741339	0.758789	0.352878	0.572406	1.21869	0.570386
2700016F22Rik	0.1	0.1	0.1	0.1	0.1	0.1	0.1	0.1	0.1	0.1	0.1	0.1	0.1	0.1	0.1	0.1	0.1	0.1
2700033N17Rik	0.1	0.1	0.1	0.1	1.72746	1.87038	2.12883	1.0492	0.844493	0.517387	0.1833	0.1	0.583737	0.227503	0.1	0.1	0.28857	0.22642
2700038G22Rik	3.54554	3.48252	3.13135	3.54331	1.05909	0.737342	0.741458	0.624945	2.21716	1.17509	1.03471	1.12901	1.08704	0.782652	0.871285	0.463217	0.141841	0.635056
2700046A07Rik	0.1	0.1	0.1	0.1	1.53879	1.40471	0.130073	0.1	0.694011	0.470872	1.02998	0.896243	1.80365	1.13973	0.1	0.1	5.78746	5.90745
2700046G09Rik	0.300264	0.236012	0.642824	0.874136	0.973072	0.620167	0.567668	0.309648	0.539113	0.638558	0.141599	0.129016	0.542736	0.561992	0.236109	0.181628	0.141975	0.499674
2700068H02Rik	0.1	0.1	0.1	0.1	0.1	0.1	0.104123	0.1	0.1	0.1	0.1	0.1	0.1	0.1	0.1	0.1	0.1	0.1
2700069I18Rik	0.1	0.1	0.1	0.1	0.1	0.1	0.220831	0.223986	0.370574	0.168636	0.1	0.1	0.1	0.1	0.1	0.1	0.1	0.1
2810001G20Rik	2.34143	3.0189	4.63461	5.12012	1.34074	2.47893	6.26402	4.50085	3.29015	6.49108	5.43956	8.54875	1.3175	2.97639	0.170705	0.941118	0.356519	1.05646
2810002D19Rik	1.68961	1.61355	2.31015	2.29389	0.39522	0.591721	1.04185	0.937704	1.52564	0.871491	1.33951	1.40739	0.767715	0.640557	0.793289	0.480095	0.357924	0.28688
2810008D09Rik	15.1206	15.4204	17.4939	16.2154	26.3297	18.7416	15.1969	11.4869	18.6848	10.6548	2.86197	2.95259	12.3987	14.6625	5.15594	5.38578	3.29347	7.63124
2810029C07Rik	0.353285	0.192147	0.708311	0.791043	2.28387	1.90791	2.3678	2.09557	2.27875	1.81309	0.837908	0.974516	0.629634	0.770565	0.220641	0.311113	0.176246	0.447712
2810032G03Rik	0.1	0.1	0.1	0.1	0.1	0.1	1.49284	1.41982	0.280374	0.461239	0.1	0.1	0.125147	0.217907	0.241168	0.256459	0.1	0.187519
2810055G20Rik	0.1	0.1	0.311807	0.231725	34.3278	26.6433	3.79147	3.79925	4.13617	3.92578	1.09726	1.61541	1.21161	0.187132	2.44297	1.4527	1.03845	1.63955
2810403D21Rik	0.402575	0.473097	0.877541	0.606638	2.35269	2.70629	1.57255	0.1	1.9482	1.01585	6.13885	7.45428	1.78862	1.03025	1.2581	1.04065	0.980702	2.47753
2810404F17Rik	0.1	0.1	0.1	0.1	0.1	0.1	0.1	0.1	0.1	0.1	0.1	0.1	0.1	0.1	0.1	0.1	0.1	0.1
2810407A14Rik	0.1	0.1	0.1	0.1	0.755683	0.587043	0.1	0.205297	0.107359	0.1	0.192762	0.174948	0.1	0.1	0.1	0.1	0.1	0.1
2810408I11Rik	7.68813	9.19962	9.59951	10.5512	0.471202	1.0172	0.25027	0.298243	1.25444	1.38087	0.527261	0.465795	0.877258	0.708062	0.22499	0.125806	0.957269	0.676106
2810410L24Rik	0.980663	0.839537	1.37491	2.31175	4.99319	4.95936	6.88469	4.9269	10.1815	8.56171	3.17035	2.74394	13.5985	16.4596	0.1	0.128971	6.95359	6.50899
2810425M01Rik	0.1	0.1	0.1	0.1	0.1	0.1	0.1	0.1	0.1	0.1	0.1	0.1	0.1	0.1	0.1	0.1	0.1	0.1
2810429I04Rik	2.8008	3.65214	0.594595	0.562481	0.553408	0.916427	1.20858	1.36867	1.52156	1.08279	0.1	0.1	0.991738	0.742664	0.465777	0.271598	3.06927	1.46701
2810430I11Rik	0.1	0.1	0.1	0.1	0.1	0.1	0.1	0.1	0.1	0.1	0.1	0.1	0.1	0.1	0.1	0.1	0.1	0.1
2810433D01Rik	0.1	0.1	0.1	0.1	0.1	0.1	0.1	0.1	0.464223	0.518601	0.1	0.1	0.304896	0.347614	0.1	0.1	0.1	0.1
2810442N19Rik	0.1	0.1	0.1	0.1	0.1	0.1	0.251043	0.232415	0.421283	0.219068	0.131402	0.195225	1.5467	0.547667	0.150389	0.1	0.1	0.1
2810455O05Rik	0.751863	0.598214	0.1	0.1	0.349698	0.411583	1.88479	1.79291	0.735643	0.715227	1.09694	1.08568	0.934228	1.60234	0.1	0.280607	0.200687	0.547273
2810468N07Rik	0.806473	1.01728	17.2651	20.167	5.40813	5.89296	3.11415	3.18255	84.4755	105.823	0.289068	0.409903	187.699	208.801	2.25746	2.39727	267.519	234.464
2810471M01Rik	0.1	0.1	0.1	0.1	0.1	0.1	0.1	0.1	0.1	0.1	0.103378	0.127413	0.1	0.1	0.1	0.1	0.1	0.1
2900005J15Rik	0.138849	0.156995	1.10375	1.36425	4.69278	3.20856	0.15558	0.1	0.408146	0.37597	0.1	0.1	0.211168	0.1	0.2037	0.189986	0.1	0.1
2900041M22Rik	1.29953	1.46806	0.1	0.1	0.1	0.1	0.1	0.1	0.1	0.1	0.1	0.1	0.1	0.1	0.1	0.1	0.1	0.1
2900052L18Rik	2.73083	2.49657	0.1	0.1	3.59716	2.65637	1.76052	1.3017	2.17651	1.56822	0.205525	0.3213	2.62358	2.50049	0.242974	0.254513	1.36453	1.9574
2900072N19Rik	0.1	0.1	0.1	0.1	0.105575	0.1	0.1	0.281858	0.241625	0.1	0.1	0.1	0.1	0.1	0.1	0.1	0.1	0.1
2900076A07Rik	1.4785	2.04302	2.3966	2.61531	13.952	11.2102	8.26628	6.15176	13.3937	10.3636	1.80223	2.55233	9.96387	3.64129	0.943214	0.690956	4.22073	5.07111
2900079G21Rik	0.1	0.1	0.376903	0.115039	0.556257	1.12825	5.12754	3.81289	4.94851	5.51202	0.108483	0.1	1.67864	2.65881	0.537131	0.699661	0.139097	1.12623
2900089D17Rik	0.1	0.1	0.1	0.1	0.425474	0.318898	0.333726	0.334951	0.1	0.1	0.240271	0.313892	0.1	0.187386	0.674831	0.428691	0.335264	0.1
3010001F23Rik	0.403114	0.226402	0.319301	0.468573	1.11661	1.68961	2.20733	2.58837	1.97888	1.19677	0.234619	0.1	1.08111	1.39444	0.1	0.381942	0.512723	0.347967
3010003L21Rik	0.300813	0.1	0.1	0.1	0.1	0.295585	0.1	0.1	0.1	0.1	0.1	0.703023	0.1	0.1	0.1	0.258193	0.328849	0.1
3100003L05Rik	0.1	0.1	0.501287	0.713909	0.1	0.1	0.1	0.1	0.1	0.1	0.1	0.1	0.1	0.1	0.1	0.1	0.1	0.1
3110004A20Rik	0.1	0.1	0.1	0.1	0.1	0.1	0.1	0.1	0.1	0.1	0.1	0.1	0.1	0.1	0.1	0.1	0.1	0.1
3110045C21Rik	0.417373	0.597818	0.611332	0.658135	0.192828	0.288162	0.1	0.1	0.1	0.130397	0.1	0.110411	0.283329	0.301993	0.1	0.1	0.247884	0.171971
3110056K07Rik	0.479843	0.381157	1.79464	1.6442	1.92452	1.94268	2.26898	1.31872	2.33114	2.68691	0.732453	1.32536	1.17038	0.998311	0.515294	0.506879	0.359725	0.519091
3110083C13Rik	0.1	0.1	0.1	0.1	0.1	0.132675	0.337729	0.271335	0.536444	0.189316	0.118162	0.1	0.458625	0.149034	0.1	0.1	0.227806	0.450172
3110099E03Rik	0.1	0.1	0.1	0.1	1.35996	1.32559	0.251882	0.219684	0.399102	0.231037	0.1	0.1	0.1	0.1	0.1	0.1	0.1	0.1
3300002A11Rik	0.1	0.1	0.1	0.1	0.1	0.334104	0.1	0.1	0.1	0.1	0.302512	0.429128	0.1	0.1	0.1	0.1	0.1	0.1
3300005D01Rik	0.1	0.1	0.1	0.1	0.1	0.1	0.1	0.1	0.1	0.1	0.1	0.1	0.1	0.1	0.325659	0.1	0.1	0.1
3632454L22Rik	0.1	0.1	0.1	0.1	0.1	0.1	0.271092	0.199162	0.341506	0.149246	0.1	0.1	0.1	0.129356	0.1	0.1	0.1	0.1
3930402G23Rik	0.1	0.1	0.638086	0.630538	1.04832	1.89499	0.1	0.166908	0.1	0.1	0.1	0.1	0.1	0.1	0.1	0.1	0.1	0.1
4631405J19Rik	0.1	0.1	0.1	0.1	0.104372	0.107326	0.109281	0.1	0.1	0.1	0.1	0.1	0.1	0.1	0.1	0.1	0.1	0.1
4631405K08Rik	0.1	0.1	0.1	0.1	0.1	0.1	0.1	0.1	0.1	0.1	0.1	0.1	0.1	0.1	0.1	0.1	0.1	0.1
4632411P08Rik	0.1	0.1	0.1	0.1	0.1	0.1	0.1	0.1	0.1	0.1	0.1	0.1	0.1	0.1	0.1	0.1	0.1	0.1
4632427E13Rik	0.532911	0.709012	0.453466	0.325534	1.70931	1.4124	1.33016	0.78687	1.08099	0.316541	0.128331	0.371809	0.908113	0.236673	0.168423	0.141048	0.1	0.119827
4632428C04Rik	0.1	0.1	0.1	0.1	0.1	0.1	0.1	0.1	0.1	0.1	0.1	0.1	0.1	0.1	0.1	0.164084	0.1	0.1
4731419I09Rik	0.1333	0.1	0.1	0.1	0.509502	0.733769	0.647323	0.978967	0.1	0.106262	0.175709	0.229698	0.190328	0.100528	0.199818	0.1	0.1	0.172502
4732414G09Rik	0.1	0.1	0.1	0.1	0.1	0.1	0.433755	0.1	0.177889	0.1	0.1	0.1	0.1	0.1	0.103709	0.1	0.1	0.1
4732419C18Rik	0.1	0.1	0.1	0.1	0.1	0.1	0.1	0.1	0.1	0.1	0.1	0.1	0.1	0.1	0.1	0.1	0.1	0.1
4732440D04Rik	0.1	0.1	0.1	0.1	0.658455	0.329614	0.225105	0.271999	0.24122	0.55507	0.217142	0.1	0.73384	0.420546	0.236606	0.1	0.1	0.1
4732463B04Rik	0.1	0.1	0.1	0.1	0.1	0.1	0.1	0.1	0.1	0.1	0.1	0.1	0.1	0.1	0.1	0.1	0.1	0.1
4732487G21Rik	0.537499	0.665417	0.1	0.1	1.428	1.13864	1.2438	1.36837	1.35636	1.61045	1.07049	1.00448	1.5121	1.36514	1.68861	1.02719	0.952737	1.0049
4732490B19Rik	0.1	0.1	0.1	0.1	0.1	0.1	0.1	0.1	0.1	0.1	0.1	0.1	0.1	0.1	0.1	0.1	0.1	0.1
4732491K20Rik	0.120375	0.10291	0.319396	0.295197	0.497937	0.508967	0.706432	0.943665	0.536469	0.542595	0.446028	0.56514	0.333091	0.319074	0.187984	0.271108	0.22891	0.293193
4831440E17Rik	0.1	0.1	0.1	0.1	0.1	0.1	0.1	0.1	0.1	0.1	0.1	0.1	0.161712	0.1	0.1	0.1	0.1	0.1
4833407H14Rik	2.63915	2.86473	0.1	0.1	0.1	0.1	0.1	0.1	0.1	0.1	0.1	0.1	0.1	0.1	0.1	0.1	0.1	0.1
4833412C05Rik	0.1	0.1	0.1	0.1	0.1	0.1	0.1	0.475431	0.229978	0.1	0.559918	0.410569	0.1	0.1	0.1	0.1	0.1	0.1
4833417C18Rik	0.643266	0.594484	0.337838	0.374697	0.158557	0.1	0.144633	0.1	0.350086	0.221937	0.624298	0.876014	0.1	0.163865	0.50502	0.544992	0.1	0.136728
4833418N02Rik	0.213438	0.1	0.112718	0.158585	0.186024	0.126634	0.337184	0.303669	0.420789	0.242953	0.390565	0.463304	0.1	0.1	1.1323	0.644247	0.1	0.1
4833422C13Rik	0.1	0.1	0.777358	0.919801	3.94215	4.58767	7.54594	7.74276	8.85759	5.62574	0.334505	0.358307	1.44141	0.679886	0.124921	0.159976	0.1	0.342235
4833422M21Rik	0.1	0.1	0.1	0.1	0.1	0.1	0.1	0.1	0.1	0.1	0.1	0.1	0.1	0.1	0.1	0.1	0.1	0.1
4833427F10Rik	0.1	0.1	0.1	0.1	0.1	0.1	0.1	0.1	0.1	0.1	0.1	0.1	0.1	0.1	0.1	0.1	0.1	0.1
4833428L15Rik	0.1	0.1	0.1	0.1	0.1	0.1	0.1	0.1	0.1	0.1	0.1	0.1	0.1	0.1	0.1	0.1	0.1	0.1
4921504A21Rik	0.1	0.1	0.1	0.1	0.478211	0.340716	0.259241	0.189726	0.442245	0.630521	0.1	0.1	0.880225	0.363088	0.1	0.1	0.78698	0.318231
4921507G05Rik	0.1	0.122853	0.1	0.1	0.1	0.102581	0.1	0.1	0.1	0.1	0.1	0.1	0.1	0.1	0.1	0.1	0.1	0.1
4921507L20Rik	0.1	0.1	0.2327	0.140786	0.179054	0.20976	0.166331	0.194302	0.190274	0.121294	0.1	0.1	0.1	0.1	0.1	0.167689	0.1	0.1
4921508D12Rik	0.1	0.1	0.1	0.1	0.1	0.1	0.1	0.1	0.1	0.1	0.1	0.1	0.1	0.1	0.1	0.1	0.1	0.1
4921509A06Rik	0.1	0.1	0.1	0.1	0.1	0.1	0.1	0.1	0.1	0.1	0.1	0.1	0.1	0.1	0.1	0.1	0.1	0.1
4921514A10Rik	0.155588	0.1	0.1	0.1	0.1	0.153307	0.239398	0.1	0.1	0.1	0.1	0.1	0.1	0.1	0.115361	0.1	0.1	0.1
4921515E04Rik	0.1	0.1	0.1	0.1	0.1	0.1	0.1	0.1	0.1	0.1	0.1	0.1	0.1	0.1	0.1	0.1	0.1	0.1
4921518K17Rik	0.1	0.1	0.1	0.1	0.1	0.1	0.1	0.1	0.1	0.1	0.1	0.1	0.1	0.1	0.1	0.1	0.1	0.1
4921523L03Rik	0.1	0.1	0.1	0.1	0.1	0.1	0.1	0.1	0.1	0.1	0.1	0.1	0.1	0.1	0.1	0.1	0.1	0.1
4921531C22Rik	0.178564	0.34951	0.559341	0.803444	0.588809	0.439994	0.432407	0.373643	0.671967	0.75869	0.806864	1.13971	0.719027	0.81412	0.732223	0.832413	0.444914	0.931838
4921534H16Rik	0.1	0.1	0.1	0.1	0.1	0.1	1.60778	0.11958	0.1	0.1	0.1	0.1	0.1	0.1	0.1	0.1	0.1	0.1
4930401G09Rik	0.1	0.1	0.1	0.1	0.1	0.1	0.1	0.1	0.1	0.1	0.1	0.1	0.1	0.1	0.1	0.1	0.1	0.1
4930401O10Rik	0.1	0.1	0.1	0.1	0.1	0.1	0.1	0.1	0.1	0.1	0.1	0.1	0.1	0.1	0.1	0.1	0.1	0.1
4930401O12Rik	0.1	0.1	0.1	0.1	0.1	0.1	0.1	0.1	0.1	0.1	0.1	0.1	0.1	0.1	0.1	0.1	0.1	0.1
4930403D09Rik	0.1	0.1	0.1	0.1	0.1	0.1	0.1	0.1	0.1	0.260953	0.1	0.1	0.1	0.1	0.267421	0.157465	0.1	0.1
4930403O15Rik	0.1	0.1	0.1	0.1	0.1	0.1	0.1	0.1	0.1	0.1	0.1	0.1	0.1	0.1	0.1	0.1	0.1	0.1
4930404I05Rik	0.359581	0.415482	0.385486	0.383418	1.43509	2.1573	1.21916	1.37156	0.782303	0.267881	0.1	0.246466	0.777981	0.153984	0.1	0.1	0.1	0.1
4930405A21Rik	0.248435	0.115853	0.292174	0.509688	0.1	0.1	0.158097	0.1	0.1	0.1	0.1	0.231305	0.1	0.1	0.1	0.245963	0.1	0.1
4930405D11Rik	0.1	0.1	0.1	0.1	0.1	0.1	0.1	0.1	0.1	0.1	0.1	0.1	0.1	0.1	0.1	0.1	0.1	0.1
4930405H06Rik	0.1	0.1	0.1	0.1	0.1	0.1	0.1	0.1	0.1	0.1	0.1	0.1	0.1	0.1	0.1	0.1	0.1	0.1
4930405O22Rik	0.1	0.1	0.1	0.1	0.1	0.1	0.1	0.1	0.1	0.1	0.1	0.144015	0.170777	0.1	0.1	0.1	0.1	0.1
4930406D18Rik	0.1	0.1	0.1	0.1	0.1	0.1	0.1	0.1	0.1	0.1	0.1	0.1	0.1	0.1	0.1	0.1	0.1	0.1
4930407G08Rik	0.1	0.1	0.1	0.1	0.1	0.1	0.1	0.1	0.1	0.1	0.1	0.1	0.1	0.1	0.1	0.1	0.1	0.1
4930412B13Rik	0.1	0.1	0.1	0.1	0.1	0.1	0.1	0.1	0.1	0.1	0.1	0.1	0.1	0.1	0.1	0.1	0.1	0.1
4930412C18Rik	0.1	0.1	0.1	0.1	0.332471	0.325217	0.1	0.1	0.142954	0.1	0.1	0.1	0.1	0.1	0.1	0.1	0.1	0.1
4930412F09Rik	0.1	0.1	0.1	0.1	0.1	0.1	0.1	0.1	0.1	0.1	0.1	0.1	0.1	0.1	0.1	0.1	0.1	0.1
4930412L05Rik	0.1	0.1	0.1	0.1	0.88904	1.37289	0.1	0.151666	0.27977	0.1	0.102372	0.1	0.1	0.1	0.1	0.1	0.1	0.1
4930412M03Rik	0.285551	0.26811	0.1	0.1	0.144816	0.1	0.506093	0.109526	0.1	0.1	0.1	0.1	0.103829	0.1	0.1	0.260502	0.1	0.1
4930417H01Rik	0.1	0.1	0.1	0.1	0.1	0.1	0.1	0.1	0.1	0.1	0.1	0.1	0.847196	1.46156	0.1	0.1	0.500842	0.933448
4930417O22Rik	0.1	0.1	0.1	0.1	0.1	0.1	0.1	0.1	0.1	0.1	0.1	0.1	0.1	0.1	0.1	0.1	0.1	0.1
4930419G24Rik	0.1	0.1	0.1	0.1	0.1	0.1	0.1	0.1	0.1	0.1	0.1	0.1	0.1	0.1	0.1	0.1	0.1	0.1
4930423M02Rik	0.1	0.1	0.1	0.1	0.1	0.1	0.1	0.1	0.1	0.1	0.1	0.1	0.1	0.1	0.1	0.1	0.1	0.1
4930426I24Rik	0.1	0.1	0.1	0.1	1.01427	0.757339	0.295539	0.457706	0.408586	0.123994	0.1	0.1	0.803766	0.38687	0.1	0.1	0.886304	0.134483
4930428N03Rik	0.1	0.1	0.1	0.1	0.1	0.136859	0.1	0.1	0.1	0.1	0.1	0.1	0.1	0.1	0.1	0.1	0.1	0.1
4930429F24Rik	0.1	0.1	0.1	0.1	0.1	0.1	0.169306	0.296001	0.1	0.1	0.532533	0.836274	0.1	0.1	0.1	0.1	0.1	0.1
4930430E12Rik	0.1	0.1	0.1	0.1	0.1	0.1	0.1	0.1	0.1	0.1	0.281787	0.545097	0.1	0.1	0.778541	0.558867	0.1	0.1
4930431P03Rik	0.1	0.1	0.1	0.1	0.1	0.1	0.1	0.1	0.1	0.1	0.1	0.1	0.1	0.1	0.1	0.1	0.1	0.1
4930432B10Rik	0.1	0.1	0.1	0.1	0.1	0.1	0.1	0.1	0.1	0.1	0.1	0.1	0.1	0.1	0.1	0.1	0.1	0.1
4930432L08Rik	0.1	0.1	0.1	0.1	0.1	0.1	0.1	0.1	0.1	0.1	0.1	0.1	0.1	0.1	0.1	0.1	0.1	0.1
4930433N12Rik	0.137178	0.452292	0.1	0.1	0.1	0.1	0.1	0.1	0.1	0.1	0.129154	0.15689	0.1	0.1	0.195013	0.1	0.1	0.1
4930438E09Rik	0.1	0.1	0.1	0.1	0.1	0.1	0.1	0.1	0.1	0.1	0.1	0.1	0.1	0.1	0.1	0.1	0.1	0.1
4930439A04Rik	0.1	0.1	0.1	0.1	0.1	0.1	0.296426	0.1	0.1	0.1	0.1	0.1	0.1	0.1	0.1	0.1	0.1	0.1
4930440I19Rik	0.1	0.1	0.1	0.1	0.1	0.1	0.1	0.1	0.1	0.1	0.1	0.1	0.1	0.1	0.1	0.1	0.1	0.1
4930441J16Rik	0.1	0.1	0.1	0.1	0.1	0.1	0.1	0.1	0.1	0.1	0.1	0.1	0.1	0.1	0.1	0.1	0.1	0.1
4930442J19Rik	0.1	0.1	0.1	0.1	0.1	0.1	0.1	0.1	0.1	0.1	0.1	0.1	0.1	0.1	0.1	0.1	0.1	0.1
4930442L01Rik	0.1	0.1	0.1	0.1	0.1	0.1	0.1	0.1	0.1	0.1	0.1	0.1	0.1	0.1	0.1	0.1	0.1	0.1
4930443O20Rik	0.1	0.1	0.1	0.1	0.1	0.1	0.1	0.1	0.1	0.1	0.1703	0.200964	0.1	0.1	0.1	0.1	0.1	0.1
4930444E06Rik	0.193928	0.112889	0.1	0.1	0.1	0.1	0.1	0.1	0.1	0.1	0.1	0.1	0.1	0.1	0.1	0.1	0.1	0.1
4930444M15Rik	0.392103	0.337235	0.1	0.1	0.1	0.1	0.1	0.1	0.1	0.1	0.1	0.1	0.1	0.1	0.1	0.1	0.1	0.1
4930445B16Rik	0.1	0.1	0.1	0.1	0.1	0.1	0.1	0.1	0.1	0.1	0.1	0.1	0.1	0.1	0.1	0.1	0.1	0.1
4930445N08Rik	0.1	0.1	0.1	0.1	0.1	0.1	0.1	0.1	0.1	0.1	0.1	0.1	0.1	0.1	0.1	0.1	0.1	0.1
4930445N18Rik	0.1	0.31026	0.1	0.1	0.18122	0.1	0.1	0.1	0.1	0.1	0.1	0.1	0.1	0.1	0.1	0.1	0.1	0.1
4930447M23Rik	0.1	0.1	0.1	0.1	0.1	0.1	0.505649	1.08278	0.955249	0.9189	0.1	0.1	0.160088	0.13365	0.1	0.260835	0.1	0.197368
4930448D08Rik	0.1	0.1	0.1	0.1	0.1	0.1	0.1	0.1	0.1	0.1	0.1	0.1	0.1	0.1	0.1	0.1	0.1	0.1
4930448E22Rik	0.1	0.1	0.1	0.1	0.1	0.1	0.1	0.1	0.1	0.1	0.1	0.1	0.1	0.1	0.1	0.1	0.1	0.1
4930448H16Rik	0.1	0.1	0.1	0.1	0.1	0.1	0.1	0.1	0.1	0.1	0.1	0.1	0.1	0.1	0.1	0.1	0.1	0.1
4930448N21Rik	0.1	0.1	0.1	0.1	1.2178	1.78732	0.1	0.1	0.1	0.1	0.857611	0.75813	0.1	0.1	0.1	0.1	0.1	0.1
4930449E01Rik	0.1	0.1	0.1	0.1	0.1	0.1	0.1	0.1	0.1	0.1	0.1	0.1	0.1	0.1	0.1	0.1	0.1	0.1
4930451E10Rik	0.1	0.1	0.1	0.1	0.1	0.1	0.1	0.1	0.1	0.1	0.18892	0.1	0.1	0.1	0.1	0.1	0.1	0.1
4930453H23Rik	0.1	0.1	0.1	0.1	0.1	0.1	0.1	0.1	0.1	0.1	0.1	0.1	0.1	0.1	0.1	0.1	0.1	0.1
4930453O03Rik	0.1	0.1	0.1	0.1	0.1	0.1	0.1	0.1	0.1	0.1	0.1	0.1	0.1	0.1	0.1	0.1	0.1	0.1
4930455B14Rik	0.1	0.1	0.1	0.1	0.1	0.1	0.1	0.1	0.1	0.1	0.1	0.1	0.1	0.1	0.1	0.1	0.1	0.1
4930455D15Rik	0.1	0.1	0.1	0.1	0.1	0.1	0.1	0.1	0.1	0.1	0.1	0.1	0.1	0.1	0.1	0.1	0.1	0.1
4930455G09Rik	0.270524	0.254585	0.1	0.1	1.55036	0.497275	0.318589	0.261211	0.1	0.1	0.376433	1.15072	0.1	0.275976	0.1	0.1	0.500814	0.479047
4930456L15Rik	0.1	0.1	0.1	0.1	0.1	0.1	0.1	0.1	0.1	0.1	0.1	0.1	0.1	0.1	0.1	0.1	0.1	0.1
4930458D05Rik	0.1	0.1	0.1	0.1	0.1	0.1	0.1	0.1	0.1	0.1	0.1	0.1	0.1	0.1	0.1	0.1	0.1	0.1
4930461C15Rik	0.1	0.1	0.1	0.1	0.202274	0.1	0.112173	0.1	0.1	0.1	0.1	0.1	0.161833	0.1	0.1	0.1	0.1	0.156429
4930461G14Rik	2.99775	3.67356	0.1	0.1	0.1	0.1	0.1	0.1	0.1	0.1	0.1	0.1	0.1	0.1	0.1	0.1	0.1	0.1
4930463O16Rik	0.1	0.1	0.1	0.1	0.1	0.1	0.1	0.1	0.1	0.1	0.1	0.1	0.1	0.1	0.1	0.1	0.1	0.1
4930465M20Rik	0.1	0.1	0.1	0.1	0.1	0.1	0.1	0.1	0.1	0.1	0.1	0.1	0.1	0.1	0.1	0.1	0.1	0.1
4930466I24Rik	0.1	0.1	0.1	0.1	0.1	0.1	0.1	0.1	0.1	0.1	0.1	0.1	0.1	0.1	0.1	0.1	0.1	0.1
4930467D21Rik	0.120192	0.1	0.1	0.1	0.1	0.1	0.1	0.1	0.1	0.1	0.1	0.1	0.1	0.1	0.1	0.1	0.1	0.1
4930467K11Rik	0.1	0.1	0.1	0.1	0.1	0.1	0.1	0.1	0.1	0.1	0.1	0.1	0.1	0.1	0.1	0.1	0.1	0.1
4930469G21Rik	0.1	0.1	0.1	0.1	0.1	0.105286	0.144097	0.1	0.1	0.1	0.1	0.1	0.1	0.1	0.1	0.1	0.1	0.1
4930469K13Rik	0.1	0.1	0.1	0.1	0.1	0.1	0.1	0.1	0.1	0.216886	0.1	0.1	0.1	0.1	0.1	0.1	0.1	0.1
4930470G03Rik	0.1	0.1	0.1	0.1	0.1	0.1	0.1	0.1	0.1	0.181256	0.1	0.1	0.1	0.1	0.1	0.1	0.1	0.1
4930471C04Rik	0.1	0.1	0.1	0.1	0.1	0.1	0.1	0.1	0.1	0.1	0.1	0.1	0.1	0.1	0.1	0.1	0.1	0.1
4930471C06Rik	0.1	0.1	0.1	0.1	0.1	0.1	0.1	0.1	0.1	0.1	0.1	0.1	0.1	0.1	0.1	0.1	0.1	0.1
4930471D02Rik	0.1	0.1	0.1	0.1	0.1	0.1	0.1	0.1	0.1	0.1	0.1	0.1	0.1	0.1	0.1	0.1	0.1	0.1
4930471M09Rik	0.1	0.1	0.1	0.1	0.1	0.1	0.1	0.1	0.1	0.1	0.1	0.1	0.1	0.1	0.1	0.1	0.1	0.123562
4930473A02Rik	0.117415	0.111035	0.116305	0.122758	0.207475	0.419228	0.152926	0.158322	0.1	0.161522	0.1	0.104148	0.1	0.1	0.1	0.248316	0.1	0.1
4930473D10Rik	0.1	0.1	0.1	0.1	0.1	0.1	0.222157	0.1	0.1	0.1	0.1	0.1	0.1	0.1	0.1	0.1	0.1	0.1
4930474H06Rik	0.1	0.1	0.1	0.1	0.1	0.1	0.1	0.1	0.1	0.1	0.1	0.1	0.1	0.1	0.1	0.1	0.1	0.1
4930477E14Rik	0.1	0.1	0.1	0.1	0.1	0.1	0.1	0.1	0.1	0.1	0.1	0.1	0.1	0.1	0.1	0.1	0.1	0.1
4930478K11Rik	0.1	0.1	0.1	0.1	0.144234	0.1	0.1	0.1	0.1	0.1	0.1	0.1	0.1	0.1	0.1	0.1	0.1	0.1
4930479D17Rik	0.1	0.1	0.1	0.205775	0.1	0.1	0.1	0.1	0.1	0.1	0.1	0.1	0.1	0.1	0.1	0.1	0.1	0.1
4930480G23Rik	0.1	0.1	0.1	0.1	0.1	0.1	0.1	0.1	0.1	0.1	0.1	0.1	0.1	0.1	0.1	0.1	0.1	0.1
4930480K15Rik	0.1	0.1	0.117453	0.125103	0.121932	0.156125	0.682798	0.1	0.1	0.1	0.1	0.1	0.1	0.1	0.1	0.1	0.1	0.1
4930480K23Rik	0.114599	0.169352	0.1	0.1	0.92724	1.18685	0.42925	0.924946	0.752131	0.908075	0.268097	0.186004	1.0228	1.10804	0.1841	0.121432	0.576864	0.635811
4930481B07Rik	1.34101	1.31347	0.1	0.1	0.188597	0.187028	0.346548	0.172725	0.218191	0.495293	0.22708	0.281646	0.185994	0.400803	0.1	0.116448	0.185436	0.304962
4930483J18Rik	0.238795	0.1	0.1	0.1	0.1	0.1	0.1	0.1	0.1	0.1	0.1	0.1	0.1	0.1	0.1	0.1	0.1	0.1
4930483K19Rik	0.319617	0.168775	1.2919	1.64499	1.19104	1.55635	0.642996	0.618981	0.207209	0.195466	0.1	0.1	0.626198	0.708217	0.1	0.1	0.453602	0.609062
4930486F22Rik	0.1	0.1	0.1	0.1	0.1	0.1	0.139866	0.1	0.1	0.1	0.1	0.1	0.1	0.1	0.1	0.1	0.1	0.1
4930486I03Rik	0.1	0.1	0.1	0.1	0.1	0.1	0.1	0.1	0.1	0.1	0.1	0.1	0.1	0.1	0.1	0.1	0.1	0.1
4930488B22Rik	0.1	0.1	0.1	0.1	0.1	0.1	0.1	0.1	0.1	0.1	0.1	0.1	0.1	0.1	0.1	0.1	0.1	0.1
4930500F10Rik	0.1	0.1	0.1	0.1	0.110947	0.1	0.1	0.1	0.1	0.1	0.1	0.1	0.102483	0.1	0.1	0.1	0.1	0.1
4930500J02Rik	25.3702	27.6763	0.174284	0.20637	0.267741	0.124471	0.31872	0.1	0.128238	0.1	0.182252	0.1	0.1	0.1	0.168131	0.1	0.1	0.1
4930502E09Rik	0.1	0.1	0.1	0.1	0.1	0.1	0.1	0.1	0.1	0.1	0.1	0.1	0.1	0.1	0.1	0.1	0.1	0.1
4930505G20Rik	0.1	0.1	0.1	0.1	0.1	0.1	0.1	0.1	0.1	0.1	0.1	0.1	0.1	0.1	0.1	0.1	0.1	0.1
4930505K14Rik	0.1	0.1	0.1	0.1	0.1	0.1	0.1	0.1	0.1	0.1	0.1	0.1	0.1	0.1	0.1	0.1	0.1	0.1
4930505M18Rik	0.1	0.1	0.1	0.1	0.1	0.1	0.1	0.1	0.1	0.1	0.1	0.1	0.1	0.1	0.1	0.1	0.1	0.1
4930505N22Rik	0.1	0.1	0.1	0.1	0.1	0.26705	0.1	0.1	0.1	0.152295	0.21594	0.12202	0.1	0.1	0.16236	0.1	0.1	0.238105
4930505O20Rik	0.1	0.1	0.1	0.1	0.1	0.1	0.1	0.1	0.1	0.1	0.1	0.1	0.1	0.1	0.1	0.1	0.1	0.1
4930506C21Rik	0.133236	0.708859	0.484042	0.324031	3.98594	4.92386	1.50535	1.17504	1.50205	1.08198	0.305079	0.568422	1.59301	2.49355	0.118331	0.215366	5.5167	3.61269
4930507D10Rik	0.1	0.1	0.1	0.1	0.1	0.1	0.1	0.1	0.1	0.1	0.1	0.1	0.1	0.1	0.1	0.1	0.1	0.1
4930509E16Rik	0.200789	0.164471	0.1	0.1	0.1	0.1	0.1	0.1	0.1	0.1	0.1	0.1	0.1	0.1	0.1	0.1	0.1	0.1
4930509G22Rik	0.1	0.1	0.1	0.1	0.117592	0.180885	0.1	0.1	0.1	0.1	0.149009	0.129735	0.1	0.1	0.1	0.1	0.1	0.1
4930509K18Rik	0.1	0.1	0.1	0.1	0.1	0.1	0.1	0.1	0.1	0.1	0.1	0.1	0.1	0.1	0.1	0.1	0.1	0.1
4930510E17Rik	0.1	0.1	0.1	0.1	0.1	0.1	0.1	0.1	0.1	0.1	0.1	0.1	0.1	0.1	0.1	0.1	0.1	0.1
4930511A02Rik	0.1	0.1	0.1	0.1	0.1	0.1	0.1	0.1	0.1	0.1	0.1	0.1	0.1	0.1	0.1	0.1	0.1	0.1
4930511M06Rik	0.1	0.1	0.1	0.1	0.1	0.1	0.1	0.1	0.1	0.1	0.1	0.1	0.1	0.1	0.1	0.1	0.1	0.1
4930511O05Rik	0.1	0.1	0.1	0.1	0.1	0.1	0.1	0.1	0.1	0.1	0.1	0.1	0.1	0.1	0.1	0.1	0.1	0.1
4930512B01Rik	0.1	0.1	0.1	0.1	0.1	0.1	0.431131	0.187483	0.1	0.1	0.161779	0.1	0.1	0.1	0.1	0.196875	0.1	0.1
4930512H18Rik	0.1	0.1	0.1	0.1	0.1	0.1	0.1	0.1	0.1	0.1	0.1	0.1	0.1	0.1	0.1	0.1	0.1	0.1
4930513N10Rik	0.873679	0.810953	0.330641	0.407547	0.173963	0.397057	0.426919	0.672846	0.414944	0.391253	0.233846	0.283784	0.269147	0.166773	0.132852	0.180585	0.1	0.1
4930515B02Rik	0.1	0.1	0.1	0.1	0.1	0.1	0.1	0.1	0.1	0.1	0.1	0.1	0.1	0.1	0.1	0.1	0.1	0.1
4930515G01Rik	0.156243	0.1	0.325698	0.265138	0.366872	0.398962	0.24457	0.270401	0.32086	0.190836	1.25098	1.44083	0.261117	0.546214	0.173108	0.235775	0.1	0.171946
4930515L19Rik	0.1	0.1	0.1	0.1	0.1	0.1	0.1	0.1	0.1	0.1	0.1	0.1	0.1	0.1	0.1	0.1	0.1	0.1
4930516B21Rik	4.11804	4.45107	0.1	0.1	1.31738	1.38859	3.1207	3.30873	1.40584	1.15151	0.168273	0.152926	1.79192	1.79127	0.150003	0.1	0.451404	0.312281
4930517E11Rik	0.1	0.1	0.1	0.1	0.1	0.1	0.1	0.1	0.1	0.1	0.1	0.1	0.1	0.1	0.1	0.1	0.1	0.1
4930517O19Rik	0.1	0.1	0.1	0.1	0.1	0.1	0.1	0.1	0.1	0.1	0.1	0.1	0.1	0.1	0.202237	0.1	0.1	0.1
4930518C09Rik	0.1	0.1	0.1	0.1	0.1	0.1	0.2248	0.1	0.1	0.1	0.1	0.1	0.1	0.1	0.1	0.1	0.1	0.1
4930519A11Rik	0.1	0.130391	0.1	0.1	0.1	0.1	0.1	0.1	0.1	0.1	0.1	0.1	0.1	0.1	0.1	0.1	0.1	0.1
4930519D14Rik	0.1	0.1	0.1	0.1	0.1	0.1	0.1	0.1	0.1	0.1	0.1	0.1	0.1	0.1	0.1	0.1	0.1	0.1
4930520O04Rik	0.1	0.207842	0.504134	0.666667	0.1	0.174181	0.382681	0.124329	0.180242	0.7212	0.1	0.1	0.1	0.168751	0.1	0.1	0.1	0.1
4930522N08Rik	0.1	0.1	0.1	0.1	0.1	0.1	0.1	0.1	0.1	0.1	0.1	0.1	0.1	0.1	0.1	0.1	0.1	0.1
4930522O17Rik	0.1	0.1	0.1	0.1	0.1	0.1	0.1	0.1	0.1	0.1	0.1	0.1	0.1	0.1	0.1	0.1	0.1	0.1
4930524O07Rik	0.1	0.290742	0.1	0.1	0.122368	0.1	0.181565	0.1	0.1	0.1	0.169521	0.1	0.1	0.1	0.1	0.1	0.1	0.161237
4930524O08Rik	0.1	0.1	0.1	0.1	0.1	0.1	0.1	0.1	0.1	0.1	0.1	0.1	0.1	0.1	0.1	0.1	0.1	0.1
4930525G20Rik	0.1	0.1	0.1	0.1	0.1	0.1	0.1	0.1	0.1	0.1	0.1	0.1	0.1	0.1	0.1	0.1	0.1	0.1
4930526F13Rik	0.1	0.1	0.1	0.1	0.1	0.1	0.1	0.1	0.1	0.1	0.1	0.1	0.1	0.1	0.1	0.1	0.1	0.1
4930526L06Rik	0.1	0.1	0.1	0.1	0.1	0.1	0.1	0.1	0.1	0.1	0.1	0.1	0.1	0.1	0.1	0.1	0.1	0.1
4930527A07Rik	0.1	0.1	0.1	0.1	0.1	0.1	0.1	0.1	0.1	0.1	0.1	0.1	0.1	0.1	0.1	0.1	0.1	0.1
4930527B05Rik	0.1	0.1	0.1	0.1	0.1	0.1	0.1	0.1	0.1	0.1	0.1	0.1	0.1	0.1	0.1	0.1	0.1	0.1
4930527E20Rik	0.1	0.1	0.1	0.1	0.448027	0.426469	0.176562	0.1	0.1	0.1	0.1	0.194544	0.1	0.1	0.1	0.1	0.319838	0.118775
4930528D03Rik	0.11189	0.1	0.1	0.1	0.1	0.1	0.1	0.1101	0.1	0.1	0.1	0.1	0.1	0.1	0.1	0.1	0.1	0.1
4930528G23Rik	0.1	0.1	0.1	0.1	0.1	0.1	0.1	0.1	0.1	0.1	0.1	0.1	0.1	0.1	0.1	0.1	0.1	0.1
4930528P14Rik	0.1	0.1	0.1	0.1	0.1	0.1	0.1	0.1	0.1	0.1	0.1	0.1	0.1	0.1	0.1	0.1	0.1	0.1
4930529I22Rik	0.1	0.1	0.1	0.1	0.1	0.1	0.1	0.1	0.1	0.1	0.1	0.1	0.1	0.1	0.1	0.1	0.1	0.1
4930532G15Rik	0.1	0.1	0.1	0.1	0.140017	0.1	0.1	0.1	0.1	0.1	0.1	0.1	0.1	0.1	0.1	0.1	0.1	0.1
4930533B01Rik	0.1	0.1	0.1	0.1	0.1	0.1	0.1	0.1	0.1	0.1	0.1	0.1	0.1	0.1	0.1	0.1	0.1	0.1
4930533I22Rik	0.1	0.1	0.1	0.1	0.1	0.1	0.1	0.1	0.1	0.1	0.1	0.1	0.1	0.1	0.1	0.1	0.1	0.1
4930534D22Rik	0.1	0.1	0.1	0.1	0.1	0.1	0.1	0.1	0.1	0.1	0.1	0.1	0.1	0.1	0.1	0.1	0.1	0.1
4930535L15Rik	0.1	0.1	0.1	0.1	0.116523	0.1	0.1	0.1	0.1	0.1	0.1	0.1	0.1	0.1	0.1	0.1	0.1	0.1
4930535O05Rik	0.1	0.1	0.1	0.1	0.1	0.1	0.1	0.1	0.1	0.1	0.1	0.1	0.1	0.1	0.1	0.1	0.1	0.1
4930538E20Rik	0.1	0.1	0.1	0.1	0.1	0.1	0.375943	0.127643	0.1	0.1	0.1	0.1	0.1	0.1	0.1	0.1	0.1	0.1
4930539J05Rik	1.76452	1.11677	0.849033	1.05765	1.45393	1.77787	1.35211	0.957874	1.6111	0.430512	1.1912	1.44132	1.12433	1.31326	0.864006	0.20188	0.465282	1.02371
4930540M05Rik	0.1	0.1	0.1	0.1	0.143405	0.133268	0.1	0.1	0.1	0.1	0.116823	0.163858	0.1	0.1	0.1	0.1	0.1	0.1
4930542C12Rik	0.1	0.1	0.1	0.1	0.1	0.1	0.1	0.1	0.1	0.1	0.1	0.1	0.1	0.1	0.1	0.1	0.1	0.1
4930542C16Rik	0.1	0.1	0.1	0.1	0.1	0.1	0.1	0.1	0.1	0.1	0.1	0.1	0.1	0.1	0.1	0.1	0.1	0.1
4930544I03Rik	0.1	0.1	0.1	0.1	0.200521	0.118871	0.1	0.1	0.143384	0.1	0.1	0.1	0.1	0.1	0.1	0.1	0.1	0.1
4930544M13Rik	0.1	0.1	0.1	0.1	0.1	0.1	0.1	0.1	0.1	0.1	0.1	0.1	0.1	0.1	0.1	0.1	0.1	0.1
4930545L23Rik	0.1	0.1	0.1	0.1	0.1	0.1	0.145747	0.1	0.1	0.1	0.1	0.1	0.1	0.10185	0.1	0.1	0.1	0.1
4930547E08Rik	0.1	0.1	0.1	0.1	0.1	0.1	0.1	0.1	0.1	0.1	0.1	0.1	0.1	0.1	0.1	0.1	0.1	0.1
4930547M16Rik	0.1	0.1	0.1	0.1	0.1	0.1	0.1	0.1	0.1	0.1	0.1	0.1	0.1	0.1	0.1	0.1	0.1	0.1
4930548G14Rik	0.1	0.1	0.1	0.1	0.1	0.1	0.1	0.1	0.1	0.1	0.1	0.1	0.1	0.1	0.1	0.1	0.1	0.1
4930548K13Rik	0.1	0.1	0.1	0.1	0.1	0.1	0.1	0.1	0.1	0.1	0.1	0.1	0.1	0.1	0.1	0.1	0.1	0.1
4930550C17Rik	0.1	0.1	0.1	0.1	0.106726	0.1	0.1	0.1	0.1	0.1	0.1	0.1	0.1	0.1	0.1	0.1	0.1	0.1
4930551L18Rik	0.1	0.1	0.1	0.1	0.1	0.1	0.1	0.1	0.1	0.1	0.1	0.1	0.1	0.1	0.1	0.1	0.1	0.1
4930551O13Rik	0.1	0.1	0.1	0.1	0.252575	0.352176	0.22432	0.1759	0.264618	0.1	0.1	0.1	0.1	0.1	0.303339	0.15713	0.1	0.1
4930552N02Rik	0.1	0.1	0.1	0.1	0.1	0.1	0.1	0.1	0.1	0.1	0.1	0.1	0.1	0.1	0.1	0.1	0.1	0.1
4930552P12Rik	0.1	0.1	0.1	0.1	0.1	0.1	0.1	0.1	0.1	0.1	0.1	0.1	0.1	0.1	0.241155	0.1	0.1	0.1
4930554G24Rik	0.1	0.1	0.1	0.1	0.1	0.1	0.1	0.1	0.1	0.1	0.1	0.1	0.1	0.1	0.1	0.1	0.1	0.1
4930554H23Rik	0.1	0.1	0.1	0.1	0.1	0.1	0.1	0.1	0.1	0.1	0.1	0.1	0.1	0.1	0.1	0.1	0.1	0.1
4930555B11Rik	0.1	0.1	0.1	0.1	0.1	0.1	0.1	0.1	0.1	0.1	0.1	0.1	0.1	0.1	0.1	0.1	0.1	0.1
4930555B12Rik	0.1	0.1	0.1	0.1	0.1	0.1	0.1	0.1	0.1	0.1	0.1	0.1	0.1	0.1	0.1	0.1	0.1	0.1
4930555M17Rik	0.1	0.1	0.1	0.1	0.1	0.1	0.1	0.1	0.1	0.1	0.1	0.1	0.1	0.1	0.1	0.1	0.1	0.1
4930555O08Rik	0.1	0.1	0.1	0.1	0.1	0.1	0.1	0.1	0.1	0.1	0.1	0.1	0.1	0.1	0.1	0.1	0.1	0.1
4930556G01Rik	0.1	0.1	0.1	0.1	0.1	0.1	0.1	0.1	0.1	0.1	0.1	0.1	0.1	0.1	0.1	0.1	0.1	0.1
4930556I23Rik	0.1	0.1	0.1	0.1	0.1	0.1	0.1	0.1	0.1	0.1	0.1	0.1	0.1	0.1	0.1	0.1	0.1	0.1
4930556L07Rik	0.1	0.1	0.1	0.1	0.1	0.1	0.1	0.1	0.1	0.1	0.1	0.1	0.1	0.1	0.1	0.1	0.1	0.1
4930556M19Rik	0.158855	0.175991	0.1	0.1	0.1	0.1	0.1	0.1	0.1	0.1	0.217072	0.1	0.1	0.1	0.1	0.1	0.1	0.1
4930556M19Rik	0.36448	0.121377	0.1	0.1	0.1	0.1	0.1	0.1	0.1	0.1	1.8021	2.35172	0.1	0.1	0.1	0.1	0.1	0.1
4930556N13Rik	0.1	0.1	0.1	0.1	0.1	0.1	0.1	0.1	0.1	0.1	0.1	0.1	0.1	0.1	0.1	0.1	0.1	0.1
4930557F10Rik	0.1	0.1	0.1	0.1	0.1	0.1	0.1	0.1	0.1	0.1	0.1	0.1	0.1	0.1	0.1	0.1	0.1	0.1
4930558G05Rik	0.1	0.1	0.1	0.1	0.1	0.1	0.1	0.1	0.1	0.1	0.1	0.1	0.1	0.1	0.1	0.1	0.1	0.1
4930558J18Rik	0.566418	0.71933	1.25288	1.1056	0.246986	0.320462	0.1	0.1	0.549757	0.477991	0.1	0.1	0.1	0.1	0.1	0.1	0.1	0.1
4930558J22Rik	0.1	0.136359	0.1	0.1	0.1	0.1	0.1	0.1	0.1	0.1	0.1	0.1	0.1	0.1	0.1	0.1	0.1	0.1
4930562A09Rik	0.1	0.1	0.1	0.1	0.1	0.1	0.1	0.1	0.1	0.1	0.1	0.1	0.1	0.1	0.1	0.1	0.1	0.1
4930562D21Rik	0.1	0.1	0.1	0.1	0.1	0.1	0.1	0.1	0.1	0.1	0.1	0.1	0.1	0.1	0.1	0.1	0.1	0.1
4930563E18Rik	0.1	0.1	0.1	0.1	0.1	0.1	0.1	0.1	0.1	0.148254	0.1	0.1	0.1	0.1	0.1	0.1	0.1	0.1
4930563E22Rik	0.287079	0.257971	0.643487	0.776732	0.959388	1.1013	2.92421	1.78722	1.09353	1.80398	0.554336	0.327338	0.786925	0.58192	0.225924	0.180658	0.329637	0.391231
4930565N06Rik	0.1	0.1	0.177714	0.234669	0.646558	0.637633	0.1	0.1	0.180572	0.1	0.121522	0.1	0.157848	0.1	0.1	0.1	0.1	0.1
4930566F21Rik	2.86022	2.31833	0.1	0.1	0.130805	0.1	0.167724	0.12304	0.34313	0.398739	0.1	0.142652	0.1	0.110322	0.1	0.1	0.1	0.1
4930570D08Rik	0.1	0.1	0.1	0.1	0.1	0.1	0.1	0.1	0.1	0.1	0.1	0.1	0.1	0.1	0.1	0.1	0.1	0.1
4930570G19Rik	0.1	0.1	1.07155	1.06082	3.31397	2.80212	3.69306	3.23049	4.98964	3.11937	0.1	0.1	1.56202	1.63683	0.1	0.1	0.31946	0.900291
4930570N18Rik	0.1	0.1	0.1	0.1	0.1	0.1	0.1	0.1	0.1	0.1	0.1	0.1	0.1	0.1	0.143607	0.1	0.1	0.1
4930571N24Rik	0.1	0.1	0.1	0.1	0.1	0.1	0.1	0.1	0.1	0.1	0.1	0.1	0.1	0.1	0.1	0.1	0.1	0.1
4930577H14Rik	0.1	0.1	0.1	0.1	0.1	0.1	0.1	0.1	0.1	0.1	0.1	0.1	0.1	0.1	0.1	0.1	0.1	0.1
4930577N17Rik	0.1	0.1	0.1	0.1	0.1	0.1	0.143043	0.1	0.1	0.1	0.1	0.1	0.1	0.1	0.1	0.1	0.1	0.1
4930578M01Rik	0.1	0.1	0.126576	0.1	0.1	0.1	0.353959	0.1	0.1	0.1	0.1	0.1	0.112406	0.1	0.1	0.1	0.279541	0.130424
4930579C12Rik	0.1	0.1	0.1	0.1	0.1	0.1	0.1	0.1	0.1	0.1	0.1	0.1	0.1	0.1	0.1	0.1	0.1	0.1
4930579D09Rik	0.1	0.1	0.1	0.1	0.1	0.1	0.1	0.1	0.1	0.1	0.1	0.1	0.1	0.1	0.1	0.1	0.1	0.1
4930579G18Rik	0.188934	0.352577	0.7742	0.542335	1.13359	1.21361	1.41564	0.726976	1.03436	0.790954	0.104986	0.195135	0.447975	0.571436	0.346948	0.1	0.1	0.133246
4930579K19Rik	0.437937	0.1	0.1	0.1	0.40012	0.23854	0.341222	0.1	0.468342	0.21566	0.75426	1.07191	0.200409	0.34717	0.26169	0.262776	0.315349	0.1
4930579M01Rik	0.1	0.1	0.1	0.1	0.1	0.1	0.1	0.1	0.1	0.1	0.1	0.1	0.1	0.1	0.1	0.1	0.1	0.1
4930579O11Rik	0.1	0.1	0.1	0.1	0.1	0.1	0.1	0.1	0.1	0.1	0.1	0.1	0.1	0.1	0.1	0.1	0.1	0.1
4930581F22Rik	0.313478	0.44855	0.287147	0.323364	8.82866	6.32605	1.27396	2.67546	4.28677	1.49457	5.04825	4.56449	1.62521	0.948222	1.05263	1.12397	0.604133	0.880292
4930583K01Rik	0.1	0.1	0.1	0.1	0.1	0.1	0.1	0.1	0.1	0.1	0.1	0.1	0.1	0.1	0.1	0.1	0.1	0.1
4930583P06Rik	0.1	0.1	0.1	0.1	0.1	0.1	0.1	0.1	0.1	0.1	0.1	0.1	0.1	0.1	0.1	0.1	0.1	0.1
4930586N03Rik	0.1	0.1	0.1	0.1	0.1	0.1	0.1	0.1	0.1	0.1	0.1	0.1	0.1	0.1	0.1	0.1	0.1	0.1
4930587A21Rik	0.1	0.1	0.1	0.1	0.1	0.1	0.1	0.1	0.1	0.1	0.1	0.1	0.1	0.1	0.1	0.1	0.1	0.1
4930588K23Rik	0.1	0.1	0.1	0.1	0.1	0.1	0.1	0.1	0.1	0.1	0.1	0.1	0.1	0.1	0.1	0.1	0.1	0.1
4930589P08Rik	0.1	0.1	0.1	0.1	0.1	0.1	0.1	0.1	0.1	0.1	0.1	0.1	0.1	0.1	0.1	0.1	0.1	0.1
4930591A17Rik	0.1	0.1	0.1	0.1	0.1	0.1	0.1	0.1	0.1	0.1	0.1	0.1	0.1	0.1	0.1	0.1	0.1	0.1
4930593A02Rik	0.1	0.1	0.1	0.1	0.1	0.1	0.1	0.1	0.1	0.1	0.1	0.1	0.1	0.1	0.1	0.1	0.1	0.1
4930593C16Rik	0.1	0.1	0.1	0.1	0.1	0.1	0.376748	0.258306	0.1	0.1	0.1	0.1	0.1	0.1	0.1	0.1	0.1	0.1
4930594M17Rik	0.1	0.1	0.1	0.1	0.1	0.1	0.1	0.1	0.1	0.1	0.1	0.1	0.1	0.1	0.1	0.1	0.1	0.1
4930594M22Rik	0.1	0.1	0.1	0.1	0.337681	0.230473	0.424147	0.622352	0.200054	0.1	1.06581	1.5058	0.1	0.1	0.1	0.1	0.1	0.1
4930594O21Rik	0.1	0.1	0.1	0.1	0.1	0.1	0.1	0.1	0.1	0.1	0.1	0.1	0.1	0.1	0.1	0.1	0.1	0.1
4930596I21Rik	0.1	0.1	0.1	0.1	0.1	0.1	0.1	0.1	0.1	0.1	0.1	0.1	0.1	0.1	0.1	0.1	0.1	0.1
4930597A21Rik	0.1	0.1	0.1	0.1	0.1	0.1	0.1	0.1	0.1	0.1	0.1	0.1	0.1	0.1	0.1	0.1	0.1	0.1
4930598A11Rik	0.1	0.1	0.1	0.1	0.1	0.1	0.1	0.1	0.1	0.1	0.1	0.1	0.1	0.1	0.1	0.1	0.1	0.1
4930599N23Rik	0.1	0.1	0.1	0.1	0.347728	0.261652	0.935573	0.646622	0.402754	0.1	0.27535	0.258815	0.1	0.1	0.269923	0.205264	0.1	0.1
4931403E22Rik	0.1	0.1	0.248957	0.412786	0.626276	0.373275	0.139046	0.214717	0.212879	0.1	0.294189	0.309248	0.382425	0.118704	0.1	0.1	0.1	0.1
4931403G20Rik	0.1	0.1	0.1	0.1	0.1	0.114367	0.407683	0.159614	0.153021	0.1	0.1	0.1	0.1	0.1	0.1	0.1	0.1	0.1
4931403M11Rik	0.1	0.1	0.1	0.1	0.104404	0.1	0.1	0.1	0.1	0.1	0.1	0.1	0.1	0.1	0.1	0.1	0.1	0.1
4931406G06Rik	0.1	0.1	0.1	0.1	0.110789	0.1	0.1	0.1	0.1	0.1	0.1	0.1	0.1	0.1	0.1	0.1	0.1	0.1
4931413I07Rik	0.1	0.1	0.1	0.1	0.144305	0.1	0.1	0.1	0.1	0.1	0.2665	0.126533	0.1	0.1	0.1	0.1	0.1	0.1
4931413K12Rik	0.1	0.19263	0.1	0.1	0.258019	0.501497	0.847141	0.357671	0.112654	0.1	0.103539	0.329317	0.1	0.1	0.172705	0.401258	0.1	0.232046
4931415C17Rik	0.1	0.1	0.1	0.1	0.253676	0.20764	0.301031	0.309891	0.308144	0.162811	0.1	0.1	0.130993	0.195003	0.1	0.1	0.1	0.1
4931429P17Rik	0.1	0.1	0.1	0.1	0.1	0.1	0.1	0.1	0.1	0.1	0.1	0.1	0.1	0.1	0.1	0.1	0.1	0.1
4931431C16Rik	0.1	0.1	0.1	0.1	0.157825	0.135344	0.1	0.155271	0.1	0.116954	0.213654	0.18031	0.1	0.1	0.459278	0.705872	0.1	0.1
4931440J10Rik	0.1	0.1	0.1	0.1	0.1	0.1	0.1	0.1	0.105882	0.11377	0.1	0.1	0.105879	0.1	0.1	0.1	0.110069	0.124121
4932412D23Rik	0.1	0.1	0.1	0.1	0.1	0.1	0.1	0.1	0.1	0.1	0.1	0.1	0.1	0.1	0.1	0.1	0.1	0.1
4932414J04Rik	0.1	0.1	0.1	0.1	0.1	0.1	0.1	0.1	0.1	0.1	0.1	0.1	0.1	0.1	0.1	0.1	0.1	0.1
4932430I15Rik	0.1	0.1	0.1	0.1	0.1	0.1	0.1	0.1	0.1	0.1	0.1	0.1	0.1	0.1	0.1	0.1	0.1	0.1
4932435O22Rik	0.1	0.1	0.1	0.1	0.1	0.1	0.1	0.1	0.1	0.1	0.1	0.1	0.112279	0.1	0.1	0.1	0.1	0.1
4932441J04Rik	0.1	0.1	0.158197	0.1	0.100367	0.1	0.142176	0.1	0.530941	0.1	0.1	0.1	0.792197	0.359109	0.1	0.1	1.2754	1.05668
4932443L11Rik	0.163557	0.163292	0.1	0.1	1.39691	1.50101	3.17976	3.51471	6.60934	8.26478	0.448049	0.367311	4.22336	5.58512	0.479625	0.613938	4.01577	4.00202
4932702P03Rik	0.1	0.1	0.1	0.1	1.35689	1.26405	0.315984	0.23466	0.698691	0.677581	0.1	0.1	0.190453	0.158751	0.1	0.1	0.1	0.1
4933404K08Rik	0.1	0.1	0.1	0.1	0.1	0.1	0.1	0.1	0.1	0.1	0.1	0.1	0.1	0.1	0.1	0.1	0.1	0.1
4933404O12Rik	3.52969	3.85148	4.89294	4.96201	1.33078	1.42796	3.47983	2.90032	4.72581	6.2108	0.581841	0.434679	2.00026	2.36676	0.558142	0.381677	1.83054	1.3538
4933405D12Rik	0.1	0.1	0.1	0.1	0.1	0.1	0.1	0.1	0.1	0.1	0.1	0.1	0.1	0.1	0.1	0.1	0.1	0.1
4933405E24Rik	0.1	0.1	0.1	0.1	0.1	0.1	0.1	0.1	0.1	0.1	0.1	0.1	0.1	0.1	0.1	0.1	0.1	0.1
4933406C10Rik	0.1	0.1	0.1	0.1	0.1	0.140801	0.418532	0.350718	0.1	0.1	0.124723	0.149697	0.310326	0.1	0.1	0.1	0.311846	0.299627
4933406D12Rik	0.1	0.1	0.1	0.1	0.1	0.1	0.1	0.1	0.1	0.1	0.1	0.1	0.1	0.1	0.1	0.1	0.1	0.1
4933406F09Rik	0.1	0.1	0.1	0.1	0.1	0.1	0.1	0.1	0.1	0.1	0.1	0.1	0.1	0.1	0.1	0.1	0.1	0.1
4933406G16Rik	0.1	0.1	0.1	0.1	0.1	0.1	0.1	0.1	0.1	0.1	0.1	0.1	0.1	0.1	0.1	0.1	0.1	0.1
4933406I18Rik	0.1	0.1	0.130473	0.1	0.1	0.1	0.255231	0.266872	0.428027	0.1	0.1	0.1	0.23196	0.1	0.992294	1.55758	0.1	0.29551
4933406J10Rik	0.1	0.1	0.1	0.1	0.1	0.1	0.1	0.1	0.1	0.1	0.1	0.1	0.1	0.1	0.188174	0.1	0.1	0.1
4933406K04Rik	0.1	0.1	0.1	0.1	0.1	0.1	0.1	0.1	0.1	0.1	0.1	0.1	0.1	0.1	0.1	0.1	0.1	0.1
4933407E24Rik	0.1	0.1	0.1	0.1	0.1	0.1	0.1	0.1	0.1	0.1	0.1	0.1	0.1	0.1	0.1	0.1	0.1	0.1
4933407I08Rik	0.1	0.1	0.1	0.1	0.1	0.1	0.1	0.1	0.28366	0.1	0.1	0.1	0.1	0.1	0.1	0.1	0.1	0.1
4933407K13Rik	0.440266	0.535225	2.30706	2.32196	3.79128	3.49966	1.52156	1.51794	1.88262	0.653666	1.7894	1.54577	1.93664	0.804536	0.169385	0.12013	0.134511	0.372012
4933408N05Rik	0.1	0.1	0.1	0.1	0.1	0.1	0.1	0.1	0.1	0.1	0.1	0.1	0.1	0.1	0.1	0.1	0.1	0.1
4933411O13Rik	0.1	0.1	0.1	0.1	0.1	0.1	0.1	0.1	0.1	0.1	0.1	0.1	0.1	0.1	0.1	0.1	0.1	0.1
4933413C19Rik	0.1	0.1	0.1	0.1	0.1	0.116981	0.1	0.1	0.1	0.1	0.1	0.1	0.1	0.1	0.1	0.1	0.1	0.1
4933413J09Rik	0.1	0.17643	0.1	0.1	0.1	0.117264	0.1	0.262674	0.1	0.1	0.249678	0.223994	0.1	0.1	0.1	0.1	0.1	0.1
4933413L06Rik	0.1	0.1	0.1	0.1	0.1	0.1	0.1	0.1	0.1	0.1	0.1	0.1	0.1	0.1	0.1	0.1	0.1	0.1
4933416E03Rik	0.1	0.1	0.1	0.1	0.1	0.1	0.1	0.1	0.1	0.1	0.1	0.1	0.1	0.1	0.1	0.1	0.1	0.1
4933416M07Rik	1.74478	1.64125	0.1	0.1	0.1	0.1	0.1	0.1	0.1	0.1	1.91128	2.06242	0.1	0.1	0.165616	0.1	0.1	0.1
4933417D19Rik	0.178576	0.1	0.1	0.1	0.689593	0.362891	0.931961	1.12417	0.357806	0.172419	0.109452	0.139758	0.170095	0.361031	0.435279	0.600247	0.194004	0.398147
4933421A08Rik	0.1	0.1	0.1	0.1	0.123764	0.1	0.1	0.1	0.1	0.104523	0.175863	0.147364	0.1	0.1	0.1	0.1	0.1	0.1
4933421O10Rik	0.1	0.107718	0.681649	0.796856	0.777318	0.6975	1.03817	0.9924	0.712794	0.68982	0.726336	0.488612	0.717675	0.649057	0.40157	0.35916	0.289739	0.352358
4933423P22Rik	0.1	0.1	0.1	0.1	0.1	0.125707	0.104274	0.1	0.1	0.1	0.1	0.1	0.107293	0.1	0.1	0.1	0.1	0.1
4933424L21Rik	0.1	0.1	0.1	0.1	0.1	0.1	0.1	0.1	0.1	0.122826	0.1	0.1	0.1	0.1	0.1	0.1	0.1	0.1
4933424M12Rik	0.1	0.1	0.1	0.1	0.1	0.1	0.1	0.1	0.1	0.1	0.1	0.171895	0.1	0.1	0.227235	0.1	0.1	0.1
4933426K07Rik	0.1	0.1	0.1	0.1	0.1	0.1	0.1	0.1	0.1	0.1	0.1	0.1	0.1	0.1	0.1	0.1	0.1	0.1
4933427E11Rik	0.1	0.1	0.1	0.1	0.1	0.1	0.1	0.1	0.1	0.204392	0.1	0.1	0.1	0.107464	0.1	0.1	0.124776	0.1
4933427E13Rik	0.1	0.1	0.1	0.1	0.1	0.1	0.1	0.1	0.1	0.1	0.1	0.1	0.1	0.1	0.1	0.1	0.1	0.1
4933427I22Rik	0.1	0.1	0.1	0.1	0.454748	0.1	0.1	0.102326	0.1	0.1	0.1	0.1	0.569578	0.562391	0.1	0.1	0.1	0.1
4933427J07Rik	0.1	0.1	0.1	0.1	0.1	0.1	0.1	0.1	0.1	0.1	0.1	0.1	0.1	0.1	0.1	0.1	0.1	0.1
4933428C19Rik	0.1	0.1	0.1	0.1	0.1	0.1	0.1	0.1	0.1	0.1	0.1	0.1	0.1	0.1	0.1	0.1	0.1	0.1
4933429H19Rik	0.1	0.295453	0.1	0.1	0.110434	0.1	0.214148	0.142924	0.1	0.1	0.143696	0.321174	0.196037	0.114295	0.1	0.1	0.1	0.1
4933430M04Rik	0.1	0.1	0.1	0.1	0.1	0.1	0.1	0.1	0.1	0.1	0.1	0.1	0.1	0.1	0.1	0.1	0.1	0.1
4933431E20Rik	0.53765	0.136777	9.99204	10.1786	38.7759	31.1461	9.45749	11.416	17.1231	14.8248	6.9794	6.62226	34.4221	26.5485	1.97242	0.990077	36.249	36.5726
4933431K23Rik	0.1	0.1	0.1	0.1	0.1	0.1	0.1	0.1	0.1	0.1	0.1	0.1	0.1	0.1	0.1	0.1	0.1	0.1
4933433F19Rik	0.1	0.1	0.1	0.1	0.1	0.1	0.1	0.1	0.1	0.1	0.1	0.1	0.1	0.1	0.1	0.1	0.1	0.1
4933433G15Rik	0.271266	0.271898	0.1	0.1	0.1	0.12075	0.1	0.1	0.1	0.207473	0.1	0.1	0.1	0.1	0.423444	0.551508	0.1	0.1
4933434M16Rik	0.1	0.1	0.1	0.1	0.1	0.1	0.1	0.1	0.1	0.1	0.1	0.1	0.1	0.1	0.1	0.1	0.1	0.1
4933435F18Rik	0.1	0.1	0.1	0.1	0.1	0.1	0.1	0.1	0.1	0.1	0.1	0.1	0.1	0.1	0.1	0.1	0.1	0.1
4933438A12Rik	0.1	0.1	0.1	0.1	0.1	0.1	0.1	0.1	0.1	0.1	0.1	0.1	0.1	0.1	0.1	0.1	0.1	0.1
4933438K21Rik	0.1	0.1	0.1	0.1	0.1	0.1	0.1	0.1	0.1	0.1	0.1	0.1	0.1	0.1	0.1	0.1	0.1	0.1
4933439C10Rik	2.04041	1.95604	2.66405	2.10337	31.8746	23.6821	14.7051	13.9005	10.5037	6.66423	2.64324	2.74892	2.34545	2.22567	4.28471	4.70511	0.768826	0.73463
4933439K11Rik	0.139096	0.17985	0.1	0.1	0.1	0.149856	0.134697	0.1	0.1	0.1	0.1	0.1	0.1	0.1	0.126684	0.289334	0.1	0.1
4933440J02Rik	0.1	0.1	0.1	0.1	0.1	0.1	0.1	0.1	0.1	0.1	0.1	0.1	0.1	0.1	0.1	0.1	0.1	0.1
5031415H12Rik	0.134589	0.19599	0.1	0.1	0.1	0.1	0.1	0.127303	0.1	0.1	0.1	0.1	0.1	0.1	0.1	0.1	0.1	0.1
5031420N21Rik	7.14131	8.53327	11.8474	14.2279	5.91869	4.20703	6.13969	7.28209	8.38927	5.98403	11.8561	14.2748	8.5357	6.93859	5.76282	5.86176	7.31065	6.10461
5031425E22Rik	1.90824	2.0996	4.90841	4.74207	6.35906	5.9474	9.03188	9.24365	5.03279	4.47373	12.2481	11.6908	4.0455	4.15651	6.40596	5.70591	1.38197	2.25545
5031425F14Rik	0.1	0.1	0.1	0.1	0.1	0.1	0.1	0.1	0.1	0.1	0.1	0.1	0.1	0.1	0.18461	0.1	0.1	0.1
5031434C07Rik	0.1	0.1	0.1	0.1	0.1	0.1	0.1	0.1	0.1	0.1	0.1	0.1	0.134338	0.170019	0.1	0.158881	0.1	0.1
5031434O11Rik	0.1	0.121827	0.177234	0.458968	4.0287	4.11944	4.29068	5.0087	3.61187	1.44697	0.466717	0.46149	3.71891	1.88313	0.332321	0.222248	0.462711	0.939945
5033403F01Rik	0.1	0.1	0.1	0.1	0.110647	0.100068	0.1	0.169889	0.1	0.220931	0.1	0.1	0.10192	0.1	0.1	0.1	0.1	0.1
5033417F24Rik	0.117237	0.140854	0.1	0.1	0.484528	0.422155	1.05282	0.69953	0.662402	1.13831	0.127389	0.1	0.704054	0.516443	0.1	0.249806	0.549819	0.654016
5033426O07Rik	0.1	0.1	0.1	0.1	0.135297	0.130337	0.1	0.1	1.08022	1.00224	0.560669	0.509785	0.740808	0.703868	0.1	0.1	0.1	0.1
5033428I22Rik	0.1	0.1	0.1	0.1	0.1	0.1	0.1	0.1	0.1	0.1	0.1	0.1	0.1	0.1	0.1	0.1	0.1	0.1
5033430I15Rik	0.50734	0.164697	0.1	0.1	1.11312	1.56754	3.19155	1.59684	0.978905	1.93376	4.99902	4.77164	0.152601	0.626903	0.400516	0.593647	0.201288	0.872763
5133400J02Rik	1.18376	1.06851	0.1	0.1	0.1	0.1	0.1	0.1	0.1	0.1	0.1	0.1	0.1	0.1	0.1	0.1	0.1	0.1
5330411J11Rik	0.139649	0.20027	0.1	0.1	0.1	0.1	0.1	0.1	0.1	0.1	0.1	0.1	0.1	0.1	0.1	0.1	0.1	0.1
5330413P13Rik	0.1	0.1	0.1	0.1	0.1	0.1	0.310163	0.384425	0.21666	0.1	0.1	0.1	0.127739	0.128938	0.1	0.1	0.128999	0.27513
5330416C01Rik	0.1	0.1	0.1	0.1	0.1	0.1	0.161932	0.398376	11.3354	10.5889	0.1	0.1	1.93928	2.61027	0.1	0.1	0.1	0.151645
lnc-OPC	0.212461	0.1	0.1	0.1	0.1	0.1	0.101982	0.128356	15.4354	14.5389	0.1	0.1	0.153601	0.122358	0.1	0.1	0.1	0.1
5330426P16Rik	0.399025	0.512461	2.33623	2.9949	1.688	3.36511	3.4039	5.95734	0.216401	0.1	1.62381	1.23944	9.533	4.4603	0.433227	0.292831	7.36943	7.28544
5330429C05Rik	0.1	0.1	0.1	0.1	0.1	0.1	0.285316	0.1	0.1	0.1	0.1	0.1	0.1	0.15299	0.1	0.1	0.1	0.1
5330434G04Rik	0.1	0.1	0.400385	0.467382	0.305741	0.690575	2.82546	3.33898	1.59829	0.267997	0.1	0.1	0.941088	0.458668	0.1	0.137952	0.378814	0.760418
5330439A09Rik	0.1	0.1	0.1	0.1	0.1	0.1	0.1	0.1	0.1	0.1	0.1	0.1	0.1	0.1	0.1	0.1	0.1	0.1
5330439K02Rik	0.1	0.1	0.1	0.1	0.1	0.1	0.224341	0.249531	0.1	0.192668	0.1	0.1	0.1	0.1	0.1	0.1	0.1	0.1
5430400D12Rik	0.101314	0.1	0.1	0.1	0.1	0.1	0.1	0.1	0.1	0.252266	0.1	0.1	0.125792	0.1	0.1	0.1	0.1	0.1
5430402O13Rik	0.220419	0.188006	0.352971	0.254382	0.14708	0.183352	0.443177	0.66364	0.196502	0.1	0.122358	0.179819	0.178796	0.1	0.189927	0.1	0.464075	0.359162
5430405H02Rik	8.87769	8.37678	9.0847	9.01569	7.86208	8.60437	3.61167	2.54238	4.71676	4.6635	8.38915	8.01571	2.02436	2.2336	28.3852	25.7201	2.3813	3.31553
5430416N02Rik	10.2267	6.37324	12.0695	9.9128	9.45789	9.74664	18.3995	17.2161	12.2374	12.5976	8.47052	10.9409	9.14203	12.6307	3.16404	2.18628	7.23332	9.24134
5430416O09Rik	0.1	0.1	0.1	0.1	0.1	0.1	0.1	0.1	0.1	0.1	0.755238	1.04075	0.1	0.1	0.1	0.1	0.1	0.1
5430417L22Rik	1.45974	1.86953	11.2631	9.11506	5.89955	6.19714	7.10608	5.88372	6.17939	7.02748	2.81348	2.87972	3.69265	3.29505	4.57346	4.73398	2.80925	3.07875
5430427M07Rik	0.1	0.1	0.1	0.1	0.1	0.1	0.1	0.1	0.1	0.1	0.1	0.1	0.1	0.1	0.1	0.1	0.1	0.1
5530601H04Rik	2.89282	2.90192	1.1774	1.52651	5.57595	6.21293	5.36711	7.70666	8.27279	6.08249	5.70079	7.31453	4.90186	3.29523	1.33236	1.51348	4.22487	5.63118
5730403I07Rik	0.1	0.1	0.1	0.1	0.1	0.1	0.131551	0.1	0.1	0.1	0.1	0.1	0.1	0.1	0.1	0.1	0.1	0.1
5730405O15Rik	0.121457	0.219084	0.272175	0.32551	0.267763	0.167227	0.120676	0.118438	0.1	0.1	0.112922	0.1	0.1	0.1	0.1	0.1	0.1	0.211117
5730412P04Rik	0.1	0.1	0.1	0.1	0.1	0.1	0.1	0.1	0.1	0.1	0.1	0.1	0.1	0.1	0.1	0.1	0.1	0.1
5730420D15Rik	0.1	0.1	0.1	0.1	0.1	0.1	0.1	0.1	0.1	0.1	0.1	0.1	0.1	0.1	0.116097	0.1	0.1	0.1
5730422E09Rik	0.1	0.1	0.1	0.1	0.1	0.1	0.1	0.1	0.1	0.1	0.1	0.1	0.1	0.1	0.1	0.1	0.1	0.1
5730435O14Rik	0.1	0.1	0.1	0.1	0.1	0.1	0.1	0.1	0.256232	0.231046	0.1	0.1	0.1	0.1	0.274244	0.861774	0.1	0.1
5730437C11Rik	0.1	0.1	0.1	0.1	0.1	0.1	0.1	0.1	0.1	0.1	0.1	0.1	0.1	0.1	0.1	0.1	0.1	0.1
5730457N03Rik	0.1	0.1	0.1	0.1	0.1	0.1	0.1	0.1	0.1	0.1	0.1	0.1	0.1	0.1	0.1	0.1	0.1	0.1
5730480H06Rik	0.173427	0.1	0.75274	1.11563	2.92079	2.55059	0.746219	0.818519	1.39041	0.310612	0.352491	0.531724	0.812716	0.270164	0.1	0.115525	0.234188	0.1
5830416P10Rik	0.454047	0.570496	0.1	0.1	0.1134	0.1	0.393625	0.232809	0.1	0.1	0.1	0.1	0.1	0.1	0.123905	0.1	0.1	0.1
5830418P13Rik	0.1	0.180742	0.1	0.1	0.1	0.1	0.1	0.1	0.1	0.1	0.1	0.1	0.1	0.1	0.1	0.1	0.1	0.1
5830428H23Rik	0.45185	0.362741	0.1	0.1	2.95164	1.73388	0.866226	1.69835	5.04064	1.97298	1.80704	2.06719	3.47844	1.43179	0.233126	0.1	0.306285	0.493382
5830432E09Rik	0.1	0.1	0.1	0.1	0.1	0.1	0.180614	0.189497	0.376377	0.104467	1.42847	1.54935	0.125198	0.109683	2.09271	2.92106	0.1	0.1
5830444B04Rik	0.1	0.1	0.1	0.1	0.1	0.1	0.1	0.1	0.1	0.1	0.1	0.1	0.1	0.1	0.781265	1.08323	0.1	0.1
5830468F06Rik	0.1	0.1	0.1	0.1	0.1	0.1	0.1	0.1	0.1	0.1	0.302587	0.200363	0.1	0.1	0.1	0.1	0.1	0.1
5930403N24Rik	0.213186	0.365605	0.1	0.1	0.693754	1.12257	1.0037	0.77189	3.77068	2.38743	0.155687	0.1	3.74315	2.71321	1.6818	1.06046	0.619796	0.85043
5930412G12Rik	1.13051	0.568239	2.38619	2.31815	5.19354	3.3145	0.992214	3.69802	0.392457	0.90562	0.176162	0.1	0.1	0.1	0.1	0.1	0.284041	0.414533
6030408B16Rik	0.1	0.1	0.1	0.1	0.1	0.1	0.1	0.1	0.1	0.1	0.1	0.1	0.1	0.1	0.1	0.1	0.1	0.1
6030442K20Rik	0.207503	0.229612	0.1	0.1	0.1	0.115956	0.112203	0.115566	0.308949	0.134434	0.1	0.1	0.183208	0.1	0.1	0.1	0.1	0.1
6030443J06Rik	0.160168	0.1	0.1	0.1	0.307924	0.140457	0.16205	0.1	0.76587	0.499559	0.208118	0.330925	0.475786	0.192572	0.1	0.1	0.17308	0.130203
6030471H07Rik	0.1	0.1	0.1	0.1	0.1	0.1	0.1	0.1	0.1	0.1	0.1	0.1	0.1	0.1	0.1	0.1	0.1	0.1
6230400D17Rik	0.202083	0.127429	0.1	0.1	0.861763	1.39737	1.11493	1.24195	0.816334	0.506667	0.357007	0.2382	0.691282	0.967517	0.400183	0.285196	0.101777	0.15847
6330403K07Rik	0.928546	0.800227	10.8977	11.5979	17.5728	32.7	151.252	153.726	56.6074	88.4715	1.43596	1.11651	13.9976	17.3437	2.35233	2.87898	8.88019	4.34636
6330403L08Rik	0.457793	0.614973	0.1	0.1	0.230715	0.307219	4.92683	5.2541	0.676853	1.32678	0.1	0.16433	2.70198	3.28564	2.09365	2.11406	1.06178	1.56649
6330403N20Rik	0.24251	0.170594	0.1	0.1	0.1	0.110056	0.1	0.153674	0.1	0.1	0.1	0.1	0.1	0.1	0.1	0.1	0.1	0.1
6330418K02Rik	0.194821	0.475579	0.439578	0.442514	0.394333	0.284776	0.429163	0.627629	0.556487	0.432455	0.1	0.1	0.1	0.1	0.793938	0.548326	0.236729	0.1
6330562C20Rik	1.7401	0.996336	0.1	0.1	0.912596	0.761479	0.611921	0.5859	0.808627	0.48339	0.227392	0.2383	1.10485	0.895526	0.655308	0.1	2.62967	1.84847
6430503K07Rik	0.1	0.142492	0.1	0.1	1.32359	0.854615	0.1	0.1	1.89561	1.50307	0.1	0.1	2.0166	0.747537	0.1	0.1	0.60966	1.38791
6430562O15Rik	0.772284	0.813835	0.643268	0.869973	0.206504	0.325371	0.237427	0.280277	0.164869	0.262543	0.413861	0.608335	0.112016	0.1	0.1	0.1	0.1	0.1
6430590A07Rik	0.1	0.1	0.1	0.1	0.1	0.1	0.1	0.1	0.1	0.1	0.1	0.1	0.1	0.1	0.1	0.1	0.1	0.1
6430628N08Rik	0.1	0.1	0.1	0.1	0.1	0.1	0.1	0.1	0.1	0.1	0.1	0.1	0.1	0.1	0.1	0.1	0.1	0.1
6430710C18Rik	0.1	0.1	0.1	0.1	0.1	0.1	0.355367	0.12176	0.1	0.1	0.1	0.1	0.1	0.1	0.1	0.1	0.1	0.1
6530401F13Rik	0.1	0.1	0.1	0.1	0.1	0.1	0.1	0.1	0.1	0.1	0.1	0.1	0.1	0.1	0.1	0.1	0.1	0.1
6530402F18Rik	0.1	0.1	2.4171	2.08707	2.85724	1.82833	10.0009	9.34591	2.27961	3.93849	2.27636	2.3001	3.83473	4.03349	0.6999	0.686083	4.06217	3.79442
6530403H02Rik	0.531744	0.491969	0.1	0.1	0.1	0.1	0.365811	0.633371	0.1	0.1	0.1	0.1	0.1	0.1	0.1	0.1	0.1	0.1
6530411M01Rik	0.1	0.1	0.43792	0.508506	1.67287	1.31511	0.174071	0.413899	1.3147	2.10983	0.1	0.1	0.132049	0.1	0.1	0.13009	0.1	0.1
6720427I07Rik	0.617482	0.599925	0.1	0.1	2.26252	2.68864	2.54267	2.35535	1.79159	0.613553	1.08344	1.78995	1.79629	1.49225	0.315738	0.474128	0.376765	0.355634
6720483E21Rik	0.1	0.1	0.239691	0.247598	0.531445	0.489419	0.128287	0.1	0.1	0.1	0.1	0.1	0.154927	0.1	0.1	0.1	0.1	0.1
7330404K18Rik	0.1	0.1	0.1	0.1	0.1	0.1	0.1	0.184218	0.1	0.1	0.1	0.1	0.1	0.1	0.1	0.1	0.1	0.1
7630403G23Rik	0.1	0.1	0.1	0.1	0.1	0.1	0.1	0.1	0.1	0.1	0.1	0.1	0.1	0.1	0.1	0.1	0.1	0.1
8030423F21Rik	0.1	0.1	0.1	0.1	0.1	0.1	0.1	0.1	0.1	0.228402	0.1	0.1	0.1	0.1	0.1	0.1	0.1	0.1
8030443G20Rik	0.1	0.1	0.1	0.1	0.1	0.1	0.11736	0.1	0.1	0.1	0.1	0.1	0.1	0.1	0.1	0.1	0.1	0.1
8030451A03Rik	0.1	0.1	0.1	0.1	14.8554	20.4848	0.309432	0.700013	0.1	0.1	0.1	0.1	0.1	0.1	0.1	0.1	0.1	0.1
8030453O22Rik	0.32482	0.1	0.1	0.1	0.885053	0.451495	0.380757	0.1	0.39184	0.178871	0.1	0.1	0.1	0.1	1.00315	1.08216	0.1	0.1
8430419K02Rik	0.1	0.1	0.1	0.1	0.1	0.1	0.1	0.1	0.1	0.1	0.1	0.1	0.1	0.1	0.1	0.1	0.1	0.1
8430429K09Rik	0.881929	0.696277	1.30165	1.13138	0.972098	1.41878	1.5285	1.5456	1.11762	1.68228	2.08787	2.41689	1.12246	1.42941	0.673492	0.459341	0.619799	1.28594
8430432A02Rik	0.1	0.1	0.1	0.1	0.278833	0.129716	0.337528	0.105061	0.258277	0.635017	0.117517	0.1	0.151642	0.1	0.1	0.237382	0.1	0.205634
8430436N08Rik	0.1	0.1	0.1	0.1	0.1	0.1	0.1	0.1	0.1	0.1	0.1	0.1	0.1	0.1	0.1	0.1	0.1	0.1
8430437L04Rik	0.1	0.1	0.1	0.1	0.1	0.1	0.1	0.1	0.1	0.1	0.1	0.1	0.1	0.1	0.1	0.1	0.1	0.1
9030204H09Rik	0.1	0.1	0.1	0.1	0.1	0.1	0.1	0.1	0.1	0.1	0.1	0.1	0.1	0.1	0.1	0.1	0.1	0.1
9030407P20Rik	0.1	0.159107	0.1	0.1	0.125119	0.238818	0.217811	0.567842	0.750962	1.12217	0.302536	0.267622	0.409268	0.586273	0.144221	0.107556	0.140228	0.304812
9030616G12Rik	0.1	0.1	0.1	0.1	0.1	0.1	0.1	0.1	0.1	0.1	0.1	0.1	0.1	0.1	0.1	0.1	0.1	0.1
9030622O22Rik	0.1	0.1	0.1	0.1	0.1	0.1	0.1	0.1	0.1	0.1	0.1	0.1	0.1	0.1	0.1	0.1	0.1	0.1
9130015L21Rik	0.1	0.1	0.1	0.1	0.1	0.1	0.1	0.1	0.1	0.1	0.1	0.1	0.1	0.1	0.1	0.1	0.1	0.1
9130017K11Rik	0.1	0.1	0.1	0.1	0.1	0.1	0.1	0.157583	0.1	0.1	0.293092	0.288312	0.1	0.1	0.1	0.1	0.1	0.1
9130019P16Rik	0.1	0.1	0.1	0.1	0.1	0.1	0.1	0.1	0.1	0.1	0.1	0.1	0.429644	0.240407	0.1	0.100728	0.357937	0.461842
9130020K20Rik	0.554731	0.448913	0.1	0.1	0.265827	0.264586	0.220605	0.393809	0.544749	0.1	0.1	0.1	0.334742	0.1	0.11363	0.312922	0.1	0.111801
9130024F11Rik	0.1	0.1	0.284432	0.321269	0.103942	0.1	1.76508	1.34595	0.228939	0.34984	0.1	0.121086	0.1	0.15046	0.1	0.1	0.208117	0.256771
9130204K15Rik	0.1	0.1	0.1	0.1	0.1	0.1	0.1	0.1	0.1	0.1	0.1	0.1	0.1	0.1	0.1	0.1	0.1	0.1
9130221H12Rik	5.27065	5.6338	4.22618	3.68422	2.94416	3.07097	5.17335	4.82272	2.83903	5.41392	2.41215	2.95772	2.96541	4.534	6.81052	6.76602	3.86063	4.24811
9130230N09Rik	0.182566	0.170727	0.1	0.1	0.1	0.1	0.1	0.1	0.1	0.1	1.02541	0.321233	0.1	0.1	0.650851	0.117154	0.1	0.1
9130409J20Rik	0.1	0.1	0.1	0.1	0.1	0.1	0.1	0.1	0.1	0.1	0.1	0.1	0.1	0.1	0.1	0.1	0.1	0.1
9130410C08Rik	0.1	0.1	0.1	0.1	0.1	0.1	0.1	0.1	0.1	0.1	0.1	0.1	0.1	0.1	0.1	0.1	0.1	0.1
9230009I02Rik	0.1	0.1	0.1	0.1	0.1	0.1	0.1	0.1	0.1	0.1	0.1	0.1	0.1	0.1	0.1	0.1	0.1	0.1
9230020A06Rik	0.1	0.1	0.1	0.1	0.1	0.1	0.1	0.1	0.1	0.1	0.1	0.1	0.1	0.1	0.1	0.1	0.1	0.1
9230105E05Rik	0.1	0.1	0.1	0.1	0.1	0.1	0.1	0.1	0.1	0.1	0.1	0.1	0.1	0.1	0.1	0.1	0.1	0.1
9230111E07Rik	0.126861	0.1	0.1	0.1	0.183451	0.1	0.1	0.1	0.1	0.1	0.1	0.1	0.1	0.1	0.522699	0.868698	0.1	0.1
9230112E08Rik	0.216032	0.330649	0.1	0.1	1.81696	1.56475	1.87302	2.60077	1.86055	2.06239	0.766643	0.839444	2.86924	2.79912	1.80725	2.07157	1.51871	1.50292
9230114K14Rik	1.18529	1.19649	1.10177	1.35042	0.256878	0.29834	0.326869	0.492027	1.07107	0.53201	0.409214	0.438709	0.854007	0.375395	0.1	0.1	0.351718	0.36177
9230116N13Rik	0.1	0.1	0.1	0.113337	0.107637	0.1	0.1	0.1	0.1	0.1	0.1	0.135476	0.141205	0.1	0.130582	0.1	0.1	0.147218
9230117E06Rik	0.109569	0.1	0.1	0.1	1.56595	1.78788	1.30513	0.92867	0.1	0.1	0.1	0.1	0.1	0.16552	1.62101	0.184441	0.1	0.1
9330020H09Rik	0.210481	0.28905	0.371018	0.472687	0.503152	0.348581	0.59413	0.948666	0.447771	0.623654	2.06829	2.33863	0.53381	0.465734	1.29798	0.558466	0.143699	0.455657
9330104G04Rik	0.615206	0.579396	0.1	0.1	0.1	0.1	0.589275	0.368985	0.71572	0.871167	0.23666	0.211437	0.836046	0.89583	0.32966	0.206718	1.52614	1.08933
9330111N05Rik	0.1	0.1	0.1	0.1	0.129342	0.1	0.398628	0.42476	0.111618	0.214496	0.1	0.1	0.247243	0.1	0.1	0.1	0.1	0.295367
9330136K24Rik	0.1	0.1	0.1	0.1	0.215327	0.214113	0.201018	0.120425	0.237913	0.1	0.1	0.110128	0.103986	0.1	0.1	0.1	0.1	0.126398
9330154J02Rik	0.1	0.1	0.1	0.1	0.3762	0.438558	0.130215	0.299661	0.1	0.1	0.138222	0.1	0.1	0.1	0.1	0.1	0.1	0.1
9330154K18Rik	0.1	0.1	0.1	0.1	0.1	0.139125	0.194917	0.1	0.1	0.1	0.1	0.1	0.1	0.1	0.1	0.1	0.1	0.1
9330158H04Rik	0.1	0.1	0.1	0.1	0.1	0.195019	1.605	2.14087	0.274178	0.890788	0.175868	0.1	0.1	0.305581	0.1	0.1	0.296907	0.359582
9330159M07Rik	0.822911	0.83633	1.97872	1.77818	1.84537	1.1227	1.08226	0.791086	1.49804	0.41469	0.416628	0.29855	0.362194	0.147047	0.358652	0.311099	0.1	0.193276
9330160F10Rik	0.1	0.1	0.1	0.1	0.294546	0.203394	0.330456	0.378106	0.23076	0.1	0.326088	0.473289	0.135913	0.176227	0.29505	0.436764	0.1	0.1
9330162012Rik	0.1	0.1	0.1	0.1	1.02322	0.630268	0.673469	0.402843	0.269104	0.452568	0.171936	0.138882	0.1	0.114882	0.1	0.1	0.145015	0.108128
9330175E14Rik	0.1	0.1	0.1	0.1	0.1	0.1	0.1	0.1	0.1	0.1	0.1	0.1	0.1	0.1	0.1	0.1	0.1	0.1
9330179D12Rik	0.1	0.1	0.133451	0.378957	0.179608	0.459728	0.21956	0.225808	0.513673	1.09711	0.163921	0.1	0.177987	0.163127	0.1	0.1	0.1	0.1
9330185C12Rik	0.126055	0.1	0.1	0.1	0.1	0.1	0.1	0.1	0.1	0.1	0.1	0.1	0.1	0.1	0.1	0.1	0.1	0.1
9330198N18Rik	0.1	0.1	0.1	0.1	0.1	0.1	0.1	0.1	0.1	0.1	0.1	0.1	0.1	0.1	0.1	0.1	0.1	0.1
9430002A10Rik	0.506815	0.1	0.1	0.1	0.363081	0.1	0.1	0.303258	0.1	0.1	0.1	0.1	0.62917	0.375504	0.1	0.1	0.1	0.1
9430008C03Rik	19.514	17.7864	3.95449	4.62785	19.7683	17.0742	22.1925	18.3668	13.6691	17.5382	4.46599	5.0433	12.1647	16.9128	12.0678	7.55253	2.4305	4.02222
9430021M05Rik	0.1	0.1	0.1	0.1	0.234058	0.1	1.65288	1.44146	2.82727	2.73905	0.1	0.1	0.822017	1.36764	0.143843	0.1	0.1	0.303048
9430024E24Rik	0.1	0.1	0.1	0.1	0.1	0.1	0.1	0.1	0.1	0.1	0.1	0.1	0.1	0.1	0.147067	0.1	0.1	0.1
9430037G07Rik	0.607623	0.6954	2.6752	2.72767	1.12917	1.12875	0.835625	0.475369	0.741241	0.445088	0.1	0.1	0.349068	0.201164	0.298596	0.367301	0.1	0.1
9430041J12Rik	0.1	0.1	0.597167	0.713119	6.16397	5.79842	0.681364	0.279708	0.602989	0.456259	0.1	0.1	1.71283	1.28258	0.1	0.1	0.877332	0.66636
9430065F17Rik	0.110655	0.1	0.1	0.1	0.1	0.1	0.142956	0.1	0.1	0.171304	0.1	0.1	0.1	0.1	0.1	0.1	0.1	0.326738
9430073C21Rik	0.1	0.1	0.1	0.1	0.1	0.1	0.1	0.1	0.1	0.1	0.1	0.1	0.1	0.1	0.1	0.1	0.1	0.1
9430091E24Rik	0.1	0.350358	0.461446	0.559428	1.13672	0.889194	0.746874	1.31819	1.25685	1.4235	0.493292	0.557414	0.476376	0.414734	0.592294	0.202273	0.135955	0.288793
9430093N23Rik	0.1	0.1	0.1	0.1	0.1	0.1	0.1	0.1	0.1	0.1	0.1	0.1	0.1	0.1	0.1	0.1	0.1	0.1
9530026F06Rik	0.1	0.1	0.1	0.1	0.1	0.1	0.1	0.1	0.1	0.1	0.1	0.1	0.1	0.1	0.1	0.1	0.1	0.1
9530026P05Rik	0.1	0.1	0.1	0.1	0.1	0.205144	0.128646	0.103691	0.218412	0.370852	1.06562	1.18172	0.1	0.1	0.1	0.1	0.1	0.1
9530027J09Rik	4.21157	4.13083	2.06636	2.41713	2.04731	1.35949	0.337882	1.21049	1.85113	1.80323	3.81004	4.99298	1.33786	1.7202	1.42504	0.850369	0.223591	0.774685
9530034E10Rik	0.1	0.1078	0.1	0.1	0.1	0.1	0.1	0.1	0.1	0.1	0.1	0.1	0.1	0.1	0.1	0.1	0.1	0.1
9530036M11Rik	0.1	0.1	0.1	0.1	0.1	0.1	0.1	0.1	0.1	0.1	0.1	0.1	0.1	0.1	0.1	0.1	0.1	0.1
9530036O11Rik	0.1	0.1	0.1	0.1	0.1	0.1	0.112813	0.184047	0.450517	0.1	0.1	0.1	0.1	0.1	0.1	0.1	0.1	0.1
9530046B11Rik	0.1	0.1	0.1	0.1	0.168557	0.1	0.1	0.1	0.1	0.1	0.1	0.148425	0.1	0.1	0.1	0.1	0.1	0.1
9530051G07Rik	0.1	0.1	0.414092	0.493539	0.155428	0.15945	0.1	0.1	0.112372	0.1	0.1	0.1	0.1	0.1	0.1	0.1	0.1	0.1
9530052C20Rik	0.1	0.1	0.1	0.1	0.126668	0.171515	0.107042	0.1	0.1	0.179401	0.149434	0.122256	0.13895	0.1	0.1	0.1	0.1	0.1
9530052E02Rik	0.1	0.1	0.149063	0.223015	1.36164	2.26325	0.273991	0.246428	0.32659	0.424264	0.1	0.1	0.287946	0.274618	0.197758	0.154343	0.1	0.14013
9530059O14Rik	0.171451	0.271311	0.1	0.1	0.1	0.1	0.577881	0.130365	0.1	0.1	0.1	0.1	0.952279	0.843174	0.1	0.1	0.125099	0.227772
9530080O11Rik	0.203537	0.1	0.1	0.1	0.1	0.1	0.522159	0.892296	0.33085	0.115185	0.1	0.1	0.105926	0.15304	0.1	0.1	0.1	0.1
9530082P21Rik	2.92814	3.31826	8.24488	8.09295	6.92647	6.48341	7.9409	7.91561	7.66486	10.9868	8.09181	8.30103	5.53354	7.46987	2.84124	4.35002	4.36651	5.10513
9530085P06Rik	0.1	0.1	0.1	0.1	0.1	0.1	0.1	0.1	0.1	0.1	0.1	0.137062	0.1	0.1	0.1	0.1	0.1	0.1
9630001P10Rik	0.1	0.1	0.1	0.1	0.430509	0.252892	0.338841	0.213715	0.191366	0.178373	0.1	0.1	0.1	0.1	0.1	0.1	0.1	0.1
9630013D21Rik	0.1	0.1	0.1	0.1	3.21322	2.78679	0.311148	0.1	1.7505	1.18321	0.311362	0.375191	0.202609	0.1	0.1	0.1	0.1	0.1
9630013K17Rik	0.1	0.153746	0.1	0.1	0.495248	0.253861	0.1	0.1	0.1	0.166076	0.1	0.341405	0.1	0.1	0.1	0.1	0.1	0.1
9630028B13Rik	0.1	0.1	0.53228	0.494025	0.762015	0.58453	0.127012	0.1	0.1	0.1	0.206667	0.142212	0.1	0.1	0.1	0.1	0.1	0.1
9630028H03Rik	0.1	0.1	0.1	0.1	0.1	0.1	0.1	0.1	0.1	0.1	0.1	0.1	0.1	0.1	0.1	0.1	0.1	0.1
9830144P21Rik	0.792995	0.810837	0.1	0.1	3.53785	3.49607	1.0245	1.08601	0.856029	0.353981	0.573708	0.574076	0.508325	0.643708	0.545899	0.274795	0.1	0.1
9930004E17Rik	0.1	0.1	0.1	0.1	0.163104	0.149208	0.194935	0.1	0.1	0.246488	0.961491	0.94141	0.1	0.252808	0.1	0.1	0.1	0.1
9930014A18Rik	0.1	0.182568	1.21868	1.35174	2.254	3.99767	0.884839	1.32676	1.91862	2.91568	2.5143	1.95781	0.611829	1.23693	0.619303	1.80845	0.320142	0.312496
9930038B18Rik	0.1	0.1	0.1	0.1	0.1	0.1	0.1	0.1	0.1	0.1	0.120597	0.129748	0.1	0.1	0.1	0.1	0.1	0.1
9930104L06Rik	3.10108	3.4562	2.52267	2.83061	4.94276	6.09516	3.48524	4.81422	5.88768	3.6754	3.85598	3.21183	3.78178	6.34453	3.03405	2.05718	4.15259	5.99883
A130014A01Rik	0.200553	0.333899	0.1	0.1	0.827497	0.825144	0.640458	0.790202	1.25892	0.539961	0.159614	0.244338	3.10733	3.84544	0.1	0.1	0.565691	0.615446
A130023I24Rik	0.1	0.1	0.1	0.1	0.1	0.1	0.1	0.1	0.1	0.1	0.1	0.1	0.1	0.1	0.1	0.1	0.1	0.1
A130030D18Rik	0.1	0.1	0.1	0.1	0.1	0.1	0.1	0.1	0.1	0.1	0.1	0.1	0.1	0.1	0.1	0.1	0.1	0.1
A230004M16Rik	0.1	0.1	0.1	0.1	0.1	0.1	0.14128	0.1	0.1	0.1	0.1	0.1	0.1	0.1	0.1	0.1	0.1	0.1
A230005M16Rik	0.534391	0.1	0.1	0.1	1.14463	0.728802	0.855714	0.882499	0.51258	0.903572	0.166811	0.148887	0.394895	0.462769	1.61054	3.17931	0.596979	0.827753
A230006K03Rik	0.1	0.1	0.1	0.1	0.1	0.1	0.841642	0.960942	0.1	0.1	0.1	0.1	0.1	0.1	0.1	0.1	0.1	0.1
A230009B12Rik	0.1	0.1	0.1	0.1	0.19118	0.212884	0.1	0.1	0.375269	0.1	0.1	0.1	1.45173	1.47273	0.1	0.1	1.33561	1.1205
A230028O05Rik	0.1	0.1	0.1	0.1	0.1	0.1	0.1	0.1	0.1	0.1	0.1	0.1	0.1	0.1	0.1	0.1	0.1	0.1
A230056P14Rik	0.1	0.1	0.169494	0.191484	0.224546	0.238821	0.281184	0.423481	0.336091	0.133005	0.1	0.1	0.678016	0.449156	0.1	0.1	0.244315	0.399452
A230059L01Rik	0.1	0.1	0.1	0.1	0.1	0.1	0.1	0.1	0.1	0.1	0.1	0.1	0.1	0.1	0.1	0.1	0.1	0.1
A230060F14Rik	0.1	0.175819	0.1	0.1	0.1	0.1	0.1	0.250656	0.225596	0.40081	0.110165	0.1	0.46253	0.122902	0.177749	0.1	0.1	0.1
A230072C01Rik	0.534478	0.524842	1.60948	1.54967	1.0546	1.36182	2.1233	2.33449	2.21354	2.92476	0.49021	0.652084	1.98617	1.6612	0.614117	0.377036	0.985935	1.33008
A230072E10Rik	0.1	0.1	0.1	0.141193	0.650975	0.641629	0.219879	0.199347	0.115756	0.288088	0.1	0.1	0.321754	0.126963	0.1	0.1	0.197088	0.1
A230083N12Rik	0.1	0.1	0.1	0.1	0.1	0.1	0.162009	0.1	0.1	0.1	0.1	0.1	0.128399	0.1	0.1	0.1	0.1	0.1
A230087F16Rik	0.1	0.108326	0.1	0.1	0.1	0.1	0.1	0.130954	0.1	0.1	0.1	0.1	0.1	0.1	0.1	0.1	0.1	0.1
A230103J11Rik	0.287617	0.419307	0.1	0.1	0.984862	0.971796	1.31916	1.14493	0.497845	0.317868	0.347166	0.440814	0.293547	0.133525	0.301228	0.168083	0.1	0.180258
A230107N01Rik	0.130507	0.1	0.1	0.1	0.399307	0.340619	0.2117	0.100186	0.324103	0.1	0.1	0.1	0.280086	0.13445	0.1	0.1	0.1	0.1
A230108P19Rik	0.1	0.1	0.1	0.1	0.1	0.1	0.1	0.1	0.1	0.1	0.1	0.1	0.1	0.1	0.1	0.1	0.1	0.1
A330009N23Rik	0.397088	0.522734	0.219825	0.232961	0.25044	0.225972	0.454207	0.251744	0.394424	1.08299	2.84837	3.48056	0.274968	0.186755	0.538006	0.970928	0.371162	0.46898
A330023F24Rik	0.1	0.1	0.358504	0.363515	1.4547	0.527529	1.60619	2.88503	0.580338	0.162675	0.264659	0.285136	0.19204	0.109354	0.297048	0.1	0.1	0.1
A330032B11Rik	0.1	0.1	0.1	0.1	0.1	0.1	0.1	0.1	0.1	0.1	0.1	0.1	0.1	0.1	0.1	0.1	0.1	0.1
A330033J07Rik	0.1	0.1	0.1	0.1	1.54032	1.64868	0.621046	0.22652	0.1	0.1	0.1	0.1	0.1	0.1	0.1	0.17271	0.1	0.1
A330035P11Rik	0.357452	0.526835	0.399021	0.413784	0.493958	0.317945	0.21816	0.295158	0.203067	0.248529	0.466903	0.353214	0.273884	0.269775	0.151753	0.1	0.249576	0.101309
A330040F15Rik	0.1	0.1	0.179798	0.105129	0.1	0.1	1.37978	1.24256	0.235058	0.273152	0.1	0.1	0.100104	0.1	0.1	0.169372	0.1	0.1
A330041J22Rik	0.1	0.1	0.225667	0.218369	1.87081	1.23128	0.373374	0.1	0.445785	0.246878	0.1	0.1	0.144624	0.303594	0.1	0.1	0.106362	0.120154
A330043C09Rik	0.1	0.1	0.1	0.1	0.1	0.1	0.1	0.132863	0.1	0.1	0.1	0.1	0.1	0.1	0.1	0.1	0.1	0.1
A330044P14Rik	0.1	0.1	0.1	0.1	0.1	0.1	0.1	0.1	0.1	0.1	0.1	0.1	0.1	0.1	0.1	0.1	0.1	0.1
A330048O09Rik	0.13518	0.323693	0.214559	0.157628	1.63376	1.65674	0.180664	0.526493	0.330078	0.425785	0.1	0.1	0.1	0.1	0.1	0.1	0.870155	0.319837
A330069E16Rik	0.313666	0.252923	0.277394	0.747976	0.297575	0.308139	0.318444	0.519692	0.657949	0.1	0.164298	0.142006	0.194484	0.301809	0.1	0.1	0.354983	0.400047
A330074K22Rik	0.1	0.139373	0.1	0.1	0.1	0.1	1.4623	1.69341	0.1	0.1	0.1	0.1	0.1	0.1	0.1	0.1	0.1	0.143464
A330076H08Rik	0.1	0.1	2.1893	2.0395	1.88017	3.73215	8.31581	7.58273	2.97778	0.376771	0.221588	0.1	3.36718	0.613868	0.1	0.286897	0.604974	0.354132
A330093E20Rik	0.399462	0.27667	1.15523	0.999691	6.47602	5.29398	2.26127	1.30719	0.747794	0.348295	0.1	0.1	0.345261	0.596838	0.156883	0.1	0.1	0.232572
A330094K24Rik	0.34016	0.498556	0.1	0.1	0.1	0.1	0.1	0.1	0.1	0.1	0.1	0.1	0.1	0.1	0.1	0.1	0.1	0.1
A330102I10Rik	0.1	0.1	0.25131	0.18852	0.61252	0.516444	4.44029	5.29825	4.74036	2.10551	0.659773	0.108514	5.84624	3.41807	0.259179	0.1	1.21534	1.2696
A430010J10Rik	0.1	0.1	0.1	0.1	0.1	0.1	0.1	0.1	0.1	0.1	0.1	0.1	0.1	0.1	0.1	0.1	0.1	0.1
A430018G15Rik	0.1	0.1	0.1	0.1	0.14366	0.1	0.112471	0.136147	0.1	0.138091	0.1	0.340118	0.1	0.1	0.243528	0.461005	0.139956	0.1
A430035B10Rik	0.1	0.1	0.65746	0.460067	0.190836	0.357186	0.362695	0.205184	2.24737	1.75635	0.760133	0.524659	1.88516	1.42522	0.244205	0.343552	0.554914	0.927159
A430046D13Rik	0.1	0.1	0.1	0.1	0.489791	0.211185	0.916184	0.486425	0.29534	0.366366	0.1	0.1	0.162745	0.126422	0.199998	0.313984	0.317356	0.168539
A430048G15Rik	0.1	0.1	0.1	0.1	0.1	0.1	0.1	0.1	0.1	0.1	0.1	0.1	0.1	0.1	0.1	0.1	0.1	0.1
A430057M04Rik	0.1	0.176738	0.1	0.1	0.47767	0.186003	0.554083	0.614135	0.280947	0.1	0.129532	0.184849	0.100447	0.170467	1.86526	2.50482	0.1	0.1
A430072P03Rik	0.1	0.1	0.1	0.1	0.1	0.1	0.1	0.1	0.1	0.1	0.1	0.1	0.1	0.1	0.1	0.1	0.1	0.1
A430078I02Rik	0.1	0.1	0.1	0.1	0.177351	0.1	0.13049	0.1	0.1	0.118249	0.1	0.1	0.1	0.1	0.1	0.307604	0.1	0.1
A430104N18Rik	0.1	0.1	0.1	0.1	0.1	0.1	0.150696	0.1	0.67343	0.178885	0.1	0.1	0.1	0.1	23.2073	23.8275	0.1	0.1
A430105J06Rik	0.143675	0.104591	0.1	0.1	0.330015	0.356038	0.16294	0.191201	0.1	0.182819	0.457034	0.719149	0.111646	0.1	0.1	0.1	0.1	0.1
A430106G13Rik	0.1	0.1	0.1	0.1	0.283518	0.217815	1.13361	0.428378	0.609697	0.522926	0.270774	0.256514	0.968618	0.336884	0.1	0.1	0.1	0.209446
A430108G06Rik	0.1	0.1	0.1	0.1	0.1	0.13059	0.128359	0.1	0.1	0.1	0.1	0.1	0.1	0.1	0.1	0.1	0.1	0.1
A430110L20Rik	0.1	0.1	0.1	0.1	0.919651	0.533446	0.158284	0.308239	0.305353	0.1	0.1	0.1	0.152314	0.121237	0.102569	0.1	0.1	0.1
A530006G24Rik	0.1	0.1	0.1	0.1	0.1	0.1	0.1	0.1	0.1	0.1	0.1	0.1	0.1	0.1	0.1	0.1	0.1	0.1
A530010F05Rik	0.1	0.1	0.1	0.1	0.1	0.1	0.1	0.143165	0.1	0.1	0.1	0.1	0.1	0.1	0.1	0.1	0.1	0.1
A530013C23Rik	0.1	0.1	0.1	0.1	0.1	0.108021	0.1	0.1	0.1	0.1	0.1	0.1	0.1	0.1	0.1	0.1	0.1	0.1
A530017D24Rik	0.799784	1.36513	0.1	0.1	1.82685	2.19	2.44737	2.58372	1.72641	1.58756	0.875286	1.09949	3.45199	2.51176	0.904453	0.1	0.846702	1.24767
A530020G20Rik	0.1	0.1	0.1	0.1	0.1	0.1	0.1	0.1	0.1	0.1	0.1	0.1	0.1	0.1	0.1	0.1	0.1	0.1
A530040E14Rik	0.982882	1.03801	0.1	0.1	0.1	0.1	0.1	0.1	0.1	0.1	0.1	0.1	0.1	0.1	0.470484	0.339812	0.1	0.1
A530058N18Rik	0.1	0.1	0.161995	0.116228	0.169566	0.1	2.07691	1.60721	0.173948	0.1	0.1	0.1	0.111048	0.212644	0.1	0.1	0.358665	0.203257
A530058N18Rik	0.1	0.1	0.1	0.1	0.1	0.1	0.240264	0.157804	0.1	0.1	0.1	0.1	0.1	0.1	0.1	0.1	0.1	0.1
A530072M11Rik	0.1	0.1	0.1	0.126279	0.15577	0.1	0.1	0.112131	0.1	0.235404	0.126468	0.180886	0.1	0.1	0.1	0.1	0.162861	0.1
A530076I17Rik	0.1	0.1	0.1	0.1	0.201027	0.150036	0.1	0.1	0.1	0.1	0.1	0.1	0.1	0.1	0.1	0.1	0.1	0.1
A530083I20Rik	0.1	0.1	0.1	0.1	0.555101	0.381588	0.179312	0.365229	0.556755	0.256631	0.1	0.1	0.145158	0.1	0.1	0.1	0.1	0.1
A530095I07Rik	0.1	0.1	0.1	0.1	0.1	0.1	0.1	0.1	0.1	0.1	0.1	0.1	0.1	0.1	0.1	0.1	0.1	0.1
A630012P03Rik	0.1	0.1	0.1	0.1	0.1	0.1	0.1	0.1	0.1	0.1	0.1	0.1	0.1	0.1	0.1	0.1	0.1	0.1
A630014C17Rik	0.1	0.105827	0.1	0.1	0.209873	0.157233	0.1	0.1	0.15771	0.162532	0.640836	0.447528	0.1	0.1	0.1	0.1	0.1	0.1
A630023P12Rik	0.1	0.1	0.1	0.1	0.1	0.1	0.1	0.1	0.1	0.1	0.1	0.1	0.1	0.1	0.1	0.1	0.203212	0.1
A630031M04Rik	0.1	0.1	0.1	0.1	0.1	0.1	0.1	0.1	0.1	0.1	0.1	0.1	0.1	0.1	0.1	0.1	0.1	0.1
A630050E04Rik	0.1	0.1	0.1	0.1	0.1	0.1	0.1	0.1	0.1	0.1	0.1	0.1	0.1	0.1	0.1	0.1	0.1	0.1
A630052C17Rik	0.413847	0.473593	0.1	0.1	0.568857	0.569166	1.15636	0.929677	1.2211	0.812364	0.446449	0.234155	0.800386	0.812727	0.254062	0.23285	0.146834	0.162417
A630072L19Rik	0.1	0.1	0.1	0.1	0.1	0.1	0.1	0.1	0.1	0.1	0.1	0.1	0.1	0.1	0.1	0.1	0.1	0.1
A630075F10Rik	0.1	0.1	0.1	0.1	0.1	0.1	0.121475	0.296445	0.1	0.1	0.1	0.1	0.1	0.1	0.1	0.1	0.1	0.1
A630077J23Rik	0.1	0.1	0.1	0.1	0.1	0.1	0.1	0.1	0.1	0.1	0.1	0.1	0.1	0.1	0.1	0.1	0.1	0.1
A730011C13Rik	0.1	0.135608	0.1	0.1	2.10826	1.96978	1.10902	1.27693	1.47723	0.460055	0.158422	0.477619	0.905186	0.497321	0.198737	0.198595	0.1	0.409861
A730017L22Rik	0.1	0.1	0.415078	0.292968	0.6642	0.613705	0.771264	1.59868	1.45132	0.996613	0.227217	0.241716	1.31508	0.659394	0.267613	0.651938	0.743051	0.822229
A730020E08Rik	0.134642	0.1	0.389753	0.377457	0.158712	0.244516	1.77879	1.7756	1.23189	1.51789	0.47346	0.494851	0.271447	0.145806	0.1	0.1	0.1	0.1185
A730032A03Rik	0.1	0.1	0.1	0.1	0.1	0.1	0.1	0.1	0.1	0.1	0.1	0.1	0.1	0.1	0.1	0.1	0.1	0.1
A730036I17Rik	0.1	0.1	0.1	0.1	0.221168	0.1	0.1	0.127298	0.1	0.1	0.1	0.1	0.1	0.1	0.1	0.1	0.1	0.1
A730046J19Rik	0.1	0.1	0.1	0.1	0.1	0.1	0.134273	0.182243	0.1	0.1	0.1	0.1	0.1	0.1	0.1	0.1	0.1	0.1
A730056A06Rik	0.1	0.1	0.481065	0.760049	2.01378	2.21757	1.74103	1.72913	0.691556	0.500095	0.1	0.1	0.219853	0.1	0.1	0.1	0.1	0.100637
A730060N03Rik	0.1	0.1	0.1	0.1	0.1	0.1	1.68483	1.19803	0.1	0.1	0.1	0.1	0.1	0.1	0.1	0.1	0.1	0.137472
A730081D07Rik	0.1	0.1	0.1	0.1	0.1	0.1	0.1	0.1	0.1	0.1	0.108431	0.160207	0.1	0.1	0.1	0.1	0.1	0.1
A730085K08Rik	0.1	0.1	0.1	0.1	0.1	0.1	0.1	0.1	0.1	0.1	0.1	0.1	0.1	0.1	0.1	0.1	0.1	0.1
A730090H04Rik	0.134119	0.188188	0.1	0.1	0.1	0.1	0.1	0.1	0.1	0.1	0.1	0.1	0.1	0.1	0.1	0.1	0.1	0.1
A730090N16Rik	0.1	0.1	0.1	0.107533	0.102383	0.1	0.1	0.1	0.1	0.1	0.1	0.1	0.1	0.1	0.1	0.1	0.1	0.1
A830009L08Rik	0.1	0.1	0.1	0.1	0.1	0.1	0.1	0.119979	0.1	0.139814	0.1	0.1	0.1	0.1	0.149889	0.314184	0.210333	0.479275
A830011K09Rik	0.1	0.1	0.1	0.1	0.1	0.198708	0.768701	0.823725	0.470054	0.446459	0.1	0.1	0.190559	0.157807	0.1	0.1	0.1	0.219929
A830012C17Rik	0.1	0.1	0.1	0.1	0.1	0.1	0.111239	0.1	0.1	0.1	0.1	0.1	0.1	0.1	0.1	0.1	0.1	0.1
A830019P07Rik	0.1	0.1	0.1	0.1	0.1	0.1	0.1	0.1	0.1	0.1	0.1	0.1	0.1	0.1	0.1	0.1	0.1	0.1
A830035A12Rik	0.1	0.1	0.1	0.1	0.1	0.1	0.1	0.1	0.1	0.190476	0.1	0.1	0.1	0.1	0.1	0.1	0.1	0.1
A830036E02Rik	0.1	0.1	0.1	0.1	0.1	0.1	0.458862	0.699202	0.118825	0.1	0.1	0.1	0.1	0.1	0.1	0.1	0.1	0.159576
A830039N20Rik	0.1	0.1	0.1	0.1	4.96181	3.2481	6.98197	13.9168	7.18019	3.63715	0.1	0.117029	1.44883	1.177	0.445862	0.844319	0.262998	1.25121
A830052D11Rik	0.1	0.1	0.1	0.1	0.231841	0.1	1.68541	1.51467	0.11212	0.197022	0.1	0.1	0.537223	0.564679	0.202207	0.200419	0.412221	0.454843
A830082K12Rik	0.1	0.1	1.83738	2.3828	20.2756	23.893	11.8835	10.2154	13.1066	7.38276	0.636211	0.788129	3.03294	2.10001	0.54222	0.280283	0.488749	0.745603
A930001A20Rik	0.136812	0.1	0.284663	0.440371	0.878989	1.00287	0.1	0.1	0.1	0.1	0.113968	0.106818	0.1	0.1	0.1	0.1	0.1	0.1
A930001C03Rik	0.388959	0.479841	0.365072	0.172339	0.1	0.1	0.1	0.1	0.1	0.1	0.229754	0.257654	0.1	0.1	0.1	0.1	0.1	0.1
A930002I21Rik	0.1	0.1	0.1	0.1	0.1	0.1	0.1	0.1	0.1	0.1	0.1	0.1	0.1	0.1	0.1	0.1	0.1	0.1
A930005H10Rik	1.03917	1.65621	4.68116	6.0819	10.0995	7.10548	3.68716	4.55057	9.74794	9.63733	5.52836	4.94447	3.22357	7.15451	3.43699	3.8425	7.64279	6.27004
A930006I01Rik	0.1	0.1	0.1	0.1	0.1	0.1	0.1	0.1	0.1	0.1	0.1	0.1	0.1	0.1	0.1	0.1	0.1	0.117338
A930006K02Rik	0.118211	0.111443	0.53687	0.648286	0.264812	0.331177	0.348078	0.491261	0.427538	0.518345	1.13227	0.87095	0.529968	0.578022	0.387078	0.130275	0.530096	1.26945
A930007I19Rik	0.1	0.1	0.1	0.1	0.219951	0.329735	1.12506	2.11209	0.361622	0.180356	0.14151	0.116885	0.121233	0.116933	0.343728	0.437348	0.1	0.1
A930011O12Rik	0.57494	0.725989	0.499307	0.456854	0.1	0.110789	16.8211	11.4815	3.89281	2.00398	0.1	0.1	0.473195	0.213762	1.40565	1.39498	0.1	0.55152
A930012L18Rik	0.1	0.1	0.6797	1.0055	2.09132	1.6733	0.326762	0.198838	0.165389	0.1	0.795364	0.529496	0.1	0.1	0.1	0.1	0.1	0.1
A930012O16Rik	0.452135	0.310932	0.1	0.1	0.72478	0.242654	0.1	0.1	0.176095	0.113315	0.245167	0.1	0.172715	0.192155	0.1	0.227484	0.398237	0.278437
A930015D03Rik	1.42725	1.49453	2.82556	2.48891	3.52798	2.50337	2.98039	4.04757	3.78709	8.16226	2.79348	3.48486	2.85407	4.083	5.85042	3.5019	2.04203	2.87994
A930019D19Rik	0.1	0.1	0.1	0.1	0.1	0.1	0.159229	0.1	0.1	0.1	0.1	0.1	0.1	0.1	0.1	0.1	0.1	0.1
A930024E05Rik	0.718875	0.715225	4.34057	4.85374	1.00617	0.749804	0.772848	0.749361	1.35207	1.06011	0.161975	0.123072	0.725476	0.730357	1.66109	1.92933	0.280437	0.474086
A930024N18Rik	0.1	0.1	0.1	0.1	0.1	0.229871	0.823679	0.696411	1.09241	1.14519	0.1	0.1	0.425322	0.467838	0.108596	0.1	0.216325	0.278564
A930029G22Rik	0.1	0.1	0.1	0.1	0.1	0.1	0.1	0.1	0.1	0.1	0.1	0.1	0.1	0.1	0.1	0.1	0.1	0.1
A930031H19Rik	0.1	0.1	0.1	0.1	0.1	0.1	0.1	0.1	0.1	0.1	0.1	0.1	0.1	0.1	0.1	0.1	0.1	0.1
A930038B10Rik	0.107869	0.123266	0.1	0.1	0.1	0.1	0.16964	0.185299	0.1846	0.373443	0.1	0.1	0.170588	0.160096	0.1	0.1	0.245357	0.23545
A930041C12Rik	0.1	0.1	0.1	0.106883	0.1	0.276212	0.1	0.1	0.1	0.1	0.1	0.1	0.141742	0.160388	0.1	0.1	0.1	0.1
A930104D05Rik	0.1	0.1	0.1	0.1	0.1	0.1	0.1	0.1	0.1	0.1	0.1	0.1	0.1	0.1	0.1	0.1	0.1	0.1
AA387200	0.1	0.1	0.1	0.1	0.1	0.1	0.168197	0.1	0.1	0.1	0.1	0.1	0.1	0.1	0.1	0.1	0.1	0.1
AA465934	12.9132	10.9097	0.986974	1.02161	7.10628	8.34789	7.53213	5.3241	7.9953	7.91794	3.24254	2.21874	3.17933	3.49042	1.26733	0.89832	1.46018	2.07451
AA543186	0.218915	0.160408	0.202346	0.255823	0.305041	0.19834	0.1	0.1	0.1	0.1	0.1	0.114464	0.178716	0.1	0.1	0.1	0.1	0.117022
AA645442	0.1	0.1	0.1	0.1	0.1	0.1	0.1	0.1	0.490577	0.1	0.1	0.1	0.1	0.360201	0.1	0.1	0.1	0.1
AA672651	0.1	0.1	0.1	0.1	0.1	0.1	0.1	0.1	0.1	0.1	0.1	0.1	0.1	0.1	0.1	0.1	0.1	0.1
AI115009	0.1	0.1	0.1	0.1	0.1	0.1	0.1	0.1	0.1	0.1	0.1	0.1	0.1	0.1	0.1	0.1	0.1	0.1
AI427809	0.766342	0.919806	0.1	0.1	0.290109	0.265236	0.114125	0.1	0.117066	0.1	0.402086	0.144939	0.137506	0.1	0.193133	0.1	0.1	0.1
AI480526	3.06024	3.20652	0.1	0.1	23.6635	19.0113	21.0144	19.5662	15.8007	8.9371	0.66951	1.34651	10.5878	8.61089	2.03085	2.04033	1.72382	4.60133
AI504432	0.1	0.1	1.39761	1.32354	1.06692	1.69771	9.80934	5.30071	7.86043	3.16956	0.1	0.1	1.34293	0.66204	0.154303	0.154058	0.147814	0.344854
AI507597	0.255242	0.495232	0.1	0.1	7.96018	3.59266	0.1	0.108867	0.1	0.1	0.1	0.1	0.1	0.1	1.55713	1.45578	0.1	0.1
AI606473	0.1	0.1	0.1	0.1	0.1	0.1	1.65966	1.16234	0.1	0.1	0.1	0.1	0.1	0.1	0.1	0.1	0.1	0.1
AI646519	0.1	0.1	0.1	0.1	0.1	0.1	0.1	0.1	0.1	0.1	0.1	0.1	0.1	0.1	0.1	0.1	0.1	0.1
AI662270	0.1	0.1	0.1	0.1	0.1	0.1	0.188543	0.1	0.490368	0.157281	0.185442	0.1	0.1	0.1	1.66003	0.773348	0.1	0.1
AI838599	1.28205	1.15797	0.1	0.1	0.1	0.1	0.1	0.178298	0.1	0.1	0.415552	0.1	0.1	0.1	0.1	0.1	0.1	0.1
AI847159	0.1	0.1	0.1	0.1	0.1	0.1	0.43928	0.1	0.137504	0.1	0.1	0.1	0.1	0.1	0.1	0.1	0.1	0.1
AI849053	0.1	0.1	0.1	0.1	27.891	24.5837	1.94179	2.40873	8.00067	10.8542	0.114617	0.1	1.44607	1.48182	0.262483	0.309683	0.105719	0.451028
AI854517	0.590524	1.20365	6.54509	7.8871	59.5904	69.0443	17.7494	16.9703	43.8658	51.4651	0.21424	0.258193	9.52491	10.6528	1.02887	1.67112	1.06713	2.99239
AI854703	0.322303	0.358797	0.530272	0.500644	0.388699	0.419428	4.746	3.12	2.03099	4.0869	0.1	0.1	1.04838	1.70037	0.538556	0.813078	0.209607	0.492043
AU015336	0.1	0.1	0.1	0.1	0.1	0.1	0.1	0.1	0.1	0.1	0.1	0.1	0.1	0.1	0.1	0.1	0.1	0.1
AU019990	0.57203	0.388498	0.1	0.1	0.1	0.1	0.1	0.1	0.1	0.1	0.1	0.1	0.1	0.1	0.1	0.1	0.1	0.1
AU020206	1.81902	1.33311	0.1	0.1	0.108589	0.989783	0.1	0.112834	0.155818	0.1	0.1	0.253773	0.1	0.1	1.38826	0.391589	0.1	0.1
AU022754	0.1	0.1	0.323489	0.289703	0.351627	0.393385	1.31308	1.85473	0.839289	0.662003	0.1	0.1	0.283536	0.255968	0.1	0.1	0.1	0.1
AU023070	0.1	0.1	0.1	0.1	0.1	0.1	0.1	0.1	0.1	0.1	0.1	0.1	0.1	0.1	0.1	0.1	0.1	0.1
AU040972	0.1	0.1	0.1	0.11591	0.265425	0.199049	0.172611	0.1	0.309104	0.1	0.1	0.1	0.30879	0.125326	0.1	0.1	0.830283	0.948998
AV039307	0.212445	0.1	0.458376	0.411076	0.463106	0.312488	0.540983	0.386626	0.49762	0.1	0.227883	0.270402	0.497741	0.499541	0.1	0.1	0.118211	0.1
AV064505	0.1	0.1	0.1	0.1	0.1	0.1	0.1	0.1	0.1	0.1	0.1	0.1	0.1	0.1	0.1	0.1	0.1	0.1
AV099323	0.553398	0.499051	0.1	0.1	0.339957	0.379058	0.1	0.1	0.151341	0.1	0.656006	0.742299	0.154223	0.301623	0.218795	0.1	0.1	0.1
AW047730	0.1	0.1	0.1	0.1	101.536	96.7413	7.46101	11.8948	36.1135	49.2152	0.436894	0.561181	4.85707	6.65926	1.03706	2.79015	1.94879	2.86836
AW121686	0.1	0.1	0.1	0.1	0.1	0.1	0.73866	0.577117	0.1	0.28959	0.1	0.1	0.1	0.1	0.1	0.1	0.1	0.1
AW495222	0.1	0.1	0.1	0.1	0.1	0.1	0.1	0.1	0.443768	0.554029	0.269028	0.442311	0.348129	0.1	0.1	0.1	0.1	0.231706
AW822252	0.1	0.106583	0.1	0.1	0.120671	0.12675	0.491565	0.265873	0.198703	0.1	0.1	0.1	0.1	0.1	0.1	0.143178	0.1	0.1
AY512915	0.1	0.1	0.1	0.1	0.1	0.1	0.1	0.1	0.1	0.1	0.1	0.1	0.1	0.1	0.262167	0.1	0.1	0.1
AY512931	0.1	0.1	0.1	0.1	0.1	0.1	0.1	0.1	0.1	0.1	0.1	0.1	0.1	0.1	0.1	0.1	0.1	0.1
AY702103	0.1	0.1	0.1	0.1	0.1	0.1	0.1	0.1	0.1	0.1	0.1	0.1	0.1	0.1	0.1	0.1	0.1	0.1
Abhd1	1.0535	1.29977	3.6123	3.39922	31.5747	22.0402	1.43434	0.1	5.80132	5.68861	4.33756	4.73826	3.25416	3.51781	8.80729	10.4929	5.85975	6.84704
Abhd11os	3.69072	3.75923	0.1	0.1	0.974032	0.26441	1.34522	0.710521	0.1	0.1	0.135036	0.1	0.1476	0.1	0.796767	0.229674	0.290938	0.367942
Acss2os	0.1	0.1	0.485263	0.203326	0.1	0.101771	0.1	0.1	0.1	0.1	0.1	0.1	0.1	0.1	0.1	0.1	0.258145	0.174198
Adap2os	0.14671	0.1	0.1	0.1	0.1	0.1	0.1	0.1	0.730693	0.1	0.163941	0.234434	0.1	0.1	2.86501	0.960709	0.1	0.1
Adapt33_GenBank:_U29660.1_Cricetulus_griseus_(longer_isoform)	0.1	0.1	0.1	0.1	0.1	0.1	0.1	0.1	0.1	0.1	0.1	0.1	0.1	0.1	0.1	0.1	0.1	0.1
Airn	0.322051	0.1	1.69963	1.15979	1.31892	5.97813	0.606844	0.591711	2.83587	1.99656	2.63257	2.36031	1.05462	1.39738	0.1	0.1	0.1	0.498213
Aknaos	0.1	0.1	0.1	0.1	0.1	0.1	0.1	0.1	0.1	0.1	0.1	0.1	0.1	0.1	0.1	0.1	0.1	0.1
Apol7d	0.611309	0.15787	0.1	0.1	0.1	0.1	0.1	0.1	0.1	0.1	0.632887	0.658804	0.1	0.1	0.1	0.1	0.1	0.1
Appbp2os	0.493554	0.267525	0.200484	0.105443	0.1	0.1	0.1	0.1	0.1	0.1	0.25268	0.1	0.1	0.1	0.1	0.1	0.1	0.1
Arhgap15os	0.1	0.1	0.1	0.1	0.1	0.1	0.1	0.1	0.1	0.1	0.1	0.1	0.1	0.1	0.1	0.1	0.1	0.1
Arhgap20os	0.1	0.1	0.1	0.1	0.1	0.1	0.569125	0.393848	0.467671	0.380806	0.1	0.1	0.404524	0.219124	0.1	0.1	0.1	0.1
Arhgap27os1	0.488432	0.602902	0.1	0.1	0.177191	0.1	0.100584	0.167739	0.40584	0.207809	0.685789	0.793583	0.244296	0.1	2.34063	1.60004	0.172825	0.186536
Arhgap27os2	0.1	0.1	0.1	0.1	0.1	0.1	0.1	0.1	0.1	0.1	0.1	0.1	0.1	0.1	0.163527	0.1	0.1	0.1
Arhgap27os3	0.1	0.1	0.1	0.1	0.1	0.1	0.1	0.1	0.1	0.1	0.1	0.1	0.1	0.1	0.515207	0.247674	0.1	0.1
Arhgap33os	0.151281	0.281502	0.1	0.1	0.1	0.1	0.1	0.1	0.1	0.1	0.1	0.1	0.1	0.1	0.1	0.1	0.1	0.1
Arl4aos	0.1	0.1	0.1	0.1	0.1	0.1	0.1	0.1	0.1	0.1	0.1	0.1	0.1	0.1	0.1	0.1	0.1	0.1
Asb17os	0.1	0.1	0.1	0.122085	0.1	0.1	0.244282	0.215344	0.1	0.160575	0.1	0.1	0.1	0.1	0.1	0.1	0.1	0.1
Astx1a	0.1	0.1	0.1	0.1	0.1	0.1	0.1	0.1	0.1	0.1	0.1	0.1	0.1	0.1	0.1	0.1	0.1	0.1
Astx1b	0.1	0.1	0.1	0.1	0.1	0.1	0.1	0.1	0.1	0.1	0.1	0.1	0.1	0.1	0.1	0.1	0.1	0.1
Astx1c	0.1	0.1	0.1	0.1	0.1	0.1	0.1	0.1	0.1	0.1	0.1	0.1	0.1	0.1	0.1	0.1	0.1	0.1
Astx2	0.1	0.1	0.1	0.1	0.1	0.1	0.1	0.1	0.1	0.1	0.1	0.1	0.1	0.1	0.1	0.1	0.1	0.1
Astx3	0.1	0.1	0.1	0.1	0.1	0.1	0.1	0.1	0.1	0.1	0.1	0.1	0.1	0.1	0.1	0.1	0.1	0.1
Astx4a	0.1	0.1	0.1	0.1	0.1	0.1	0.1	0.1	0.1	0.1	0.1	0.1	0.1	0.1	0.1	0.1	0.1	0.1
Astx4b	0.1	0.1	0.1	0.1	0.1	0.1	0.1	0.1	0.1	0.1	0.1	0.1	0.1	0.1	0.1	0.1	0.1	0.1
Astx4c	0.1	0.1	0.1	0.1	0.1	0.1	0.1	0.1	0.1	0.1	0.1	0.1	0.1	0.1	0.1	0.1	0.1	0.1
Astx4d	0.1	0.1	0.1	0.1	0.1	0.1	0.1	0.1	0.1	0.1	0.1	0.1	0.1	0.1	0.1	0.1	0.1	0.1
Astx5	0.1	0.1	0.1	0.1	0.1	0.1	0.1	0.1	0.1	0.1	0.1	0.1	0.1	0.1	0.1	0.1	0.1	0.1
Astx6	0.1	0.1	0.1	0.1	0.1	0.1	0.1	0.1	0.1	0.1	0.1	0.1	0.1	0.1	0.1	0.1	0.1	0.1
Atad3aos	0.321651	0.450119	0.650961	0.366282	0.584928	0.749783	0.1	0.97667	0.741367	0.201188	1.45704	1.68452	0.573032	0.534201	0.321744	0.165456	0.714613	0.804298
Atcayos	0.1	0.106175	0.1	0.1	0.1	0.1	1.32189	1.11575	0.503872	0.324917	0.1	0.1	0.640627	0.467624	0.135787	0.258551	0.1	0.117447
Atp10d	2.95702	3.02869	2.11457	1.993	0.268988	0.308779	1.59809	2.67785	1.07967	2.02533	12.8543	11.4605	0.15261	0.28683	0.353461	1.18443	0.1	0.1
Atxn7l1os1	0.1	0.1	0.1	0.1	0.1	0.1	0.1	0.1	0.1	0.1	0.1	0.1	0.1	0.1	0.1	0.1	0.1	0.1
Atxn7l1os2	0.1	0.1	0.1	0.1	0.1	0.1	0.251392	0.186173	0.1	0.1	0.1	0.1	0.1	0.1	0.1	0.1	0.1	0.1
B130011K05Rik	0.1	0.1	0.1	0.1	0.1	0.1	0.1	0.1	0.1	0.1	0.1	0.1	0.1	0.1	0.1	0.1	0.1	0.1
B130034C11Rik	0.147765	0.161908	0.367086	0.446076	0.231064	0.177427	0.381979	0.501039	0.171171	0.122682	0.1	0.121215	0.163528	0.1	0.1	0.1	0.1	0.14524
B130046B21Rik	0.526813	0.742345	0.1	0.1	1.39097	1.36272	1.09655	1.02006	1.22541	0.747977	0.457539	0.443248	0.345517	0.347358	0.172731	0.29825	0.1	0.163659
B130055M24Rik	0.602282	0.528961	0.1	0.1	1.01105	1.04652	0.759527	0.377704	0.671782	0.442238	0.375466	0.161075	0.559918	0.287663	0.129631	0.150595	0.326482	0.368896
B230110C06Rik	0.1	0.1	0.1	0.1	0.1	0.1	0.17375	0.163432	0.1	0.1	0.1	0.1	0.1	0.1	0.1	0.1	0.1	0.1
B230112J18Rik	0.1	0.1	0.1	0.1	0.291742	0.1	0.1	0.1	0.332787	0.171722	0.1	0.1	0.112707	0.118913	0.1	0.1	0.1	0.1
B230119M05Rik	0.1	0.1	0.1	0.1	0.1	0.1	0.123731	0.1	0.109196	0.1	0.1	0.1	0.1	0.1	0.1	0.1	0.1	0.1
B230206H07Rik	0.374451	0.352066	0.1	0.1	0.1	0.1	0.1	0.1	0.1	0.1	0.1	0.1	1.70559	0.796036	0.1	0.1	0.629649	0.723486
B230206L02Rik	1.92868	2.35931	0.1	0.1	0.710693	0.610162	0.451799	0.1	0.405937	0.813615	0.1	0.1	0.673775	1.25302	0.348673	0.1	2.8341	3.41538
B230208B08Rik	0.1	0.1	0.1	0.1	0.1	0.1	0.283533	0.476152	0.1	0.1	0.1	0.1	0.1	0.1	0.1	0.1	0.1	0.1
B230208H11Rik	0.300448	0.217439	0.273038	0.39454	0.744553	0.578465	0.343861	0.1	0.128177	0.150225	0.25975	0.256831	0.1	0.1	0.1	0.1	0.1	0.141753
B230216N24Rik	0.13134	0.1	0.237273	0.1	0.813124	1.63529	3.69461	2.66463	0.748629	0.36705	0.340216	0.317761	0.280455	0.1	0.1	0.1	0.201918	0.347921
B230217O12Rik	0.12314	0.202412	0.313799	0.236589	0.297934	0.213622	1.31202	1.2532	0.211719	0.546145	0.246225	0.486302	0.386064	0.210215	0.133101	0.265335	0.51412	0.393157
B230312C02Rik	0.1	0.1	0.1	0.1	0.1	0.1	0.1	0.1	0.1	0.1	0.1	0.1	0.1	0.1	0.1	0.1	0.1	0.1
B230317F23Rik	0.1	0.1	0.1	0.1	0.1	0.143516	0.1	0.1	0.1	0.1	0.1	0.1	0.1	0.1	0.1	0.1	0.1	0.1
B230319C09Rik	0.1	0.1	0.1	0.1	0.134941	0.117184	0.21703	0.103016	0.1	0.1	0.1	0.1	0.1	0.1	0.1	0.1	0.1	0.1
B230322F03Rik	0.1	0.1	0.1	0.1	0.160507	0.1	0.135373	0.138678	0.1	0.436358	0.1	0.1	0.14618	0.109271	0.1	0.1	0.1	0.1
B230323A14Rik	0.1	0.1	0.403615	0.323788	0.1	0.1	0.1	0.1	0.1	0.1	0.1	0.1	0.1	0.1	0.1	0.1	0.1	0.1
B230344G16Rik	0.1	0.1	0.1	0.1	0.1	0.1	0.154111	0.229361	0.1	0.1	0.1	0.1	1.07311	0.806643	0.1	0.1	2.20404	1.91035
B230354K17Rik	0.300351	0.247245	0.1	0.1	0.454191	0.722065	0.196653	0.231556	1.17787	0.944193	0.1	0.180311	0.328511	0.202456	0.1	0.1	0.1	0.1
B230364G03Rik	0.1	0.1	0.1	0.1	0.1	0.1	0.1	0.1	0.1	0.1	0.1	0.1	0.1	0.1	0.1	0.1	0.1	0.1
B230369F24Rik	0.128491	0.1	0.1	0.1	0.501685	0.267154	1.0475	1.04263	0.569732	0.844055	0.34724	0.302329	0.809687	0.36832	0.1	0.1	0.143113	0.140118
B230398E01Rik	0.1	0.1	0.1	0.1	0.1	0.1	0.1	0.1	0.1	0.1	0.1	0.1	0.1	0.1	0.1	0.1	0.1	0.1
B430010I23Rik	0.348654	0.550127	0.1	0.10236	0.59517	0.613274	1.10465	0.41734	1.13739	0.321072	3.08753	3.4095	0.530824	0.453189	1.26341	0.557106	0.414067	0.482043
B430119L08Rik	0.1	0.1	0.1	0.1	0.1	0.1	0.1	0.1	0.1	0.1	0.1	0.1	0.1	0.1	0.1	0.1	0.1	0.1
B430212C06Rik	0.200309	0.125487	0.1	0.100399	0.199407	0.226516	0.314135	0.1	0.1	0.1	0.1	0.1	0.1	0.1	0.196872	0.1	0.1	0.1
B430219N15Rik	0.1	0.1	0.1	0.1	0.46057	0.336276	0.480981	0.757189	0.183069	0.1	0.386892	0.419959	0.211915	0.1	0.177089	0.1	0.1	0.1
B430319H21Rik	0.1	0.1	0.1	0.1	0.1	0.1	0.1	0.1	0.1	0.1	0.1	0.1	0.1	0.1	0.1	0.1	0.1	0.1
B530045E10Rik	0.1	0.1	0.1	0.1	0.1	0.1	0.1	0.1	0.1	0.1	0.1	0.1	0.1	0.1	0.1	0.1	0.1	0.1
B630019A10Rik	0.1	0.1	0.1	0.1	0.137521	0.110619	0.162372	0.226278	0.237322	0.358769	0.379574	0.262282	0.152603	0.159891	0.182506	0.226782	0.314731	0.167932
B830012L14Rik	0.1	0.1	0.1	0.1	0.1	0.1	0.863716	0.162586	0.1	0.1	0.1	0.1	0.1	0.1	0.1	0.1	0.1	0.1
B930036N10Rik	0.137774	0.158274	0.1	0.1	0.1	0.1	0.114835	0.1	0.1	0.1	0.137562	0.114126	0.1	0.1	0.352022	0.291072	0.169334	0.1
B930082K07Rik	0.1	0.1	0.1	0.1	0.201579	0.133657	0.192246	0.165009	0.1	0.115958	0.59861	0.615854	0.135345	0.1717	0.1	0.1	0.224137	0.213018
B930095G15Rik	0.20531	0.1	0.1	0.1	8.59591	8.94615	11.1947	12.2092	10.316	7.61778	0.349117	0.247544	3.52312	2.88185	0.271685	0.1	0.380162	0.363608
B9d1os	0.1	0.1	0.1	0.1	0.607939	0.599432	0.747563	1.08398	26.6818	9.83717	0.435902	0.970341	4.05042	2.02422	0.201846	0.118526	0.142538	0.156098
BB031773	0.1	0.1	0.1	0.1	0.1	0.127007	0.1	0.128629	0.1	0.1	0.1	0.1	0.1	0.1	0.1	0.1	0.1	0.1
BB218582	1.04639	0.291381	0.1	0.1	0.1	0.51252	0.1	0.276492	2.00538	1.84599	0.1	0.1	1.6374	1.59248	0.1	0.1	0.599263	0.558588
BB365896	0.1	0.1	0.1	0.1	0.1	0.1	0.1	0.1	0.1	0.1	0.1	0.1	0.1	0.1	0.1	0.1	0.1	0.1
BB557941	0.1	0.224334	0.302673	0.112411	0.1	0.1	0.14743	0.1	0.14916	0.1	0.1	0.1	0.1	0.1	0.1	0.1	0.1	0.1
BC001981	0.1	0.1	0.1	0.1	0.1	0.1	0.1	0.1	0.1	0.1	0.1	0.1	0.1	0.1	0.1	0.1	0.1	0.1
BC002059	0.392379	0.364315	0.1	0.1	0.880931	0.708728	0.421566	0.264262	0.689006	0.147501	0.387574	0.457302	0.56746	0.170845	0.1	0.1	0.1	0.1
BC006965	0.1	0.1	0.142902	0.456207	2.48247	1.87412	0.332778	0.548131	0.762208	1.34327	0.1	0.1	0.455675	0.126432	0.1	0.294134	0.1	0.102282
BC016548	0.1	0.1	0.1	0.1	0.287299	0.202946	0.1	0.1	0.1	0.1	0.1	0.1	0.1	0.1	0.1	0.1	0.1	0.1
BC018473	0.1	0.1	0.1	0.1	0.1	0.1	0.1	0.107018	0.1	0.1	0.1	0.1	0.1	0.1	0.1	0.1	0.1	0.1
BC023719	0.1	0.1	0.1	0.1	0.1	0.1	0.1	0.1	0.1	0.1	0.1	0.1	0.1	0.1	0.1	0.1	0.1	0.1
BC027582	0.1	0.1	0.1	0.1	0.1	0.1	0.286063	0.1	0.1	0.1	0.1	0.179301	0.1	0.1	1.14612	1.32347	0.1	0.1
BC028471	0.1	0.1	0.1	0.1	0.1	0.1	0.1	0.1	0.1	0.118108	0.1	0.1	0.1	0.1	0.1	0.1	0.1	0.1
BC028777	0.160004	0.136203	0.1	0.1	0.1	0.141147	0.24641	0.16378	0.1	0.163503	0.1	0.1	0.1	0.1	0.1	0.1	0.1	0.1
BC029722	4.57182	6.02288	15.5684	14.9431	4.83207	5.68509	33.496	34.364	15.7995	24.1873	14.1228	14.9007	12.8782	17.7715	22.2574	27.7811	24.8623	24.7465
BC030870	0.1	0.1	0.1	0.1	0.1	0.1	0.1	0.1	0.1	0.1	0.1	0.1	0.1	0.1	0.1	0.1	0.1	0.1
BC033916	6.31415	5.53472	0.121706	0.1	0.1	0.26577	0.1	0.376249	0.17721	0.1	0.400849	0.434594	0.388055	0.190431	0.1	0.109136	0.311014	0.438461
BC037032	0.1	0.1	0.1	0.1	0.83659	0.648448	0.562458	0.242144	0.429484	0.428348	0.115329	0.161467	0.275148	0.1	0.1	0.128352	0.327846	0.1
BC039771	0.1	0.1	0.1	0.1	0.1	0.1	0.161528	0.1	0.178584	0.140969	0.78155	0.484178	0.1	0.175518	0.1	0.1	0.1	0.1
BC039966	0.1	0.1	0.1	0.1	0.1	0.1	0.1	0.1	0.1	0.1	0.1	0.1	0.1	0.1	0.1	0.1	0.1	0.1
BC043934	0.1	0.1	0.1	0.1	0.1	0.1	0.346032	0.270947	0.459279	0.574588	0.1	0.1	0.133137	0.1	0.856754	0.964458	0.1	0.1
BC046251	0.1	0.1	0.1	0.1	0.1	0.1	0.1	0.1	0.245166	0.148352	0.1	0.102382	0.46449	0.275323	0.1	0.1	0.107962	0.101395
BC046401	0.1	0.1	0.1	0.1	0.152327	0.435473	0.131508	0.281942	0.14467	0.113606	0.1	0.1	0.1	0.119546	0.1	0.1	0.1	0.1
BC048644	0.277145	0.144536	0.1	0.1	0.685044	0.551154	0.133642	0.108189	0.1	0.1	0.235443	0.237005	0.1	0.1	0.1	0.1	0.1	0.1
BC050972	0.1	0.1	0.1	0.1	0.1	0.1	0.1	0.1	0.1	0.1	0.1	0.1	0.1	0.1	0.1	0.1	0.1	0.1
BC051077	0.1	0.1	0.1	0.1	0.1	0.1	0.1	0.1	0.1	0.1	0.1	0.1	0.1	0.1	0.1	0.1	0.1	0.1
BC051226	4.04321	2.9861	0.963291	1.33489	0.647317	0.973954	1.65901	1.8069	1.45371	1.48318	1.45048	1.49755	3.04765	2.69836	0.306516	1.44448	4.10174	3.25335
BC051537	0.1	0.1	0.1	0.1	0.1	0.1	0.1	0.1	0.1	0.1	0.1	0.1	0.1	0.1	0.1	0.1	0.1	0.1
BC065397	1.23706	0.992832	0.295438	0.51133	3.46307	3.6071	1.35007	0.861225	0.1	1.80133	0.344432	0.524778	2.45159	0.854246	0.337883	0.169652	0.612384	0.419793
BC065403	0.1	0.1	0.1	0.1	0.1	0.1	0.1	0.1	0.1	0.1	0.1	0.1	0.1	0.1	0.1	0.1	0.1	0.1
BC1_NR_033762.1	0.1	0.1	0.1	0.1	0.1	0.1	0.1	0.1	0.1	0.1	0.1	0.1	0.1	0.1	0.1	0.1	0.1	0.1
Bach2it1	0.1	0.1	0.1	0.1	0.1	0.33024	0.138126	0.1	0.1	0.1	0.1	0.1	0.1	0.1	0.1	0.107688	0.1	0.1
Bach2os	0.1	0.1	0.1	0.1	0.469833	0.954029	0.620814	0.428561	0.233175	0.427767	0.18748	0.120179	0.44502	0.34075	0.395595	0.578864	0.1	0.1
Banf2os	0.1	0.242409	0.1	0.1	0.1	0.1	0.1	0.1	0.1	0.1	0.180667	0.1	0.1	0.1	0.1	0.1	0.394098	0.209484
Bcas1os1	0.1	0.1	0.1	0.1	0.1	0.1	0.181218	0.123428	2.12544	1.2989	0.1	0.1	2.18469	1.23393	0.1	0.1	0.120885	0.396627
Bcas1os2	0.1	0.1	0.1772	0.160669	0.279038	0.159351	0.1	0.1	0.859199	0.1	0.1	0.1	2.00575	0.436503	0.1	0.1	0.1	0.198914
Bcas3os1	0.1	0.1	0.1	0.1	0.1	0.1	0.1	0.1	0.1	0.1	0.1	0.1	0.1	0.1	0.1	0.1	0.1	0.1
Bcas3os2	0.1	0.1	0.1	0.1	0.1	0.1	0.1	0.1	0.1	0.1	0.1	0.271874	0.1	0.1	0.1	0.1	0.1	0.1
Beta-globin_transcripts_AY034469.1	0.1	0.1	0.1	0.1	0.1	0.1	0.1	0.1	0.1	0.1	0.1	0.1	0.1	0.1	0.1	0.1	0.1	0.1
Bloc1s6os	0.1	0.1	0.1	0.1	0.10451	0.1	0.1	0.1	0.1	0.1	0.1	0.1	0.1	0.1	0.172139	0.1	0.1	0.1
Bloodlinc	0.1	0.1	0.1	0.1	0.1	0.1	0.1	0.1	0.1	0.1	0.1	0.1	0.1	0.1	0.1	0.1	0.1	0.1
Brip1os	1.11013	0.916412	0.1	0.1	2.26404	3.02645	0.816758	0.826202	5.16626	6.45326	1.92263	2.26804	2.65091	2.72535	2.95659	3.49517	1.44569	1.69661
Btbd18	1.10113	0.421334	0.1	0.1	0.1	0.1	0.1	0.1	0.1	0.1	0.1	0.1	0.1	0.1	0.1	0.1	0.1	0.1
C030005K06Rik	0.205533	0.1	0.1	0.1	27.4588	16.7162	0.647101	0.731778	0.160376	0.1	0.1	0.1	0.1	0.1	0.1	0.1	0.1	0.1
C030010L15Rik	0.485909	0.625841	0.1	0.1	0.207298	0.1	0.216639	0.1	0.439009	0.389394	0.267224	0.1	0.990937	0.774199	0.368513	0.1	0.1	0.362205
C030013C21Rik	0.1	0.1	0.1	0.1	0.1	0.1	0.1	0.1	0.1	0.1	0.11439	0.1	0.1	0.1	1.70827	5.87403	0.1	0.1
C030013D06Rik	0.164003	0.1	0.1	0.1	0.250929	0.387544	0.623636	0.86557	0.496234	0.1	0.1	0.1	0.489643	0.1	0.1	0.1	0.1	0.1
C030014I23Rik	0.327067	0.168508	0.1	0.1	0.882902	0.697152	3.39062	2.60424	1.94074	3.09931	2.15164	2.48484	0.939613	1.35631	0.765222	0.454628	0.574468	0.796862
C030017D09Rik	0.1	0.1	0.1	0.1	0.1	0.1	0.20044	0.417674	0.1	0.1	0.1	0.1	0.1	0.1	0.1	0.1	0.1	0.112002
C030034I22Rik	0.1	0.1	0.1	0.1	0.447979	0.66407	1.38974	1.17274	0.731497	0.671814	0.376197	0.511024	0.364177	0.369765	0.1	0.312762	0.1	0.278634
C030034L19Rik	0.1	0.1	0.1	0.101085	0.337556	0.293421	0.103238	0.121118	0.1	0.1	0.1	0.1	0.1	0.1	0.1	0.1	0.1	0.1
C030037D09Rik	0.409494	0.149766	0.893367	1.0294	10.3985	10.3813	2.24355	1.96833	0.692113	0.251716	0.239052	0.427152	0.579953	0.386188	0.245322	0.206373	0.112829	0.1
C030047K22Rik	0.1	0.1	0.1	0.1	0.1	0.1	0.202471	0.1	0.1	0.1	0.1	0.1	0.250834	0.10763	0.1	0.1	0.388932	0.1
C130021I20Rik	0.1	0.1	0.1	0.1	0.1	0.1	0.1	0.1	0.1	0.1	0.1	0.1	0.1	0.1	0.1	0.1	0.1	0.1
C130036L24Rik	0.20114	0.230385	0.108497	0.488419	0.415008	0.229538	0.387227	0.380513	0.371119	0.59594	0.458917	0.399408	0.169891	0.428344	0.498587	0.699637	0.283213	0.308584
C130046K22Rik	0.475232	0.329605	0.1	0.1	0.925733	0.742363	0.92478	0.815071	1.05573	0.48636	1.39615	0.881332	0.700113	0.641296	0.69532	1.01126	0.684997	0.432652
C130060C02Rik	0.1	0.1	0.146711	0.113425	0.157938	0.178076	0.171037	0.198745	0.236599	0.379686	0.1	0.1	0.1	0.1	0.1	0.1	0.1	0.1
C130071C03Rik	0.1	0.196477	0.704364	0.748516	161.648	172.606	65.3122	44.6409	65.2219	24.329	0.666279	0.530502	13.1779	6.85085	0.607491	0.694928	1.52819	2.78651
C130080G10Rik	0.1	0.1	0.1	0.1	0.1	0.1	0.1	0.1	0.1	0.301741	0.1	0.1	0.1	0.1	0.1	0.1	0.1	0.1
C230004F18Rik	0.1	0.1	0.264412	0.1	0.477397	1.00436	7.5716	8.14278	5.50535	1.73386	0.132328	0.1	1.18056	0.422155	0.226743	0.1	0.1	0.165002
C230012O17Rik	0.1	0.1	0.1	0.1	0.242656	0.358961	0.228986	0.335158	0.1	0.252673	0.1	0.1	0.1	0.1	0.1	0.1	0.1	0.1
C230014O12Rik	0.1	0.1	0.1	0.1	0.1	0.1	0.655038	0.681365	0.1	0.291538	0.1	0.1	0.1	0.1	0.1	0.1	0.1	0.1
C230021G24Rik	0.1	0.1	0.1	0.1	0.1	0.1	0.280771	0.298472	0.228379	0.287561	0.1	0.1	0.1	0.1	0.1	0.1	0.1	0.1
C230029F24Rik	0.1	0.1	0.1	0.1	0.1	0.1	0.1	0.1	0.1	0.1	0.1	0.1	0.1	0.1	0.1	0.1	0.1	0.1
C230034O21Rik	0.1	0.1	0.1	0.1	0.276961	0.517676	0.31439	0.343077	0.398762	0.378567	0.34043	0.307377	0.1	0.136135	0.1	0.1	0.1	0.1
C230035I16Rik	0.807271	0.550428	1.41542	2.66606	2.06369	1.33076	0.480682	0.1	2.29642	1.35797	0.449871	1.22907	1.14078	1.20672	0.1	0.1	0.1	0.1
C230037L18Rik	0.184465	0.198447	0.1	0.1	9.82766	5.49852	1.15277	0.982979	1.37875	0.174985	0.83298	1.291	3.35675	1.38203	0.1	0.1	0.826564	1.75934
C230038L03Rik	0.1	0.290051	0.1	0.1	0.1	0.1	0.1	0.146889	0.1	0.1	0.1	0.1	0.1	0.1	0.1	0.1	0.398879	0.1
C230066G23Rik	0.135921	0.1	0.1	0.1	0.1	0.1	0.1	0.1	0.1	0.1	0.1	0.1	0.1	0.1	0.1	0.1	0.1	0.1
C230088H06Rik	0.1	0.1	0.1	0.1	0.1	0.1	0.1	0.1	0.1	0.1	0.1	0.1	0.1	0.1	0.1	0.1	0.1	0.1
C330002G04Rik	0.32553	0.337194	0.1	0.1	0.1	0.1	0.1	0.1	0.1	0.1	0.1	0.1	0.1	0.1	0.1	0.1	0.1	0.1
C330006A16Rik	11.6714	9.88985	12.4157	11.6483	5.93652	6.05649	7.52984	5.65783	9.72941	10.6585	10.8664	11.1387	8.29427	7.9564	16.2767	22.7479	11.9784	15.3104
C330013E15Rik	0.708597	0.735391	0.552359	0.433538	1.06367	0.577058	0.507083	0.450553	0.625787	1.15412	0.654631	0.516035	0.500123	0.753168	0.292916	1.36159	1.20979	0.427227
C330013F16Rik	2.38828	2.42934	0.1	0.1	0.1	0.1	0.1	0.1	0.1	0.1	0.1	0.1	0.1	0.1	0.1	0.1	0.1	0.1
C330018A13Rik	0.770197	0.844019	0.1	0.1	0.1	0.1	0.1	0.1	0.1	0.1	0.1	0.1	0.1	0.1	0.197878	0.938261	0.1	0.1
C330019F10Rik	0.1	0.1	0.1	0.1	0.1	0.1	0.1	0.1	0.1	0.1	0.1	0.1	0.1	0.1	0.1	0.1	0.1	0.1
C330046G13Rik	1.80676	1.82777	0.1	0.1	0.1	0.1	0.1	0.1	0.1	0.1	0.1	0.1	0.1	0.1	0.1	0.1	0.1	0.1
C430002E04Rik	7.29967	7.89727	0.1	0.1	0.1	0.1	0.1	0.1	0.1	0.1	0.1	0.1	0.1	0.1	0.1	0.1	0.1	0.1
C430014B12Rik	0.1	0.1	0.1	0.1	0.320691	0.215357	0.1	0.1	0.1	0.1	1.19526	1.40674	0.153839	0.103974	0.1	0.17128	0.1	0.147306
C430039J16Rik	0.218832	0.1	0.1	0.1	0.1	0.1	0.1	0.1	0.1	0.1	0.1	0.1	0.1	0.1	0.1	0.1	0.1	0.1
C430042M11Rik	0.651693	0.761849	0.1	0.1	0.1	0.1	0.1	0.1	0.1	0.1	0.1	0.1	0.1	0.1	0.1	0.1	0.1	0.1
C430049B03Rik	1.88864	1.36703	1.15151	1.26354	0.356158	0.907478	0.54922	0.485432	12.6944	10.9805	1.10523	1.67887	4.48606	6.5686	0.729486	0.468421	0.301736	0.636496
C4a	0.554779	0.532314	0.236091	0.253126	2.11931	2.42118	0.1	3.25983	0.970664	1.79618	0.691058	0.173067	0.597528	0.729352	0.676632	1.51724	0.1	1.02004
C530005A16Rik	0.586352	0.59674	0.15474	0.189305	0.292251	0.262432	0.869976	0.589156	0.268809	0.533091	0.246638	0.193471	0.326724	0.396397	0.1	0.112008	0.220936	0.291998
C530050E15Rik	0.1	0.1	0.1	0.1	0.767157	0.717507	1.18615	1.67054	0.1	0.1	0.1	0.1	0.1	0.1	0.1	0.1	0.1	0.1
C630016N16Rik	1.17919	0.966219	0.1	0.1	5.25313	4.61862	8.38583	10.6945	4.31341	4.88102	1.94582	2.39143	3.97675	4.20595	0.585767	1.58405	2.47945	2.98339
C630028M04Rik	0.1	0.1	0.1	0.1	0.1	0.1	0.1	0.1	0.1	0.1	0.1	0.1	0.1	0.1	0.1	0.1	0.1	0.1
C630043F03Rik	0.1	0.1	0.1	0.1	0.1	0.1	0.1	0.1	0.1	0.1	0.1	0.1	0.175888	0.10277	0.1	0.1	0.1	0.448417
C78197	0.1	0.1	0.1	0.1	0.1	0.1	0.1	0.1	0.1	0.1	0.1	0.1	0.1	0.1	0.1	0.1	0.1	0.1
C79798	0.1	0.1	0.1	0.1	0.1	0.1	0.22238	0.1	0.1	0.1	0.1	0.1	0.1	0.1	0.1	0.1	0.1	0.1
C87198	0.1	0.1	0.1	0.1	0.1	0.1	0.1	0.1	0.1	0.1	0.1	0.1	0.1	0.1	0.1	0.1	0.1	0.1
C920006O11Rik	1.68782	1.86431	0.205285	0.155511	0.497495	0.383973	0.1	0.212206	0.340284	0.156325	0.151857	0.230516	0.123265	0.1	0.1	0.1	0.1	0.1
CAAA01152789.1	0.1	0.1	0.1	0.1	0.1	0.1	0.1	0.1	0.1	0.1	0.1	0.1	0.1	0.1	0.1	0.1	0.1	0.1
CH25-211A23.1	0.1	0.1	0.1	0.1	0.1	0.1	0.1	0.1	0.1	0.1	0.1	0.1	0.1	0.1	0.1	0.1	0.1	0.1
CH25-265J18.1	0.1	0.1	0.1	0.1	0.1	0.1	0.1	0.1	0.1	0.1	0.1	0.1	0.1	0.1	0.1	0.1	0.1	0.1
CH36-110G13.1	0.1	0.1	0.1	0.1	0.1	0.1	0.1	0.1	0.1	0.1	0.1	0.1	0.1	0.1	0.1	0.1	0.1	0.1
CH36-110G13.2	0.1	0.1	0.1	0.1	0.1	0.1	0.1	0.1	0.1	0.1	0.1	0.1	0.1	0.1	0.1	0.1	0.1	0.1
CH36-116L8.2	0.1	0.1	0.1	0.1	0.1	0.1	0.1	0.1	0.1	0.1	0.1	0.1	0.1	0.1	0.1	0.1	0.1	0.1
CH36-116L8.4	0.1	0.1	0.1	0.1	0.1	0.1	0.1	0.1	0.1	0.1	0.1	0.1	0.1	0.1	0.1	0.1	0.1	0.1
CH36-119G5.1	0.1	0.1	0.1	0.1	0.1	0.1	0.1	0.1	0.1	0.1	0.1	0.1	0.1	0.1	0.1	0.1	0.1	0.1
CH36-136L6.10	0.1	0.1	0.1	0.1	0.1	0.1	0.1	0.1	0.1	0.1	0.1	0.1	0.1	0.1	0.1	0.1	0.1	0.1
CH36-136L6.12	0.1	0.1	0.1	0.1	0.1	0.1	0.1	0.1	0.1	0.1	0.1	0.1	0.1	0.1	0.1	0.1	0.1	0.1
CH36-136L6.13	0.1	0.1	0.1	0.1	0.1	0.1	0.1	0.1	0.1	0.1	0.1	0.1	0.1	0.1	0.1	0.1	0.1	0.1
CH36-136L6.2	0.1	0.1	0.1	0.1	0.1	0.1	0.1	0.1	0.1	0.1	0.1	0.1	0.1	0.1	0.1	0.1	0.1	0.1
CH36-136L6.3	0.1	0.1	0.1	0.1	0.1	0.1	0.1	0.1	0.1	0.1	0.1	0.1	0.1	0.1	0.1	0.1	0.1	0.1
CH36-136L6.6	0.1	0.1	0.1	0.1	0.1	0.1	0.1	0.1	0.1	0.1	0.1	0.1	0.1	0.1	0.1	0.1	0.1	0.1
CH36-136L6.7	0.1	0.1	0.1	0.1	0.1	0.1	0.1	0.1	0.1	0.1	0.1	0.1	0.1	0.1	0.1	0.1	0.1	0.1
CH36-142O18.1	0.1	0.1	0.1	0.1	0.1	0.1	0.1	0.1	0.1	0.1	0.1	0.1	0.1	0.1	0.1	0.1	0.1	0.1
CH36-142O18.10	0.1	0.1	0.1	0.1	0.1	0.1	0.1	0.1	0.1	0.1	0.1	0.1	0.1	0.1	0.1	0.1	0.1	0.1
CH36-142O18.11	0.1	0.1	0.1	0.1	0.1	0.1	0.1	0.1	0.1	0.1	0.1	0.1	0.1	0.1	0.1	0.1	0.1	0.1
CH36-142O18.13	0.1	0.1	0.1	0.1	0.1	0.1	0.1	0.1	0.1	0.1	0.1	0.1	0.1	0.1	0.1	0.1	0.1	0.1
CH36-142O22.1	0.1	0.1	0.1	0.1	0.1	0.1	0.1	0.1	0.1	0.1	0.1	0.1	0.1	0.1	0.1	0.1	0.1	0.1
CH36-142O22.3	0.1	0.1	0.1	0.1	0.1	0.1	0.1	0.1	0.1	0.1	0.1	0.1	0.1	0.1	0.1	0.1	0.1	0.1
CH36-145F11.1	0.1	0.1	0.1	0.1	0.1	0.1	0.1	0.1	0.1	0.1	0.1	0.1	0.1	0.1	0.1	0.1	0.1	0.1
CH36-152P18.1	0.1	0.1	0.1	0.1	0.1	0.1	0.1	0.1	0.1	0.1	0.1	0.1	0.1	0.1	0.1	0.1	0.1	0.1
CH36-154N11.5	0.1	0.1	0.1	0.1	0.1	0.1	0.1	0.1	0.1	0.1	0.1	0.1	0.1	0.1	0.1	0.1	0.1	0.1
CH36-154N11.7	0.1	0.1	0.1	0.1	0.1	0.1	0.1	0.1	0.1	0.1	0.1	0.1	0.1	0.1	0.1	0.1	0.1	0.1
CH36-154N11.8	0.1	0.1	0.1	0.1	0.1	0.1	0.1	0.1	0.1	0.1	0.1	0.1	0.1	0.1	0.1	0.1	0.1	0.1
CH36-162A5.1	0.1	0.1	0.1	0.1	0.1	0.1	0.1	0.1	0.1	0.1	0.1	0.1	0.1	0.1	0.1	0.1	0.1	0.1
CH36-162A5.2	0.1	0.1	0.1	0.1	0.1	0.1	0.1	0.1	0.1	0.1	0.1	0.1	0.1	0.1	0.1	0.1	0.1	0.1
CH36-169F23.1	0.1	0.1	0.1	0.1	0.1	0.1	0.1	0.1	0.1	0.1	0.1	0.1	0.1	0.1	0.1	0.1	0.1	0.1
CH36-169F23.2	0.1	0.1	0.1	0.1	0.1	0.1	0.1	0.1	0.1	0.1	0.1	0.1	0.1	0.1	0.1	0.1	0.1	0.1
CH36-169F23.4	0.1	0.1	0.1	0.1	0.1	0.1	0.1	0.1	0.1	0.1	0.1	0.1	0.1	0.1	0.1	0.1	0.1	0.1
CH36-172J23.1	0.1	0.1	0.1	0.1	0.1	0.1	0.1	0.1	0.1	0.1	0.1	0.1	0.1	0.1	0.1	0.1	0.1	0.1
CH36-172J23.2	0.1	0.1	0.1	0.1	0.1	0.1	0.1	0.1	0.1	0.1	0.1	0.1	0.1	0.1	0.1	0.1	0.1	0.1
CH36-186A16.1	0.1	0.1	0.1	0.1	0.1	0.1	0.1	0.1	0.1	0.1	0.1	0.1	0.1	0.1	0.1	0.1	0.1	0.1
CH36-202N10.1	0.1	0.1	0.1	0.1	0.1	0.1	0.1	0.1	0.1	0.1	0.1	0.1	0.1	0.1	0.1	0.1	0.1	0.1
CH36-217G15.1	0.1	0.1	0.1	0.1	0.1	0.1	0.1	0.1	0.1	0.1	0.1	0.1	0.1	0.1	0.1	0.1	0.1	0.1
CH36-217G15.3	0.1	0.1	0.1	0.1	0.1	0.1	0.1	0.1	0.1	0.1	0.1	0.1	0.1	0.1	0.1	0.1	0.1	0.1
CH36-222J1.1	0.1	0.1	0.1	0.1	0.1	0.1	0.1	0.1	0.1	0.1	0.1	0.1	0.1	0.1	0.1	0.1	0.1	0.1
CH36-222J1.2	0.1	0.1	0.1	0.1	0.1	0.1	0.1	0.1	0.1	0.1	0.1	0.1	0.1	0.1	0.1	0.1	0.1	0.1
CH36-222J1.3	0.1	0.1	0.1	0.1	0.1	0.1	0.1	0.1	0.1	0.1	0.1	0.1	0.1	0.1	0.1	0.1	0.1	0.1
CH36-22E6.3	0.1	0.1	0.1	0.1	0.1	0.1	0.1	0.1	0.1	0.1	0.1	0.1	0.1	0.1	0.1	0.1	0.1	0.1
CH36-230L4.1	0.1	0.1	0.1	0.1	0.1	0.1	0.1	0.1	0.1	0.1	0.1	0.1	0.1	0.1	0.1	0.1	0.1	0.1
CH36-234I19.3	0.1	0.1	0.1	0.1	0.1	0.1	0.1	0.1	0.1	0.1	0.1	0.1	0.1	0.1	0.1	0.1	0.1	0.1
CH36-234I19.6	0.1	0.1	0.1	0.1	0.1	0.1	0.1	0.1	0.1	0.1	0.1	0.1	0.1	0.1	0.1	0.1	0.1	0.1
CH36-23G10.1	0.1	0.1	0.1	0.1	0.1	0.1	0.1	0.1	0.1	0.1	0.1	0.1	0.1	0.1	0.1	0.1	0.1	0.1
CH36-23G10.3	0.1	0.1	0.1	0.1	0.1	0.1	0.1	0.1	0.1	0.1	0.1	0.1	0.1	0.1	0.1	0.1	0.1	0.1
CH36-246D16.1	0.1	0.1	0.1	0.1	0.1	0.1	0.1	0.1	0.1	0.1	0.1	0.1	0.1	0.1	0.1	0.1	0.1	0.1
CH36-246D16.4	0.1	0.1	0.1	0.1	0.1	0.1	0.1	0.1	0.1	0.1	0.1	0.1	0.1	0.1	0.1	0.1	0.1	0.1
CH36-24K7.1	0.1	0.1	0.1	0.1	0.1	0.1	0.1	0.1	0.1	0.1	0.1	0.1	0.1	0.1	0.1	0.1	0.1	0.1
CH36-24K7.2	0.1	0.1	0.1	0.1	0.1	0.1	0.1	0.1	0.1	0.1	0.1	0.1	0.1	0.1	0.1	0.1	0.1	0.1
CH36-24K7.3	0.1	0.1	0.1	0.1	0.1	0.1	0.1	0.1	0.1	0.1	0.1	0.1	0.1	0.1	0.1	0.1	0.1	0.1
CH36-24K7.5	0.1	0.1	0.1	0.1	0.1	0.1	0.1	0.1	0.1	0.1	0.1	0.1	0.1	0.1	0.1	0.1	0.1	0.1
CH36-26N20.1	0.1	0.1	0.1	0.1	0.1	0.1	0.1	0.1	0.1	0.1	0.1	0.1	0.1	0.1	0.1	0.1	0.1	0.1
CH36-277F20.1	0.1	0.1	0.1	0.1	0.1	0.1	0.1	0.1	0.1	0.1	0.1	0.1	0.1	0.1	0.1	0.1	0.1	0.1
CH36-28F14.4	0.1	0.1	0.1	0.1	0.1	0.1	0.1	0.1	0.1	0.1	0.1	0.1	0.1	0.1	0.1	0.1	0.1	0.1
CH36-28P2.1	0.1	0.1	0.1	0.1	0.1	0.1	0.1	0.1	0.1	0.1	0.1	0.1	0.1	0.1	0.1	0.1	0.1	0.1
CH36-291I13.1	0.1	0.1	0.1	0.1	0.1	0.1	0.1	0.1	0.1	0.1	0.1	0.1	0.1	0.1	0.1	0.1	0.1	0.1
CH36-2G4.1	0.1	0.1	0.1	0.1	0.1	0.1	0.1	0.1	0.1	0.1	0.1	0.1	0.1	0.1	0.1	0.1	0.1	0.1
CH36-30F23.1	0.1	0.1	0.1	0.1	0.1	0.1	0.1	0.1	0.1	0.1	0.1	0.1	0.1	0.1	0.1	0.1	0.1	0.1
CH36-322J2.1	0.1	0.1	0.1	0.1	0.1	0.1	0.1	0.1	0.1	0.1	0.1	0.1	0.1	0.1	0.1	0.1	0.1	0.1
CH36-322J2.2	0.1	0.1	0.1	0.1	0.1	0.1	0.1	0.1	0.1	0.1	0.1	0.1	0.1	0.1	0.1	0.1	0.1	0.1
CH36-323G1.1	0.1	0.1	0.1	0.1	0.1	0.1	0.1	0.1	0.1	0.1	0.1	0.1	0.1	0.1	0.1	0.1	0.1	0.1
CH36-323H8.1	0.1	0.1	0.1	0.1	0.1	0.1	0.1	0.1	0.1	0.1	0.1	0.1	0.1	0.1	0.1	0.1	0.1	0.1
CH36-323H8.2	0.1	0.1	0.1	0.1	0.1	0.1	0.1	0.1	0.1	0.1	0.1	0.1	0.1	0.1	0.1	0.1	0.1	0.1
CH36-323H8.3	0.1	0.1	0.1	0.1	0.1	0.1	0.1	0.1	0.1	0.1	0.1	0.1	0.1	0.1	0.1	0.1	0.1	0.1
CH36-333D19.1	0.1	0.1	0.1	0.1	0.1	0.1	0.1	0.1	0.1	0.1	0.1	0.1	0.1	0.1	0.1	0.1	0.1	0.1
CH36-333D19.2	0.1	0.1	0.1	0.1	0.1	0.1	0.1	0.1	0.1	0.1	0.1	0.1	0.1	0.1	0.1	0.1	0.1	0.1
CH36-333N19.1	0.1	0.1	0.1	0.1	0.1	0.1	0.1	0.1	0.1	0.1	0.1	0.1	0.1	0.1	0.1	0.1	0.1	0.1
CH36-334I21.1	0.1	0.1	0.1	0.1	0.1	0.1	0.1	0.1	0.1	0.1	0.1	0.1	0.1	0.1	0.1	0.1	0.1	0.1
CH36-337P22.1	0.1	0.1	0.1	0.1	0.1	0.1	0.1	0.1	0.1	0.1	0.1	0.1	0.1	0.1	0.1	0.1	0.1	0.1
CH36-337P22.2	0.1	0.1	0.1	0.1	0.1	0.1	0.1	0.1	0.1	0.1	0.1	0.1	0.1	0.1	0.1	0.1	0.1	0.1
CH36-344B19.1	0.1	0.1	0.1	0.1	0.1	0.1	0.1	0.1	0.1	0.1	0.1	0.1	0.1	0.1	0.1	0.1	0.1	0.1
CH36-344B19.2	0.1	0.1	0.1	0.1	0.1	0.1	0.1	0.1	0.1	0.1	0.1	0.1	0.1	0.1	0.1	0.1	0.1	0.1
CH36-344B19.3	0.1	0.1	0.1	0.1	0.1	0.1	0.1	0.1	0.1	0.1	0.1	0.1	0.1	0.1	0.1	0.1	0.1	0.1
CH36-344B19.4	0.1	0.1	0.1	0.1	0.1	0.1	0.1	0.1	0.1	0.1	0.1	0.1	0.1	0.1	0.1	0.1	0.1	0.1
CH36-344B19.5	0.1	0.1	0.1	0.1	0.1	0.1	0.1	0.1	0.1	0.1	0.1	0.1	0.1	0.1	0.1	0.1	0.1	0.1
CH36-344B19.6	0.1	0.1	0.1	0.1	0.1	0.1	0.1	0.1	0.1	0.1	0.1	0.1	0.1	0.1	0.1	0.1	0.1	0.1
CH36-34D5.1	0.1	0.1	0.1	0.1	0.1	0.1	0.1	0.1	0.1	0.1	0.1	0.1	0.1	0.1	0.1	0.1	0.1	0.1
CH36-352B6.1	0.1	0.1	0.1	0.1	0.1	0.1	0.1	0.1	0.1	0.1	0.1	0.1	0.1	0.1	0.1	0.1	0.1	0.1
CH36-352B6.2	0.1	0.1	0.1	0.1	0.1	0.1	0.1	0.1	0.1	0.1	0.1	0.1	0.1	0.1	0.1	0.1	0.1	0.1
CH36-35H7.1	0.1	0.1	0.1	0.1	0.1	0.1	0.1	0.1	0.1	0.1	0.1	0.1	0.1	0.1	0.1	0.1	0.1	0.1
CH36-35H7.2	0.1	0.1	0.1	0.1	0.1	0.1	0.1	0.1	0.1	0.1	0.1	0.1	0.1	0.1	0.1	0.1	0.1	0.1
CH36-369B1.1	0.1	0.1	0.1	0.1	0.1	0.1	0.1	0.1	0.1	0.1	0.1	0.1	0.1	0.1	0.1	0.1	0.1	0.1
CH36-369B1.2	0.1	0.1	0.1	0.1	0.1	0.1	0.1	0.1	0.1	0.1	0.1	0.1	0.1	0.1	0.1	0.1	0.1	0.1
CH36-372E20.2	0.1	0.1	0.1	0.1	0.1	0.1	0.1	0.1	0.1	0.1	0.1	0.1	0.1	0.1	0.1	0.1	0.1	0.1
CH36-372E20.3	0.1	0.1	0.1	0.1	0.1	0.1	0.1	0.1	0.1	0.1	0.1	0.1	0.1	0.1	0.1	0.1	0.1	0.1
CH36-372E20.4	0.1	0.1	0.1	0.1	0.1	0.1	0.1	0.1	0.1	0.1	0.1	0.1	0.1	0.1	0.1	0.1	0.1	0.1
CH36-374K23.2	0.1	0.1	0.1	0.1	0.1	0.1	0.1	0.1	0.1	0.1	0.1	0.1	0.1	0.1	0.1	0.1	0.1	0.1
CH36-37H17.1	0.1	0.1	0.1	0.1	0.1	0.1	0.1	0.1	0.1	0.1	0.1	0.1	0.1	0.1	0.1	0.1	0.1	0.1
CH36-37H17.2	0.1	0.1	0.1	0.1	0.1	0.1	0.1	0.1	0.1	0.1	0.1	0.1	0.1	0.1	0.1	0.1	0.1	0.1
CH36-399D20.1	0.1	0.1	0.1	0.1	0.1	0.1	0.1	0.1	0.1	0.1	0.1	0.1	0.1	0.1	0.1	0.1	0.1	0.1
CH36-40G13.1	0.1	0.1	0.1	0.1	0.1	0.1	0.1	0.1	0.1	0.1	0.1	0.1	0.1	0.1	0.1	0.1	0.1	0.1
CH36-426O1.2	0.1	0.1	0.1	0.1	0.1	0.1	0.1	0.1	0.1	0.1	0.1	0.1	0.1	0.1	0.1	0.1	0.1	0.1
CH36-431D21.1	0.1	0.1	0.1	0.1	0.1	0.1	0.1	0.1	0.1	0.1	0.1	0.1	0.1	0.1	0.1	0.1	0.1	0.1
CH36-433A18.1	0.1	0.1	0.1	0.1	0.1	0.1	0.1	0.1	0.1	0.1	0.1	0.1	0.1	0.1	0.1	0.1	0.1	0.1
CH36-440P21.2	0.1	0.1	0.1	0.1	0.1	0.1	0.1	0.1	0.1	0.1	0.1	0.1	0.1	0.1	0.1	0.1	0.1	0.1
CH36-440P21.3	0.1	0.1	0.1	0.1	0.1	0.1	0.1	0.1	0.1	0.1	0.1	0.1	0.1	0.1	0.1	0.1	0.1	0.1
CH36-440P21.4	0.1	0.1	0.1	0.1	0.1	0.1	0.1	0.1	0.1	0.1	0.1	0.1	0.1	0.1	0.1	0.1	0.1	0.1
CH36-444C21.3	0.1	0.1	0.1	0.1	0.1	0.1	0.1	0.1	0.1	0.1	0.1	0.1	0.1	0.1	0.1	0.1	0.1	0.1
CH36-444C21.4	0.1	0.1	0.1	0.1	0.1	0.1	0.1	0.1	0.1	0.1	0.1	0.1	0.1	0.1	0.1	0.1	0.1	0.1
CH36-472P4.1	0.1	0.1	0.1	0.1	0.1	0.1	0.1	0.1	0.1	0.1	0.1	0.1	0.1	0.1	0.1	0.1	0.1	0.1
CH36-472P4.2	0.1	0.1	0.1	0.1	0.1	0.1	0.1	0.1	0.1	0.1	0.1	0.1	0.1	0.1	0.1	0.1	0.1	0.1
CH36-488A23.1	0.1	0.1	0.1	0.1	0.1	0.1	0.1	0.1	0.1	0.1	0.1	0.1	0.1	0.1	0.1	0.1	0.1	0.1
CH36-488A23.2	0.1	0.1	0.1	0.1	0.1	0.1	0.1	0.1	0.1	0.1	0.1	0.1	0.1	0.1	0.1	0.1	0.1	0.1
CH36-488A23.4	0.1	0.1	0.1	0.1	0.1	0.1	0.1	0.1	0.1	0.1	0.1	0.1	0.1	0.1	0.1	0.1	0.1	0.1
CH36-488A23.5	0.1	0.1	0.1	0.1	0.1	0.1	0.1	0.1	0.1	0.1	0.1	0.1	0.1	0.1	0.1	0.1	0.1	0.1
CH36-488A23.6	0.1	0.1	0.1	0.1	0.1	0.1	0.1	0.1	0.1	0.1	0.1	0.1	0.1	0.1	0.1	0.1	0.1	0.1
CH36-489D15.1	0.1	0.1	0.1	0.1	0.1	0.1	0.1	0.1	0.1	0.1	0.1	0.1	0.1	0.1	0.1	0.1	0.1	0.1
CH36-49G7.2	0.1	0.1	0.1	0.1	0.1	0.1	0.1	0.1	0.1	0.1	0.1	0.1	0.1	0.1	0.1	0.1	0.1	0.1
CH36-49G7.7	0.1	0.1	0.1	0.1	0.1	0.1	0.1	0.1	0.1	0.1	0.1	0.1	0.1	0.1	0.1	0.1	0.1	0.1
CH36-5E17.1	0.1	0.1	0.1	0.1	0.1	0.1	0.1	0.1	0.1	0.1	0.1	0.1	0.1	0.1	0.1	0.1	0.1	0.1
CH36-5E17.2	0.1	0.1	0.1	0.1	0.1	0.1	0.1	0.1	0.1	0.1	0.1	0.1	0.1	0.1	0.1	0.1	0.1	0.1
CH36-86D6.1	0.1	0.1	0.1	0.1	0.1	0.1	0.1	0.1	0.1	0.1	0.1	0.1	0.1	0.1	0.1	0.1	0.1	0.1
CH36-86D6.4	0.1	0.1	0.1	0.1	0.1	0.1	0.1	0.1	0.1	0.1	0.1	0.1	0.1	0.1	0.1	0.1	0.1	0.1
CH36-86L13.1	0.1	0.1	0.1	0.1	0.1	0.1	0.1	0.1	0.1	0.1	0.1	0.1	0.1	0.1	0.1	0.1	0.1	0.1
CH36-8M21.2	0.1	0.1	0.1	0.1	0.1	0.1	0.1	0.1	0.1	0.1	0.1	0.1	0.1	0.1	0.1	0.1	0.1	0.1
CH36-8M21.3	0.1	0.1	0.1	0.1	0.1	0.1	0.1	0.1	0.1	0.1	0.1	0.1	0.1	0.1	0.1	0.1	0.1	0.1
CH36-92G23.1	0.1	0.1	0.1	0.1	0.1	0.1	0.1	0.1	0.1	0.1	0.1	0.1	0.1	0.1	0.1	0.1	0.1	0.1
CH36-92G23.2	0.1	0.1	0.1	0.1	0.1	0.1	0.1	0.1	0.1	0.1	0.1	0.1	0.1	0.1	0.1	0.1	0.1	0.1
CH36-92G23.5	0.1	0.1	0.1	0.1	0.1	0.1	0.1	0.1	0.1	0.1	0.1	0.1	0.1	0.1	0.1	0.1	0.1	0.1
CH36-92G23.6	0.1	0.1	0.1	0.1	0.1	0.1	0.1	0.1	0.1	0.1	0.1	0.1	0.1	0.1	0.1	0.1	0.1	0.1
Carlr	0.1	0.1	0.1	0.1	0.1	0.1	0.235738	0.1	0.249533	0.3915	0.1	0.1	0.1	0.1	0.1	0.1	0.1	0.1
Ccdc142os	0.195503	0.283578	0.1	0.1	0.420799	0.328095	0.314892	0.795215	0.632251	0.351266	0.1	0.1	0.1	0.473828	0.220956	0.1	0.1	0.274085
Ccdc34os	0.1	0.1	0.1	0.1	0.1	0.194662	0.1	0.1	0.1	0.1	0.1	0.1	0.1	0.1	0.1	0.1	0.1	0.1
Ccdc42os	0.1	0.1	0.1	0.1	0.1	0.1	0.1	0.1	0.1	0.1	0.1	0.1	0.1	0.1	0.1	0.1	0.1	0.1
Cdk19os	0.1	0.1	0.1	0.1	0.1	0.1	0.1	0.1	0.1	0.1	0.1	0.123363	0.234452	0.497606	0.1	0.1	0.570927	0.366836
Cdrt4os1	0.1	0.1	0.1	0.1	0.140952	0.1	0.1	0.1	0.11578	0.1	0.1	0.1	0.1	0.1	0.1	0.1	0.1	0.1
Cdrt4os2	0.1	0.1	0.1	0.1	0.1	0.1	0.1	0.1	0.132629	0.1	0.1	0.1	0.1	0.1	0.1	0.1	0.1	0.1
Celrr	0.1	0.1	1.82153	2.51154	4.98671	4.42195	0.153523	0.259944	0.774925	0.644606	0.1	0.1	0.173361	0.222535	0.1	0.1	0.1	0.1
Cep112os1	0.1	0.1	0.1	0.1	0.1	0.1	0.1	0.1	0.1	0.1	0.1	0.1	0.1	0.1	0.1	0.1	0.1	0.1
Cep112os2	0.1	0.1	0.1	0.1	0.1	0.1	0.202627	0.13382	0.1	0.1	0.1	0.1	0.1	0.1	0.1	0.1	0.1	0.1
Cep83os	0.1	0.1	1.06183	1.32303	2.12306	1.68797	2.99268	2.45727	4.6704	4.76731	1.2919	1.00062	4.13133	4.24923	0.960367	0.662194	3.19367	3.18715
Chd3os	1.85505	1.69962	2.17061	2.71904	1.08289	1.76808	31.6984	30.6176	6.92305	8.00851	0.983704	0.952632	4.11189	3.64108	6.62537	7.22377	3.32699	4.44224
Chn1os1	0.1	0.1	0.1	0.1	0.1	0.1	0.1	0.1	0.1	0.1	0.1	0.1	0.1	0.1	0.1	0.1	0.1	0.1
Chn1os3	0.1	0.1	0.181603	0.2188	3.1801	2.38876	0.211215	0.281096	0.864916	0.261801	0.1	0.1	0.366308	0.185914	0.1	0.1	0.1	0.1
Chrna1os	0.10583	0.1	0.1	0.1	2.36393	1.93438	0.255872	0.406887	2.07989	2.70366	0.197417	0.382882	0.919171	0.340106	0.1	0.100534	0.500247	0.1
Clnkos	0.1	0.1	0.1	0.1	0.1	0.1	0.1	0.1	0.1	0.1	0.1	0.1	0.1	0.1	0.1	0.1	0.1	0.1
Cntrobos	0.1	0.1	0.1	0.1	0.1	0.1	0.1	0.1	0.1	0.1	0.1	0.1	0.1	0.1	0.1	0.1	0.1	0.1
Crnde	2.0529	1.89504	0.734678	0.545184	0.375628	0.550511	0.304898	0.371699	0.412093	1.00439	0.190637	0.1	0.1	0.111763	0.422163	0.32325	0.1	0.306501
Csmd2os	0.1	0.1	0.1	0.1	0.1	0.1	0.1	0.1	0.1	0.1	0.1	0.1	0.1	0.1	0.1	0.1	0.1	0.1
Ctcflos	0.1	0.1	0.1	0.1	0.1	0.1	0.1	0.1	0.1	0.1	0.1	0.1	0.1	0.1	0.1	0.1	0.1	0.1
Ctrcos	0.1	0.1	0.1	0.1	0.1	0.1	0.1	0.1	0.1	0.1	0.1	0.1	0.1	0.1	0.1	0.1	0.1	0.1
Cyp4x1os	0.1	0.1	0.1	0.1	0.1	0.1	0.196008	0.271923	0.1	0.1	0.1	0.1	0.1	0.1	0.1	0.1	0.1	0.1
D030018L15Rik	0.1	0.1	0.1	0.1	0.1	0.1	0.1	0.1	0.1	0.1	0.1	0.1	0.1	0.1	0.1	0.1	0.1	0.1
D030028A08Rik	0.750831	0.860697	0.271662	0.22346	0.107779	0.191706	1.934	2.1869	0.912749	1.06335	0.23118	0.12691	1.38151	1.7747	2.38769	2.86873	0.511464	0.485729
D030040B21Rik	0.1	0.1	0.1	0.1	0.1	0.1	0.1	0.1	0.1	0.1	0.1	0.1	0.1	0.1	0.1	0.1	0.1	0.1
D030046N08Rik	0.1	0.1	0.1	0.1	3.38198	3.44107	0.439836	0.216476	0.937808	1.74155	0.1	0.1	0.132193	0.1	0.1	0.1	0.1	0.1
D030047H15Rik	0.1	0.1	1.22655	1.43426	3.24072	3.00636	0.570619	1.02659	0.454604	0.1	0.1	0.1	0.433897	0.117765	0.1	0.1	0.1	0.1
D030055H07Rik	0.147461	0.1	0.1	0.1	2.09938	1.80201	0.364988	0.1	0.1	0.167418	0.1	0.1	0.1	0.1	0.112076	0.1	0.105581	0.1
D030068K23Rik	0.824003	1.00439	0.1	0.1	0.1	0.1	0.221118	0.214279	0.325473	0.1	0.1	0.1	0.1	0.1	0.1	0.1	0.1	0.1
D130017N08Rik	0.178665	0.182211	0.948486	1.16947	0.427505	0.367597	0.759587	0.710029	0.900935	1.27178	0.204741	0.26497	0.841019	0.941829	0.135141	0.1	0.377564	0.460538
D130020L05Rik	0.870212	0.911951	4.38574	4.76536	5.30302	5.757	6.33657	5.57541	5.5862	3.8913	3.97161	4.03125	4.08078	3.50131	1.63	1.22311	1.90101	2.12403
D130058E05Rik	2.28316	3.37271	0.1	0.1	0.1	0.1	0.1	0.1	0.1	0.1	0.1	0.1	0.1	0.1	0.1	0.1	0.1	0.1
D230017M19Rik	0.613456	0.5587	0.1	0.1	0.410439	0.434886	0.787179	0.934382	0.609555	0.58778	0.1	0.1	0.260351	0.1	0.385536	0.209806	0.1	0.1
D230022J07Rik	0.1	0.1	0.1	0.1	0.110311	0.132183	0.1	0.1	0.330077	0.1	0.1	0.1	0.1	0.1	0.1	0.1	0.1	0.1
D330023K18Rik	0.313028	0.547858	1.68986	1.71399	1.5001	1.11736	0.685904	0.96981	0.947288	2.08452	0.645436	0.620841	0.838449	0.83661	0.720218	1.35321	0.928906	1.11017
D330041H03Rik	2.59296	2.98935	4.95643	5.10351	18.9717	14.3905	9.7182	12.6452	15.3465	17.2777	6.40468	5.81347	8.88754	9.92618	10.3624	13.5912	3.69529	4.17854
D330050G23Rik	0.110152	0.1	0.225729	0.203954	0.553587	0.432982	0.100603	0.141625	2.32691	2.32114	0.1	0.1	0.754587	0.491655	0.59097	0.1	0.23164	0.396967
D430001F17Rik	0.1	0.1	0.1	0.1	0.13575	0.128168	0.1	0.1	0.1	0.1	0.1	0.1	0.1	0.100679	0.1	0.1	0.1	0.1
D430018E03Rik	0.1	0.1	0.1	0.1	0.26049	0.520993	0.328042	0.13137	0.1	0.1	0.1	0.1	0.171452	0.107109	0.1	0.1	0.1	0.1
D430036J16Rik	0.1	0.1	0.1	0.1	0.1	0.1	0.295811	0.454662	0.1	0.1	0.1	0.188178	0.1	0.1	0.1	0.1	0.1	0.1
D430040D24Rik	0.176289	0.1	0.1	0.1	0.1	0.1	0.1	0.1	0.1	0.1	0.1	0.1	0.1	0.1	0.1	0.1	0.1	0.1
D630008O14Rik	0.1	0.1	0.1	0.1	0.1	0.1	0.1	0.1	0.1	0.1	0.1	0.1	0.1	0.1	0.1	0.1	0.1	0.1
D630014O11Rik	0.1	0.1	0.1	0.1	0.1	0.1	0.1	0.1	0.1	0.1	0.1	0.1	0.1	0.1	0.1	0.1	0.1	0.1
D630024D03Rik	0.1	0.1	0.1	0.1	0.186293	0.1	0.1	0.1	0.1	0.184819	0.1	0.1	0.1	0.1	0.1	0.1	0.1	0.1
D630029K05Rik	0.1	0.1	0.1	0.1	0.1	0.1	0.125324	0.1	0.1	0.1	0.1	0.1	0.1	0.1	0.1	0.1	0.1	0.1
D6Ertd474e	0.1	0.1	0.1	0.1	0.1	0.1	0.1	0.1	0.1	0.1	0.1	0.221248	0.25385	0.1	0.1	0.1	0.254921	0.171925
D730003I15Rik	0.599038	0.716986	0.1	0.1	1.84182	1.6094	1.66734	1.87236	2.35105	1.95145	0.528024	0.346156	1.54896	1.48587	2.25369	2.01426	3.27401	3.64204
D730045A05Rik	0.1	0.1	0.1	0.1	0.253504	0.553805	0.1	0.1	0.1	0.1	0.1	0.1	0.1	0.1	0.1	0.1	0.1	0.1
D730045B01Rik	0.1	0.1	0.1	0.1	0.1	0.1	0.104296	0.166349	0.1	0.1	0.342826	0.355	0.1	0.1	0.1	0.1	0.1	0.142944
D830015G02Rik	0.1	0.1	0.339427	0.269027	0.1	0.1	0.219183	1.02015	0.1	0.1	0.1	0.1	0.1	0.1	0.1	0.1	0.1	0.1
D830026I12Rik	0.1	0.1	0.1	0.1	0.1	0.1	0.1	0.1	0.1	0.1	0.1	0.1	0.1	0.1	0.1	0.1	0.1	0.1
D830044D21Rik	0.1	0.1	0.1	0.1	0.1	0.1	0.1	0.1	0.1	0.1	0.1	0.1	0.1	0.1	0.1	0.1	0.1	0.1
D830044I16Rik	0.342334	0.456465	0.1	0.1	0.290137	0.301818	0.990019	1.73076	0.302639	0.1	0.512605	0.83597	0.113165	0.142917	0.280816	0.482346	0.1	0.229045
D930007P13Rik	0.1	0.1	0.1	0.1	0.1	0.1	0.1	0.1	0.1	0.1	0.1	0.1	0.1	0.1	0.1	0.1	0.1	0.1
D930015M05Rik	0.1	0.1	0.270057	0.124042	2.24871	2.63865	0.560532	0.936618	0.245433	0.1	0.1	0.1	0.121111	0.333616	0.1	0.1	0.1	0.101449
D930016D06Rik	1.57919	1.3933	5.99385	6.80839	15.5469	18.8264	5.74106	9.21551	13.4142	3.03203	2.64381	2.46141	10.0458	2.21138	1.03352	0.919011	0.465756	0.938832
D930019O06Rik	0.1	0.1	0.1	0.1	0.1	0.1	0.1	0.1	0.113684	0.1	0.1	0.1	0.1	0.1	0.1	0.1	0.1	0.1
D930028M14Rik	0.651229	0.301986	0.17596	0.120541	0.1	0.1	0.719983	0.861762	0.1	0.113572	0.1	0.1	0.1	0.1	0.598272	0.346747	0.1	0.1
D930030I03Rik	0.200827	0.314672	0.1	0.1	0.420722	0.1	0.208786	0.1	0.196094	0.1	0.157385	0.1	0.1	0.1	0.634248	0.523968	0.1	0.1
D930032P07Rik	0.1	0.1	0.1	0.1	0.1	0.1	0.1	0.1	0.1	0.1	0.1	0.1	0.1	0.1	0.1	0.1	0.1	0.1
D930048G16Rik	0.1	0.1	0.1	0.1	0.1	0.1	0.170395	0.246275	0.110372	0.1	0.1	0.1	0.1	0.1	0.1	0.1	0.1	0.1
Dancr	25.5084	20.4264	4.01081	4.29724	8.84563	5.16519	4.99341	5.09704	10.3914	3.58928	1.66119	1.94876	6.47623	3.79134	2.24383	0.526879	0.711041	1.81216
Dbhos	0.1	0.1	0.1	0.1	0.1	0.1	0.1	0.1	0.1	0.1	0.1	0.1	0.1	0.1	0.1	0.1	0.1	0.1
Dgkeos	0.1	0.389273	0.1	0.1	0.187373	0.305737	0.40431	0.14024	0.377981	0.231838	1.12612	1.59251	0.231813	0.1	0.1	0.1	0.234815	0.1
Dhrs13os	0.1	0.1	0.1	0.1	0.1	0.1	0.350168	0.407712	0.194264	0.236418	0.1	0.1	0.1	0.248098	0.1	0.1	0.1	0.1
Dhx58os	0.1	0.1	0.1	0.1	0.1	0.1	0.1	0.1	0.1	0.1	0.1	0.1	0.1	0.1	0.1	0.1	0.1	0.1
Dio3os	0.180954	0.168184	0.1	0.1	0.183659	0.1	0.1	0.1	0.1	0.1	0.1	0.1	0.1	0.1	0.1	0.1	0.1	0.1
Dleu2	1.09986	0.591488	0.602003	0.565834	2.22775	2.21112	1.45103	1.14648	3.59033	1.33714	4.99194	5.74679	1.732	0.58563	2.75945	0.579168	1.45141	1.57808
Dlx1as	0.1	0.1	0.1	0.1	1.03785	1.23563	66.9956	46.8786	0.950335	0.908269	0.177757	0.731754	0.219779	0.1	0.104886	0.1	0.120045	0.354242
Dlx6os1	0.1	0.1	0.1	0.1	0.1	0.139297	41.6004	21.8581	0.199143	0.191965	0.128713	0.147568	0.1	0.1	0.1	0.1	0.1	0.150683
Dlx6os2	0.1	0.1	0.1	0.1	0.1	0.1	1.14165	0.330212	0.1	0.1	0.1	0.1	0.1	0.1	0.1	0.1	0.1	0.1
Dmrta2os	0.1	0.130191	0.1	0.1	3.20149	3.08184	4.8553	6.319	0.1	0.176123	0.1	0.1	0.318809	0.1	0.1	0.1	0.1	0.1
Dnah2os	0.42513	0.8624	0.1	0.1	0.1	0.1	0.1	0.1	0.1	0.119854	2.82675	2.72269	0.1	0.1	0.1	0.1	0.1	0.1
Dnm3os	0.1	0.1	0.1	0.1	0.1	0.1	0.24135	0.1	0.1	0.1	0.1	0.1	0.1	0.1	0.1	0.1	0.1	0.1
Dnmt3aos	0.1	0.1	0.1	0.1	0.1	0.1	0.1	0.1	0.1	0.1	0.1	0.1	0.1	0.1	0.244939	0.28522	0.1	0.1
Dnmt3bos	0.271684	0.165284	0.1	0.1	0.1	0.1	0.1	0.1	0.1	0.1	0.1	0.1	0.1	0.1	0.1	0.1	0.1	0.1
Drr1	0.1	0.1	0.1	0.1	0.1	0.1	0.1	0.1	0.1	0.1	0.1	0.1	0.1	0.1	0.1	0.1	0.1	0.1
Dtnbos	0.1	0.1	0.1	0.1	0.1	0.120212	0.421149	0.168952	0.136947	0.1	0.1	0.1	0.1	0.1	0.1	0.1	0.1	0.1
E030013I19Rik	0.1	0.1	0.1	0.1	0.1	0.1	0.361655	0.427323	0.1	0.150892	0.1	0.1	0.1	0.1	0.1	0.1	0.1	0.1
E030042O20Rik	0.1	0.1	0.1	0.1	0.28947	0.1	0.1	0.1	0.1	0.1	0.1	0.1	0.1	0.1	0.346212	0.319912	0.1	0.1
E030044B06Rik	0.240479	0.287391	0.1	0.1	0.1	0.1	0.1	0.1	0.1	0.1	0.1	0.1	0.1	0.1	0.1	0.1	0.1	0.1
E130006D01Rik	0.1	0.1	0.210036	0.133101	0.181969	0.252559	1.48012	0.993677	0.461989	0.993618	0.1	0.1	0.153308	0.291841	0.1	0.1	0.23616	0.1
E130018N17Rik	0.645477	0.731343	0.1	0.1	0.1	0.1	0.1	0.1	0.1	0.1	0.1	0.1	0.1	0.1	0.1	0.1	0.1	0.1
E130018O15Rik	0.1	0.1	0.1	0.1	0.1	0.1	0.1	0.1	0.1	0.1	0.1	0.1	0.1	0.1	0.1	0.1	0.1	0.1
E130102H24Rik	0.810426	0.69842	1.00787	0.494145	3.22449	4.87393	6.69091	8.27496	3.33658	0.515969	0.501865	0.456178	0.856549	0.598312	1.07948	0.423636	0.304707	0.12838
E130111B04Rik	0.1	0.1	0.1	0.1	0.1	0.1	0.116451	0.201088	0.1	0.1	0.1	0.1	0.1	0.1	0.1	0.1	0.1	0.1
E130120K24Rik	0.1	0.1	0.1	0.1	0.1	0.1	0.1	0.1	0.1	0.1	0.1	0.1	0.1	0.1	0.1	0.1	0.1	0.1
E130215H24Rik	0.1	0.1	0.420657	0.657608	1.55172	1.88312	0.142041	0.137636	0.883228	1.67037	0.1	0.1	0.156509	0.273585	0.483502	0.678407	0.127594	0.349383
E130218I03Rik	1.24648	1.48449	2.94294	2.73855	1.24576	1.40541	1.50682	1.73292	1.53206	2.67372	1.95179	2.52656	1.07631	2.19454	3.78888	0.1	2.43337	1.62591
E130304I02Rik	0.687117	0.618712	0.293975	0.502386	0.394956	0.529428	0.1	0.1	0.344034	0.30992	0.20929	0.173555	0.156148	0.194498	0.1	0.1	0.1	0.116572
E130307A14Rik	0.932795	0.823402	6.77891	6.5103	16.8656	16.183	20.8965	25.1774	24.9832	27.2073	3.05568	3.02572	10.6743	13.4965	5.56064	3.9273	7.85747	8.98018
E130317F20Rik	0.987411	1.20629	0.1	0.1	0.1	0.1	0.1	0.1	0.1	0.1	0.1	0.1	0.1	0.1	0.1	0.1	0.19655	0.1
E230001N04Rik	0.483823	0.378637	0.1	0.1	0.1	0.1	0.1	0.143902	0.1	0.111942	0.1	0.1	0.1	0.1	0.162953	0.452028	0.1	0.1
E230013L22Rik	0.1	0.107639	0.1	0.1	0.116509	0.129047	0.1	0.1	0.653625	0.661751	0.225618	0.148614	0.1	0.203782	10.6185	13.2343	0.1	0.1
E230015B07Rik	0.1	0.1	0.1	0.1	0.160143	0.1	0.1	0.1	0.1	0.1	0.1	0.1	0.1	0.349985	0.1	0.1	0.1	0.1
E230016K23Rik	0.1	0.1	0.1	0.1	0.1	0.1	0.1	0.1	0.1	0.1	0.1	0.1	0.1	0.1	0.1	0.1	0.1	0.1
E230016M11Rik	3.71568	3.01673	0.778722	1.00076	6.10534	5.38812	2.13977	2.03099	5.92307	3.39653	6.00745	4.90325	2.12894	3.44202	1.0871	1.62576	0.610037	1.44872
E330010L02Rik	0.1	0.1	0.1	0.1	0.1	0.1	0.1	0.1	0.1	0.1	0.1	0.1	0.1	0.1	0.1	0.1	0.1	0.1
E330012B07Rik	0.1	0.1	0.1	0.1	0.1	0.1	0.1	0.1	0.1	0.1	0.1	0.1	0.1	0.1	0.1	0.1	0.1	0.1
E330013P04Rik	0.1	0.1	0.640019	0.696357	0.442484	0.538669	4.98654	7.91257	0.1	0.514954	0.1	0.1	0.283259	0.395374	0.1	0.1	0.1	0.1
E330017L17Rik	0.1	0.1	0.1	0.1	0.1	0.1	0.1	0.1	0.1	0.1	0.1	0.1	0.1	0.1	0.1	0.1	0.1	0.1
E330020D12Rik	0.677895	0.728806	0.1	0.1	0.1	0.1	0.1	0.1	0.1	0.1	0.1	0.1	0.1	0.1	0.191601	0.308773	0.1	0.1
E430024P14Rik	0.1	0.1	0.1	0.1	0.1	0.1	0.235992	0.206408	0.187231	0.1	0.1	0.1	0.1	0.1	0.574526	1.58767	0.1	0.1
E530001K10Rik	0.1	0.1	0.1	0.1	3.45529	2.99449	3.25963	2.67141	1.13026	0.489634	0.1	0.237044	0.1	0.1	0.1	0.1	0.713387	0.737896
E530011L22Rik	0.1	0.182	0.1	0.1	1.05499	0.61279	0.1	0.1	0.485551	0.261623	0.1	0.1	0.1	0.1	0.1	0.344431	0.1	0.469359
Efhd1os	0.1	0.1	0.1	0.1	0.1	0.1	0.1	0.1	0.1	0.1	0.1	0.1	0.1	0.1	0.1	0.1	0.1	0.1
Egfros	0.1	0.1	0.1	0.1	0.1	0.118429	0.1	0.1	0.1	0.1	0.1	0.1	0.1	0.1	0.1	0.1	0.1	0.1
Eif2c5	0.1	0.1	0.1	0.1	0.1	0.1	0.1	0.1	0.1	0.1	0.1	0.1	0.1	0.1	0.1	0.1	0.1	0.1
Eldr	0.623507	0.25253	0.409339	0.437745	0.224171	0.564744	0.317297	0.360309	1.82303	0.780128	0.202514	0.322228	0.35926	0.219434	0.195355	0.1	0.1	0.1
Emx2os	0.1	0.1	0.428517	0.527218	0.942521	0.934334	1.18223	1.35381	0.182541	0.190967	0.1	0.1	0.1	0.1	0.1	0.1	0.1	0.1
Erich2os	0.193391	0.182454	0.1	0.1	1.99572	1.50004	0.103237	0.1	0.174629	0.122761	0.370933	0.171023	0.1	0.127869	0.1	0.1	0.1	0.1
Etaa1os	1.68044	1.55831	0.1	0.1	0.761504	0.829468	0.28251	0.110733	0.2216	0.1	0.207364	0.540842	0.27467	0.502463	0.1	0.1	0.596989	0.467003
Etohd2	0.580937	0.609521	0.370433	0.464767	0.382225	0.484185	0.178461	0.218919	0.346948	0.191191	0.49005	0.593809	0.132555	0.190937	0.407305	0.88048	0.1	0.174438
Etos1	0.1	0.1	0.1	0.1	0.1	0.1	0.1	0.1	0.1	0.1	0.1	0.1	0.1	0.1	0.1	0.1	0.1	0.1
F420014N23Rik	0.131334	0.1	0.116146	0.212151	1.24966	1.52748	0.691975	0.721022	0.513826	0.108853	0.1	0.1	0.486205	0.264405	0.201172	0.182721	0.1	0.1
F630028O10Rik	0.1	0.1	0.1	0.1	0.1	0.1	0.1	0.1	0.1	0.1	0.1	0.1	0.1	0.1	0.190113	0.1	0.1	0.1
F630040K05Rik	0.123983	0.145795	0.1	0.1	1.58769	1.41915	0.1	0.134642	0.456167	0.1	0.1	0.1	0.1	0.1	0.1	0.1	0.1	0.122549
F630040L22Rik	0.1	0.1	0.1	0.1	0.1	0.1	0.1	0.1	0.1	0.1	0.1	0.1	0.1	0.1	0.355901	0.230864	0.1	0.1
F630206G17Rik	0.1	0.1	0.1	0.1	0.1	0.1	0.1	0.1	0.1	0.1	0.1	0.1	0.1	0.1	0.1	0.1	0.1	0.1
F730016J06Rik	0.1	0.1	0.1	0.1	0.1	0.1	0.116808	0.1	0.1	0.1	0.247406	0.282691	0.1	0.1	0.1	0.1	0.1	0.1
F730035M05Rik	0.1	0.1	0.1	0.1	0.1	0.1	0.1	0.1	0.1	0.1	0.1	0.1	0.1	0.1	0.1	0.1	0.1	0.1
F730035P03Rik	0.258339	0.289394	0.1	0.1	0.1	0.1	0.1	0.1	0.1	0.1	0.1	0.1	0.1	0.1	0.194356	0.1	0.1	0.1
F730043M19Rik	0.265093	0.258205	0.237743	0.175665	0.964268	0.743501	1.91071	1.47537	0.122662	0.215385	1.15234	1.40413	0.464253	0.446063	0.278489	0.255239	0.1	0.643574
F830208F22Rik	0.129543	0.208916	0.1	0.1	0.1	0.1	0.1	0.1	0.84665	0.799267	0.1	0.1	0.15063	0.172918	0.1	0.1	0.1	0.1
Faddos	0.1	0.100966	0.1	0.1	0.1	0.1	0.1	0.1	0.1	0.365995	0.1	0.115125	0.1	0.1	0.1	0.1	0.1	0.1
Fam120aos	1.2827	0.959004	10.1314	10.0518	4.84117	7.45184	11.5171	9.85715	9.18547	8.16133	4.23726	4.69306	6.98684	6.43317	3.11924	2.51506	4.43463	6.57894
Fam154aos	0.1	0.1	0.1	0.1	0.1	0.1	0.1	0.1	0.1	0.1	0.1	0.1	0.1	0.1	0.1	0.1	0.1	0.1
Fam160a2	0.1	0.195119	0.1	0.1	0.1	0.1	0.1	0.1	0.1	0.1	0.1	0.1	0.1	0.1	0.1	0.1	0.1	0.1
Fam169b	1.27321	1.12903	0.1	0.1	0.1	0.1	0.1	0.1	0.1	0.10992	0.1	0.1	0.1	0.1	0.150299	0.1	0.1	0.1
Fam219aos	0.165368	0.537463	3.74569	4.70709	5.7119	4.36663	19.9777	18.9215	6.58192	6.80218	1.58726	1.12825	8.72715	10.4414	3.62075	2.48605	13.3784	12.9858
Far1os	0.1	0.1	0.1	0.1	0.1	0.1	0.1	0.1	0.1	0.1	0.1	0.1	0.1	0.1	0.1	0.1	0.1	0.1
Far2os1	0.1	0.1	0.1	0.1	0.1	0.1	0.1	0.1	0.1	0.1	0.1	0.1	0.1	0.1	0.1	0.1	0.1	0.1
Far2os2	0.1	0.1	0.1	0.1	0.1	0.1	0.1	0.1	0.1	0.1	0.1	0.1	0.1	0.1	0.1	0.1	0.1	0.1
Fbxl12os	0.541387	0.298772	0.448542	0.642367	0.482271	0.568669	0.561671	0.590931	0.847181	0.382966	0.300113	0.996797	0.304907	0.101562	0.1	0.1	0.281144	0.328926
Fcnaos	0.1	0.1	0.1	0.1	0.1	0.1	0.1	0.1	0.1	0.1	0.1	0.1	2.1518	5.24767	0.1	0.1	2.6306	1.45221
Fcor	1.12075	3.22137	0.1	0.1	0.216511	0.527086	2.13363	2.42538	1.97571	4.38249	0.532593	1.17043	7.35298	7.88146	0.218246	0.1	13.6814	10.1002
Fendrr	0.1	0.1	0.1	0.1	0.1	0.1	0.1	0.1	0.1	0.1	1.05569	0.790775	0.1	0.1	0.1	0.108492	0.1	0.1
Fgf2os	0.1	0.1	0.1	0.1	0.1	0.1	0.1	0.1	0.1	0.1	0.1	0.1	0.1	0.1	0.1	0.1	0.1	0.1
Fhad1os1	0.1	0.1	0.1	0.1	0.1	0.1	0.1	0.1	0.1	0.1	0.1	0.1	0.1	0.1	0.1	0.1	0.1	0.1
Fhad1os2	0.1	0.1	0.1	0.1	0.108064	0.173564	0.1	0.1	0.1	0.1	0.1	0.1	0.1	0.1	0.1	0.1	0.1	0.1
Fhitos	0.1	0.1	0.1	0.1	0.1	0.1	0.1	0.1	0.1	0.1	0.1	0.1	0.1	0.1	0.1	0.1	0.1	0.1
Firre	9.16794	10.0713	10.5932	9.99382	67.8234	68.6567	17.818	25.1518	26.2019	9.97409	8.93058	10.9982	20.7931	11.5262	3.61685	2.06903	1.69835	5.45472
Flg	0.133198	0.126765	0.1	0.1	0.1	0.1	0.1	0.1	0.1	0.1	0.1	0.1	0.1	0.1	0.1	0.1	0.1	0.1
Foxd2os	0.194678	0.1	0.1	0.1	0.1	0.106142	0.1	0.1	0.1	0.119014	0.21781	0.273923	0.1	0.1	0.1	0.1	0.1	0.1
Foxl2os	0.372387	0.116712	0.1	0.1	0.1	0.1	0.168726	0.1	0.1	0.1	3.59691	4.01664	0.1	0.1	0.1	0.1	0.1	0.1
Foxo6os	0.1	0.1	0.1	0.1	0.1	0.1	0.1	0.1	0.1	0.105686	0.1	0.1	0.1	0.1	0.1	0.1	0.1	0.1
Frmd8os	0.1	0.1	0.1	0.1	0.1	0.1	0.1	0.1	0.1	0.1	0.1	0.1	0.1	0.1	0.1	0.1	0.126913	0.1
Frmpd1os	0.1	0.1	0.1	0.1	0.1	0.1	0.1	0.1	0.1	0.1	0.1	0.1	0.1	0.1	0.1	0.1	0.1	0.1
Frs3os	1.63948	1.81153	0.357351	0.339218	0.535917	0.493169	0.323874	0.344953	0.177607	0.236377	0.1	0.1	0.127435	0.313065	0.1	0.1	0.1	0.52356
Ftx	0.875208	0.806857	2.7007	2.88304	3.74929	3.83568	3.49769	3.09367	4.15598	1.24242	0.638318	0.610115	2.0677	1.91319	0.466085	0.47529	0.306071	0.829634
G530011O06Rik	1.00739	0.981194	0.321705	0.305709	21.4732	13.6002	1.35234	1.15743	6.68098	3.24324	0.206194	0.415898	1.5292	0.53205	2.31256	1.69789	0.12356	0.260853
G630016G05Rik	0.1	0.1	0.1	0.1	0.479441	0.572617	0.630039	0.456899	0.14084	0.1	0.1	0.1	0.1	0.1	0.1	0.1	0.1	0.1
G630018N14Rik	0.1	0.1	0.1	0.1	0.1	0.1	0.438688	0.253563	0.1	0.1	0.175817	0.186184	0.135044	0.1	0.1	0.1	0.1	0.1
G630030J09Rik	0.1	0.1	0.1	0.1	0.112929	0.1	0.235314	0.184217	0.1	0.139558	0.12948	0.1	0.1	0.1	0.498416	0.701789	0.1	0.115198
G730003C15Rik	0.1	0.107244	0.1	0.1	0.305191	0.161717	0.337536	0.346348	0.380141	0.34458	0.17618	0.253706	0.232272	0.309319	0.1	0.1	0.100395	0.11098
G730013B05Rik	0.836532	1.05253	0.1	0.1	0.1	0.1	0.400747	1.05796	0.1	0.1	0.1	0.1	0.1	0.1	0.1	0.1	0.1	0.1
Gad1os	0.1	0.1	0.445626	0.463103	0.823494	1.16535	0.118226	0.1	0.191999	0.36386	0.1	0.1	0.1	0.1	0.1	0.1	0.1	0.1
Galnt6os	0.1	0.1	0.1	0.1	0.1	0.1	0.1	0.1	0.1	0.1	0.1	0.1	0.1	0.1	0.245706	0.1	0.1	0.1
Gas5	222.961	231.712	29.2905	28.2382	164.702	158.914	150.146	180.979	107.187	39.0523	130.671	158.378	88.5948	49.5204	37.4341	37.3395	78.1017	77.9905
Gata5os	0.1	0.1	0.1	0.1	0.1	0.1	0.1	0.1	0.1	0.1	0.1	0.1	0.1	0.1	0.1	0.1	0.1	0.1
Gdap10	0.131734	0.151838	0.1	0.1	0.47999	0.943776	0.698376	0.444881	0.928359	0.30939	1.41027	2.13616	0.791029	0.11366	0.106124	0.12137	0.1	0.1
Gimap1os	0.1	0.1	0.1	0.1	0.1	0.1	0.1	0.1	0.1	0.1	0.307763	0.160674	0.1	0.1	0.1	0.115646	0.1	0.1
Gldnos	0.1	0.1	0.1	0.1	0.1	0.1	0.1	0.1	0.1	0.1	0.1	0.1	0.1	0.1	0.1	0.1	0.1	0.1
Gm10044	0.289153	0.303934	0.1	0.1	0.1	0.1	0.1	0.1	0.1	0.1	0.315311	0.1	0.359214	0.1	0.1	0.1	0.1	0.1
Gm10062	0.1	0.163243	0.1	0.1	0.1	0.233404	0.1	0.1	0.103923	0.1	0.1	0.1	0.1	0.1	0.1	0.1	0.1	0.1
Gm10069	1.03602	1.40778	0.379535	0.351114	0.356106	0.379315	0.270648	0.700178	0.267364	0.15565	0.167988	0.304559	0.18834	0.321696	0.161401	0.158227	0.309286	0.252008
Gm10101	0.1	0.1	0.1	0.1	0.1	0.1	0.1	0.1	0.1	0.1	0.1	0.1	0.1	0.1	0.1	0.1	0.1	0.1
Gm10115	0.1	0.1	0.1	0.1	0.1	0.1	0.193122	0.1	0.1	0.1	0.1	0.112264	0.1	0.1	0.155642	1.55949	0.1	0.1536
Gm10125	0.1	0.1	0.176297	0.249932	1.43722	1.79782	2.79093	1.11872	3.59668	2.31722	0.391447	0.27257	0.697269	0.512984	0.225781	1.20759	0.1	0.1
Gm10143	0.262315	0.406653	0.1	0.1	0.180905	0.141423	0.116654	0.169173	0.102038	0.1	0.11221	0.147509	0.218709	0.1	0.1	0.1	0.1	0.1
Gm10248	0.1	0.1	0.1	0.1	0.1	0.1	0.1	0.1	0.1	0.1	0.1	0.1	0.1	0.1	0.1	0.1	0.1	0.1
Gm10258	0.1	0.1	0.1	0.1	0.1	0.1	0.1	0.1	0.1	0.1	0.1	0.1	0.1	0.1	0.1	0.1	0.1	0.1
Gm10287	0.1	0.1	0.1	0.1	0.1	0.1	0.1	0.1	0.1	0.1	0.1	0.1	0.1	0.1	0.1	0.1	0.1	0.1
Gm10371	0.1	0.1	0.1	0.1	0.1	0.1	0.1	0.1	0.26079	0.1	0.1	0.1	0.1	0.1	0.1	0.1	0.1	0.1
Gm10373	0.1	0.1	0.1	0.1	0.1	0.1	0.1	0.1	0.1	0.1	0.1	0.1	0.1	0.1	0.1	0.1	0.1	0.1
Gm10390	0.152512	0.187134	0.183577	0.14234	0.1	0.1	0.1	0.1	0.1	0.172791	0.1	0.1	0.1	0.108467	0.136642	0.163798	0.1	0.1
Gm10398	0.1	0.1	0.1	0.1	0.1	0.1	0.1	0.1	0.1	0.1	0.1	0.1	0.1	0.1	0.1	0.1	0.1	0.1
Gm10425	0.1	0.1	0.1	0.1	0.1	0.1	0.1	0.1	0.1	0.1	0.609329	0.91822	0.1	0.1	0.273598	0.105878	0.1	0.1
Gm10433	0.230497	0.294154	0.1	0.1	0.415616	0.195926	0.403821	0.34733	0.341665	0.331576	0.1	0.259072	0.29696	0.25141	0.149242	0.1	0.241223	0.215167
Gm10435	0.1	0.1	0.1	0.1	0.1	0.1	0.1	0.123978	0.1	0.1	0.1	0.1	0.1	0.1	0.1	0.1	0.1	0.1
Gm10466	0.1	0.1	0.1	0.1	0.1	0.1	0.1	0.1	0.1	0.1	0.1	0.1	0.1	0.1	0.1	0.1	0.1	0.1
Gm10474	0.1	0.1	0.1	0.1	0.1	0.1	0.1	0.1	0.1	0.1	0.1	0.1	0.1	0.1	0.1	0.1	0.1	0.1
Gm10475	0.1	0.1	0.1	0.1	0.179953	0.1	0.984952	0.56023	0.1	0.1	0.1	0.1	0.1	0.1	0.1	0.1	0.1	0.1
Gm10482	0.441465	0.130269	0.1	0.1	0.1	0.1	0.1	0.1	0.1	0.1	0.1	0.1	0.1	0.1	0.1	0.1	0.1	0.1
Gm10489	0.1	0.1	0.1	0.1	0.128192	0.1	0.1	0.1	0.1	0.123608	0.1	0.1	0.1	0.1	0.1	0.1	0.1	0.1
Gm10501	0.1	0.153403	0.1	0.1	0.132148	0.1	0.171318	0.1	0.124406	0.1	0.1	0.1	0.1	0.1	0.1	0.1	0.1	0.1
Gm10505	0.1	0.1	0.1	0.1	0.1	0.1	0.1	0.1	0.1	0.1	0.103734	0.110884	0.1	0.1	0.100686	0.253779	0.1	0.1
Gm10516	0.1	0.1	0.106084	0.183182	0.192564	0.164815	0.30317	0.448368	0.1	0.138217	0.1	0.1	0.162173	0.171053	0.1	0.1	0.171728	0.237572
Gm10524	0.1	0.1	0.1	0.1	2.04367	1.57102	2.08792	2.09938	2.21362	3.39837	1.72498	1.35303	2.26301	2.65481	1.01044	1.0003	2.2084	1.35262
Gm10532	0.256545	0.160677	2.0501	2.32647	1.34287	1.16256	4.04358	3.08682	1.05449	1.3889	1.79656	1.47832	1.24202	1.34578	0.300645	0.674207	1.01151	1.15095
Gm10535	0.605813	0.553906	0.1	0.1	0.1	0.1	0.1	0.1	0.1	0.1	0.1	0.1	0.1	0.1	0.1	0.1	0.1	0.1
Gm10544	0.1	0.1	0.1	0.1	0.1	0.1	0.361037	0.182572	0.252752	0.1	0.1	0.1	0.152499	0.1	0.1	0.1	0.1	0.1
Gm10552	0.1	0.1	0.1	0.1	0.1	0.1	0.1	0.1	0.1	0.1	0.1	0.1	0.1	0.1	0.1	0.1	0.1	0.1
Gm10556	0.1	0.1	0.1	0.1	0.1	0.1	0.1	0.1	0.1	0.1	0.1	0.1	0.1	0.1	0.1	0.1	0.1	0.1
Gm10558	0.1	0.1	0.1	0.1	0.122316	0.153139	1.67741	1.45656	1.04313	0.529095	0.1	0.1	0.290391	0.158595	0.103473	0.197202	0.1	0.265049
Gm10561	0.1	0.1	0.1	0.1	6.34592	5.18824	0.194966	0.424285	1.15938	1.02051	0.210728	0.205131	0.400759	0.374391	0.1	0.1	0.173655	0.578145
Gm10564	0.1	0.1	0.1	0.1	0.1	0.1	0.105854	0.13899	0.1	0.1	0.1	0.1	0.599154	0.804655	0.1	0.1	0.289127	0.340331
Gm10575	0.1	0.275064	0.1	0.1	0.1	0.1	0.51299	0.79572	0.1	0.1	0.926604	1.09837	0.1	0.1	0.285496	0.602624	0.153853	0.1
Gm10593	0.1	0.1	0.1	0.1	6.1224	5.93499	0.563009	1.36179	2.73818	0.584985	0.1	0.1	0.417872	0.17855	0.135329	0.114771	0.1	0.129037
Gm10603	0.231601	0.1	0.1	0.1	0.312113	0.49895	0.114592	0.144221	0.10349	0.121569	0.1	0.1	0.1	0.1	0.1	0.1	0.1	0.1
Gm10605	0.1	0.1	0.1	0.1	0.1	0.127617	1.86268	1.29249	2.19505	1.90716	0.1	0.1	0.203275	0.136442	1.76444	4.07818	0.1	0.1
Gm10612	0.1	0.1	0.1	0.1	0.1	0.1	0.1	0.1	0.1	0.1	0.1	0.1	0.1	0.1	0.1	0.1	0.1	0.1
Gm10614	0.2301	0.109588	0.1	0.1	0.1	0.1	0.1	0.1	0.1	0.1	0.1	0.1	0.1	0.1	0.1	0.1	0.1	0.1
Gm10619	0.1	0.1	0.1	0.1	0.1	0.1	0.1	0.1	0.1	0.1	0.1	0.1	0.1	0.1	0.1	0.1	0.1	0.1
Gm10629	0.1	0.1	0.1	0.1	0.747847	0.449695	0.1	0.1	0.110006	0.1	0.1	0.1	0.1	0.1	0.1	0.1	0.1	0.1
Gm10631	0.1	0.1	0.1	0.1	0.1	0.1	0.1	0.1	0.1	0.1	0.1	0.1	0.1	0.1	0.1	0.1	0.1	0.1
Gm10634	0.1	0.1	0.1	0.1	0.1	0.1	0.1	0.1	0.1	0.1	0.1	0.1	0.1	0.1	0.277282	0.1	0.1	0.1
Gm10637	0.1	0.1	0.1	0.1	0.1	0.1	0.1	0.1	0.1	0.1	0.1	0.1	0.1	0.1	0.1	0.1	0.1	0.1
Gm10649	0.1	0.1	0.1	0.1	0.381151	0.10625	0.228716	0.106537	0.128836	0.13973	0.1	0.1	0.1	0.1	0.1	0.1	0.1	0.1
Gm10655	0.1	0.1	0.1	0.1	0.135399	0.184172	0.16027	0.1	0.143907	0.1	0.109567	0.495941	0.169598	0.172212	0.434525	0.815077	0.1	0.126604
Gm10658	1.96931	1.98838	0.352361	0.468543	0.84431	0.674703	0.755545	0.431226	1.1504	1.3536	1.40688	1.72717	1.01552	1.02605	0.1	0.731195	0.17137	0.618374
Gm10660	0.1	0.1	0.1	0.1	0.1	0.1	0.1	0.1	0.1	0.1	0.1	0.1	0.1	0.1	0.1	0.1	0.1	0.1
Gm10680	0.1	0.1	0.1	0.1	0.1	0.1	0.1	0.1	0.1	0.1	0.1	0.1	0.1	0.1	0.1	0.1	0.1	0.1
Gm10687	0.495519	0.383052	0.1	0.1	0.515369	0.375323	0.120271	0.333937	0.335283	1.28021	1.25214	1.66017	16.9081	15.0093	0.134409	0.1	30.2372	23.1579
Gm10701	0.1	0.1	0.1	0.1	0.1	0.1	0.1	0.1	0.1	0.1	0.1	0.1	0.1	0.125001	0.1	0.1	0.311479	0.1
Gm10706	0.1	0.1	0.1	0.1	0.1	0.1	0.1	0.1	0.1	0.1	0.1	0.1	0.1	0.1	0.1	0.1	0.1	0.1
Gm10710	0.1	0.1	0.1	0.1	0.1	0.1	0.337309	0.153662	0.1	0.10584	0.1	0.1	0.1	0.1	0.1	0.1	0.1	0.1
Gm10714	0.1	0.1	0.1	0.1	0.1	0.1	0.1	0.1	0.1	0.1	0.1	0.1	0.1	0.1	0.1	0.1	0.1	0.1
Gm10785	0.113795	0.1	0.168077	0.152575	0.479081	0.598253	0.778976	0.897718	0.463679	0.288921	0.137067	0.239258	0.313835	0.12895	0.1	0.281545	0.1	0.109849
Gm10804	0.1	0.1	0.1	0.1	0.1	0.1	0.1	0.1	0.1	0.1	0.1	0.1	0.1	0.1	0.102907	0.1	0.1	0.1
Gm10814	0.161046	0.1	0.1	0.1	0.1	0.1	0.1	0.1	0.1	0.1	0.1	0.1	0.1	0.1	0.1	0.1	0.1	0.1
Gm10822	0.1	0.1	0.1	0.1	0.1	0.1	0.1	0.1	0.1	0.1	0.1	0.1	0.1	0.1	0.1	0.1	0.1	0.1
Gm10825	0.1	0.1	0.910459	0.999817	0.1	0.1	0.1	0.1	0.1	0.1	0.103277	0.11603	0.1	0.1	0.1	0.1	0.1	0.1
Gm10827	0.1	0.214885	0.1	0.1	0.1	0.1	0.225018	0.1	0.1	0.1	0.1	0.1	0.1	0.1	0.1	0.1	0.1	0.130128
Gm10830	0.1	0.1	0.1	0.1	0.1	0.1	0.1	0.1	0.1	0.1	0.1	0.1	0.1	0.1	0.1	0.1	0.1	0.1
Gm10855	0.1	0.1	0.1	0.1	0.1	0.1	0.142201	0.1	0.1	0.1	0.1	0.1	0.1	0.1	0.1	0.1	0.1	0.1
Gm10860	0.1	0.1	0.1	0.1	0.1	0.1	0.1	0.1	0.1	0.1	0.1	0.1	0.1	0.1	0.1	0.1	0.1	0.1
Gm10863	0.63929	0.79897	0.1	0.1	0.196063	0.1	0.202938	0.780502	10.7735	8.78476	0.304337	0.1	22.4566	15.4603	0.1	0.1	15.5937	14.6552
Gm11008	0.1	0.1	0.1	0.1	0.1	0.1	0.1	0.1	0.1	0.1	0.1	0.1	0.1	0.1	0.1	0.1	0.1	0.1
Gm11033	0.1	0.1	0.1	0.1	0.1	0.1	0.1	0.1	0.1	0.1	0.1	0.1	0.1	0.1	0.1	0.1	0.1	0.1
Gm11100	0.1	0.1	0.1	0.1	0.1	0.1	0.178163	0.357574	0.1	0.1	0.1	0.1	0.1	0.1	0.1	0.1	0.1	0.1
Gm1113	0.1	0.1	0.1	0.1	0.1	0.1	0.1	0.1	0.1	0.1	0.1	0.1	0.1	0.1	0.1	0.1	0.1	0.1
Gm11131	0.1	0.1	0.1	0.1	0.1	0.1	0.1	0.1	0.1	0.1	0.354481	0.409509	0.1	0.1	0.351781	0.582597	0.1	0.1
Gm11184	0.1	0.1	0.1	0.1	0.1	0.1	0.1	0.1	0.1	0.1	0.1	0.1	0.1	0.1	0.1	0.1	0.1	0.1
Gm11186	0.1	0.1	0.1	0.1	0.1	0.1	0.1	0.1	0.1	0.1	0.1	0.1	0.1	0.1	0.1	0.1	0.1	0.1
Gm11190	0.1	0.117158	0.1	0.1	0.1	0.1	0.1	0.1	0.1	0.1	0.1	0.1	0.1	0.1	0.1	0.1	0.1	0.1
Gm11192	0.1	0.1	0.1	0.1	0.1	0.1	0.1	0.1	0.1	0.1	0.1	0.1	0.1	0.1	0.1	0.1	0.1	0.1
Gm11193	0.1	0.244826	0.1	0.1	0.1	0.350302	0.1	0.1	0.1	0.1	0.1	0.1	0.1	0.1	0.1	0.1	0.1	0.1
Gm11195	0.1	0.1	0.1	0.1	0.1	0.1	0.1	0.1	0.1	0.1	0.1	0.1	0.1	0.1	0.1	0.1	0.1	0.1
Gm11201	0.1	0.1	0.1	0.102484	0.1	0.1	0.226981	0.343514	0.1	0.1	0.1	0.1	0.1	0.1	0.1	0.1	0.1	0.1
Gm11205	0.1	0.1	0.1	0.1	0.1	0.1	0.1	0.1	0.1	0.1	0.53664	1.39006	0.1	0.1	0.111974	0.1	0.1	0.1
Gm11209	0.1	0.1	0.1	0.1	0.1	0.1	0.1	0.1	0.1	0.1	0.1	0.1	0.1	0.1	0.1	0.1	0.1	0.1
Gm11210	0.1	0.1	0.1	0.1	0.1	0.1	0.1	0.1	0.1	0.1	0.1	0.140525	0.1	0.1	0.1	0.1	0.1	0.1
Gm11211	0.1	0.1	0.1	0.1	0.1	0.1	0.1	0.3979	0.1	0.1	0.1	0.1	0.1	0.1	0.1	0.1	0.290793	0.1
Gm11213	0.1	0.1	0.1	0.1	0.1	0.1	0.1	0.1	0.1	0.1	0.1	0.1	0.1	0.1	0.1	0.1	0.1	0.1
Gm11216	0.1	0.1	0.1	0.1	0.1	0.1	0.1	0.1	0.1	0.1	0.1	0.1	0.1	0.1	0.1	0.1	0.1	0.1
Gm11217	0.1	0.1	0.1	0.1	0.1	0.1	0.1	0.1	0.1	0.1	0.1	0.1	0.1	0.1	0.1	0.1	0.1	0.1
Gm11228	0.1	0.1	0.1	0.1	0.1	0.1	0.1	0.1	0.1	0.1	0.1	0.1	0.1	0.1	0.1	0.1	0.1	0.1
Gm11234	0.1	0.1	0.1	0.1	0.1	0.1	0.1	0.1	0.1	0.1	0.1	0.1	0.1	0.1	0.1	0.1	0.1	0.1
Gm11240	0.1	0.1	0.1	0.1	0.1	0.1	0.1	0.1	0.1	0.1	0.1	0.1	0.1	0.1	0.1	0.1	0.1	0.1
Gm11250	0.1	0.1	0.1	0.1	0.809351	1.06268	1.30247	1.2115	0.301336	0.1	0.1	0.1	0.602633	0.1	0.1	0.1	0.1	0.178839
Gm11261	0.1	0.1	0.1	0.1	0.1	0.1	0.1	0.1	0.1	0.1	0.1	0.1	0.1	0.1	0.1	0.1	0.1	0.1
Gm11264	0.1	0.1	0.1	0.1	0.1	0.1	0.1	0.1	0.1	0.1	0.1	0.1	0.1	0.1	0.1	0.1	0.1	0.1
Gm11266	0.1	0.1	0.1	0.1	5.24719	3.50303	1.78272	1.92078	1.25785	1.10176	0.1	0.1	0.421748	0.149888	0.1	0.1	0.1	0.1
Gm11267	0.1	0.1	0.1	0.1	0.1	0.1	0.1	0.1	0.1	0.1	0.1	0.1	0.1	0.1	0.1	0.1	0.1	0.1
Gm11269	0.1	0.1	0.1	0.1	0.1	0.1	0.1	0.1	0.1	0.1	0.1	0.1	0.1	0.1	0.1	0.1	0.1	0.1
Gm11274	0.1	0.1	0.1	0.1	0.205588	0.541859	0.1	0.1	0.1	0.1	0.1	0.1	2.21394	0.531824	0.1	0.1	0.9835	0.537917
Gm11280	0.1	0.1	0.1	0.1	0.1	0.1	0.1	0.1	0.1	0.1	0.1	0.1	0.1	0.1	0.1	0.1	0.1	0.1
Gm11290	0.1	0.1	0.1	0.1	0.1	0.1	0.1	0.1	0.1	0.1	0.1	0.1	0.1	0.1	0.1	0.1	0.1	0.1
Gm11291	0.1	0.1	0.1	0.1	0.1	0.1	0.1	0.1	0.1	0.1	0.1	0.1	0.1	0.1	0.1	0.1	0.1	0.1
Gm11292	0.175829	0.1	0.1	0.1	0.1	0.1	0.1	0.1	0.1	0.1	0.1	0.1	0.1	0.1	0.1	0.1	0.1	0.1
Gm11300	0.1	0.1	0.1	0.1	0.1	0.1	0.1	0.1	0.1	0.1	0.1	0.1	0.1	0.1	0.1	0.1	0.1	0.1
Gm11309	0.1	0.1	0.1	0.1	0.1	0.1	0.1	0.1	0.1	0.1	0.1	0.1	0.1	0.1	0.1	0.1	0.1	0.1
Gm11314	0.1	0.1	0.1	0.1	0.1	0.1	0.1	0.1	0.1	0.1	0.1	0.1	0.1	0.1	0.1	0.1	0.1	0.1
Gm11335	0.1	0.1	0.1	0.1	0.1	0.1	0.1	0.1	0.1	0.1	0.111286	0.174653	0.1	0.107842	0.1	0.1	0.1	0.1
Gm11337	0.1	0.1	0.1	0.1	0.1	0.1	0.1	0.1	0.1	0.1	0.1	0.1	0.1	0.1	0.1	0.1	0.1	0.1
Gm11339	0.1	0.1	0.1	0.1	0.1	0.1	0.1	0.1	0.1	0.1	0.1	0.1	0.1	0.1	0.1	0.1	0.1	0.1
Gm11342	0.1	0.1	0.1	0.1	0.1	0.1	0.1	0.1	0.1	0.1	0.1	0.1	0.1	0.1	0.1	0.1	0.1	0.1
Gm11345	0.1	0.1	0.1	0.1	0.1	0.1	0.1	0.1	0.1	0.1	0.1	0.1	0.1	0.1	0.1	0.1	0.1	0.1
Gm11351	0.1	0.1	0.1	0.1	0.1	0.1	0.1	0.1	0.1	0.1	0.1	0.1	0.1	0.1	0.1	0.1	0.1	0.1
Gm11364	0.1	0.1	0.1	0.1	0.1	0.1	0.1	0.1	0.1	0.1	0.1	0.1	0.1	0.1	0.1	0.1	0.1	0.1
Gm11365	0.1	0.1	0.1	0.1	0.1	0.1	0.1	0.12804	0.1	0.1	0.1	0.1	0.1	0.1	0.1	0.1	0.1	0.1
Gm11368	0.1	0.1	0.1	0.1	0.1	0.1	0.1	0.1	0.1	0.175445	0.1	0.1	0.1	0.1	0.244613	0.546885	0.1	0.1
Gm11373	0.1	0.1	0.1	0.1	0.1	0.1	0.1	0.1	0.1	0.1	0.1	0.1	0.1	0.1	0.1	0.1	0.1	0.1
Gm11374	0.1	0.1	0.1	0.1	0.1	0.1	0.1	0.1	0.1	0.1	0.1	0.1	0.1	0.1	0.1	0.1	0.1	0.1
Gm11375	0.1	0.1	0.1	0.1	0.1	0.1	0.146098	0.526497	0.1	0.1	0.1	0.1	0.108413	0.1	0.1	0.1	0.1	0.1
Gm11376	0.1	0.1	0.1	0.1	0.1	0.1	0.1	0.1	0.1	0.1	0.1	0.1	0.1	0.1	0.1	0.1	0.1	0.1
Gm11377	0.1	0.1	0.1	0.1	0.1	0.1	0.1	0.1	0.1	0.1	0.162583	0.10355	0.1	0.1	0.1	0.1	0.1	0.1
Gm11378	0.1	0.1	0.1	0.1	0.1	0.1	0.1	0.1	0.1	0.1	0.198242	1.27696	0.1	0.1	0.1	0.1	0.1	0.1
Gm11379	0.1	0.1	0.1	0.1	0.1	0.1	0.1	0.1	0.1	0.1	0.754862	0.798993	0.1	0.1	0.1	0.1	0.1	0.1
Gm11381	0.1	0.1	0.1	0.1	0.1	0.1	0.1	0.1	0.1	0.1	0.1	0.1	0.1	0.1	0.1	0.1	0.1	0.1
Gm11399	0.1	0.1	0.1	0.1	0.1	0.133723	0.1	0.1	0.1	0.1	0.1	0.1	0.1	0.1	0.145267	0.697338	0.1	0.1
Gm11412	0.1	0.1	0.1	0.1	0.1	0.1	0.1	0.1	0.1	0.1	0.1	0.1	0.1	0.1	0.1	0.1	0.1	0.1
Gm11413	0.199593	0.272287	0.1	0.1	0.1	0.1	0.1	0.1	0.1	0.1	0.1	0.1	0.1	0.1	0.1	0.1	0.1	0.1
Gm11415	0.1	0.1	0.1	0.1	0.1	0.1	0.1	0.1	0.1	0.1	0.1	0.1	0.1	0.1	0.1	0.1	0.1	0.1
Gm11417	0.1	0.1	0.1	0.1	0.1	0.1	0.1	0.1	0.1	0.1	0.1	0.1	0.1	0.1	0.1	0.1	0.1	0.1
Gm11418	0.1	0.1	0.1	0.1	0.1	0.1	0.1	0.1	0.1	0.1	0.1	0.1	0.1	0.1	0.1	0.1	0.1	0.1
Gm11419	0.1	0.1	0.1	0.1	0.1	0.1	0.1	0.1	0.1	0.1	0.1	0.1	0.1	0.1	0.1	0.1	0.1	0.1
Gm11423	2.61121	2.24469	0.1	0.1	0.632625	0.849738	0.405988	0.277406	1.21881	0.682404	0.743573	1.31221	0.989085	0.807339	0.960981	0.625498	0.660329	0.78663
Gm11426	0.1	0.1	0.1	0.1	0.1	0.1	0.1	0.1	0.1	0.1	0.1	0.1	0.1	0.1	0.1	0.1	0.1	0.1
Gm11431	0.1	0.1	0.1	0.1	0.1	0.1	0.1	0.1	0.1	0.103501	0.1	0.1	0.1	0.1	0.1	0.1	0.1	0.1
Gm11454	0.145949	0.1	0.1	0.1	0.199975	0.1	0.1	0.1	0.1	0.1	0.1	0.1	0.1	0.1	0.1	0.1	0.1	0.1
Gm11455	0.1	0.1	0.1	0.1	0.120538	0.379534	0.1	0.1	0.1	0.1	0.1	0.107702	0.10799	0.1	0.1	0.1	0.1	0.1
Gm11457	1.54237	1.78543	0.1	0.1	0.138663	0.238224	0.206042	0.412536	0.327021	0.925284	0.212029	0.1	0.325735	0.446337	0.1	0.1	0.1	0.1
Gm11459	0.1	0.1	0.1	0.1	0.1	0.433456	1.09067	1.16969	0.422338	0.256813	0.1	0.1	0.1	0.1	0.178315	0.208443	0.1	0.1
Gm11463	0.1	0.1	0.1	0.1	0.1	0.1	0.1	0.1	0.1	0.1	0.1	0.1	0.1	0.1	0.1	0.1	0.1	0.1
Gm11464	0.1	0.1	0.1	0.1	0.13183	0.1	0.1	0.1	0.1	0.1	0.1	0.1	0.1	0.1	0.432541	0.571382	0.1	0.1
Gm11465	0.1	0.104127	0.1	0.1	0.232184	0.223397	0.1	0.231215	0.222317	0.22418	0.1	0.1	0.293756	0.235178	0.1	0.63032	0.434158	0.1
Gm11466	0.1	0.1	0.1	0.1	0.1	0.1	0.1	0.1	0.1	0.1	0.1	0.1	0.1	0.1	0.1	0.1	0.1	0.1
Gm11467	0.1	0.1	0.1	0.1	0.1	0.1	0.1	0.1	0.1	0.1	0.1	0.1	0.1	0.1	0.1	0.1	0.1	0.1
Gm11468	0.1	0.1	0.1	0.1	0.1	0.1	0.1	0.1	0.1	0.1	0.1	0.1	0.1	0.1	0.1	0.1	0.1	0.1
Gm11476	0.1	0.1	0.1	0.1	0.1	0.1	0.1	0.1	0.1	0.1	0.1	0.1	0.1	0.1	0.1	0.1	0.1	0.1
Gm11479	0.1	0.1	0.1	0.1	0.1	0.1	0.1	0.1	0.1	0.1	0.1	0.1	0.1	0.1	0.1	0.1	0.1	0.1
Gm11482	0.1	0.1	0.1	0.1	0.1	0.1	0.1	0.1	0.1	0.1	0.1	0.1	0.1	0.1	0.1	0.1	0.1	0.1
Gm11491	0.1	0.235677	0.1	0.1	0.1	0.1	0.1	0.1	0.128	0.1	0.1	0.105571	0.1	0.1	0.1	0.1	0.1	0.1
Gm11493	0.1	0.1	0.1	0.1	0.1	0.1	0.1	0.1	0.1	0.1	0.1	0.1	0.1	0.1	0.1	0.1	0.1	0.1
Gm11494	0.1	0.1	0.1	0.1	0.1	0.1	0.1	0.1	0.1	0.1	0.1	0.1	0.1	0.1	0.1	0.1	0.1	0.1
Gm11496	0.629416	0.449561	0.1	0.1	0.1	0.1	0.1	0.1	0.1	0.1	0.772037	1.95671	0.1	0.1	0.1	0.1	0.1	0.1
Gm11497	0.1	0.1	0.1	0.1	0.1	0.1	0.1	0.1	0.1	0.1	0.1	0.1	0.1	0.1	0.1	0.1	0.1	0.1
Gm11505	0.1	0.1	0.1	0.1	0.1	0.1	0.1	0.1	0.1	0.1	0.1	0.1	0.1	0.1	0.1	0.1	0.1	0.1
Gm11508	0.134426	0.1	0.1	0.1	0.1	0.1	0.368726	0.1	0.1	0.1	0.1	0.1	0.1	0.1	0.1	0.1	0.1	0.1
Gm11513	0.1	0.1	0.1	0.1	0.167994	0.1	0.1	0.1	0.1	0.1	0.1	0.1	0.1	0.1	0.1	0.1	0.1	0.1
Gm11515	0.1	0.1	0.1	0.1	0.1	0.1	0.1	0.1	0.1	0.1	0.1	0.1	0.1	0.1	0.1	0.1	0.1	0.1
Gm11520	0.153295	0.289244	0.1	0.1	0.1	0.1	0.1	0.1	0.1	0.1	0.1	0.109814	0.173445	0.1	0.1	0.1	0.1	0.126558
Gm11521	0.1	0.1	0.1	0.1	0.1	0.1	0.1	0.1	0.1	0.1	0.1	0.1	0.1	0.1	0.1	0.1	0.1	0.1
Gm11523	0.1	0.1	0.1	0.1	0.19457	0.261057	0.1	0.1	0.1	0.1	0.1	0.1	0.1	0.1	0.1	0.1	0.1	0.1
Gm11525	0.1	0.1	0.1	0.1	0.1	0.1	0.11247	0.1	0.1	0.1	0.1	0.1	0.1	0.1	0.1	0.1	0.1	0.1
Gm11527	0.1	0.1	0.1	0.1	0.1	0.1	0.1	0.1	0.1	0.1	0.1	0.114387	0.1	0.1	0.1	0.1	0.1	0.1
Gm11528	0.210053	0.261743	0.1	0.1	0.1	0.1	0.1	0.1	0.1	0.1	0.1	0.1	0.1	0.1	0.1	0.1	0.1	0.1
Gm11529	0.1	0.1	0.1	0.1	0.1	0.1	0.1	0.1	0.1	0.1	0.1	0.1	0.1	0.1	0.1	0.1	0.1	0.1
Gm11532	0.1	0.1	0.1	0.1	0.1	0.1	0.1	0.1	0.1	0.1	0.1	0.1	0.1	0.1	0.1	0.1	0.1	0.1
Gm11534	0.1	0.1	0.1	0.1	0.1	0.1	0.1	0.1	0.268285	0.1	0.1	0.1	0.1	0.1	0.872898	0.1	0.1	0.1
Gm11535	0.1	0.1	0.1	0.1	0.1	0.1	0.1	0.1	0.1	0.1	0.1	0.1	0.1	0.1	0.1	0.1	0.1	0.1
Gm11536	0.1	0.1	0.1	0.1	0.1	0.1	0.1	0.1	0.1	0.1	0.1	0.1	0.1	0.1	0.1	0.1	0.1	0.1
Gm11537	0.1	0.1	0.1	0.1	0.1	0.1	0.1	0.1	0.1	0.1	0.1	0.1	0.1	0.1	0.1	0.1	0.1	0.1
Gm11542	0.1	0.1	0.1	0.1	0.1	0.1	0.166468	0.12274	0.1	0.1	0.1	0.1	0.1	0.1	0.1	0.1	0.1	0.1
Gm11548	0.1	0.1	0.1	0.1	0.1	0.1	0.1	0.1	0.1	0.1	0.1	0.1	0.1	0.1	0.1	0.1	0.1	0.1
Gm11549	0.1	0.1	1.17102	1.46772	0.173	0.160594	0.440679	0.182644	0.404011	0.911808	0.104468	0.1	0.1	0.1	0.376847	0.338094	0.411047	0.856928
Gm11551	0.1	0.1	0.1	0.1	0.1	0.1	0.1	0.1	0.1	0.396115	0.605063	0.1	0.1	0.1	0.1	0.1	0.1	0.1
Gm11571	0.1	0.1	0.1	0.1	0.1	0.1	0.1	0.1	0.1	0.1	0.1	0.1	0.1	0.1	0.1	0.1	0.1	0.1
Gm11574	0.1	0.1	0.1	0.1	0.247269	0.1	0.1	0.104036	0.1	0.1	0.1	0.1	0.1	0.1	0.1	0.1	0.241718	0.494807
Gm11579	0.1	0.1	0.1	0.1	0.1	0.1	0.1	0.1	0.1	0.1	0.1	0.1	0.1	0.1	0.1	0.1	0.1	0.1
Gm11583	0.1	0.1	0.1	0.1	0.1	0.1	0.1	0.1	0.1	0.1	0.1	0.1	0.1	0.1	0.1	0.1	0.1	0.1
Gm11586	0.1	0.1	0.1	0.1	0.1	0.1	0.1	0.1	0.1	0.1	0.1	0.1	0.1	0.1	0.1	0.1	0.1	0.1
Gm11587	0.1	0.1	0.1	0.1	0.1	0.1	0.1	0.1	0.1	0.1	0.1	0.1	0.1	0.1	0.1	0.1	0.1	0.1
Gm11588	0.1	0.1	0.1	0.1	0.1	0.1	0.1	0.1	0.1	0.1	0.1	0.1	0.1	0.1	0.1	0.1	0.1	0.1
Gm11592	0.1	0.155228	0.1	0.1	0.1	0.1	0.1	0.1	0.1	0.1	0.1	0.1	0.1	0.1	0.1	0.1	0.1	0.1
Gm11607	2.77644	2.0964	0.1	0.1	0.1	0.1	0.1	0.1	0.1	0.1	0.1	0.1	0.1	0.1	0.1	0.1	0.1	0.1
Gm11608	0.1	0.1	0.1	0.1	0.1	0.1	0.1	0.1	0.1	0.1	0.1	0.1	0.1	0.1	0.1	0.1	0.1	0.1
Gm11611	0.819074	0.946002	0.1	0.1	0.297199	0.482016	2.40997	2.38201	0.122596	0.124535	0.114637	0.1	10.228	6.26014	0.127934	0.442152	4.235	4.66328
Gm11612	0.1	0.1	0.1	0.1	0.1	0.1	0.1	0.1	0.1	0.1	0.1	0.1	0.1	0.1	0.1	0.1	0.1	0.1
Gm11613	0.218533	0.264358	0.1	0.1	0.198779	0.1	0.1	0.1	0.1	0.1	0.160874	0.452302	0.1	0.1	0.1	0.1	0.1	0.1
Gm11614	0.1	0.1	0.1	0.1	0.133062	0.1	0.169915	0.1	0.1	0.1	0.1	0.1	0.1	0.1	0.1	0.1	0.1	0.1
Gm11615	0.1	0.1	0.1	0.1	0.1	0.1	0.171571	0.160831	0.1	0.1	0.1	0.1	0.1	0.1	0.1	0.1	0.1	0.1
Gm11626	0.1	0.1	0.1	0.1	0.1	0.1	0.1	0.1	0.1	0.1	0.220855	0.1	0.1	0.127623	0.1	0.1	0.1	0.1
Gm11629	0.1	0.1	0.1	0.1	0.312321	0.1	0.1	0.319829	0.1	0.10521	0.1	0.1	0.1	0.1	0.1	0.1	0.1	0.1
Gm11630	0.145916	0.13421	0.1	0.1	0.1	0.1	0.1	0.1	0.1	0.1	0.1	0.1	0.1	0.204497	0.1	0.1	0.1	0.1
Gm11632	0.1	0.1	0.1	0.1	0.1	0.1	0.1	0.206623	0.1	1.02605	0.1	0.1	0.1	0.1	0.343354	0.1	0.1	0.1
Gm11634	0.1	0.1	0.1	0.1	0.1	0.1	0.1	0.1	0.1	0.1	0.1	0.1	0.1	0.1	0.1	0.1	0.1	0.1
Gm11635	0.628795	0.186962	0.1	0.1	0.1	0.1	0.1	0.1	0.1	0.1	0.1	0.1	0.1	0.1	0.1	0.1	0.1	0.1
Gm11636	0.1	0.1	0.1	0.1	0.1	0.1	0.1	0.1	0.1	0.1	0.1	0.1	0.1	0.1	0.1	0.1	0.1	0.1
Gm11638	0.1	0.1	0.1	0.1	0.1	0.1	0.1	0.1	0.1	0.1	0.1	0.1	0.1	0.10676	0.1	0.1	0.1	0.1
Gm11640	0.192014	0.182786	0.1	0.1	0.1	0.1	0.1	0.1	0.1	0.1	0.1	0.1	0.1	0.1	0.1	0.1	0.1	0.1
Gm11642	0.1	0.115614	0.1	0.1	0.1	0.351675	0.229758	0.179739	0.548113	0.1	0.1	0.1	0.1	0.189108	0.193055	0.1	0.617337	0.410938
Gm11646	0.142566	0.1	0.1	0.1	0.1	0.1	0.289673	0.1	0.1	0.176581	0.1	0.1	0.1	0.1	0.1	0.1	0.1	0.1
Gm11650	0.1	0.1	0.1	0.1	0.958768	0.800471	0.776495	0.561435	25.1846	30.8293	0.1	0.1	5.75406	5.67054	0.1	0.1	0.1	0.159698
Gm11651	0.1	0.1	0.1	0.1	0.1	0.1	0.1	0.1	0.1	0.1	0.1	0.1	0.1	0.1	0.1	0.1	0.1	0.1
Gm11655	0.1	0.1	0.1	0.1	0.1	0.1	0.1	0.1	0.1	0.1	0.1	0.1	0.1	0.1	0.1	0.255436	0.1	0.1
Gm11656	0.1	0.1	0.1	0.1	0.145949	0.1	0.1	0.1	0.1	0.1	0.1	0.1	0.1	0.1	0.1	0.1	0.1	0.1
Gm11657	0.1	0.1	0.1	0.1	0.1	0.1	0.1	0.1	0.1	0.1	0.1	0.1	0.1	0.1	0.1	0.1	0.1	0.1
Gm11659	0.1	0.1	0.1	0.1	0.1	0.1	0.1	0.1	0.1	0.1	0.1	0.1	0.1	0.1	0.1	0.1	0.1	0.1
Gm11665	0.1	0.1	0.1	0.1	0.1	0.1	0.1	0.1	0.1	0.1	0.1	0.1	0.1	0.1	0.1	0.1	0.1	0.1
Gm11670	0.102307	0.1	0.1	0.1	0.1	0.139109	0.121791	0.1	0.1	0.1	0.1	0.1	0.1	0.1	0.1	0.1	0.1	0.1
Gm11672	0.141266	0.1	0.1	0.1	0.1	0.1	0.314496	0.1	0.1	0.1	0.1	0.1	0.1	0.1	0.1	0.1	0.1	0.1
Gm11674	0.1	0.1	0.1	0.1	0.1	0.1	0.1	0.1	0.1	0.1	0.1	0.1	0.1	0.1	0.1	0.1	0.1	0.1
Gm11680	0.1	0.1	0.1	0.1	0.1	0.1	0.1	0.1	0.1	0.1	0.1	0.1	0.1	0.1	0.1	0.1	0.1	0.1
Gm11681	0.1	0.1	0.1	0.1	0.1	0.1	0.1	0.1	0.1	0.1	0.1	0.1	0.1	0.1	0.1	0.1	0.1	0.1
Gm11682	0.1	0.1	0.1	0.1	0.1	0.1	0.1	0.1	0.1	0.1	0.163772	0.119339	0.1	0.1	0.1	0.1	0.1	0.1
Gm11683	0.1	0.1	0.1	0.1	0.1	0.1	0.1	0.1	0.1	0.1	0.1	0.1	0.1	0.1	0.1	0.1	0.1	0.1
Gm11684	0.1	0.1	0.1	0.1	0.1	0.1	0.1	0.1	0.1	0.1	0.1	0.1	0.1	0.1	0.1	0.1	0.1	0.1
Gm11685	0.1	0.1	0.1	0.1	0.1	0.1	0.1	0.1	0.1	0.1	0.1	0.1	0.1	0.1	0.1	0.1	0.1	0.1
Gm11690	0.1	0.1	0.1	0.1	0.1	0.1	0.1	0.1	0.1	0.1	0.1	0.1	0.1	0.1	0.1	0.1	0.1	0.1
Gm11691	0.1	0.1	0.1	0.1	0.1	0.1	0.1	0.1	0.1	0.1	0.1	0.1	0.1	0.1	0.1	0.1	0.1	0.1
Gm11695	0.291498	0.1	0.1	0.1	0.1	0.1	0.1	0.1	0.1	0.1	0.1	0.1	0.1	0.1	0.1	0.1	0.1	0.1
Gm11696	0.193704	0.668198	0.44711	0.355933	1.03272	0.485915	0.305128	0.748704	0.405649	0.430121	1.30613	1.44284	0.16697	0.525271	4.39825	2.84621	0.1	0.374473
Gm11697	0.1	0.1	0.1	0.1	0.1	0.1	0.1	0.1	0.1	0.1	0.1	0.1	0.1	0.1	0.1	0.1	0.1	0.1
Gm11705	0.1	0.1	0.1	0.1	0.1	0.1	0.1	0.1	0.1	0.1	0.1	0.1	0.1	0.1	0.1	0.1	0.1	0.1
Gm11706	0.1	0.1	0.1	0.1	0.1	0.1	0.1	0.14592	0.1	0.1	0.1	0.1	0.1	0.1	0.1	0.1	0.1	0.1
Gm11707	0.1	0.1	0.1	0.1	0.1	0.1	0.1	0.1	0.1	0.1	0.1	0.1	0.1	0.1	0.919357	0.313101	0.1	0.1
Gm11712	0.141338	0.1	0.1	0.1	0.1	0.1	0.1	0.1	0.1	0.1	0.1	0.1	0.1	0.1	0.1	0.1	0.1	0.1
Gm11713	0.1	0.1	0.1	0.1	0.11747	0.1	0.1	0.1	0.11245	0.1	0.1	0.1	0.1	0.1	0.1	0.1	0.1	0.1
Gm11714	0.1	0.1	0.1	0.1	0.1	0.1	0.1	0.1	0.1	0.1	0.1	0.1	0.1	0.1	0.1	0.1	0.1	0.1
Gm11715	0.1	0.1	0.1	0.1	0.1	0.1	0.1	0.1	0.1	0.1	0.1	0.1	0.1	0.1	0.1	0.1	0.1	0.1
Gm11716	0.1	0.1	0.1	0.1	0.1	0.1	0.1	0.1	0.1	0.187348	0.155037	0.166334	0.1	0.1	0.1	0.1	0.1	0.1
Gm11722	0.1	0.1	0.1	0.1	0.292001	0.1	0.274645	0.1	0.1	0.605463	0.237569	0.1	0.1	0.1	0.109129	0.1	0.1	0.1
Gm11723	0.1	0.1	0.1	0.1	0.1	0.1	0.1	0.1	0.1	0.1	0.1	0.1	0.1	0.1	0.1	0.252518	0.1	0.1
Gm11724	0.1	0.1	0.1	0.1	0.1	0.1	0.1	0.1	0.1	0.1	0.1	0.1	0.1	0.1	0.210986	0.1	0.1	0.1
Gm11725	0.1	0.1	0.1	0.1	0.1	0.1	0.1	0.1	0.1	0.1	0.1	0.1	0.1	0.1	0.1	0.1	0.1	0.1
Gm11728	0.1	0.1	0.1	0.1	0.1	0.1	0.1	0.1	0.1	0.1	0.1	0.1	0.1	0.1	0.1	0.1	0.1	0.1
Gm11729	0.1	0.1	0.1	0.1	0.1	0.1	0.1	0.1	0.1	0.1	0.1	0.1	0.1	0.1	0.1	0.1	0.1	0.1
Gm11730	0.1	0.469259	0.1	0.1	0.1	0.1	0.1	0.1	0.1	0.1	0.267932	0.763827	0.1	0.1	0.1	0.1	0.1	0.1
Gm11731	0.1	0.1	0.1	0.1	0.1	0.1	0.1	0.1	0.1	0.1	0.1	0.1	0.1	0.1	0.1	0.1	0.1	0.1
Gm11732	0.1	0.1	0.1	0.1	0.1	0.1	0.1	0.1	0.1	0.1	0.1	0.1	0.1	0.1	0.1	0.1	0.1	0.1
Gm11734	0.1	0.1	0.1	0.1	0.908911	0.814637	0.145696	0.133819	0.1	0.1	0.1	0.1	0.122465	0.1	0.1	0.1	0.1	0.1
Gm11738	0.155126	0.1	0.1	0.1	0.1	0.1	0.650923	0.47606	0.1	0.1	0.1	0.1	0.1	0.1	0.1	0.1	0.1	0.1
Gm11739	0.383884	0.434246	0.1	0.1	1.02868	0.684093	1.01461	1.58592	1.95694	0.830102	0.126029	0.134393	1.02585	0.45673	0.152728	0.293829	0.142697	0.361504
Gm11747	0.1	0.1	0.1	0.1	0.1	0.1	2.37408	2.76434	0.363306	0.584307	0.970661	1.14165	0.1	0.1	0.1	0.152237	0.1	0.1
Gm11748	0.1	0.1	0.1	0.1	0.116688	0.1	0.150626	0.105027	0.1	0.115179	0.1	0.1	0.1	0.1	0.364773	0.594693	0.1	0.1
Gm11749	0.1	0.1	0.1	0.1	0.1	0.1	0.1	0.1	0.1	0.1	0.1	0.1	0.1	0.1	0.1	0.1	0.1	0.1
Gm11750	0.1	0.1	0.1	0.1	0.1	0.1	0.1	0.1	0.1	0.1	0.1	0.1	0.1	0.1	0.1	0.1	0.1	0.1
Gm11751	0.1	0.1	0.1	0.1	0.1	0.1	0.1	0.1	0.1	0.1	0.1	0.1	0.1	0.1	0.1	0.1	0.1	0.1
Gm11752	0.1	0.1	0.1	0.1	0.1	0.1	0.379879	0.1	0.1	0.1	0.1	0.1	0.1	0.1	0.140001	0.1	0.1	0.1
Gm11753	0.1	0.1	0.1	0.1	0.1	0.1	0.331253	0.1	0.1	0.1	0.1	0.1	0.1	0.1	0.1	0.1	0.1	0.1
Gm11754	0.1	0.1	0.1	0.1	0.1	0.1	0.102204	0.1	0.1	0.1	0.1	0.1	0.1	0.1	0.1	0.1	0.1	0.1
Gm11755	0.1	0.1	0.1	0.1	0.1	0.1	0.1	0.1	0.1	0.1	0.1	0.1	0.1	0.1	0.107437	0.1	0.1	0.1
Gm11762	0.1	0.1	0.1	0.1	0.1	0.1	0.1	0.1	0.1	0.1	0.1	0.1	0.1	0.1	0.1	0.1	0.1	0.1
Gm11766	0.161533	0.102062	0.1	0.1	0.11207	0.200507	0.305135	0.280244	0.1	0.1	0.1	0.1	0.1	0.1	0.1	0.1	0.1	0.1
Gm11767	0.125183	0.1	0.1	0.1	1.54503	1.08153	1.03812	0.951986	0.231019	0.112524	0.396373	0.838205	0.1	0.1	0.114852	0.1	0.1	0.1
Gm11769	0.1	0.1	0.1	0.1	0.1	0.1	0.1	0.1	0.1	0.1	0.881763	0.949968	0.1	0.1	0.263331	0.1	0.1	0.1
Gm11770	0.1	0.1	0.1	0.1	0.1	0.1	0.1	0.1	0.1	0.1	0.1	0.1	0.1	0.1	0.1	0.1	0.1	0.132833
Gm11772	0.1	0.236551	0.1	0.1	0.93073	1.3048	0.619298	0.368811	0.861014	0.377944	0.305786	0.413494	0.555392	0.390481	0.31772	0.818723	0.1428	0.157529
Gm11773	0.1	0.1	0.1	0.1	0.1	0.1	0.1	0.1	0.1	0.1	0.1	0.1	0.1	0.1	0.1	0.1	0.1	0.1
Gm11775	0.1	0.1	0.1	0.1	0.1	0.1	0.1	0.1	0.1	0.1	0.1	0.1	0.1	0.1	0.1	0.1	0.1	0.1
Gm11782	0.1	0.1	0.1	0.1	0.1	0.1	0.1	0.1	0.1	0.1	0.1	0.1	0.1	0.1	0.1	0.1	0.1	0.1
Gm11788	0.1	0.1	0.1	0.1	0.130674	0.127526	0.1	0.1	0.1	0.1	0.11973	0.1	0.1	0.1	0.1	0.1	0.1	0.1
Gm11789	0.1	0.1	0.1	0.1	0.1	0.1	0.283479	0.1	0.1	0.1	0.1	0.1	0.1	0.1	0.1	0.1	0.1	0.1
Gm11791	0.1	0.1	0.1	0.1	0.1	0.1	0.1	0.1	0.1	0.1	0.1	0.1	0.1	0.1	0.1	0.1	0.1	0.1
Gm11795	0.1	0.1	0.1	0.1	0.1	0.1	0.1	0.1	0.1	0.1	0.1	0.1	0.1	0.1	0.1	0.1	0.1	0.1
Gm11802	0.1	0.1	0.1	0.1	0.1	0.1	0.1	0.1	0.1	0.1	0.1	0.1	0.1	0.1	0.1	0.1	0.1	0.1
Gm11815	0.1	0.1	0.1	0.1	0.1	0.1	0.1	0.1	0.1	0.1	0.1	0.1	0.1	0.1	0.1	0.1	0.1	0.1
Gm11816	0.1	0.1	0.1	0.1	0.1	0.1	0.24611	0.489583	0.1	0.1	0.261257	0.497726	0.1	0.1	0.1	0.1152	0.1	0.1
Gm11817	0.1	0.1	0.1	0.1	0.1	0.1	0.1	0.1	0.1	0.1	0.1	0.1	0.1	0.1	0.1	0.1	0.1	0.1
Gm11820	0.1	0.1	0.1	0.1	0.1	0.1	0.101354	0.1	0.1	0.1	0.1	0.1	0.1	0.1	0.1	0.1	0.1	0.1
Gm11823	0.1	0.1	0.1	0.1	0.1	0.1	0.1	0.1	0.1	0.1	0.1	0.1	0.1	0.1	0.1	0.1	0.1	0.1
Gm11827	0.264554	0.295379	0.1	0.1	0.347997	0.2041	0.200656	0.37109	0.1	0.1	0.427923	0.791351	0.1	0.1	0.303804	0.328444	0.1	0.1
Gm11831	0.144642	0.1	0.1	0.1	0.1	0.109868	0.1	0.1	0.1	0.180225	0.1	0.1	0.113873	0.1	0.1	0.1	0.1	0.1
Gm11832	0.106634	0.301039	0.1	0.1	0.1	0.1	0.1	0.1	0.1	0.1	0.1	0.1	0.1	0.1	0.1	0.1	0.1	0.1
Gm11837	0.518512	0.978061	0.632282	0.861699	0.317777	0.683165	1.35207	1.02632	0.875458	0.792126	0.228826	0.32099	0.33122	0.109961	0.1	0.1	0.1	0.102353
Gm11840	0.1	0.1	0.1	0.1	0.1	0.1	0.1	0.1	0.1	0.1	0.1	0.1	0.1	0.1	0.1	0.1	0.1	0.1
Gm11842	0.1	0.1	0.1	0.1	0.1	0.1	0.1	0.1	0.1	0.1	0.1	0.1	0.1	0.1	0.1	0.1	0.1	0.1
Gm11844	0.1	0.1	0.1	0.1	0.1	0.1	0.1	0.1	0.1	0.1	0.1	0.1	0.1	0.1	0.1	0.369702	0.1	0.1
Gm11846	0.1	0.1	0.1	0.1	0.1	0.1	0.1	0.1	0.1	0.1	0.1	0.1	0.1	0.1	0.1	0.1	0.1	0.1
Gm11851	0.1	0.1	0.1	0.1	0.1	0.1	0.1	0.1	0.1	0.1	0.1	0.1	0.1	0.1	0.1	0.1	0.1	0.1
Gm11861	0.1	0.1	0.1	0.1	0.1	0.1	0.1	0.1	0.1	0.1	0.1	0.1	0.1	0.1	0.1	0.1	0.1	0.1
Gm11867	0.1	0.1	0.1	0.1	0.1	0.1	0.1	0.1	0.1	0.1	0.1	0.1	0.1	0.1	0.1	0.1	0.1	0.1
Gm11872	0.1	0.1	0.1	0.1	0.1	0.1	0.124626	0.1	0.1	0.104162	0.1	0.1	0.1	0.1	0.1	0.1	0.1	0.1
Gm11884	0.1	0.1	0.1	0.1	0.1	0.1	0.1	0.1	0.1	0.1	0.1	0.1	0.1	0.1	0.1	0.1	0.1	0.1
Gm11899	0.1	0.1	0.1	0.1	0.1	0.168673	0.1	0.1	0.116132	0.1	0.1	0.1	0.1	0.1	0.1	0.1	0.1	0.1
Gm11906	0.1	0.1	0.1	0.1	0.1	0.101974	0.1	0.1	0.1	0.1	0.1	0.1	0.1	0.1	0.1	0.1	0.1	0.1
Gm11915	0.1	0.1	0.1	0.1	0.117347	0.1	0.1	0.121095	0.1	0.1	0.1	0.1	0.1	0.1	0.122177	0.1	0.1	0.1
Gm11916	0.1	0.1	0.1	0.1	0.1	0.1	0.1	0.1	0.1	0.1	0.1	0.1	0.1	0.1	0.1	0.1	0.1	0.1
Gm11917	0.1	0.1	0.1	0.1	0.1	0.1	0.1	0.1	0.1	0.1	0.1	0.1	0.1	0.1	0.1	0.1	0.1	0.1
Gm11924	0.1	0.1	0.1	0.1	0.1	0.1	0.1	0.1	0.1	0.1	0.1	0.1	0.1	0.1	0.1	0.1	0.1	0.1
Gm11934	0.1	0.1	0.1	0.1	0.1	0.1	0.1	0.1	0.1	0.1	0.1	0.1	0.1	0.1	0.1	0.1	0.1	0.1
Gm11940	0.1	0.228017	0.1	0.1	0.203737	0.1	0.1	0.267803	0.183904	0.201126	0.417739	0.1	0.191079	0.1	0.1	0.1	0.1	0.1
Gm11944	0.217457	0.311924	0.267426	0.157612	0.49815	0.349045	0.16053	0.1	0.117774	0.1	0.102838	0.1	0.1	0.1	0.1	0.196713	0.1	0.1336
Gm11946	0.1	0.1	0.1	0.1	0.221892	0.15284	0.1	0.1	0.1	0.1	0.112455	0.166638	0.1	0.152379	0.1	0.1	0.1	0.1
Gm11947	0.1	0.1	0.1	0.1	0.1	0.1	0.1	0.1	0.1	0.1	0.1	0.1	0.1	0.1	0.1	0.1	0.1	0.1
Gm11948	0.254467	0.249318	0.1	0.1	1.74496	1.35509	1.35502	1.33578	0.410029	0.363202	0.1	0.474432	0.254506	0.566723	0.1	0.1	0.531971	0.1
Gm11958	0.1	0.1	0.1	0.1	0.1	0.1	0.1	0.1	0.1	0.1	0.1	0.1	0.1	0.1	0.1	0.1	0.1	0.1
Gm11959	0.1	0.1	0.1	0.1	0.1	0.1	0.1	0.1	0.1	0.1	0.1	0.1	0.1	0.1	0.1	0.1	0.1	0.1
Gm11961	0.166154	0.118366	0.1	0.1	0.1	0.1	0.1	0.1	0.1	0.1	0.1	0.1	0.1	0.1	0.1	0.1	0.1	0.1
Gm11963	0.105368	0.191526	0.1	0.1	0.1	0.1	0.1	0.1	0.1	0.1	0.1	0.1	0.1	0.144584	0.1	0.1	0.1	0.1
Gm11967	0.1	0.1	0.1	0.1	0.1	0.1	0.1	0.1	0.1	0.1	0.1	0.1	0.1	0.1	0.1	0.1	0.1	0.1
Gm11973	0.1	0.133014	0.1	0.1	0.1	0.11715	0.1	0.1	0.1	0.1	0.1	0.1	0.1	0.1	0.120804	0.1	0.1	0.1
Gm11974	22.2011	20.9158	10.567	9.97655	21.0143	22.6957	13.7677	11.4527	10.2471	8.23534	5.12207	8.073	4.10907	5.91663	58.289	42.2452	2.88143	3.25137
Gm11981	0.1	0.1	0.1	0.1	0.1	0.1	0.1	0.1	0.1	0.1	0.1	0.1	0.1	0.1	0.1	0.1	0.1	0.1
Gm11985	0.1	0.1	0.1	0.1	0.1	0.1	0.1	0.326977	0.1	0.1	0.1	0.1	0.1	0.1	0.1	0.1	0.1	0.1
Gm11986	0.1	0.1	0.1	0.1	0.1	0.1	0.1	0.1	0.1	0.1	0.1	0.1	0.1	0.1	0.1	0.1	0.1	0.1
Gm11998	0.1	0.1	0.1	0.1	0.1	0.1	0.1	0.1	0.1	0.1	0.1	0.1	0.1	0.1	0.1	0.1	0.1	0.1
Gm11999	0.1	0.1	0.1	0.1	0.1	0.1	0.1	0.1	0.1	0.1	0.1	0.1	0.1	0.1	0.1	0.1	0.1	0.1
Gm12	0.1	0.1	0.1	0.1	0.1	0.1	0.1	0.1	0.1	0.1	0.1	0.1	0.1	0.1	0.1	0.1	0.1	0.1
Gm12000	0.1	0.1	0.1	0.1	0.1	0.1	0.1	0.1	0.1	0.1	0.1	0.1	0.1	0.1	0.1	0.1	0.1	0.1
Gm12002	0.1	0.1	0.1	0.1	0.1	0.1	0.1	0.1	0.1	0.1	0.615489	0.830831	0.1	0.1	0.1	0.1	0.1	0.1
Gm12018	0.1	0.1	0.1	0.1	0.1	0.1	0.1	0.1	0.1	0.1	0.1	0.1	0.1	0.1	0.1	0.1	0.1	0.1
Gm12022	0.1	0.1	0.1	0.1	0.1	0.1	0.1	0.1	0.1	0.1	0.1	0.1	0.1	0.1	0.1	0.1	0.1	0.1
Gm12023	0.1	0.1	0.1	0.1	0.1	0.1	0.1	0.1	0.1	0.1	0.1	0.1	0.1	0.1	0.1	0.1	0.1	0.1
Gm12027	0.1	0.1	0.1	0.1	0.1	0.1	0.1	0.1	0.1	0.1	0.1	0.1	0.1	0.1	0.1	0.1	0.1	0.1
Gm12031	0.1	0.1	0.1	0.1	0.1	0.1	0.1	0.1	0.1	0.1	0.1	0.1	0.1	0.1	0.1	0.1	0.1	0.1
Gm12037	0.1	0.1	0.1	0.1	0.1	0.1	0.111942	0.1	0.405251	0.1	0.1	0.1	0.138755	0.1	0.1	0.1	0.1	0.1
Gm12043	0.1	0.1	0.1	0.1	0.1	0.1	0.1	0.1	0.1	0.1	0.1	0.1	0.1	0.1	0.1	0.1	0.1	0.1
Gm12050	0.1	0.1	0.1	0.1	0.1	0.1	0.1	0.1	0.1	0.1	0.1	0.1	0.1	0.1	0.1	0.1	0.1	0.1
Gm12051	0.1	0.1	0.1	0.1	0.1	0.1	0.1	0.1	0.1	0.1	0.1	0.1	0.1	0.1	0.1	0.1	0.1	0.1
Gm12052	0.1	0.10562	0.1	0.1	0.568292	0.163638	0.1	0.1	0.1	0.1	0.1	0.1	0.1	0.1	0.1	0.1	0.1	0.1
Gm12055	0.1	0.1	0.1	0.1	0.1	0.1	0.1	0.1	0.1	0.1	0.1	0.1	0.1	0.1	0.1	0.1	0.1	0.1
Gm12056	0.1	0.1	0.1	0.1	0.1	0.1	0.1	0.1	0.1	0.1	0.1	0.1	0.1	0.1	0.1	0.1	0.1	0.1
Gm12059	0.204106	0.229086	0.1	0.1	0.1	0.1	0.278369	0.201925	0.1	0.1	0.1	0.1	0.1	0.1	0.1	0.1	0.1	0.1
Gm12060	0.102972	0.1	0.1	0.177604	0.1	0.1	0.1	0.1	0.1	0.1	0.1	0.1	0.1	0.1	0.1	0.1	0.1	0.1
Gm12061	0.1	0.1	0.1	0.1	0.1	0.1	0.1	0.1	0.1	0.1	0.1	0.1	0.1	0.1	0.1	0.1	0.1	0.1
Gm12063	0.1	0.1	0.1	0.1	0.1	0.1	2.48417	2.88484	0.1	0.1	0.1	0.1	0.1	0.1	0.1	0.1	0.1	0.105037
Gm12064	0.1	0.1	0.1	0.1	0.1	0.1	0.1	0.1	0.1	0.1	0.1	0.1	0.1	0.1	0.1	0.1	0.1	0.1
Gm12065	0.1	0.1	0.1	0.1	0.1	0.1	0.1	0.1	0.1	0.1	0.1	0.1	0.1	0.1	0.1	0.1	0.1	0.1
Gm12066	0.1	0.1	0.1	0.1	0.1	0.1	0.1	0.1	0.1	0.1	0.1	0.1	0.1	0.1	0.1	0.1	0.1	0.1
Gm12068	0.1	0.1	0.1	0.1	0.1	0.1	0.1	0.1	0.1	0.1	0.1	0.1	0.1	0.1	0.1	0.1	0.1	0.1
Gm12069	0.1	0.1	0.1	0.1	0.1	0.1	0.1	0.1	0.1	0.1	0.1	0.1	0.1	0.1	0.1	0.1	0.1	0.1
Gm12081	0.1	0.1	0.1	0.1	0.1	0.1	0.1	0.1	0.1	0.1	0.1	0.1	0.1	0.1	0.1	0.1	0.1	0.1
Gm12082	0.1	0.1	0.1	0.1	0.1	0.1	0.1	0.1	0.1	0.1	0.1	0.125163	0.1	0.1	0.1	0.1	0.1	0.1
Gm12088	0.1	0.1	0.1	0.1	0.1	0.1	0.1	0.1	0.1	0.1	0.1	0.1	0.1	0.1	0.1	0.1	0.1	0.1
Gm12089	0.1	0.1	0.1	0.1	0.440069	0.411437	0.1	0.107689	0.1	0.1	0.1	0.103271	0.100568	0.1	0.1	0.1	0.1	0.1
Gm12092	0.1	0.1	0.1	0.1	0.1	0.1	0.1	0.1	0.1	0.1	0.1	0.1	0.301955	0.334811	0.1	0.1	0.1	0.180604
Gm12100	0.642811	0.437097	0.1	0.1	0.1	0.1	0.1	0.1	0.1	0.104175	0.1	0.1	0.1	0.1	0.1	0.1	0.1	0.1
Gm12107	0.1	0.1	0.1	0.1	0.1	0.1	0.1	0.1	0.1	0.1	0.1	0.1	0.1	0.1	0.1	0.1	0.1	0.1
Gm12108	0.1	0.1	0.1	0.1	0.1	0.1	0.1	0.1	0.1	0.1	0.1	0.1	0.1	0.1	0.1	0.1	0.1	0.1
Gm12111	0.1	0.1	0.1	0.1	0.1	0.1	0.1	0.1	0.100688	0.1	0.1	0.1	0.1	0.1	0.1	0.1	0.1	0.1
Gm12114	0.1	0.315078	0.1	0.1	0.1	0.1	0.1	0.1	0.1	0.1	0.1	0.1	0.1	0.1	0.1	0.1	0.1	0.1
Gm12116	0.315665	0.178995	0.1	0.1	0.305524	0.408388	0.156605	0.602503	0.515623	0.1	0.1	0.1	0.116461	0.1	0.1	0.1	0.1	0.1
Gm12119	0.1	0.1	0.1	0.1	0.1	0.1	0.20415	0.1	0.1	0.1	0.1	0.1	0.1	0.1	0.1	0.1	0.1	0.1
Gm12120	0.1	0.1	0.1	0.1	0.1	0.1	0.128923	0.209476	0.256137	0.1	0.1	0.1	0.1	0.1	0.109002	0.1	0.1	0.1
Gm12121	0.1	0.1	0.1	0.1	0.1	0.1	0.1	0.1	0.1	0.1	0.1	0.1	0.1	0.1	0.1	0.1	0.1	0.1
Gm12122	0.1	0.1	0.1	0.1	0.1	0.1	0.1	0.1	0.1	0.1	0.1	0.1	0.1	0.1	0.1	0.1	0.1	0.1
Gm12126	0.1	0.1	0.1	0.1	0.1	0.1	0.1	0.1	0.1	0.1	0.1	0.1	0.1	0.1	0.1	0.1	0.1	0.1
Gm12127	0.1	0.1	0.1	0.1	0.1	0.1	0.1	0.1	0.1	0.1	0.1	0.1	0.1	0.1	0.1	0.1	0.1	0.1
Gm12128	0.1	0.1	0.1	0.1	0.1	0.1	0.1	0.1	0.1	0.1	0.1	0.1	0.1	0.1	0.1	0.1	0.1	0.1
Gm12130	0.1	0.1	0.1	0.1	0.1	0.1	0.1	0.1	0.1	0.1	0.1	0.1	0.1	0.1	0.1	0.1	0.1	0.1
Gm12132	0.1	0.1	0.1	0.1	0.1	0.1	0.1	0.1	0.1	0.1	0.1	0.1	0.1	0.1	0.1	0.1	0.1	0.1
Gm12139	0.500984	0.470241	0.1	0.1	0.1	0.1	0.1	0.1	0.1	0.1	0.1	0.1	0.1	0.228416	0.110743	0.1	0.1	0.1
Gm12144	0.1	0.1	0.1	0.1	0.1	0.1	0.307487	0.177569	0.1	0.1	0.1	0.1	0.1	0.1	0.1	0.1	0.1	0.1
Gm12145	0.1	0.1	0.1	0.1	0.1	0.1	0.1	0.1	0.1	0.1	0.1	0.1	0.1	0.1	0.1	0.1	0.1	0.1
Gm12146	0.1	0.1	0.1	0.1	0.1	0.1	0.1	0.1	0.1	0.1	0.1	0.1	0.1	0.1	0.1	0.1	0.1	0.1
Gm12147	0.1	0.1	0.1	0.1	0.1	0.1	0.1	0.1	0.1	0.1	0.1	0.1	0.1	0.1	0.1	0.1	0.1	0.1
Gm12148	0.1	0.1	0.1	0.1	0.1	0.1	0.1	0.1	0.1	0.1	0.1	0.1	0.1	0.1	0.1	0.1	0.1	0.1
Gm12150	0.1	0.1	0.1	0.1	0.1	0.1	0.1	0.1	0.1	0.1	0.1	0.1	0.1	0.1	0.1	0.1	0.1	0.1
Gm12153	0.1	0.1	0.1	0.1	0.1	0.1	0.1	0.1	0.1	0.1	0.1	0.1	0.1	0.1	0.1	0.1	0.1	0.1
Gm12154	0.1	0.1	0.1	0.1	0.1	0.1	0.1	0.1	0.1	0.1	0.1	0.1	0.1	0.1	0.1	0.1	0.1	0.1
Gm12158	0.1	0.1	0.1	0.1	0.1	0.1	0.1	0.1	0.1	0.1	0.1	0.1	0.1	0.1	0.1	0.1	0.1	0.1
Gm12159	0.1	0.1	0.1	0.1	0.1	0.1	0.1	0.1	0.1	0.1	0.1	0.1	0.1	0.1	0.1	0.1	0.1	0.1
Gm12160	0.1	0.1	0.1	0.1	0.1	0.1	0.1	0.1	0.1	0.1	0.1	0.1	0.1	0.1	0.1	0.1	0.1	0.1
Gm12162	0.1	0.1	0.1	0.1	0.1	0.1	0.1	0.1	0.1	0.1	0.1	0.1	0.1	0.1	0.1	0.1	0.1	0.1
Gm12167	0.1	0.1	0.1	0.1	0.1	0.1	0.1	0.1	0.1	0.1	0.1	0.1	0.1	0.1	0.1	0.1	0.1	0.1
Gm12171	0.1	0.1	0.1	0.1	0.1	0.1	0.1	0.1	0.1	0.1	0.1	0.1	0.1	0.1	0.1	0.1	0.1	0.1
Gm12195	0.1	0.112944	0.1	0.1	0.1	0.1	0.1	0.1	0.1	0.1	0.1	0.1	0.1	0.1	0.1	0.1	0.1	0.1
Gm12198	0.1	0.1	0.1	0.1	0.1	0.1	0.1	0.1	0.172638	0.1	0.1	0.1	0.103804	0.1	0.1	0.1	0.24804	0.1
Gm12199	0.1	0.1	0.1	0.1	0.1	0.1	0.1	0.1	0.1	0.1	0.1	0.1	0.1	0.1	0.1	0.1	0.1	0.1
Gm12200	0.1	0.1	0.1	0.1	0.1	0.1	0.1	0.1	0.1	0.1	0.1	0.1	0.1	0.1	0.1	0.1	0.1	0.1
Gm12204	0.1	0.1	0.1	0.1	0.1	0.1	0.118395	0.278241	0.1	0.1	0.1	0.1	0.1	0.1	0.1	0.1	0.1	0.1
Gm12205	0.1	0.1	0.1	0.1	0.348567	0.1	0.120915	0.203747	0.302135	0.1	0.1	0.1	0.1	0.1	0.1	0.1	0.1	0.1
Gm12207	0.68348	0.188706	0.1	0.1	0.682303	1.05163	1.32571	0.360016	0.759636	0.1	0.126821	0.275025	0.33923	0.1	0.334884	0.1	0.146668	0.327147
Gm12212	0.1	0.1	0.1	0.1	0.1	0.1	0.1	0.1	0.1	0.1	0.1	0.1	0.1	0.1	0.1	0.1	0.1	0.1
Gm12214	0.1	0.1	0.1	0.1	0.1	0.1	0.1	0.1	0.1	0.1	0.1	0.1	0.1	0.1	0.1	0.1	0.1	0.1
Gm12223	0.1	0.1	0.1	0.1	0.220371	0.137118	0.1	0.1	0.1	0.1	0.1	0.1	0.1	0.1	0.1	0.1	0.1	0.1
Gm12224	0.1	0.1	0.1	0.1	1.02865	0.899295	0.616941	0.484559	0.1	0.1	0.1	0.1	0.1	0.1	0.1	0.1	0.1	0.1
Gm12227	0.1	0.1	0.1	0.1	0.1	0.251312	0.1	0.1	0.127885	0.1	0.1	0.184028	0.251264	0.215347	0.1	0.1	0.1	0.1
Gm12236	0.1	0.1	0.1	0.1	0.1	0.1	0.1	0.1	0.1	0.1	0.1	0.1	0.1	0.1	0.1	0.1	0.1	0.1
Gm12238	0.928608	0.1	0.1	0.1	0.1	1.68443	0.1	0.1	0.1	0.1	0.1	0.1	0.1	0.1	0.1	0.1	0.1	0.1
Gm12239	0.1	0.1	0.1	0.1	0.1	0.1	0.1	0.1	0.1	0.1	0.1	0.1	0.1	0.1	0.1	0.1	0.1	0.1
Gm12243	0.1	0.1	0.1	0.1	0.1	0.1	0.1	0.1	0.1	0.1	0.1	0.1	0.1	0.1	0.1	0.1	0.1	0.1
Gm12246	0.341776	0.325952	0.1	0.1	0.266792	0.157961	0.1	0.1	0.243755	0.1	0.1	0.1	0.1	0.180436	0.1	0.1	0.1	0.1
Gm12249	0.1	0.1	0.1	0.1	0.1	0.1	0.1	0.1	0.1	0.1	0.1	0.1	0.1	0.1	0.1	0.1	0.1	0.1
Gm12256	0.1	0.1	0.1	0.1	0.1	0.1	0.1	0.1	0.1	0.1	0.1	0.1	0.1	0.1	0.1	0.1	0.1	0.1
Gm12257	0.1	0.1	0.1	0.1	0.1	0.1	0.1	0.1	0.1	0.1	0.1	0.1	0.1	0.1	0.1	0.1	0.1	0.1
Gm12259	0.1	0.1	0.1	0.1	0.130698	0.242587	0.1	0.1	0.1	0.1	0.1	0.11938	0.1	0.1	0.1	0.1	0.1	0.1
Gm12264	0.1	0.164598	0.1	0.1	2.39964	2.12732	0.354841	1.12206	0.776161	0.525544	0.614096	0.265491	0.76869	0.234002	0.1	0.1	0.1	0.1
Gm12265	0.1	0.1	0.1	0.1	0.1	0.1	0.1	0.1	0.1	0.1	0.1	0.1	0.1	0.1	0.1	0.1	0.1	0.1
Gm12272	0.1	0.1	0.1	0.1	0.1	0.1	0.1	0.1	0.1	0.1	0.1	0.1	0.1	0.1	0.1	0.1	0.1	0.1
Gm12273	0.1	0.1	0.1	0.1	0.1	0.1	0.1	0.1	0.1	0.1	0.1	0.1	0.1	0.1	0.1	0.1	0.1	0.1
Gm12278	0.1	0.1	0.1	0.1	0.1	0.1	0.1	0.1	0.1	0.1	0.1	0.1	0.1	0.1	0.1	0.1	0.1	0.1
Gm12279	1.93141	0.300278	0.1	0.1	0.905819	1.02174	1.73549	2.28334	0.734286	0.901422	1.60203	1.46312	0.415598	0.623576	1.229	0.174354	0.144395	0.313171
Gm12280	0.1	0.1	0.1	0.1	0.1	0.1	0.1	0.1	0.1	0.1	0.1	0.1	0.1	0.1	0.1	0.1	0.1	0.1
Gm12289	0.1	0.1	0.1	0.1	0.1	0.1	0.1	0.1	0.1	0.1	0.1	0.1	0.1	0.1	0.1	0.1	0.1	0.1
Gm12290	0.1	0.1	0.1	0.1	0.357281	0.11098	0.1	0.1	0.22676	0.304678	0.1	0.1	0.309211	0.1	0.1	0.1	0.103439	0.1
Gm12292	0.1	0.1	0.1	0.1	0.1	0.1	0.1	0.1	0.1	0.1	0.1	0.1	0.1	0.1	0.1	0.1	0.1	0.1
Gm12295	0.1	0.1	0.1	0.1	0.1	0.1	0.1	0.1	0.1	0.1	0.1	0.1	0.1	0.1	0.1	0.1	0.1	0.1
Gm12296	0.1	0.1	0.1	0.1	0.1	0.1	0.134528	0.1	0.1	0.1	0.1	0.1	0.1	0.1	0.1	0.1	0.1	0.1
Gm12298	0.1	0.1	0.1	0.1	0.1	0.1	0.1	0.1	0.1	0.1	0.1	0.1	0.1	0.1	0.1	0.1	0.1	0.1
Gm12299	0.1	0.1	0.1	0.1	0.1	0.1	0.1	0.1	0.1	0.1	0.1	0.1	0.1	0.1	0.1	0.1	0.1	0.1
Gm12300	0.1	0.1	0.1	0.1	0.1	0.1	0.1	0.1	0.1	0.1	0.1	0.1	0.1	0.1	0.1	0.1	0.1	0.1
Gm12301	0.1	0.1	0.1	0.1	0.1	0.1	0.1	0.1	0.1	0.1	0.1	0.1	0.1	0.1	0.1	0.1	0.1	0.1
Gm12302	0.1	0.1	0.1	0.1	0.1	0.1	0.1	0.1	0.1	0.1	0.1	0.1	0.1	0.1	0.1	0.1	0.1	0.1
Gm12305	0.1	0.1	0.1	0.1	0.1	0.1	0.1	0.1	0.1	0.1	0.1	0.1	0.1	0.1	0.1	0.1	0.1	0.1
Gm12315	0.1	0.1	0.1	0.1	0.1	0.1	0.1	0.1	0.1	0.1	0.1	0.1	0.1	0.1	0.1	0.1	0.1	0.1
Gm12316	0.1	0.394245	0.1	0.1	0.321102	0.309784	0.249873	0.295776	0.102037	0.107021	0.1	0.1	0.204751	0.336862	0.1	0.497024	0.1	0.1
Gm12319	0.53845	0.614309	0.1	0.1	2.37926	2.30458	1.84293	1.66995	0.387739	1.51046	0.774555	0.488898	1.69837	2.47626	3.26534	3.78594	0.405554	0.290483
Gm12320	0.1	0.1	0.1	0.1	0.1	0.1	0.1	0.1	0.1	0.1	0.1	0.1	0.1	0.1	0.1	0.1	0.1	0.1
Gm12324	0.1	0.1	0.1	0.1	0.1	0.1	0.1	0.1	0.1	0.1	0.1	0.1	0.1	0.1	0.1	0.1	0.1	0.1
Gm12325	0.1	0.1	0.1	0.1	0.1	0.1	0.1	0.1	0.1	0.1	0.1	0.1	0.1	0.1	0.1	0.1	0.1	0.1
Gm12326	0.1	0.1	0.1	0.1	0.1	0.1	0.130759	0.1	0.1	0.1	0.1	0.1	0.995593	1.4305	0.1	0.63944	2.42096	2.43544
Gm12333	0.1	0.1	0.1	0.1	0.1	0.1	0.1	0.1	0.1	0.1	0.1	0.1	0.1	0.1	0.1	0.1	0.1	0.1
Gm12336	0.1	0.1	0.1	0.1	0.1	0.1	0.1	0.1	0.1	0.1	0.1	0.1	0.1	0.1	0.1	0.1	0.1	0.1
Gm12339	0.1	0.1	0.1	0.1	0.1	0.1	0.1	0.1	0.1	0.1	0.1	0.1	0.1	0.1	0.1	0.1	0.1	0.1
Gm12343	0.1	0.1	0.1	0.1	0.1	0.1	0.1	0.1	0.1	0.1	0.1	0.1	0.1	0.1	0.1	0.1	0.1	0.1
Gm12347	0.1	0.1	0.1	0.1	0.1	0.1	0.1	0.1	0.1	0.1	0.1	0.1	0.1	0.1	0.1	0.1	0.1	0.1
Gm12348	0.1	0.1	0.1	0.1	0.1	0.1	0.1	0.1	0.1	0.1	0.1	0.1	0.1	0.1	0.1	0.1	0.1	0.160308
Gm12349	0.1	0.1	0.1	0.1	0.1	0.1	0.1	0.1	0.1	0.1	0.1	0.1	0.1	0.1	0.1	0.1	0.1	0.1
Gm12352	0.131591	0.185066	0.1	0.1	0.330661	1.03382	0.30988	0.374467	0.510721	0.1	0.362032	0.345498	0.1	0.1	0.175069	0.253174	0.240207	0.1
Gm12354	0.1	0.1	0.1	0.1	0.1	0.1	0.1	0.1	0.1	0.1	0.1	0.1	0.1	0.1	0.1	0.1	0.1	0.1
Gm12356	0.1	0.1	0.1	0.1	0.505896	0.494217	0.158261	0.462398	0.48937	0.1	0.1	0.1	0.10189	0.412655	0.196299	0.1	0.1	0.1
Gm12359	0.476801	0.197986	0.405522	0.272045	0.757376	1.07993	1.01143	0.876157	0.996817	0.29809	0.1	0.291898	0.477063	0.337567	0.383345	0.566659	0.241757	0.114134
Gm12364	0.1	0.1	0.1	0.1	0.1	0.1	0.1	0.1	0.1	0.1	0.1	0.1	0.1	0.1	0.1	0.1	0.1	0.1
Gm12367	0.1	0.1	0.1	0.1	0.1	0.1	0.367551	0.490866	0.1	0.349792	0.321903	0.1	0.173834	0.1	0.1	0.1	0.269453	0.381322
Gm12371	0.1	0.1	0.1	0.1	0.1	0.1	1.08006	0.531242	0.119926	0.1	0.1	0.1	0.122802	0.236523	0.1	0.1	0.1	0.17545
Gm12374	0.1	0.1	0.1	0.1	0.1	0.1	0.1	0.1	0.1	0.1	0.1	0.1	0.1	0.1	0.1	0.1	0.1	0.1
Gm12381	0.1	0.1	0.1	0.1	0.1	0.1	0.1	0.1	0.1	0.1	0.1	0.1	0.1	0.1	0.1	0.1	0.1	0.1
Gm12395	0.1	0.1	0.1	0.1	0.1	0.1	0.1	0.1	0.1	0.1	0.1	0.1	0.1	0.1	0.1	0.1	0.1	0.1
Gm12404	0.1	0.1	0.1	0.1	0.706364	0.515683	0.626193	1.48062	0.469381	0.17249	0.1	0.1	0.151952	0.120325	0.458484	0.256542	0.1	0.186579
Gm12405	0.1	0.1	0.1	0.1	0.376898	0.292756	0.289211	0.294298	0.1	0.1	0.1	0.1	0.1	0.1	0.1	0.260791	0.1	0.1
Gm12406	0.1	0.1	0.1	0.1	0.530407	0.50672	0.271818	0.1	0.1	0.1	0.1	0.1	0.1	0.1	0.1	0.1	0.1	0.1
Gm12408	0.1	0.1	0.1	0.1	0.1	0.1	0.106357	0.1	0.1	0.1	0.1	0.1	0.1	0.1	0.1	0.1	0.1	0.1
Gm12409	0.1	0.1	0.1	0.1	0.1	0.1	0.1	0.1	0.1	0.1	0.1	0.1	0.1	0.1	0.1	0.1	0.1	0.1
Gm12410	0.1	0.1	0.1	0.1	0.1	0.1	0.1	0.1	0.1	0.1	0.1	0.1	0.1	0.1	0.1	0.1	0.1	0.1
Gm12414	0.1	0.1	0.1	0.1	0.1	0.1	0.1	0.1	0.1	0.1	0.1	0.1	0.1	0.1	0.1	0.1	0.1	0.1
Gm12415	0.1	0.1	0.1	0.1	0.1	0.1	0.1	0.1	0.1	0.1	0.1	0.1	0.1	0.1	0.1	0.1	0.1	0.1
Gm12426	0.1	0.1	0.1	0.1	0.1	0.1	0.1	0.1	0.1	0.1	0.1	0.1	0.1	0.1	0.1	0.1	0.1	0.1
Gm12434	0.1	0.1	0.1	0.1	0.1	0.1	0.1	0.1	0.1	0.1	0.1	0.1	0.1	0.1	0.1	0.1	0.1	0.1
Gm12436	0.1	0.1	0.1	0.1	0.1	0.1	0.1	0.1	0.1	0.1	0.1	0.1	0.1	0.1	0.1	0.1	0.1	0.1
Gm12440	0.1	0.1	0.1	0.1	0.1	0.1	0.1	0.1	0.1	0.1	0.1	0.1	0.1	0.1	0.1	0.1	0.1	0.1
Gm12446	0.315716	0.1	0.1	0.1	0.1	0.1	0.141945	0.1	0.1	0.1	0.1	0.1	0.1	0.1	0.1	0.1	0.1	0.1
Gm12454	0.225623	0.353184	0.1	0.1	0.1	0.1	0.1	0.1	0.1	0.1	0.1	0.1	0.1	0.1	0.139791	0.202271	0.1	0.1
Gm12462	0.1	0.1	0.1	0.1	0.1	0.1	0.1	0.1	0.1	0.1	0.1	0.1	0.1	0.1	0.1	0.1	0.1	0.1
Gm12472	0.1	0.1	0.1	0.1	0.1	0.1	0.1	0.1	0.1	0.1	0.1	0.1	0.1	0.1	0.1	0.1	0.1	0.1
Gm12473	0.1	0.1	0.1	0.1	3.26639	3.35356	4.37161	4.32616	2.37325	3.16948	0.199983	0.133898	4.85546	5.81344	0.1	0.1	0.482682	1.12876
Gm12474	0.1	0.1	0.1	0.1	0.1	0.1	0.1	0.1	0.1	0.1	0.1	0.1	0.1	0.1	0.1	0.1	0.1	0.1
Gm12478	0.1	0.1	0.1	0.1	0.1	0.1	0.1	0.1	0.1	0.1	0.1	0.1	0.1	0.1	0.1	0.1	0.1	0.1
Gm12480	0.1	0.1	0.1	0.1	0.1	0.1	0.1	0.1	0.1	0.1	0.1	0.1	0.1	0.1	0.1	0.1	0.1	0.1
Gm12484	0.1	0.1	0.1	0.1	0.1	0.1	0.1	0.1	0.1	0.1	0.1	0.1	0.1	0.1	0.1	0.1	0.1	0.1
Gm12493	0.1	0.1	0.1	0.1	0.1	0.1	0.1	0.1	0.322847	0.1	0.1	0.1	0.1	0.1	0.1	0.1	0.1	0.1
Gm12496	0.1	0.1	0.1	0.1	0.1	0.1	0.1	0.1	0.1	0.1	0.1	0.1	0.1	0.1	0.1	0.1	0.1	0.1
Gm12498	0.1	0.1	0.1	0.1	0.1	0.1	0.1	0.1	0.1	0.1	0.1	0.1	0.1	0.1	0.1	0.1	0.1	0.1
Gm12500	0.1	0.1	0.1	0.1	0.398681	0.212937	0.1	0.1	0.10662	0.121808	0.1	0.1	0.1	0.1	0.1	0.12678	0.1	0.1
Gm12503	0.1	0.1	0.1	0.1	0.1	0.1	0.1	0.124018	0.1	0.1	0.260079	0.26618	0.1	0.1	0.1	0.1	0.1	0.1
Gm12505	0.1	0.1	0.1	0.1	0.1	0.1	0.1	0.1	0.1	0.1	0.1	0.1	0.1	0.1	0.1	0.1	0.1	0.1
Gm12506	0.1	0.1	0.1	0.1	0.1	0.1	0.1	0.1	0.1	0.1	0.1	0.1	0.1	0.1	0.1	0.1	0.1	0.1
Gm12510	0.1	0.1	0.1	0.1	0.1	0.1	0.1	0.1	0.1	0.1	0.1	0.1	0.1	0.1	0.1	0.1	0.1	0.1
Gm12511	0.1	0.1	0.1	0.1	0.1	0.1	0.1	0.1	0.1	0.1	0.1	0.1	0.1	0.1	0.1	0.1	0.1	0.1
Gm12514	0.1	0.1	0.1	0.1	0.1	0.1	0.1	0.1	0.1	0.1	0.1	0.1	0.1	0.1	0.1	0.1	0.1	0.1
Gm12519	0.1	0.1	0.1	0.1	0.1	0.1	0.1	0.1	0.1	0.1	0.1	0.1	0.1	0.1	0.1	0.1	0.1	0.1
Gm12521	0.1	0.1	0.1	0.1	0.1	0.1	0.1	0.1	0.1	0.1	0.1	0.1	0.1	0.1	0.1	0.1	0.1	0.1
Gm12522	0.136484	0.133337	0.531986	0.419537	0.1	0.1	0.1	0.1	0.1	0.1	0.1	0.1	0.1	0.1	0.1	0.179799	0.1	0.1
Gm12523	0.1	0.1	0.1	0.1	0.1	0.1	0.1	0.1	0.1	0.1	0.1	0.1	0.1	0.1	0.1	0.1	0.1	0.118494
Gm12524	0.1	0.1	0.1	0.1	0.1	0.1	0.1	0.1	0.1	0.1	0.1	0.1	0.1	0.1	0.1	0.1	0.1	0.1
Gm12525	0.1	0.1	0.1	0.1	0.15392	0.1	0.1	0.383358	0.1	0.1	0.1	0.217574	0.141537	0.1	0.1	0.1	0.151287	0.731767
Gm12526	0.1	0.1	0.1	0.1	0.1	0.1	0.142393	0.1	0.1	0.1	0.1	0.1	0.217508	0.1	0.1	0.1	0.1	0.120606
Gm12530	0.1	0.1	0.1	0.1	0.1	0.1	0.1	0.1	0.1	0.1	0.1	0.1	0.1	0.1	0.1	0.1	0.1	0.1
Gm12531	0.1	0.1	0.1	0.1	0.1	0.1	0.1	0.1	0.1	0.1	0.1	0.1	0.1	0.334111	0.1	0.1	0.1	0.1
Gm12532	0.1	0.1	0.1	0.1	0.1	0.1	0.1	0.1	0.1	0.1	0.1	0.1	0.1	0.1	0.1	0.1	0.1	0.1
Gm12534	0.1	0.1	0.1	0.1	0.289033	0.179223	0.1	0.1	0.1	0.1	0.1	0.1	0.1	0.1	0.1	0.1	0.1	0.1
Gm12536	0.1	0.1	0.1	0.1	0.1	0.1	0.1	0.1	0.1	0.1	0.1	0.1	0.1	0.1	0.1	0.1	0.1	0.1
Gm12542	0.1	0.1	0.1	0.1	0.1	0.1	0.166544	0.1	0.10047	0.1	0.1	0.1	0.251564	0.1	0.1	0.1	0.29519	0.1
Gm12569	0.343694	0.715451	0.1	0.1	0.1	0.1	0.1	0.1	0.1	0.1	0.1	0.1	0.1	0.1	0.1	0.1	0.1	0.1
Gm12576	0.1	0.1	0.1	0.1	0.1	0.1	0.1	0.1	0.1	0.1	0.1	0.1	0.1	0.1	0.1	0.1	0.1	0.1
Gm12580	0.1	0.1	0.1	0.1	0.1	0.1	0.1	0.1	0.1	0.1	0.1	0.1	0.1	0.1	0.1	0.1	0.1	0.1
Gm12589	0.1	0.1	0.1	0.1	0.1	0.1	0.1	0.1	0.1	0.1	0.1	0.1	0.1	0.1	0.11126	0.1	0.1	0.1
Gm12590	0.1	0.1	0.1	0.1	0.1	0.1	0.1	0.1	0.1	0.1	0.1	0.1	0.1	0.1	0.1	0.1	0.1	0.1
Gm12592	0.255034	0.311589	0.1	0.1	0.547075	0.507464	0.534005	0.683311	0.444755	0.133329	0.1	0.134922	0.322085	0.1	0.1	0.111378	0.241036	0.200173
Gm12594	0.1	0.1	0.1	0.1	0.1	0.1	0.1	0.1	0.1	0.1	0.1	0.1	0.1	0.1	0.1	0.1	0.1	0.1
Gm12596	0.1	0.1	0.1	0.1	0.1	0.1	0.1	0.1	0.1	0.1	0.1	0.1	0.1	0.1	0.1	0.1	0.1	0.1
Gm12600	0.1	0.1	0.1	0.1	0.1	0.1	0.1	0.1	0.1	0.1	0.1	0.1	0.1	0.1	0.1	0.1	0.1	0.1
Gm12602	0.1	0.1	0.1	0.1	0.1	0.1	0.1	0.1	0.1	0.1	0.1	0.1	0.1	0.1	0.1	0.1	0.1	0.1
Gm12603	0.1	0.1	0.1	0.1	0.1	0.1	0.1	0.1	0.1	0.1	0.1	0.1	0.1	0.1	0.1	0.1	0.1	0.1
Gm12606	0.1	0.1	0.1	0.1	0.1	0.1	0.1	0.1	0.1	0.1	0.1	0.1	0.1	0.1	0.1	0.1	0.1	0.1
Gm12609	0.1	0.1	0.1	0.1	0.1	0.1	0.1	0.196113	0.399525	0.1	0.1	0.1	0.1	0.1	0.1	0.1	0.1	0.1
Gm12610	0.1	0.1	0.1	0.1	0.1	0.1	0.1	0.113955	0.118029	0.1	0.1	0.167311	0.1	0.1	0.1	0.1	0.1	0.1
Gm12629	0.1	0.1	0.1	0.1	0.1	0.1	0.1	0.1	0.1	0.1	0.1	0.1	0.1	0.1	0.1	0.1	0.1	0.1
Gm12631	0.1	0.1	0.1	0.1	0.142024	0.1	0.1	0.116502	0.1	0.1	0.1	0.1	0.123721	0.1	0.1	0.1	0.1	0.1
Gm12637	0.1	0.1	0.1	0.1	0.1	0.1	0.1	0.1	0.1	0.1	0.1	0.1	0.1	0.1	0.1	0.1	0.1	0.1
Gm12648	0.1	0.1	0.1	0.1	0.1	0.1	0.1	0.1	0.1	0.1	0.1	0.1	0.1	0.1	0.1	0.1	0.1	0.1
Gm12649	0.1	0.1	0.1	0.1	0.1	0.1	0.1	0.1	0.1	0.1	0.1	0.1	0.1	0.1	0.1	0.1	0.1	0.1
Gm12655	0.354813	0.574236	0.1	0.1	2.04476	1.28736	0.549504	0.530186	0.683055	0.613661	0.771832	0.500532	0.811187	0.283965	0.204533	0.212888	0.169163	0.234238
Gm12660	0.1	0.1	0.1	0.1	0.1	0.1	0.1	0.1	0.1	0.1	0.1	0.1	0.1	0.1	0.1	0.1	0.1	0.1
Gm12665	0.1	0.1	0.1	0.1	0.1	0.1	0.1	0.1	0.1	0.1	0.1	0.1	0.1	0.1	0.1	0.1	0.1	0.1
Gm12668	0.1	0.1	0.1	0.1	0.1	0.1	0.1	0.1	0.1	0.1	0.1	0.1	0.1	0.1	0.1	0.1	0.1	0.1
Gm12670	0.1	0.1	0.1	0.1	0.1	0.1	0.1	0.1	0.1	0.1	0.1	0.1	0.1	0.1	0.1	0.1	0.1	0.1
Gm12676	0.1	0.1	0.1	0.1	0.1	0.389704	0.1	0.1	0.1	0.1	0.1	0.1	0.1	0.1	0.1	0.1	0.1	0.1
Gm12678	0.1	0.1	0.1	0.1	0.1	0.1	0.1	0.1	0.1	0.1	0.1	0.1	0.1	0.1	0.1	0.1	0.1	0.1
Gm12679	0.1	0.1	0.1	0.1	0.10339	0.1	0.176547	0.206779	0.1	0.1	0.1	0.1	0.1	0.1	0.1	0.1	0.1	0.1
Gm12680	0.1	0.1	0.1	0.1	0.1	0.1	0.1	0.1	0.1	0.1	0.1	0.1	0.1	0.1	0.1	0.1	0.1	0.1
Gm12681	0.1	0.1	0.1	0.1	0.1	0.1	0.1	0.1	0.1	0.1	0.1	0.1	0.1	0.1	0.1	0.1	0.1	0.1
Gm12682	0.1	0.1	0.1	0.1	0.1	0.1	0.1	0.1	0.1	0.1	0.1	0.1	0.1	0.1	0.1	0.1	0.1	0.1
Gm12688	1.5527	2.72842	0.1	0.1	0.1	0.1	0.1	0.1	0.1	0.1	0.1	0.1	0.1	0.1	0.1	0.1	0.1	0.1
Gm12690	0.169897	0.160273	0.1	0.1	0.1	0.1	0.1	0.1	0.1	0.1	0.1	0.1	0.1	0.1	0.1	0.1	0.1	0.1
Gm12694	0.1	0.1	0.1	0.1	0.1	0.1	0.1	0.1	0.1	0.1	0.1	0.1	0.1	0.1	0.1	0.1	0.1	0.1
Gm12701	0.1	0.1	0.1	0.1	0.1	0.1	0.1	0.1	0.1	0.1	0.1	0.1	0.1	0.1	0.1	0.1	0.1	0.1
Gm12702	0.1	0.126308	0.1	0.1	0.1	0.1	0.1	0.1	0.1	0.1	0.1	0.1	0.1	0.1	0.1	0.1	0.1	0.1
Gm12703	0.1	0.1	0.1	0.1	0.1	0.1	0.1	0.1	0.1	0.1	0.1	0.1	0.1	0.1	0.1	0.1	0.1	0.1
Gm12705	0.1	0.1	0.1	0.1	0.1	0.1	0.13378	0.1	0.1	0.1	0.1	0.1	0.1	0.1	0.1	0.1	0.1	0.1
Gm12707	0.1	0.1	0.1	0.1	0.1	0.1	0.1	0.1	0.1	0.1	0.1	0.1	0.1	0.1	0.1	0.1	0.1	0.1
Gm12708	0.1	0.1	0.1	0.1	0.1	0.1	0.1	0.1	0.1	0.1	0.1	0.1	0.1	0.1	0.1	0.468908	0.1	0.1
Gm12709	0.1	0.1	0.1	0.115422	0.83991	0.694251	0.860884	2.48741	0.490392	0.1	0.1	0.1	0.164524	0.1	0.1	0.1	0.1	0.1
Gm12711	0.1	0.1	0.1	0.1	0.1	0.1	0.1	0.1	0.1	0.1	0.1	0.1	0.1	0.1	0.1	0.1	0.1	0.1
Gm12714	0.1	0.1	0.1	0.1	0.1	0.1	0.1	0.1	0.1	0.1	0.1	0.1	0.1	0.1	0.1	0.1	0.1	0.1
Gm12718	0.1	0.1	0.1	0.1	0.1	0.1	0.1	0.1	0.1	0.1	0.1	0.1	0.1	0.1	0.31028	0.1	0.1	0.1
Gm12720	0.1	0.1	0.1	0.1	0.1	0.1	0.1	0.1	0.1	0.1	0.1	0.1	0.1	0.1	0.1	0.1	0.1	0.1
Gm12724	0.1	0.204183	0.1	0.1	0.1	0.1	0.1	0.1	0.1	0.1	0.1	0.1	0.1	0.1	0.1	0.1	0.1	0.1
Gm12729	0.1	0.1	0.1	0.1	0.1	0.1	0.1	0.1	0.1	0.1	0.1	0.1	0.1	0.1	0.1	0.1	0.1	0.1
Gm12730	0.1	0.1	0.1	0.1	0.1	0.1	0.1	0.1	0.1	0.1	0.1	0.1	0.1	0.1	0.1	0.1	0.1	0.1
Gm12735	0.148115	0.1	0.1	0.1	0.744347	0.256628	0.106445	0.186933	0.1	0.1	0.120036	0.126612	0.1	0.155158	0.1	0.1	0.1	0.1
Gm12737	0.1	0.1	0.1	0.1	0.177681	0.1	0.176597	0.1	0.1	0.1	0.1	0.144761	0.1	0.1	0.1	0.924239	0.1	0.1
Gm12743	0.1	0.13518	0.1	0.1	0.1	0.108564	0.1	0.1	0.1	0.1	0.1	0.1	0.1	0.1	0.1	0.1	0.1	0.1
Gm12744	0.1	0.1	0.1	0.1	0.1	0.1	0.1	0.1	0.1	0.1	0.1	0.1	0.1	0.1	0.1	0.1	0.1	0.1
Gm12746	0.301507	0.1	0.1	0.1	0.1	0.1	0.1	0.1	0.1	0.1	0.1	0.1	0.1	0.1	0.1	0.1	0.1	0.1
Gm12750	0.1	0.1	0.1	0.1	0.307248	0.403221	1.25376	1.51395	0.1	0.1	0.141315	0.1	0.1	0.478802	0.1	0.1	0.1	0.1
Gm12753	0.1	0.1	0.1	0.1	0.1	0.1	0.1	0.1	0.1	0.1	0.1	0.1	0.1	0.1	0.1	0.1	0.1	0.1
Gm12756	0.1	0.1	0.1	0.1	0.1	0.1	0.1	0.351606	0.1	0.1	0.1	0.1	0.1	0.1	0.1	0.1	0.1	0.1
Gm12758	0.1	0.1	0.1	0.1	0.165132	0.215745	0.213118	0.240799	0.185597	0.1	0.177295	0.454448	0.198265	0.112824	0.1	0.1	0.113755	0.107146
Gm12762	0.1	0.146821	0.1	0.1	0.1	0.1	0.1	0.1	0.1	0.1	0.1	0.1	0.154947	0.1	0.1	0.1	0.1	0.1
Gm12763	0.1	0.1	0.1	0.1	0.1	0.1	0.1	0.1	0.1	0.1	0.1	0.1	0.1	0.1	0.1	0.1	0.1	0.1
Gm12764	0.1	0.144064	0.1	0.1	0.1	0.196003	0.126458	0.650006	0.248231	0.254308	0.407069	0.77141	0.288087	0.1	0.478117	0.848834	0.1	0.1
Gm12766	0.1	0.1	0.1	0.1	0.1	0.1	0.1	0.1	0.1	0.1	0.1	0.1	0.1	0.1	0.1	0.1	0.1	0.1
Gm12781	0.1	0.1	0.1	0.1	0.885205	0.740112	0.1	0.1	0.735335	0.1	0.1	0.1	0.357793	0.1	0.1	0.1	0.179708	0.1
Gm12784	0.189053	0.1	0.1	0.1	0.1	0.1	0.1	0.1	0.1	0.1	0.1	0.1	0.1	0.1	0.1	0.1	0.1	0.1
Gm12786	0.1	0.1	0.1	0.1	0.1	0.1	0.125099	0.1	0.1	0.1	0.1	0.185116	0.1	0.361051	0.1	0.1	0.1	0.1
Gm12796	0.1	0.1	0.1	0.1	0.1	0.1	0.1	0.1	0.1	0.1	0.1	0.1	0.1	0.1	0.1	0.1	0.1	0.1
Gm12798	0.140385	0.1	0.1	0.1	0.1	0.1	0.1	0.1	0.1	0.1	0.1	0.1	0.1	0.1	0.1	0.1	0.1	0.1
Gm12801	0.1	0.1	0.1	0.1	0.1	0.1	0.1	0.1	0.1	0.1	0.1	0.1	0.1	0.1	0.1	0.1	0.1	0.1
Gm12802	0.1	0.1	0.1	0.1	0.1	0.1	0.1	0.1	0.1	0.1	0.1	0.1	0.1	0.1	0.1	0.1	0.1	0.1
Gm12811	0.1	0.1	0.1	0.1	0.1	0.1	0.1	0.1	0.1	0.1	0.1	0.1	0.1	0.1	0.1	0.1	0.1	0.1
Gm12823	0.1	0.1	0.1	0.1	0.1	0.1	0.1	0.1	0.1	0.1	0.1	0.1	0.1	0.1	0.1	0.1	0.1	0.1
Gm12827	0.1	0.1	0.1	0.1	0.1	0.1	0.1	0.1	0.1	0.1	1.2471	1.04141	0.429099	0.7092	0.1	0.1	0.887422	1.14672
Gm12828	0.1	0.1	0.1	0.1	0.1	0.1	0.1	0.1	0.1	0.1	0.1	0.1	0.1	0.1	0.1	0.1	0.1	0.1
Gm12829	0.1	0.1	0.1	0.1	0.1	0.1	0.1	0.1	0.1	0.1	0.1	0.1	0.1	0.1	0.1	0.1	0.1	0.1
Gm12840	0.1	0.1	0.1	0.1	0.1	0.151481	0.314944	0.222639	0.241659	0.1	0.356455	0.537756	0.1	0.1	0.1	0.1	0.1	0.1
Gm12841	1.07976	0.329595	0.1	0.1	4.67726	5.70063	4.79698	5.19309	4.85589	5.43353	0.648332	1.21614	2.97932	7.35913	11.9589	12.6214	0.777294	2.22946
Gm12843	0.1	0.1	0.1	0.1	0.413277	0.136674	0.1	0.1	0.1	0.1	0.602163	0.524832	0.490699	0.283186	0.32256	0.1	0.1	0.118322
Gm12847	0.1	0.138253	0.1	0.1	0.1	0.106015	0.1	0.21153	0.105726	0.1	0.1	0.1	0.1	0.1	0.1	0.1	0.1	0.1
Gm12853	0.1	0.1	0.1	0.1	0.1	0.1	0.1	0.1	0.1	0.1	0.1	0.1	0.1	0.1	0.1	0.1	0.1	0.1
Gm12860	0.1	0.1	0.1	0.1	0.1	0.1	0.1	0.1	0.1	0.1	0.1	0.1	0.1	0.1	0.1	0.1	0.1	0.1
Gm12861	0.1	0.1	0.1	0.1	0.1	0.1	0.1	0.1	0.1	0.1	0.1	0.1	0.1	0.1	0.1	0.1	0.1	0.1
Gm12862	0.1	0.1	0.1	0.1	0.1	0.1	0.1	0.1	0.1	0.1	0.1	0.1	0.1	0.1	0.1	0.1	0.1	0.1
Gm12863	0.1	0.1	0.1	0.1	0.1	0.1	0.1	0.1	0.135705	0.1	0.1	0.317976	0.1	0.1	0.146416	0.1	0.1	0.1
Gm12865	0.1	0.185257	0.1	0.1	0.1	0.1	0.1	0.1	0.1	0.1	0.235234	0.38788	0.1	0.1	0.1	0.1	0.1	0.1
Gm12866	0.1	0.1	0.1	0.1	0.1	0.1	0.1	0.1	0.1	0.1	0.1	0.128355	0.1	0.1	0.1	0.1	0.1	0.1
Gm12867	0.226614	0.108075	0.1	0.1	0.796492	0.331986	0.139613	0.1	0.1	0.1	2.31685	2.3984	0.166696	0.1	0.1	0.329723	0.1	0.1
Gm12868	0.12804	0.1	0.1	0.1	0.179317	0.168081	0.1	0.1	0.1	0.1	0.753311	0.744168	0.1	0.1	0.1	0.216676	0.1	0.1
Gm12869	0.1	0.1	0.1	0.1	0.1	0.1	0.1	0.1	0.122349	0.1	0.1	0.1	0.1	0.1	0.1	0.1	0.1	0.1
Gm12898	0.973686	0.855924	0.1	0.1	1.12889	1.15424	0.690888	1.07493	1.25237	1.62586	0.733048	0.518254	1.83933	1.42642	0.246446	0.282968	1.54067	1.36299
Gm12905	0.148052	0.132532	0.1	0.1	0.194822	0.549917	0.407037	0.518267	0.385816	0.473206	0.28287	0.157652	0.181215	0.19999	0.502823	0.402324	0.1	0.444454
Gm12907	0.1	0.1	0.1	0.1	0.1	0.1	0.1	0.1	0.1	0.1	0.1	0.1	0.1	0.1	0.1	0.1	0.1	0.1
Gm12909	0.1	0.1	0.1	0.1	0.1	0.1	0.1	0.1	0.1	0.1	0.1	0.1	0.1	0.1	0.1	0.1	0.1	0.1
Gm12910	0.1	0.1	0.1	0.1	0.1	0.1	0.1	0.1	0.1	0.1	0.1	0.1	0.1	0.1	0.1	0.1	0.1	0.1
Gm12911	0.1	0.1	0.1	0.1	0.1	0.1	0.1	0.1	0.1	0.1	0.1	0.1	0.1	0.1	0.1	0.1	0.1	0.1
Gm12914	0.1	0.1	0.1	0.1	0.1	0.1	0.1	0.1	0.1	0.1	0.1	0.1	0.1	0.1	0.1	0.1	0.1	0.1
Gm12915	0.1	0.1	0.1	0.1	0.1	0.1	0.1	0.197527	0.133116	0.156288	0.1	0.1	0.250006	0.1	0.1	0.1	0.302386	0.189699
Gm12916	0.1	0.1	0.1	0.1	0.1	0.1	0.1	0.1	0.1	0.1	0.1	0.1	0.1	0.1	0.1	0.1	0.1	0.1
Gm12923	0.1	0.1	0.1	0.1	0.1	0.1	0.1	0.1	0.1	0.1	0.1	0.1	0.1	0.1	0.1	0.1	0.1	0.1
Gm12925	1.20189	1.46296	0.1	0.1	0.410597	0.153938	0.294172	0.285085	0.1	0.489809	0.234366	0.237057	0.1	0.272507	0.1	0.1	0.1	0.1
Gm12927	0.1	0.151883	0.1	0.1	0.325196	0.1	0.266659	0.244613	0.1	0.1	0.1	0.1	0.102327	0.1	0.1	0.1	0.1	0.1
Gm12930	0.1	0.1	0.1	0.1	0.1	0.1	0.1	0.1	0.1	0.1	0.1	0.1	0.1	0.1	0.1	0.1	0.1	0.1
Gm12932	0.626108	0.368647	0.1	0.1	0.109322	0.154015	0.26728	0.1	0.155503	0.494338	0.1	0.149354	0.154387	0.229321	0.1	0.1	0.1	0.1
Gm12940	113.247	119.828	27.0513	13.798	101.982	94.3821	86.103	89.3678	84.014	31.9563	26.2226	30.4786	39.6388	25.5319	42.5934	30.4566	6.9883	12.4618
Gm12945	0.1	0.1	0.1	0.1	0.1	0.1	0.1	0.1	0.1	0.1	0.1	0.1	0.1	0.1	0.1	0.1	0.1	0.1
Gm12946	0.1	0.1	0.1	0.1	0.1	0.258506	0.111817	0.54655	0.1	0.1	0.23089	0.504059	0.1	0.1	0.354873	0.1	0.1	0.1
Gm12949	0.1	0.1	0.1	0.1	0.1	0.1	0.1	0.1	0.1	0.1	0.1	0.1	0.1	0.1	0.1	0.1	0.1	0.1
Gm12951	0.1	0.1	0.1	0.1	0.1	0.1	0.1	0.1	0.1	0.1	0.1	0.134059	0.1	0.1	0.1	0.1	0.1	0.1
Gm12953	0.1	0.1	0.1	0.1	0.1	0.1	0.1	0.1	0.1	0.1	0.1	0.1	0.1	0.1	0.1	0.1	0.1	0.1
Gm12958	0.1	0.1	0.1	0.1	0.1	0.1	0.1	0.1	0.1	0.1	0.398612	0.247855	0.1	0.1	0.1	0.1	0.1	0.1
Gm12962	0.1	0.1	0.1	0.1	0.1	0.1	0.1	0.1	0.1	0.1	0.1	0.1	0.1	0.1	0.1	0.1	0.1	0.1
Gm12963	0.1	0.1	0.1	0.1	2.11899	2.49064	0.237326	0.1	0.681863	0.470682	0.1	0.1	0.1	0.83786	0.1	0.1	0.1	0.106569
Gm12968	0.1	0.1	0.1	0.1	0.1	0.1	0.1	0.1	0.1	0.1	0.1	0.1	0.1	0.1	0.1	0.1	0.1	0.1
Gm12970	0.1	0.1	0.1	0.1	0.454149	0.129127	0.1	0.205567	0.1	0.1	0.1	0.1	0.125982	0.1	0.1	0.1	0.1	0.1
Gm12971	0.1	0.207284	0.1	0.1	0.1	0.1	0.1	0.1	0.1	0.1	0.1	0.1	0.1	0.1	0.1	0.1	0.1	0.1
Gm12972	0.1	0.1	0.1	0.1	0.1	0.1	0.1	0.1	0.1	0.1	0.1	0.1	0.1	0.1	0.1	0.1	0.1	0.1
Gm12973	0.1	0.1	0.1	0.1	0.1	0.1	0.1	0.1	0.1	0.1	0.1	0.1	0.1	0.1	0.1	0.1	0.1	0.1
Gm12974	0.1	0.1	0.1	0.1	0.1	0.1	0.1	0.1	0.1	0.1	0.1	0.1	0.1	0.1	0.1	0.1	0.1	0.1
Gm12976	0.1	0.108152	0.1	0.1	0.1	0.1	0.1	0.681398	0.599941	0.1	0.1	0.1	0.193785	1.09276	0.1	0.1	0.291806	0.1
Gm12977	0.1	0.1	0.1	0.1	0.1	0.1	0.1	0.1	0.1	0.1	0.1	0.1	0.1	0.1	0.367401	0.329625	0.1	0.112212
Gm12979	0.12412	0.1	0.1	0.1	0.1	0.1	0.1	0.170166	0.1	0.1	0.1	0.1	0.1	0.1	0.1	0.1	0.1	0.1
Gm12981	0.173265	0.247395	0.1	0.1	0.131064	0.1	0.201196	0.116832	0.1	0.503393	0.1	0.16785	0.1	0.468025	0.1	0.1	0.1	0.1
Gm12984	0.1	0.1	0.1	0.1	0.1	0.1	0.1	0.1	0.1	0.1	0.1	0.1	0.1	0.1	0.1	0.1	0.1	0.1
Gm12992	0.109704	0.11815	0.1	0.1	0.103628	0.209741	0.234148	0.51016	0.493811	0.579655	0.1	0.1	0.223327	0.223128	0.1	0.1	0.1	0.1
Gm12996	0.1	0.1	0.1	0.1	0.30072	0.1	0.299251	0.604736	0.1	0.1	0.1	0.1	0.1	0.1	0.1	0.1	0.1	0.1
Gm12999	0.531556	0.647477	0.1	0.1	0.1	0.181971	1.21747	0.568565	0.306676	0.424288	0.10596	0.16558	0.25025	0.314922	0.373141	0.209088	0.35085	0.1
Gm13001	0.1	0.1	0.1	0.1	0.1	0.1	0.1	0.1	0.1	0.1	0.1	0.1	0.1	0.1	0.1	0.1	0.1	0.1
Gm13003	0.1	0.1	0.1	0.1	0.1	0.1	0.1	0.1	0.1	0.1	0.1	0.1	0.1	0.1	0.1	0.1	0.1	0.1
Gm13008	0.1	0.1	0.1	0.1	0.1	0.1	0.1	0.1	0.1	0.1	0.1	0.1	0.1	0.1	0.1	0.1	0.1	0.1
Gm13010	0.1	0.1	0.1	0.1	0.1	0.1	0.1	0.1	0.1	0.1	0.1	0.1	0.1	0.1	0.1	0.1	0.1	0.1
Gm13012	0.681446	0.305716	0.1	0.1	0.1	0.1	0.137487	0.1	0.1	0.1	0.1	0.1	0.1	0.1	0.1	0.1	0.1	0.1
Gm13016	0.1	0.1	0.1	0.1	0.1	0.1	0.129516	0.1	0.1	0.1	0.1	0.1	0.1	0.1	0.1	0.1	0.1	0.1
Gm13017	0.1	0.1	0.1	0.1	0.1	0.1	0.1	0.1	0.1	0.1	0.1	0.1	0.1	0.1	0.1	0.1	0.1	0.1
Gm13021	0.1	0.1	0.1	0.1	0.1	0.1	0.1	0.1	0.1	0.1	0.1	0.1	0.1	0.1	0.1	0.1	0.1	0.1
Gm13025	0.1	0.1	0.1	0.1	0.1	0.1	0.1	0.1	0.1	0.1	0.1	0.1	0.1	0.1	0.1	0.1	0.1	0.1
Gm13026	0.1	0.1	0.1	0.1	0.1	0.1	0.1	0.1	0.1	0.1	0.1	0.1	0.1	0.1	0.1	0.1	0.1	0.1
Gm13027	0.1	0.1	0.1	0.1	0.1	0.1	0.1	0.1	0.1	0.1	0.1	0.1	0.1	0.1	0.1	0.1	0.1	0.1
Gm13028	0.1	0.1	0.1	0.1	0.183655	0.1	0.1	0.1	0.1	0.1	0.1	0.1	0.1	0.1	0.1	0.1	0.1	0.1
Gm13029	0.1	0.1	0.1	0.1	0.1	0.1	0.1	0.1	0.1	0.1	0.1	0.1	0.1	0.1	0.1	0.1	0.1	0.1
Gm13031	0.1	0.1	0.1	0.1	0.222457	0.124154	0.137183	0.1	0.186919	0.158517	0.1	0.1	0.684572	0.66404	0.1	0.378487	1.3674	1.09315
Gm13032	0.30708	0.221177	0.1	0.1	0.1	0.1	0.1	0.1	0.1	0.1	0.1	0.1	0.1	0.1	0.1	0.1	0.1	0.1
Gm13049	0.1	0.1	0.1	0.1	0.1	0.1	0.1	0.1	0.1	0.1	0.1	0.1	0.1	0.1	0.1	0.1	0.1	0.1
Gm13052	0.1	0.1	0.1	0.1	0.1	0.1	0.108569	0.1	0.1	0.1	0.1	0.1	0.1	0.1	0.1	0.1	0.1	0.1
Gm13053	0.1	0.1	0.1	0.1	0.1	0.1	0.1	0.1	0.1	0.1	0.1	0.1	0.1	0.1	0.1	0.1	0.1	0.1
Gm13054	0.1	0.1	0.1	0.1	0.1	0.1	0.152756	0.234267	0.1	0.1	0.1	0.1	0.1	0.234282	0.384021	0.1	0.1	0.1
Gm13055	0.1	0.1	0.1	0.1	0.1	0.1	0.1	0.1	0.1	0.1	0.1	0.1	0.1	0.1	0.1	0.1	0.1	0.1
Gm13056	0.111906	0.417544	0.1	0.1	0.1	0.1	0.1	0.1	0.1	0.1	1.36788	1.41737	0.1	0.1	0.1	0.1	0.1	0.1
Gm13061	0.114338	0.1	0.1	0.1	0.1	0.1	0.1	0.1	0.1	0.1	0.1	0.1	0.1	0.1	0.1	0.1	0.1	0.1
Gm13062	0.1	0.1	0.1	0.1	0.1	0.1	0.1	0.1	0.1	0.1	0.1	0.1	0.1	0.1	0.1	0.1	0.1	0.1
Gm13063	0.1	0.1	0.1	0.1	0.1	0.1	0.1	0.1	0.225356	0.110094	0.1	0.1	0.1	0.1	0.1	0.1	0.1	0.1
Gm13066	0.1	0.1	0.1	0.1	0.1	0.1	0.1	0.1	0.1	0.1	0.1	0.1	0.1	0.1	0.1	0.1	0.1	0.1
Gm13067	0.1	0.1	0.1	0.1	0.1	0.1	0.1	0.1	0.1	0.1	0.1	0.1	0.1	0.1	0.177278	0.1	0.1	0.1
Gm13068	0.19698	0.185393	0.1	0.1	1.06049	0.879374	0.294464	0.503208	0.108964	0.152534	0.199379	0.212028	0.129732	0.198177	0.277247	0.181499	0.1	0.1
Gm13070	0.1	0.1	0.1	0.1	0.110502	0.1	0.1	0.1	0.1	0.223996	0.1	0.1	0.108254	0.1	0.115687	0.1	0.1	0.1
Gm13073	0.1	0.1	0.1	0.1	0.1	0.1	0.1	0.1	0.1	0.1	0.1	0.200802	0.1	0.1	0.1	0.172055	0.1	0.1
Gm13074	0.1	0.1	0.1	0.1	0.1	0.1	0.1	0.1	0.1	0.1	0.1	0.1	0.1	0.1	0.1	0.1	0.1	0.1
Gm13075	0.1	0.1	0.1	0.1	0.1	0.1	0.1	0.1	0.1	0.1	0.1	0.1	0.1	0.1	0.1	0.1	0.1	0.1
Gm13091	0.1	0.1	0.1	0.1	0.1	0.1	0.118871	0.1	0.1	0.1	0.1	0.1	0.1	0.147799	0.1	0.1	0.1	0.1
Gm13093	0.1	0.1	0.1	0.1	0.1	0.1	0.1	0.114899	0.1	0.1	0.1	0.1	0.1	0.1	0.1	0.149099	0.1	0.1
Gm13096	0.1	0.1	0.1	0.1	0.1	0.1	0.1	0.1	0.1	0.1	0.1	0.1	0.1	0.1	0.1	0.1	0.1	0.1
Gm13097	0.1	0.1	0.1	0.1	0.1	0.1	0.1	0.1	0.1	0.1	0.1	0.1	0.1	0.1	0.1	0.1	0.1	0.1
Gm13110	2.51193	2.85941	0.1	0.1	3.32386	2.34215	0.1	0.1	0.1	0.1	0.1	0.1	0.1	0.1	0.1	0.1	0.1	0.1
Gm13111	0.1	0.1	0.1	0.1	4.94324	5.22035	0.240274	0.301573	1.02792	0.373163	0.149969	0.161568	0.110824	0.110115	0.1	0.139924	0.288477	0.475238
Gm13112	0.1	0.1	0.1	0.1	0.1	0.1	0.1	0.1	0.1	0.1	0.1	0.1	0.1	0.1	0.1	0.1	0.1	0.1
Gm13113	0.1	0.1	0.1	0.1	0.1	0.103418	0.1	0.1	0.1	0.1	0.1	0.1	0.1	0.1	0.1	0.1	0.1	0.1
Gm13115	0.1	0.1	0.1	0.1	0.1	0.1	0.1	0.1	0.1	0.1	0.1	0.1	0.1	0.1	0.1	0.1	0.1	0.1
Gm13133	0.1	0.1	0.1	0.1	0.158519	0.191489	0.1	0.1	0.1	0.1	0.1	0.1	0.1	0.1	0.1	0.1	0.1	0.1
Gm13134	0.159549	0.597912	0.1	0.1	0.116601	0.199302	0.1	0.1	0.1	0.1	0.102881	0.1	0.1	0.1	0.1	0.1	0.1	0.1
Gm13165	0.1	0.1	0.1	0.1	0.1	0.1	0.1	0.1	0.1	0.1	0.1	0.1	0.1	0.1	0.1	0.1	0.1	0.1
Gm13166	4.57277	4.52439	1.18547	1.50924	1.15376	0.558917	0.168365	0.303211	0.593573	0.844687	0.732364	0.729685	0.591666	0.505043	1.27381	0.875899	0.468398	0.768653
Gm13173	0.1	0.1	0.1	0.1	0.1	0.1	0.1	0.1	0.1	0.1	0.1	0.1	0.1	0.1	0.1	0.1	0.1	0.1
Gm13174	0.1	0.28979	0.1	0.1	0.1	0.1	0.1	0.1	0.1	0.1	0.1	0.1	0.1	0.1	0.1	0.1	0.1	0.1
Gm13175	0.1	0.1	0.1	0.1	0.1	0.1	0.1	0.1	0.1	0.1	0.1	0.1	0.156145	0.1	0.1	0.1	0.1	0.1
Gm13179	0.1	0.1	0.1	0.1	0.201571	0.362703	0.1	0.1	0.1	0.1	0.1	0.1	0.64703	0.297531	0.1	0.1	0.1	0.1
Gm13180	0.1	0.1	0.1	0.1	0.220852	0.201459	0.1	0.1	0.1	0.1	0.1	0.1	0.1	0.1	0.1	0.1	0.1	0.1
Gm13184	0.1	0.1	0.1	0.1	0.1	0.1	0.191028	0.1	0.1	0.1	0.1	0.1	0.1	0.134238	0.1	0.1	0.1	0.1
Gm13185	0.1	0.1	0.1	0.1	0.1	0.1	0.111617	0.1	0.1	0.1	0.1	0.1	0.1	0.1	0.1	0.1	0.1	0.1
Gm13187	0.1	0.1	0.1	0.1	0.1	0.1	0.140513	0.1	0.1	0.1	0.1	0.1	0.321135	0.1	0.1	0.505561	0.1	0.1
[truncated: 6,715 more rows]
