# Supplementary material for: Comprehensive Identification of Long Non-coding RNAs in Purified Cell Types from the Brain Reveals Functional LncRNA in OPC Fate Determination
Source: PLoS Genet. 2015 Dec 18;11(12):e1005669. doi: 10.1371/journal.pgen.1005669 (PMC4980008; doi:10.1371/journal.pgen.1005669)
Supplement: S4 Table — Each worksheet contains the analysis result calculated using the DAVID bioinformatics tool [70]. The worksheets are ordered by module size. (XLSX) [file pgen.1005669.s011.xlsx]

## Sheet: Module_3
Annotation Cluster 1	Enrichment Score: 92.37189790221646
Category	Term	Count	%	PValue	Genes	List Total	Pop Hits	Pop Total	Fold Enrichment	Bonferroni	Benjamini	FDR
GOTERM_CC_FAT	GO:0043233~organelle lumen	443	16.115	2.03305e-123	SURF6, MED24, REST, INTS3, SNORA65, SART3, WTAP, WDR74, CDCA8, INTS5, MAK16, MED26, LSM4, DHX30, IKBKAP, KRR1, EMG1, RCOR2, SRP54A, TAF4B, TAF4A, ISG20L2, SARS2, MED19, RCC2, MED17, MED18, PRKRIP1, NLE1, FDX1L, MYBBP1A, SDAD1, NHP2L1, AHCTF1, FOXH1, WDR55, NAT10, DHX9, YEATS4, NTF5, EME1, PEO1, NOLC1, PCNA, POP4, PARP1, PARP2, TAF1B, TAF1C, BCKDK, HNF1B, CRNKL1, GAR1, EZH2, TCOF1, PDIA6, PDIA4, D…	1611	1136	12504	3.02677	1.14867e-120	1.14867e-120	2.97795e-120
GOTERM_CC_FAT	GO:0070013~intracellular organelle lumen	442	16.0786	3.5712e-123	SURF6, MED24, REST, INTS3, SNORA65, SART3, WTAP, WDR74, CDCA8, INTS5, MAK16, MED26, LSM4, DHX30, IKBKAP, KRR1, EMG1, RCOR2, SRP54A, TAF4B, TAF4A, ISG20L2, SARS2, MED19, RCC2, MED17, MED18, PRKRIP1, NLE1, FDX1L, MYBBP1A, SDAD1, NHP2L1, AHCTF1, FOXH1, WDR55, NAT10, DHX9, YEATS4, NTF5, EME1, PEO1, NOLC1, PCNA, POP4, PARP1, PARP2, TAF1B, TAF1C, BCKDK, HNF1B, CRNKL1, GAR1, EZH2, TCOF1, PDIA6, PDIA4, D…	1611	1133	12504	3.02793	2.01773e-120	1.00886e-120	5.231e-120
GOTERM_CC_FAT	GO:0031974~membrane-enclosed lumen	451	16.406	4.4259e-123	SURF6, MED24, REST, INTS3, SART3, WTAP, SNORA65, WDR74, CDCA8, INTS5, MAK16, MED26, LSM4, DHX30, IKBKAP, KRR1, EMG1, RCOR2, SRP54A, TAF4B, TAF4A, ISG20L2, SARS2, NME4, MED19, TIMM8A1, RCC2, MED17, MED18, PRKRIP1, NLE1, FDX1L, MYBBP1A, SDAD1, NHP2L1, AHCTF1, CHCHD4, FOXH1, WDR55, CACYBP, NAT10, DHX9, YEATS4, NTF5, EME1, PEO1, NOLC1, PCNA, POP4, PARP1, PARP2, TAF1B, TAF1C, BCKDK, HNF1B, CRNKL1, GAR…	1611	1174	12504	2.98169	2.50063e-120	8.33544e-121	6.48294e-120
GOTERM_CC_FAT	GO:0031981~nuclear lumen	372	13.5322	6.97631e-114	RPP38, SURF6, SRP68, MED24, PDLIM1, REST, INTS3, SNORA65, SART3, WTAP, TAF7L, WDR74, CDCA8, SIN3A, INTS5, DDX11, MAK16, RBM8A, MED26, D19BWG1357E, LSM4, RPP30, ZFP330, IKBKAP, KRR1, GTPBP4, RARG, RCOR2, EMG1, SRP54A, BYSL, TAF4B, YY1, TAF4A, ISG20L2, MED19, NOP2, RCC2, PIAS4, ABT1, MED17, MED18, PRKRIP1, NLE1, PIAS2, SRP72, MYBBP1A, SDAD1, TADA3, LMNB1, LMNB2, NHP2L1, NOC3L, AHCTF1, CHEK1, BOP1, …	1611	883	12504	3.26991	3.94162e-111	9.85404e-112	1.02187e-110
GOTERM_CC_FAT	GO:0005730~nucleolus	190	6.9116	4.17584e-91	RPP38, XPO1, SURF6, SRP68, TBP, SRP19, SNORA65, WTAP, SETX, WDR74, ESF1, EBNA1BP2, CDCA8, SIN3A, MAK16, DDX11, WIBG, D19BWG1357E, RPP30, DDX21, ZFP330, ACIN1, GNL2, RDM1, GNL3, KRR1, GTPBP4, EMG1, BYSL, RRP8, ISG20L2, RRP9, ZFP593, MRTO4, RSL1D1, NVL, RCL1, PA2G4, NOP2, RCC2, ABT1, PRKRIP1, NLE1, SRP72, MYBBP1A, 2200002D01RIK, XRN2, SDAD1, NHP2L1, NOC3L, BOP1, LIN28A, PIN4, PPAN, DDX47, TCP11, WD…	1611	310	12504	4.75713	2.35935e-88	4.7187e-89	6.11665e-88
GOTERM_CC_FAT	GO:0005654~nucleoplasm	207	7.53001	2.03535e-44	SURF6, MED24, PDLIM1, INTS3, REST, WTAP, SART3, TAF7L, INTS5, RBM8A, MED26, LSM4, IKBKAP, RARG, RCOR2, SRP54A, TAF4B, YY1, TAF4A, MED19, ABT1, MED17, MED18, PIAS2, TADA3, NOC3L, CHEK1, BOP1, COIL, FOXH1, FRG1, WDHD1, YEATS4, SRA1, RYBP, PAXIP1, NOLC1, DCP1A, RNF2, RBPJ, PARP1, PARP2, TAF1B, TAF1C, HNF1B, COPS5, CRNKL1, GAR1, EZH2, DMAP1, DAXX, RPS19BP1, ASH2L, PRPF31, RBBP5, GM5643, CTBP2, RBBP4,…	1611	599	12504	2.68224	1.14997e-41	1.43746e-42	2.98132e-41
GOTERM_CC_FAT	GO:0044451~nucleoplasm part	168	6.11131	1.30841e-32	XPO1, SURF6, MED24, PDLIM1, CBX2, TBP, INTS3, REST, SART3, SMNDC1, TAF7L, KDM1A, DPY30, GTF2E1, GTF2E2, INTS5, OIP5, RBM8A, GATA6, MED26, EED, SRRM1, DDX20, RNF34, IKBKAP, RARG, RCOR2, SRP54A, YY1, TAF4B, TAF4A, ELL3, SUZ12, MED19, 2210409E12RIK, ABT1, MED17, MED18, SIX1, PIAS2, TADA3, NOC3L, COIL, ATF1, FOXH1, FRG1, NPM1, TEAD4, SNF8, TFDP1, YEATS4, TAF3, TAF6, TAF5, WDR5, TAF7, SRA1, RNPS1, CTR…	1611	513	12504	2.54182	7.3925e-30	6.16042e-31	1.91652e-29
Annotation Cluster 2	Enrichment Score: 72.52574254363228
Category	Term	Count	%	PValue	Genes	List Total	Pop Hits	Pop Total	Fold Enrichment	Bonferroni	Benjamini	FDR
GOTERM_CC_FAT	GO:0005730~nucleolus	190	6.9116	4.17584e-91	RPP38, XPO1, SURF6, SRP68, TBP, SRP19, SNORA65, WTAP, SETX, WDR74, ESF1, EBNA1BP2, CDCA8, SIN3A, MAK16, DDX11, WIBG, D19BWG1357E, RPP30, DDX21, ZFP330, ACIN1, GNL2, RDM1, GNL3, KRR1, GTPBP4, EMG1, BYSL, RRP8, ISG20L2, RRP9, ZFP593, MRTO4, RSL1D1, NVL, RCL1, PA2G4, NOP2, RCC2, ABT1, PRKRIP1, NLE1, SRP72, MYBBP1A, 2200002D01RIK, XRN2, SDAD1, NHP2L1, NOC3L, BOP1, LIN28A, PIN4, PPAN, DDX47, TCP11, WD…	1611	310	12504	4.75713	2.35935e-88	4.7187e-89	6.11665e-88
GOTERM_CC_FAT	GO:0043232~intracellular non-membrane-bounded organelle	496	18.0429	2.51776e-64	ALS2, XRCC5, KIFC1, GM6682, SURF6, RPL13, CROCC, XRCC6, STOML2, RANGAP1, WTAP, SNORA65, WDR74, CDCA8, MAK16, INCENP, STAG3, DHX30, KRR1, TADA2A, EMG1, VPS41, ISG20L2, NCAPD2, RCC2, NME1, WDR89, PRKRIP1, NLE1, MYBBP1A, SDAD1, NHP2L1, AHCTF1, RPS26, WDR55, DNMT3L, NAT10, DNMT3B, NUDC, CDC42EP5, DVL2, DHX9, RPSA, PCNT, EME1, PEO1, NOLC1, MCPH1, PCNA, POP4, PARP1, PARP2, TAF1B, TAF1C, GAR1, TCOF1, DA…	1611	1919	12504	2.00613	1.42253e-61	2.03219e-62	3.68795e-61
GOTERM_CC_FAT	GO:0043228~non-membrane-bounded organelle	496	18.0429	2.51776e-64	ALS2, XRCC5, KIFC1, GM6682, SURF6, RPL13, CROCC, XRCC6, STOML2, RANGAP1, WTAP, SNORA65, WDR74, CDCA8, MAK16, INCENP, STAG3, DHX30, KRR1, TADA2A, EMG1, VPS41, ISG20L2, NCAPD2, RCC2, NME1, WDR89, PRKRIP1, NLE1, MYBBP1A, SDAD1, NHP2L1, AHCTF1, RPS26, WDR55, DNMT3L, NAT10, DNMT3B, NUDC, CDC42EP5, DVL2, DHX9, RPSA, PCNT, EME1, PEO1, NOLC1, MCPH1, PCNA, POP4, PARP1, PARP2, TAF1B, TAF1C, GAR1, TCOF1, DA…	1611	1919	12504	2.00613	1.42253e-61	2.03219e-62	3.68795e-61
Annotation Cluster 3	Enrichment Score: 34.04440591304598
Category	Term	Count	%	PValue	Genes	List Total	Pop Hits	Pop Total	Fold Enrichment	Bonferroni	Benjamini	FDR
GOTERM_BP_FAT	GO:0006396~RNA processing	216	7.8574	1.3777e-70	RPP38, NAF1, LSM7, INTS3, WTAP, SART3, SART1, INTS5, RBM8A, U2AF1, RPP30, LSM4, LSM3, LSM2, LSM1, PAN2, RPP25, KRR1, GTPBP3, EMG1, AARS, NOP2, AQR, TRMT11, MRPL44, NHP2L1, BOP1, XAB2, MOV10, WDR55, FRG1, ISY1, PABPC1, UTP23, DHX8, TSEN54, GM6793, RPF1, NOP14, POP1, POP4, SNRNP27, SNRNP25, RPP40, ZMAT5, CRNKL1, GAR1, UTP18, UTP15, MLH1, TRMT1, YBX1, WDR36, NPM3-PS1, RRP1B, TRMT6, GPX4, TRMT5, TSEN…	1937	437	13588	3.46735	4.47064e-67	4.47064e-67	2.50248e-67
GOTERM_BP_FAT	GO:0006397~mRNA processing	118	4.29247	2.38955e-33	NCBP2, NCBP1, RNMT, SNRPD3, LSM7, SNRPD1, WTAP, SART1, SMNDC1, RBM8A, CLP1, U2AF1, SRRM1, LSM4, LSM3, DDX20, LSM2, LSM1, PABPN1, PAN2, SNRPA1, PHRF1, EFTUD2, DDX39, AQR, SNRPA, SNRPF, XRN2, NHP2L1, PPIL1, SNRPB2, XAB2, HNRNPL, HNRNPM, MOV10, TCP11, FRG1, HNRNPF, ISY1, HNRNPC, PABPC1, DDX41, DHX8, TSEN54, GM6793, RNPS1, SNW1, PPIE, PPIH, POP4, SNRNP27, HNRNPH1, CSTF1, SNRNP25, CRNKL1, ZMAT5, MLH1,…	1937	262	13588	3.15941	7.7541e-30	7.7541e-31	4.34042e-30
GOTERM_BP_FAT	GO:0016071~mRNA metabolic process	128	4.65624	6.55476e-33	NCBP2, NCBP1, RNMT, SNRPD3, LSM7, SNRPD1, WTAP, SART1, SMNDC1, RBM8A, CLP1, WIBG, U2AF1, SRRM1, LSM4, LSM3, DDX20, LSM2, LSM1, PABPN1, PAN2, SNRPA1, PHRF1, EFTUD2, DDX39, AQR, SNRPA, SNRPF, XRN2, NHP2L1, PPIL1, SNRPB2, XAB2, HNRNPL, HNRNPM, MOV10, TCP11, FRG1, HNRNPF, EIF3E, HNRNPD, ISY1, HNRNPC, PABPC1, DDX41, DHX8, TSEN54, GM6793, RNPS1, SNW1, PPIE, PPIH, DCP1B, DCP1A, POP4, SNRNP27, HNRNPH1, C…	1937	302	13588	2.97323	2.12702e-29	1.93365e-30	1.19062e-29
SP_PIR_KEYWORDS	mrna processing	109	3.96508	1.15952e-31	NCBP2, NCBP1, RNMT, SNRPD3, LSM7, SNRPD1, WTAP, SART1, SMNDC1, RBM8A, CLP1, U2AF1, SRRM1, LSM4, LSM3, LSM2, DDX20, LSM1, PABPN1, SNRPA1, EFTUD2, HNRNPU, DDX39, AQR, SNRPA, SNRPF, XRN2, NHP2L1, PPIL1, SNRPB2, XAB2, HNRNPM, TCP11, FRG1, HNRNPF, ISY1, HNRNPC, PABPC1, DDX41, DHX8, TSEN54, GM6793, RNPS1, SNW1, PPIE, PPIH, SNRNP27, HNRNPH1, CSTF1, SNRNP25, CRNKL1, ZMAT5, SKIV2L2, YBX1, PLRG1, DBR1, TSE…	2504	240	17854	3.2383	6.36579e-29	9.09398e-30	1.6917e-28
SP_PIR_KEYWORDS	mrna splicing	93	3.38305	5.97981e-30	NCBP2, NCBP1, ZMAT5, CRNKL1, SNRPD3, LSM7, SNRPD1, SKIV2L2, WTAP, SART1, YBX1, SMNDC1, PLRG1, RBM8A, U2AF1, SRRM1, LSM4, LSM3, LSM2, DDX20, LSM1, ZCCHC8, SNRPA1, PRPF31, GM5643, EFTUD2, SF1, PRPF3, CDC5L, PRPF4, SRPK1, SMN1, TTF2, HNRNPU, PRPF6, DDX39, EIF4A3, AQR, ESRP1, KHSRP, THOC6, SNRPA, SNRNP40, THOC5, ESRP2, SNRPF, THOC3, PRPF38A, PPP4R2, NHP2L1, PPIL1, 0610009D07RIK, SNRPB2, WBP11, XAB2, …	2504	191	17854	3.47177	3.28292e-27	4.10364e-28	8.72432e-27
GOTERM_BP_FAT	GO:0008380~RNA splicing	96	3.49218	1.19161e-29	NCBP2, NCBP1, SNRPD3, LSM7, SNRPD1, WTAP, SART1, SMNDC1, RBM8A, CLP1, U2AF1, LSM4, SRRM1, LSM3, DDX20, LSM2, LSM1, SNRPA1, EFTUD2, DDX39, AQR, SNRPA, SNRPF, NHP2L1, PPIL1, SNRPB2, XAB2, HNRNPM, TCP11, FRG1, HNRNPF, ISY1, PABPC1, HNRNPC, DDX41, DHX8, SNW1, RNPS1, GM6793, PPIE, PPIH, HNRNPH1, SNRNP27, SNRNP25, CRNKL1, ZMAT5, SKIV2L2, YBX1, PLRG1, PRMT7, PRMT5, DBR1, TSEN2, ZCCHC8, PRPF31, GM5643, S…	1937	201	13588	3.35043	3.86677e-26	2.97444e-27	2.16445e-26
GOTERM_CC_FAT	GO:0005681~spliceosome	69	2.51	4.21803e-29	CRNKL1, ZMAT5, SNRPD3, SNRPD1, SKIV2L2, SART1, SMNDC1, PLRG1, RBM8A, U2AF1, SRRM1, LSM4, LSM3, LSM2, DDX20, API5, ZCCHC8, SNRPA1, PRPF31, GM5643, EFTUD2, SF1, PRPF3, CDC5L, PRPF4, SMN1, TTF2, PRPF6, EIF4A3, AQR, SNRPA, SNRNP40, SNRPF, PRPF38A, NHP2L1, PPIL1, SNRPB2, XAB2, SF3B4, SF3B3, PRPF19, HNRNPM, GM8994, FRG1, HNRNPF, DHX15, ISY1, HNRNPC, PABPC1, DDX41, GEMIN6, RBM28, PPWD1, GEMIN5, BCAS2, D…	1611	124	12504	4.31898	2.38319e-26	1.83322e-27	6.17846e-26
KEGG_PATHWAY	mmu03040:Spliceosome	69	2.51	7.23951e-28	NCBP2, NCBP1, CHERP, CRNKL1, SNRPD3, LSM7, ZMAT2, SNRPD1, SART1, CTNNBL1, SMNDC1, DHX38, PLRG1, DDX23, RBM8A, PCBP1, U2AF1, LSM4, LSM3, ACIN1, LSM2, SNRPA1, PRPF31, GM5643, EFTUD2, PRPF3, CDC5L, PRPF4, HNRNPU, PRPF6, EIF4A3, AQR, SNRNP200, SNRPA, SNRNP40, SNRPF, THOC3, PRPF38A, NHP2L1, PPIL1, 0610009D07RIK, SNRPB2, WBP11, XAB2, SF3B4, SF3B3, SF3B2, PRPF19, HNRNPM, GM8994, USP39, DHX15, ISY1, DHX1…	789	124	5738	4.04679	1.28139e-25	1.28139e-25	8.89223e-25
SP_PIR_KEYWORDS	Spliceosome	66	2.40087	7.3181e-28	CRNKL1, ZMAT5, SNRPD3, SNRPD1, SKIV2L2, SART1, SMNDC1, PLRG1, RBM8A, U2AF1, SRRM1, LSM3, LSM2, DDX20, ZCCHC8, SNRPA1, PRPF31, GM5643, EFTUD2, SF1, PRPF3, CDC5L, PRPF4, SMN1, TTF2, HNRNPU, PRPF6, EIF4A3, AQR, SNRPA, SNRNP40, SNRPF, PRPF38A, NHP2L1, PPIL1, SNRPB2, XAB2, SF3B4, SF3B3, PRPF19, HNRNPM, GM8994, FRG1, HNRNPF, ISY1, HNRNPC, PABPC1, GEMIN6, DDX41, RBM28, PPWD1, GEMIN5, DHX8, BCAS2, GM6793…	2504	111	17854	4.23957	4.01764e-25	4.46404e-26	1.06768e-24
Annotation Cluster 4	Enrichment Score: 32.96473147695244
Category	Term	Count	%	PValue	Genes	List Total	Pop Hits	Pop Total	Fold Enrichment	Bonferroni	Benjamini	FDR
GOTERM_BP_FAT	GO:0034660~ncRNA metabolic process	123	4.47435	8.23688e-53	RPP38, NAF1, TARS2, MAEL, INTS3, EBNA1BP2, INTS5, CLP1, RPP30, RPP25, KRR1, YARS, CARS, GTPBP3, DARS, EMG1, AARS, RRP8, RRP9, SARS2, EARS2, RCL1, PA2G4, NOP2, TRMT11, RARS, HARS, YARS2, TFB1M, ELAC2, BOP1, LIN28A, LIN28B, KARS, TCP11, WDR55, FRG1, METTL1, NPM3, UTP23, TSEN54, TBL3, RARS2, MPHOSPH10, GARS, AARSD1, RPF1, TRNT1, NOP14, DDX56, POP1, WDR3, CARS2, POP4, RPP40, DDX51, VARS2, NARS, UTP18…	1937	202	13588	4.27149	2.67287e-49	8.90956e-50	1.49616e-49
GOTERM_BP_FAT	GO:0034470~ncRNA processing	96	3.49218	4.613e-41	RPP38, NAF1, INTS3, EBNA1BP2, INTS5, CLP1, RPP30, RPP25, KRR1, GTPBP3, EMG1, AARS, RRP8, RRP9, RCL1, PA2G4, NOP2, TRMT11, TFB1M, ELAC2, BOP1, LIN28A, LIN28B, TCP11, WDR55, FRG1, METTL1, NPM3, UTP23, TBL3, TSEN54, MPHOSPH10, RPF1, TRNT1, NOP14, DDX56, POP1, WDR3, POP4, RPP40, DDX51, GAR1, UTP18, DICER1, UTP15, TRMT1, FDXACB1, DCAF13, WDR36, NPM3-PS1, DKC1, DGCR8, RRP1B, TRMT6, CTU2, TRMT5, CDK5RAP…	1937	158	13588	4.26226	1.49692e-37	3.74229e-38	8.37911e-38
GOTERM_BP_FAT	GO:0022613~ribonucleoprotein complex biogenesis	88	3.20116	2.15139e-40	NAF1, CRNKL1, UTP18, GAR1, SURF6, GTPBP10, DICER1, UTP15, EIF2A, SMNDC1, DCAF13, EBNA1BP2, WDR36, PRMT7, RRP1B, DKC1, NPM3-PS1, RRN3, CLP1, PRMT5, LSM2, GNL2, FTSJ2, FTSJ3, KRR1, PRPF31, GTPBP4, EXOSC8, EXOSC9, EXOSC6, EMG1, EXOSC7, EXOSC4, NIP7, BYSL, EXOSC5, EXOSC2, EXOSC3, RRP8, ISG20L2, RRP9, SMN1, MRTO4, TARBP2, RCL1, EIF4A3, PA2G4, NOP2, TFB1M, NHP2, SDAD1, NHP2L1, UTP6, NOB1, WBP11, BOP1, …	1937	137	13588	4.50597	6.98126e-37	1.39625e-37	3.90782e-37
GOTERM_BP_FAT	GO:0042254~ribosome biogenesis	76	2.76464	2.3288e-37	NAF1, UTP18, GAR1, SURF6, GTPBP10, UTP15, EIF2A, DCAF13, EBNA1BP2, WDR36, RRP1B, DKC1, NPM3-PS1, RRN3, GNL2, FTSJ2, FTSJ3, KRR1, GTPBP4, EXOSC8, EXOSC9, EXOSC6, EMG1, EXOSC7, EXOSC4, NIP7, BYSL, EXOSC5, EXOSC2, EXOSC3, RRP8, ISG20L2, RRP9, MRTO4, RCL1, EIF4A3, PA2G4, NOP2, TFB1M, NHP2, SDAD1, NHP2L1, UTP6, NOB1, WBP11, BOP1, BMS1, FCF1, EXOSC10, MINA, DIMT1, MRPL10, GM8994, WDR55, FRG1, BRIX1, NP…	1937	112	13588	4.76016	7.55697e-34	1.07957e-34	4.23007e-34
GOTERM_BP_FAT	GO:0006364~rRNA processing	53	1.92797	7.34945e-28	NAF1, GAR1, UTP18, UTP15, DCAF13, EBNA1BP2, WDR36, DKC1, NPM3-PS1, RRP1B, FTSJ2, FTSJ3, KRR1, EXOSC8, EXOSC9, EXOSC6, EXOSC7, EMG1, EXOSC4, EXOSC5, EXOSC2, EXOSC3, RRP8, RRP9, EIF4A3, RCL1, PA2G4, NOP2, TFB1M, NHP2, UTP6, NOB1, WBP11, BOP1, FCF1, DIMT1, EXOSC10, GM8994, WDR55, FRG1, WDR12, NPM3, UTP23, TBL3, PDCD11, MPHOSPH10, FBL, RPF1, DIS3, NOP14, DDX56, WDR3, POP4, PES1, DDX51	1937	74	13588	5.02424	2.3849e-24	1.40288e-25	1.33496e-24
GOTERM_BP_FAT	GO:0016072~rRNA metabolic process	53	1.92797	2.06245e-27	NAF1, GAR1, UTP18, UTP15, DCAF13, EBNA1BP2, WDR36, DKC1, NPM3-PS1, RRP1B, FTSJ2, FTSJ3, KRR1, EXOSC8, EXOSC9, EXOSC6, EXOSC7, EMG1, EXOSC4, EXOSC5, EXOSC2, EXOSC3, RRP8, RRP9, EIF4A3, RCL1, PA2G4, NOP2, TFB1M, NHP2, UTP6, NOB1, WBP11, BOP1, FCF1, DIMT1, EXOSC10, GM8994, WDR55, FRG1, WDR12, NPM3, UTP23, TBL3, PDCD11, MPHOSPH10, FBL, RPF1, DIS3, NOP14, DDX56, WDR3, POP4, PES1, DDX51	1937	75	13588	4.95725	6.69266e-24	3.71814e-25	3.74627e-24
SP_PIR_KEYWORDS	rrna processing	43	1.56421	2.38865e-23	NAF1, GAR1, UTP18, UTP6, UTP15, WBP11, BOP1, FCF1, EXOSC10, DIMT1, DCAF13, GM8994, WDR55, DKC1, FRG1, WDR12, FTSJ3, UTP23, KRR1, PDCD11, EXOSC8, EXOSC9, EXOSC6, EXOSC7, EMG1, EXOSC4, EXOSC5, EXOSC2, MPHOSPH10, EXOSC3, RRP8, RRP9, SIRT1, RPF1, FBL, NOP14, DIS3, EIF4A3, PA2G4, DDX56, TFB1M, PES1, NHP2, DDX51	2504	59	17854	5.19658	1.31137e-20	8.19604e-22	3.48494e-20
SP_PIR_KEYWORDS	ribosome biogenesis	34	1.23681	2.77818e-19	NAF1, SDAD1, GAR1, GTPBP10, BOP1, FCF1, MINA, EBNA1BP2, DCAF13, DKC1, FRG1, BRIX1, WDR12, RSL24D1, GNL2, UTP23, KRR1, GTPBP4, TSR1, EMG1, NIP7, BYSL, MPHOSPH10, ISG20L2, RPF1, MRTO4, NOP14, RCL1, DDX56, NOP58, NOP56, PES1, NHP2, DDX51	2504	45	17854	5.38726	1.52522e-16	6.63139e-18	4.05326e-16
Annotation Cluster 5	Enrichment Score: 32.470339119953145
Category	Term	Count	%	PValue	Genes	List Total	Pop Hits	Pop Total	Fold Enrichment	Bonferroni	Benjamini	FDR
GOTERM_BP_FAT	GO:0006259~DNA metabolic process	193	7.02073	2.95648e-56	XRCC5, HMGN1, RAD51C, XRCC6, C230052I12RIK, RNASEH1, PTTG1, INTS3, XRCC1, PRIM1, SIN3A, PRIM2, H2AFX, POLL, POLI, LIG1, POLE, LIG3, RAD9B, LIG4, ESCO2, RAD1, RFC5, UHRF1, RFC4, RFC1, RFC2, TBRG1, RAD23B, RAD23A, MRE11A, CEP164, CHEK1, XAB2, BANF1, TK1, ACD, NTHL1, DNMT3B, RECQL4, PHB, EME1, RAD54L, RNF8, PEO1, PCNA, RAD54B, CHAF1A, PARP1, CHAF1B, PARP2, HELQ, POT1A, MLH1, MLH3, CDT1, FANCL, CCNE1…	1937	421	13588	3.21589	9.59377e-53	4.79689e-53	5.37019e-53
GOTERM_BP_FAT	GO:0006281~DNA repair	109	3.96508	5.53907e-35	HMGN1, XRCC5, C230052I12RIK, MORF4L2, XRCC6, PTTG1, INTS3, XRCC1, SETX, MUTYH, PMS2, H2AFX, PMS1, POLL, POLI, NUDT1, LIG1, NEIL2, POLE, LIG3, RAD9B, LIG4, ESCO2, RAD1, UHRF1, RAD17, XRN2, RAD23B, HMGB2, BLM, MRE11A, RAD23A, CHEK1, CEP164, TTC5, XAB2, NTHL1, ASF1A, TRP53, EME1, RAD54L, BRCA1, RNF8, DNA2, POLD1, A730098P11RIK, PCNA, RAD54B, PARP1, CHAF1A, CHAF1B, PARP2, KIF22, APLF, FAM175A, MLH1, …	1937	222	13588	3.44429	1.79743e-31	2.24679e-32	1.00613e-31
GOTERM_BP_FAT	GO:0006974~response to DNA damage stimulus	122	4.43798	1.59304e-31	HMGN1, XRCC5, MORF4L2, XRCC6, C230052I12RIK, PTTG1, INTS3, XRCC1, SETX, MUTYH, PMS2, H2AFX, TLK2, PMS1, POLL, POLI, NUDT1, LIG1, NEIL2, POLE, LIG3, RAD9B, LIG4, ESCO2, RAD1, MAPK1, UHRF1, TIMELESS, RAD17, XRN2, RAD23B, HMGB2, BLM, MRE11A, RAD23A, TIPIN, CHEK1, CEP164, CHEK2, TTC5, XAB2, ACD, ASF1A, NTHL1, TRP53, EME1, RAD54L, BRCA1, RNF8, DNA2, POLD1, A730098P11RIK, PCNA, RAD54B, CHAF1A, PARP1, C…	1937	287	13588	2.98197	5.1694e-28	4.30784e-29	2.89361e-28
SP_PIR_KEYWORDS	DNA damage	89	3.23754	2.40715e-26	XRCC5, APLF, FAM175A, C230052I12RIK, MORF4L2, XRCC6, MLH1, PTTG1, INTS3, XRCC1, SETX, FANCL, MUTYH, FANCI, NSMCE2, PMS2, H2AFX, FANCG, TLK2, FANCA, RTEL1, POLL, POLI, BRCC3, DDB1, LIG1, POLE, NEIL2, GTF2H4, LIG3, GTF2H3, MBD4, LIG4, RAD50, GTF2H1, RAD51, EYA3, RAD1, UHRF1, XPC, TIMELESS, RIF1, FANCD2, NHEJ1, RAD17, RAD23B, APEX2, UNG, RAD23A, MRE11A, MGMT, TIPIN, CHEK1, CEP164, BCCIP, TTC5, KIN, …	2504	194	17854	3.27107	1.32152e-23	1.10127e-24	3.51194e-23
SP_PIR_KEYWORDS	dna repair	83	3.01928	3.06014e-26	XRCC5, APLF, FAM175A, C230052I12RIK, MORF4L2, XRCC6, MLH1, PTTG1, INTS3, XRCC1, SETX, FANCL, MUTYH, FANCI, NSMCE2, PMS2, H2AFX, FANCG, FANCA, RTEL1, POLL, POLI, BRCC3, DDB1, LIG1, POLE, NEIL2, GTF2H4, LIG3, GTF2H3, MBD4, LIG4, RAD50, GTF2H1, RAD51, EYA3, RAD1, UHRF1, XPC, FANCD2, NHEJ1, RAD23B, APEX2, UNG, RAD23A, MRE11A, MGMT, CHEK1, BCCIP, CEP164, TTC5, KIN, SMUG1, XAB2, PRPF19, CHD1L, ERCC3, E…	2504	173	17854	3.42084	1.68002e-23	1.29232e-24	4.46462e-23
GOTERM_BP_FAT	GO:0033554~cellular response to stress	137	4.98363	7.83942e-24	HMGN1, XRCC5, MORF4L2, XRCC6, C230052I12RIK, INTS3, PTTG1, XRCC1, SETX, MUTYH, GAB1, PMS2, H2AFX, TLK2, PMS1, EIF2B5, POLL, ATG9B, POLI, NUDT1, LIG1, AARS, NEIL2, POLE, LIG3, RAD9B, LIG4, ESCO2, RAD1, MAPK1, UHRF1, TIMELESS, EIF2S1, ROR2, RAD17, XRN2, RAD23B, HMGB2, BLM, MRE11A, RAD23A, TIPIN, CHEK1, CEP164, CHEK2, TTC5, XAB2, ACD, ERO1L, ASF1A, NTHL1, CDC42EP5, TRP53, DHX9, EME1, RAD54L, BRCA1, …	1937	404	13588	2.37884	2.54389e-20	1.21138e-21	1.42396e-20
Annotation Cluster 6	Enrichment Score: 31.166490312040136
Category	Term	Count	%	PValue	Genes	List Total	Pop Hits	Pop Total	Fold Enrichment	Bonferroni	Benjamini	FDR
GOTERM_CC_FAT	GO:0005694~chromosome	151	5.49291	1.14381e-40	HMGN1, XRCC5, XPO1, XRCC6, MAEL, KNTC1, AURKC, CBX4, CBX2, RANGAP1, AURKB, CBX1, CBX7, TAF7L, PRIM1, CDCA8, SIN3B, SIN3A, OIP5, INCENP, PRIM2, EED, H2AFZ, STAG3, H2AFY, H2AFX, ZFP330, NUP37, NUP133, TADA2A, SGOL2, SGOL1, NCAPD2, RFC5, SUZ12, SUV420H2, REC8, MAD2L1, RFC4, RCC2, RFC1, SYCP3, RFC2, NUP43, LRPPRC, HMGB2, BLM, NEK2, TIPIN, AHCTF1, CHEK1, CEP164, BANF1, SPC24, ACD, HIST1H4A, CDYL2, SMA…	1611	378	12504	3.10055	6.4625e-38	7.18056e-39	1.67542e-37
GOTERM_CC_FAT	GO:0044427~chromosomal part	130	4.72899	3.34637e-36	HMGN1, XPO1, MAEL, CBX4, KNTC1, AURKC, RANGAP1, CBX2, AURKB, CBX1, CBX7, TAF7L, PRIM1, CDCA8, SIN3B, SIN3A, OIP5, INCENP, PRIM2, EED, H2AFZ, STAG3, H2AFY, ZFP330, NUP37, H2AFX, NUP133, SGOL2, SGOL1, RFC5, SUZ12, SUV420H2, REC8, MAD2L1, RFC4, RCC2, RFC1, SYCP3, RFC2, NUP43, BLM, NEK2, TIPIN, AHCTF1, CHEK1, SPC24, ACD, HIST1H4A, CDYL2, SMARCB1, DNMT3L, HIST1H4D, SKA1, ASF1B, DNMT3B, HELLS, ERCC6L, …	1611	318	12504	3.173	1.8907e-33	1.8907e-34	4.90166e-33
GOTERM_CC_FAT	GO:0000228~nuclear chromosome	56	2.0371	8.27186e-19	ZBTB32, MAEL, POT1A, MLH1, MLH3, PRIM1, SIN3B, INCENP, PRIM2, EED, STAG3, H2AFY, H2AFX, PHC1, NOL6, SGOL2, SGOL1, RING1, MCM2, RAD51, SUZ12, SUV420H2, REC8, SYCP3, DMC1, LRPPRC, NEK2, TIPIN, NUFIP1, POLA2, RPA1, RPA2, ACD, GM12657, SMARCB1, DNMT3L, BUB1, DNMT3B, TERF2, TERF1, MSH6, TCP1, ZFP57, TRIM28, WAPAL, SYCE2, SIRT6, SYCE1, TRIM24, SMC3, SUV39H2, SMARCC1, RNF2, A730098P11RIK, ALKBH1, TEX11	1611	121	12504	3.59216	4.6736e-16	3.11574e-17	1.21164e-15
Annotation Cluster 7	Enrichment Score: 24.54470289296897
Category	Term	Count	%	PValue	Genes	List Total	Pop Hits	Pop Total	Fold Enrichment	Bonferroni	Benjamini	FDR
GOTERM_BP_FAT	GO:0007049~cell cycle	210	7.63914	1.7321e-37	KIFC1, RAD51C, CROCC, AURKC, AURKA, AURKB, CDC16, PTTG1, WTAP, CDCA8, SIN3A, CUL7, DDX11, RSPH1, INCENP, VPS4B, CDCA2, STAG3, ZFP830, NUP37, H2AFX, TLK2, CDCA5, CDCA3, STAG1, ZC3HC1, ANAPC5, RAN, LIG1, LIG3, ESPL1, LIG4, ESCO2, NCAPD2, MAPK1, REC8, UHRF1, MAD2L1, RCC2, CNTROB, PRDM5, TBRG1, NUP43, NEK3, NEK2, MRE11A, AHCTF1, CHEK1, CEP164, CHEK2, RCC1, UHMK1, SAC3D1, FBXO5, SKA1, NUDC, MAP2K1, PC…	1937	611	13588	2.41104	5.62067e-34	9.36778e-35	3.14621e-34
SP_PIR_KEYWORDS	cell cycle	163	5.92943	5.79111e-33	KIFC1, MAEA, CROCC, DBF4, KNTC1, AURKC, PKMYT1, AURKA, AURKB, PTTG1, CDC16, WTAP, CDCA8, DDX11, OIP5, INCENP, CDCA2, VPS4B, STAG3, H2AFX, ZFP830, NUP37, TLK2, CDCA5, STAG1, CDCA3, ZC3HC1, ANAPC5, RAN, SGOL2, CHTF8, LIG1, SGOL1, LIG3, LIG4, WEE1, FOXN3, ESCO2, NCAPD2, MAPK1, UHRF1, MAD2L1, RCC2, TIMELESS, SYCP3, CNTROB, TBRG1, NUP43, RAD17, DSCC1, FZR1, NEK3, NEK2, STK11, TIPIN, AHCTF1, CHEK1, CEP…	2504	447	17854	2.60005	3.17932e-30	6.35864e-31	8.44901e-30
GOTERM_BP_FAT	GO:0000279~M phase	118	4.29247	1.40338e-29	KIFC1, RAD51C, MAEL, KNTC1, AURKB, CDC16, PTTG1, CDCA8, RSPH1, OIP5, INCENP, CDCA2, STAG3, PMS2, ZFP830, NUP37, H2AFX, CDCA5, STAG1, CDCA3, ZC3HC1, ANAPC5, RAN, SGOL2, SGOL1, MND1, ESPL1, WEE1, NCAPD2, REC8, MAD2L1, TIMELESS, RCC2, SYCP3, NUP43, FZR1, NEK3, NEK2, MRE11A, TIPIN, AHCTF1, ANLN, CEP164, ANAPC10, ANAPC11, RCC1, SPC24, SAC3D1, KATNA1, MNS1, FBXO5, SKA1, HELLS, NUDC, ERCC6L, MAP2K1, PCN…	1937	283	13588	2.92497	4.55398e-26	3.25284e-27	2.54913e-26
GOTERM_BP_FAT	GO:0022403~cell cycle phase	128	4.65624	9.63417e-29	KIFC1, RAD51C, DBF4, MAEL, KNTC1, AURKB, PTTG1, CDC16, CDCA8, SIN3A, RSPH1, OIP5, INCENP, CDCA2, STAG3, PMS2, ZFP830, NUP37, H2AFX, CDCA5, DNAJC2, STAG1, CDCA3, ZC3HC1, ANAPC5, RAN, SGOL2, SGOL1, MND1, ESPL1, WEE1, NCAPD2, REC8, MAD2L1, TIMELESS, RCC2, SYCP3, NUP43, FZR1, NEK3, NEK2, MRE11A, TIPIN, AHCTF1, CHEK1, ANLN, CEP164, ANAPC10, ANAPC11, RCC1, SPC24, SAC3D1, KATNA1, MNS1, FBXO5, SKA1, HELL…	1937	328	13588	2.73755	3.12629e-25	2.08419e-26	1.74996e-25
GOTERM_BP_FAT	GO:0022402~cell cycle process	143	5.20189	2.27812e-28	KIFC1, RAD51C, CEP72, DBF4, MAEL, KNTC1, AURKB, PTTG1, CDC16, CDCA8, SIN3A, RSPH1, OIP5, INCENP, CDCA2, STAG3, PMS2, ZFP830, NUP37, H2AFX, CDCA5, DNAJC2, STAG1, CDCA3, ZC3HC1, ANAPC5, RAN, SGOL2, SGOL1, MND1, ESPL1, WEE1, NCAPD2, REC8, MAD2L1, TIMELESS, RCC2, SYCP3, CNTROB, TBRG1, NUP43, FZR1, NEK3, NEK2, STK11, MRE11A, TIPIN, AHCTF1, CHEK1, CEP164, ANAPC10, ANLN, ANAPC11, RCC1, UHMK1, SPC24, SAC…	1937	393	13588	2.55252	7.39249e-25	4.62031e-26	4.138e-25
GOTERM_BP_FAT	GO:0051301~cell division	107	3.89232	4.0042e-23	KIFC1, MAEA, KNTC1, CDC16, PTTG1, AURKB, CDCA8, CDCA7, OIP5, INCENP, VPS4B, CDCA2, ZFP830, NUP37, CDCA5, STAG1, CDCA3, ZC3HC1, ANAPC5, PIK3CB, RAN, SGOL2, LIG1, SGOL1, LIG3, LIG4, WEE1, NCAPD2, MAD2L1, TIMELESS, RCC2, SYCP3, CNTROB, NUP43, FZR1, NEK3, NEK2, TIPIN, AHCTF1, ANLN, CEP164, ANAPC10, ANAPC11, RCC1, LLGL2, SPC24, SAC3D1, KATNA1, FBXO5, SKA1, HELLS, NUDC, ERCC6L, PARD6B, SYCE2, CDC23, CD…	1937	281	13588	2.67118	1.29936e-19	5.90619e-21	7.27328e-20
SP_PIR_KEYWORDS	cell division	100	3.63769	5.22489e-23	KIFC1, MAEA, KNTC1, CDC16, PTTG1, AURKB, CDCA8, CDCA7, OIP5, INCENP, VPS4B, CDCA2, ZFP830, NUP37, CDCA5, STAG1, CDCA3, ZC3HC1, ANAPC5, RAN, SGOL2, LIG1, SGOL1, LIG3, LIG4, WEE1, NCAPD2, MAD2L1, TIMELESS, RCC2, SYCP3, CNTROB, NUP43, FZR1, NEK3, NEK2, TIPIN, AHCTF1, ANLN, CEP164, ANAPC10, ANAPC11, RCC1, LLGL2, SPC24, SAC3D1, KATNA1, FBXO5, SKA1, HELLS, NUDC, ERCC6L, PARD6B, SYCE2, CDC23, CDC20, SYC…	2504	256	17854	2.78523	2.86847e-20	1.68733e-21	7.62292e-20
GOTERM_BP_FAT	GO:0007067~mitosis	81	2.94653	3.31745e-21	KIFC1, MAD1L1, KNTC1, CDC16, AURKB, PTTG1, CDCA8, SEH1L, OIP5, INCENP, CDCA2, ZFP830, NUP37, CDCA5, CDCA3, STAG1, CDC6, CDK1, CCNK, ZC3HC1, ANAPC5, RAN, SGOL1, CCNF, UBE2I, UBE2C, CDK2, WEE1, NCAPD2, MAD2L1, TIMELESS, SYCP3, RCC2, NSL1, BUB1B, HORMAD1, HAUS8, RUVBL1, NUP43, HAUS4, FZR1, HAUS5, NEK3, NEK2, HAUS1, TIPIN, AHCTF1, ANLN, CEP164, ANAPC10, ANAPC11, CEP55, RCC1, SPC24, NCAPH, SAC3D1, KAT…	1937	190	13588	2.99059	1.07651e-17	4.30605e-19	6.02586e-18
GOTERM_BP_FAT	GO:0000280~nuclear division	81	2.94653	3.31745e-21	KIFC1, MAD1L1, KNTC1, CDC16, AURKB, PTTG1, CDCA8, SEH1L, OIP5, INCENP, CDCA2, ZFP830, NUP37, CDCA5, CDCA3, STAG1, CDC6, CDK1, CCNK, ZC3HC1, ANAPC5, RAN, SGOL1, CCNF, UBE2I, UBE2C, CDK2, WEE1, NCAPD2, MAD2L1, TIMELESS, SYCP3, RCC2, NSL1, BUB1B, HORMAD1, HAUS8, RUVBL1, NUP43, HAUS4, FZR1, HAUS5, NEK3, NEK2, HAUS1, TIPIN, AHCTF1, ANLN, CEP164, ANAPC10, ANAPC11, CEP55, RCC1, SPC24, NCAPH, SAC3D1, KAT…	1937	190	13588	2.99059	1.07651e-17	4.30605e-19	6.02586e-18
GOTERM_BP_FAT	GO:0000087~M phase of mitotic cell cycle	82	2.9829	3.54598e-21	KIFC1, MAD1L1, KNTC1, CDC16, AURKB, PTTG1, CDCA8, SEH1L, OIP5, INCENP, CDCA2, NUP37, ZFP830, CDCA5, CDCA3, STAG1, CDC6, CDK1, CCNK, ZC3HC1, ANAPC5, RAN, SGOL1, CCNF, UBE2I, UBE2C, CDK2, WEE1, NCAPD2, MAD2L1, TIMELESS, SYCP3, RCC2, NSL1, BUB1B, HORMAD1, HAUS8, RUVBL1, NUP43, HAUS4, FZR1, HAUS5, NEK3, NEK2, HAUS1, TIPIN, AHCTF1, ANLN, CEP164, ANAPC10, ANAPC11, CEP55, RCC1, SPC24, NCAPH, SAC3D1, KAT…	1937	194	13588	2.96509	1.15067e-17	4.42566e-19	6.44097e-18
SP_PIR_KEYWORDS	mitosis	77	2.80102	8.15218e-21	KIFC1, MAD1L1, KNTC1, CDC16, AURKB, PTTG1, KIF2C, CDCA8, SEH1L, OIP5, INCENP, CDCA2, ZFP830, NUP37, CDCA5, CDCA3, STAG1, CDC6, CDK1, CCNK, ZC3HC1, ANAPC5, RAN, SGOL1, CCNF, UBE2I, UBE2C, CDK2, WEE1, NCAPD2, MAD2L1, TIMELESS, RCC2, NSL1, BUB1B, HAUS8, RUVBL1, NUP43, HAUS4, FZR1, HAUS5, NEK3, NEK2, HAUS1, TIPIN, AHCTF1, ANLN, CEP164, ANAPC10, ANAPC11, CEP55, RCC1, SPC24, NCAPH, SAC3D1, KATNA1, BUB1…	2504	179	17854	3.06718	4.47555e-18	2.13121e-19	1.18937e-17
GOTERM_BP_FAT	GO:0000278~mitotic cell cycle	94	3.41943	8.35184e-21	KIFC1, MAD1L1, E2F4, DBF4, KNTC1, AURKA, CDC16, AURKB, PTTG1, CDCA8, SIN3A, SEH1L, OIP5, INCENP, CDCA2, NUP37, ZFP830, CDCA5, DNAJC2, STAG1, CDCA3, CDC6, CDK1, CCNK, ZC3HC1, ANAPC5, ANP32B, RAN, SGOL1, CCNF, UBE2I, UBE2C, CDK2, WEE1, NCAPD2, TAF10, MAD2L1, TIMELESS, RCC2, SYCP3, NSL1, PRDM5, MDM2, BUB1B, HORMAD1, HAUS8, RUVBL1, NUP43, HAUS4, FZR1, HAUS5, NEK3, NEK2, HAUS1, TIPIN, AHCTF1, CHEK1, A…	1937	244	13588	2.70249	2.71017e-17	1.00377e-18	1.51704e-17
GOTERM_BP_FAT	GO:0048285~organelle fission	81	2.94653	4.83022e-20	KIFC1, MAD1L1, KNTC1, CDC16, AURKB, PTTG1, CDCA8, SEH1L, OIP5, INCENP, CDCA2, ZFP830, NUP37, CDCA5, CDCA3, STAG1, CDC6, CDK1, CCNK, ZC3HC1, ANAPC5, RAN, SGOL1, CCNF, UBE2I, UBE2C, CDK2, WEE1, NCAPD2, MAD2L1, TIMELESS, SYCP3, RCC2, NSL1, BUB1B, HORMAD1, HAUS8, RUVBL1, NUP43, HAUS4, FZR1, HAUS5, NEK3, NEK2, HAUS1, TIPIN, AHCTF1, ANLN, CEP164, ANAPC10, ANAPC11, CEP55, RCC1, SPC24, NCAPH, SAC3D1, KAT…	1937	197	13588	2.88433	1.56741e-16	5.40485e-18	8.77368e-17
Annotation Cluster 8	Enrichment Score: 23.67159458060233
Category	Term	Count	%	PValue	Genes	List Total	Pop Hits	Pop Total	Fold Enrichment	Bonferroni	Benjamini	FDR
GOTERM_CC_FAT	GO:0005739~mitochondrion	326	11.8589	2.35857e-35	MRPL40, MRPL42, FASTKD2, TARS2, AURKAIP1, GCAT, RNASEH1, STOML2, GFER, TMEM143, HIBADH, GLDC, GOT2, AGXT2L2, AGPS, MTG1, HRSP12, MRPL39, DHX30, DHX32, MRPL35, MTERFD1, RPUSD4, MRPL51, 1190003J15RIK, GTPBP3, NUDT13, GTPBP5, TBRG4, SARS2, NME6, NME4, TIMM8A1, DHX29, NME1, ABCB1B, RARS, MRPL49, ADSL, FDX1L, MRPL47, ATPIF1, YME1L1, MRPL45, GM12070, MTFMT, MRPL46, MRPL43, MRPL44, ATP5SL, ACP6, MTX2, M…	1611	1322	12504	1.91399	1.33259e-32	1.21145e-33	3.45477e-32
SP_PIR_KEYWORDS	mitochondrion	214	7.78465	6.15812e-23	MRPL40, MRPL42, TARS2, GCAT, HIBADH, GLDC, GOT2, AGXT2L2, PGAM5, MTG1, MRPL39, DHX30, DHX32, MRPL35, MTERFD1, MRPL51, GTPBP3, SARS2, NME4, TIMM8A1, MRPL49, FDX1L, YME1L1, ATPIF1, MRPL47, MRPL45, MRPL46, MTFMT, MRPL43, MRPL44, MTX2, MTX1, CHCHD4, MTIF2, MTIF3, ARG2, PEMT, GCSH, MRPL55, SUPV3L1, COX6B2, NTHL1, GCDH, MSTO1, RARS2, PHB, MCAT, VDAC2, AFG3L2, VDAC3, AFG3L1, PPA2, VDAC1, POLRMT, PEO1, P…	2504	790	17854	1.93147	3.38081e-20	1.87823e-21	8.98446e-20
SP_PIR_KEYWORDS	transit peptide	143	5.20189	1.3884e-21	MRPL40, GRPEL2, MRPL42, TARS2, GCAT, COX5A, MRPS31, CLYBL, COX5B, MTHFD1L, HIBADH, PDHB, GLDC, GOT2, AGPS, CISD3, MTG1, MRPL35, MTERFD1, MRPL51, GTPBP3, SARS2, EARS2, NME4, NFU1, MRPS18B, CLPP, FDX1L, ATPIF1, MRPL47, YARS2, TFB1M, AKAP1, MRPL45, MRPL46, PCCB, MTFMT, MRPL43, LRPPRC, MRPL44, MRPS17, ME2, MRPS15, MRPS12, COX7C, PTRH2, MTIF2, MTIF3, GFM2, GFM1, ARG2, DHODH, GCSH, MRPL55, SUPV3L1, LIA…	2504	457	17854	2.23111	7.62233e-19	3.81116e-20	2.02563e-18
UP_SEQ_FEATURE	transit peptide:Mitochondrion	140	5.09276	1.02096e-17	MRPL40, GRPEL2, MRPL42, TARS2, GCAT, COX5A, MRPS31, CLYBL, COX5B, MTHFD1L, HIBADH, PDHB, GLDC, GOT2, CISD3, MTG1, MRPL35, MTERFD1, MRPL51, GTPBP3, SARS2, EARS2, NME4, NFU1, MRPS18B, CLPP, FDX1L, ATPIF1, MRPL47, YARS2, TFB1M, AKAP1, MRPL45, MRPL46, PCCB, MTFMT, MRPL43, LRPPRC, MRPL44, MRPS17, ME2, MRPS15, MRPS12, COX7C, PTRH2, MTIF2, MTIF3, GFM2, GFM1, ARG2, DHODH, GCSH, MRPL55, SUPV3L1, LIAS, LIP…	2449	449	16021	2.03978	4.89756e-14	4.89756e-14	1.93447e-14
Annotation Cluster 9	Enrichment Score: 21.26959673741323
Category	Term	Count	%	PValue	Genes	List Total	Pop Hits	Pop Total	Fold Enrichment	Bonferroni	Benjamini	FDR
GOTERM_MF_FAT	GO:0000166~nucleotide binding	484	17.6064	2.30708e-31	RBPMS2, XRCC5, KIFC1, GM6682, XRCC6, SART3, MAP3K4, DHX38, CUL9, VPS4B, TLK2, DHX30, DHX32, RAB27A, YARS, PIK3CB, SRP54A, LIG1, UBE2J1, LIG3, LIG4, NME7, SARS2, NME6, NME4, MAPK1, DHX29, NME1, ROR2, YME1L1, GM12070, ADSS, PABPC4, MTIF2, NAT10, PABPC1, DHX8, RECQL4, DHX9, MAP2K1, NXF7, GARS, GM6793, UBE2L3, VDAC2, VDAC3, GART, VDAC1, NUBPL, UPF3A, PEO1, CDC42BPG, UBA1, RAB1, UBA2, D1PAS1, RBMXL2, …	1845	2183	13288	1.59682	2.82387e-28	1.41193e-28	3.73897e-28
GOTERM_MF_FAT	GO:0001882~nucleoside binding	357	12.9865	4.48771e-25	XRCC5, FASTKD3, RAD51C, KIFC1, FASTKD1, FASTKD2, TARS2, XRCC6, AURKC, AURKA, CCT2, AURKB, CCT3, 2310057M21RIK, MAP3K4, DDX18, DHX38, AGPS, DDX11, CUL9, VPS4B, TLK2, DDX10, DHX30, DHX32, YARS, PIK3CB, LIG1, AARS, GM5801, UBE2J1, LIG3, TBRG4, OLA1, LIG4, SARS2, NME7, NME6, RFC5, NME4, MAPK1, RFC4, DHX29, RFC1, RFC2, NME1, ABCB1B, ACAP1, RARS, HARS, ROR2, YME1L1, AMFR, FASTKD5, NEK3, NEK2, PFKFB1, C…	1845	1558	13288	1.6503	5.49295e-22	1.83098e-22	7.27301e-22
GOTERM_MF_FAT	GO:0005524~ATP binding	336	12.2226	8.8617e-25	XRCC5, FASTKD3, RAD51C, KIFC1, FASTKD1, FASTKD2, TARS2, XRCC6, AURKC, AURKA, CCT2, AURKB, CCT3, 2310057M21RIK, MAP3K4, DDX18, DHX38, DDX11, CUL9, VPS4B, TLK2, DDX10, DHX30, DHX32, YARS, PIK3CB, LIG1, AARS, GM5801, UBE2J1, LIG3, TBRG4, OLA1, LIG4, SARS2, NME7, NME6, RFC5, NME4, MAPK1, RFC4, DHX29, RFC1, RFC2, NME1, ABCB1B, ACAP1, RARS, HARS, ROR2, YME1L1, AMFR, FASTKD5, NEK3, NEK2, PFKFB1, CHEK1, …	1845	1443	13288	1.67701	1.08467e-21	2.71168e-22	1.43617e-21
GOTERM_MF_FAT	GO:0030554~adenyl nucleotide binding	351	12.7683	1.87266e-24	XRCC5, FASTKD3, RAD51C, KIFC1, FASTKD1, FASTKD2, TARS2, XRCC6, AURKC, AURKA, CCT2, AURKB, CCT3, 2310057M21RIK, MAP3K4, DDX18, DHX38, AGPS, DDX11, CUL9, VPS4B, TLK2, DDX10, DHX30, DHX32, YARS, PIK3CB, LIG1, AARS, GM5801, UBE2J1, LIG3, TBRG4, OLA1, LIG4, SARS2, NME7, NME6, RFC5, NME4, MAPK1, RFC4, DHX29, RFC1, RFC2, NME1, ABCB1B, ACAP1, RARS, HARS, ROR2, YME1L1, AMFR, FASTKD5, NEK3, NEK2, PFKFB1, C…	1845	1535	13288	1.64688	2.29214e-21	4.58428e-22	3.03494e-21
GOTERM_MF_FAT	GO:0032559~adenyl ribonucleotide binding	337	12.259	3.69033e-24	XRCC5, FASTKD3, RAD51C, KIFC1, FASTKD1, FASTKD2, TARS2, XRCC6, AURKC, AURKA, CCT2, AURKB, CCT3, 2310057M21RIK, MAP3K4, DDX18, DHX38, DDX11, CUL9, VPS4B, TLK2, DDX10, DHX30, DHX32, YARS, PIK3CB, LIG1, AARS, GM5801, UBE2J1, LIG3, TBRG4, OLA1, LIG4, SARS2, NME7, NME6, RFC5, NME4, MAPK1, RFC4, DHX29, RFC1, RFC2, NME1, ABCB1B, ACAP1, RARS, HARS, ROR2, YME1L1, AMFR, FASTKD5, NEK3, NEK2, PFKFB1, CHEK1, …	1845	1460	13288	1.66242	4.51696e-21	7.52827e-22	5.98074e-21
GOTERM_MF_FAT	GO:0001883~purine nucleoside binding	352	12.8047	4.51743e-24	XRCC5, FASTKD3, RAD51C, KIFC1, FASTKD1, FASTKD2, TARS2, XRCC6, AURKC, AURKA, CCT2, AURKB, CCT3, 2310057M21RIK, MAP3K4, DDX18, DHX38, AGPS, DDX11, CUL9, VPS4B, TLK2, DDX10, DHX30, DHX32, YARS, PIK3CB, LIG1, AARS, GM5801, UBE2J1, LIG3, TBRG4, OLA1, LIG4, SARS2, NME7, NME6, RFC5, NME4, MAPK1, RFC4, DHX29, RFC1, RFC2, NME1, ABCB1B, ACAP1, RARS, HARS, ROR2, YME1L1, AMFR, FASTKD5, NEK3, NEK2, PFKFB1, C…	1845	1548	13288	1.6377	5.52934e-21	6.91167e-22	7.32119e-21
SP_PIR_KEYWORDS	atp-binding	307	11.1677	6.56226e-23	XRCC5, KIFC1, TARS2, XRCC6, AURKC, CCT2, AURKA, AURKB, CCT3, MAP3K4, DDX18, DHX38, DDX11, CUL9, VPS4B, TLK2, DDX10, DHX30, DHX32, YARS, PIK3CB, LIG1, AARS, GM5801, UBE2J1, LIG3, OLA1, LIG4, SARS2, NME7, NME6, RFC5, NME4, MAPK1, RFC4, DHX29, RFC1, RFC2, NME1, ABCB1B, ACAP1, RARS, HARS, ROR2, YME1L1, AMFR, NEK3, NEK2, PFKFB1, CHEK1, CHEK2, CDC34, UHMK1, TK1, QRSL1, VRK1, MOV10, NAT10, SUPV3L1, DCAK…	2504	1287	17854	1.70083	3.60268e-20	1.89615e-21	9.57409e-20
GOTERM_MF_FAT	GO:0017076~purine nucleotide binding	391	14.2234	9.68018e-20	XRCC5, KIFC1, GM6682, XRCC6, MAP3K4, DHX38, CUL9, VPS4B, TLK2, DHX30, DHX32, RAB27A, YARS, PIK3CB, SRP54A, LIG1, LIG3, UBE2J1, LIG4, NME7, SARS2, NME6, NME4, MAPK1, DHX29, NME1, ROR2, YME1L1, ADSS, MTIF2, NAT10, RECQL4, DHX8, DHX9, MAP2K1, GARS, UBE2L3, GART, NUBPL, PEO1, CDC42BPG, UBA1, RAB1, UBA2, D1PAS1, HSPA14, TNK1, ACAD10, BCKDK, SEPHS2, QARS, MTHFD1, ADCK2, NUBP1, NUBP2, CDC6, ACTA1, AIFM2…	1845	1871	13288	1.5051	1.18485e-16	1.18485e-17	1.56882e-16
SP_PIR_KEYWORDS	nucleotide-binding	355	12.9138	2.33778e-19	XRCC5, GM6682, KIFC1, TARS2, XRCC6, AURKC, AURKA, CCT2, AURKB, CCT3, MAP3K4, DDX18, DHX38, DDX11, MTG1, CUL9, VPS4B, RAB23, TLK2, DDX10, DHX30, DHX32, RAB27A, GTPBP2, GTPBP4, YARS, GTPBP3, PIK3CB, RAN, GTPBP5, SRP54A, LIG1, AARS, GM5801, UBE2J1, LIG3, OLA1, LIG4, SARS2, NME7, NME6, RFC5, NME4, MAPK1, RFC4, DHX29, RFC1, RFC2, NME1, ABCB1B, ACAP1, RARS, HARS, ROR2, YME1L1, AMFR, ADSS, NEK3, NEK2, P…	2504	1631	17854	1.55194	1.28344e-16	5.83383e-18	3.41074e-16
GOTERM_MF_FAT	GO:0032555~purine ribonucleotide binding	377	13.7141	2.50437e-19	XRCC5, FASTKD3, RAD51C, GM6682, KIFC1, FASTKD1, FASTKD2, TARS2, XRCC6, AURKC, AURKA, CCT2, AURKB, CCT3, 2310057M21RIK, DDX18, MAP3K4, DDX11, DHX38, MTG1, CUL9, VPS4B, RAB23, TLK2, DDX10, DHX30, DHX32, RAB27A, GTPBP2, GTPBP4, YARS, GTPBP3, PIK3CB, RAN, GTPBP5, SRP54A, LIG1, AARS, GM5801, UBE2J1, LIG3, TBRG4, OLA1, LIG4, SARS2, NME7, NME6, RFC5, NME4, MAPK1, RFC4, DHX29, RFC1, RFC2, NME1, ABCB1B, A…	1845	1796	13288	1.51181	3.06535e-16	2.78668e-17	4.05871e-16
GOTERM_MF_FAT	GO:0032553~ribonucleotide binding	377	13.7141	2.50437e-19	XRCC5, FASTKD3, RAD51C, GM6682, KIFC1, FASTKD1, FASTKD2, TARS2, XRCC6, AURKC, AURKA, CCT2, AURKB, CCT3, 2310057M21RIK, DDX18, MAP3K4, DDX11, DHX38, MTG1, CUL9, VPS4B, RAB23, TLK2, DDX10, DHX30, DHX32, RAB27A, GTPBP2, GTPBP4, YARS, GTPBP3, PIK3CB, RAN, GTPBP5, SRP54A, LIG1, AARS, GM5801, UBE2J1, LIG3, TBRG4, OLA1, LIG4, SARS2, NME7, NME6, RFC5, NME4, MAPK1, RFC4, DHX29, RFC1, RFC2, NME1, ABCB1B, A…	1845	1796	13288	1.51181	3.06535e-16	2.78668e-17	4.05871e-16
UP_SEQ_FEATURE	nucleotide phosphate-binding region:ATP	205	7.45726	2.18112e-09	KIFC1, AURKC, AURKA, AURKB, MAP3K4, DDX18, DDX11, CUL9, VPS4B, DDX10, TLK2, DHX30, DHX32, OLA1, SARS2, RFC5, MAPK1, RFC4, RFC1, DHX29, RFC2, ACAP1, ROR2, YME1L1, NEK3, NEK2, PFKFB1, CHEK1, CHEK2, UHMK1, TK1, MOV10, VRK1, SUPV3L1, NAT10, DCAKD, RECQL4, DHX8, DHX9, MAP2K1, GARS, DDX1, OXSR1, AFG3L2, DDX4, RAD54L, AFG3L1, EPHA1, GART, NUBPL, PEO1, CDC42BPG, UBA1, UBA2, D1PAS1, GRK6, RAD54B, TNK1, SE…	2449	907	16021	1.47859	1.04628e-05	1.04628e-06	4.13269e-06
Annotation Cluster 10	Enrichment Score: 16.48557799793929
Category	Term	Count	%	PValue	Genes	List Total	Pop Hits	Pop Total	Fold Enrichment	Bonferroni	Benjamini	FDR
GOTERM_BP_FAT	GO:0006399~tRNA metabolic process	66	2.40087	6.55601e-27	RPP38, TARS2, VARS2, NARS, QARS, TRMT1, FDXACB1, TRMT6, CLP1, CTU2, TRMT5, RPP30, POLG2, CDK5RAP1, TSEN2, DUS1L, RPP25, CARS, YARS, GTPBP3, DARS, SARS, AARS, DARS2, SARS2, EARS2, TARS, TRMT11, RARS, FARSB, HARS, KHSRP, FARSA, YARS2, AARS2, TRUB2, DUS2L, ELAC2, QTRT1, VARS, 1110008L16RIK, KARS, RPP14, IARS, ADAT1, TCP11, PARS2, TYW1, TRDMT1, ADAT3, METTL1, ADAT2, THG1L, NSUN2, MARS, TSEN54, RARS2,…	1937	113	13588	4.09724	2.12742e-23	1.1197e-24	1.19084e-23
GOTERM_BP_FAT	GO:0008033~tRNA processing	37	1.34594	1.93765e-13	RPP38, ELAC2, TRMT1, QTRT1, FDXACB1, 1110008L16RIK, RPP14, ADAT1, TCP11, ADAT3, TRDMT1, METTL1, CLP1, TYW1, TRMT6, CTU2, TRMT5, ADAT2, THG1L, RPP30, TSEN2, CDK5RAP1, DUS1L, NSUN2, RPP25, TSEN54, GTPBP3, AARS, FBL, TRNT1, TRMT11, POP1, POP4, TRUB2, RPP40, DUS2L, TRIT1	1937	70	13588	3.70791	6.28667e-10	1.6991e-11	3.51896e-10
SP_PIR_KEYWORDS	trna processing	32	1.16406	2.75012e-11	RPP38, ELAC2, TRMT1, QTRT1, 1110008L16RIK, RPP14, ADAT1, TCP11, ADAT3, TRDMT1, TYW1, CLP1, METTL1, TRMT6, CTU2, TRMT5, ADAT2, THG1L, RPP30, TSEN2, DUS1L, NSUN2, RPP25, TSEN54, GTPBP3, TRNT1, TRMT11, POP4, TRUB2, DUS2L, RPP40, TRIT1	2504	63	17854	3.62168	1.50981e-08	4.08057e-10	4.01231e-08
Annotation Cluster 11	Enrichment Score: 16.082242556757496
Category	Term	Count	%	PValue	Genes	List Total	Pop Hits	Pop Total	Fold Enrichment	Bonferroni	Benjamini	FDR
GOTERM_BP_FAT	GO:0032774~RNA biosynthetic process	65	2.3645	1.58347e-22	TAF1B, TAF1C, TCOF1, MED24, TBP, TAF7L, PRIM1, GTF2E1, GTF2E2, GTF2A1, NPM3-PS1, RRN3, POU5F1, GATA4, RTF1, PRIM2, ELP2, PHRF1, MTERF, POLR1E, BRF2, CCNH, TAF4B, TAF4A, GTF2H4, GTF2H3, TTF1, CDK7, POLR1B, ELL3, TAF6L, GTF2B, TTF2, GTF2H1, CD3EAP, TAF10, TAF12, ABT1, PIAS2, XRN2, POLR2H, POLR2E, POLR2L, POLR2I, POLR2D, POLR2C, POLR2B, POLR2A, TFAM, TCEA3, NPM3, TCEA1, ERCC3, MARS, TRP53, TAF3, TAF…	1937	126	13588	3.61883	5.13836e-19	2.14098e-20	2.87624e-19
GOTERM_BP_FAT	GO:0006351~transcription, DNA-dependent	61	2.21899	2.67587e-20	TAF1B, TAF1C, TCOF1, MED24, TBP, TAF7L, GTF2E1, GTF2E2, GTF2A1, NPM3-PS1, RRN3, POU5F1, GATA4, RTF1, ELP2, PHRF1, MTERF, POLR1E, BRF2, CCNH, TAF4B, TAF4A, GTF2H4, GTF2H3, TTF1, CDK7, POLR1B, ELL3, TAF6L, GTF2B, TTF2, GTF2H1, CD3EAP, TAF10, TAF12, ABT1, PIAS2, XRN2, POLR2H, POLR2E, POLR2L, POLR2I, POLR2D, POLR2C, POLR2B, POLR2A, TFAM, TCEA3, NPM3, TCEA1, ERCC3, MARS, TRP53, TAF3, TAF6, TAF7, TRIM2…	1937	122	13588	3.50749	8.68318e-17	3.10114e-18	4.86048e-17
GOTERM_CC_FAT	GO:0016591~DNA-directed RNA polymerase II, holoenzyme	32	1.16406	4.16553e-14	POLR2H, POLR2E, POLR2L, POLR2I, TBP, INTS3, POLR2D, POLR2C, POLR2B, TAF7L, POLR2A, GTF2E1, GTF2E2, INTS5, GTF2A1, ERCC3, TAF3, TAF6, CCNH, TAF5, TAF4B, TAF7, TAF4A, GTF2H4, GTF2H3, CDK7, GTF2H1, TAF10, MNAT1, PSMC5, TAF12, GTF2F2	1611	56	12504	4.43522	2.35229e-11	1.02274e-12	6.09846e-11
GOTERM_BP_FAT	GO:0006366~transcription from RNA polymerase II promoter	34	1.23681	2.65635e-10	POLR2H, POLR2E, POLR2L, POLR2I, MED24, TBP, POLR2D, POLR2C, POLR2B, TAF7L, POLR2A, GTF2E1, GTF2E2, GTF2A1, POU5F1, GATA4, ERCC3, PHRF1, ELP2, TAF3, CCNH, TAF4B, TAF7, TAF4A, GTF2H4, GTF2H3, CDK7, ELL3, GTF2H1, MNAT1, ABT1, GTF2F1, GTF2F2, SP6	1937	74	13588	3.2231	8.61985e-07	1.83401e-08	4.82503e-07
Annotation Cluster 12	Enrichment Score: 13.38698212812084
Category	Term	Count	%	PValue	Genes	List Total	Pop Hits	Pop Total	Fold Enrichment	Bonferroni	Benjamini	FDR
GOTERM_MF_FAT	GO:0004386~helicase activity	67	2.43725	4.49939e-24	XRCC5, HELQ, XRCC6, DICER1, SKIV2L2, MOV10L1, HELZ, SETX, DDX27, MCM7, DDX18, DDX28, DDX11, DHX38, DDX24, DDX21, DDX20, DDX10, DHX30, DHX32, RTEL1, G3BP1, HLTF, MCM4, TTF2, MCM6, DDX39, EIF4A3, RECQL, DHX29, SNRNP200, EIF4A1, SMARCA5, RUVBL2, RUVBL1, BLM, SKIV2L, MOV10, DDX47, CHD1L, GM8994, DDX49, DDX19A, DDX19B, DHX15, DHX16, SUPV3L1, DDX41, ERCC3, HELLS, CHD4, ERCC6L, RECQL4, DHX8, DHX9, UPF1,…	1845	129	13288	3.74066	5.50725e-21	7.8675e-22	7.29194e-21
SP_PIR_KEYWORDS	helicase	64	2.32812	1.62972e-23	XRCC5, HELQ, DICER1, XRCC6, SKIV2L2, MOV10L1, HELZ, SETX, DDX27, DDX18, DDX28, DDX11, DHX38, DDX24, DDX21, DDX20, DDX10, DHX30, DHX32, RTEL1, G3BP1, HLTF, TTF2, DDX39, EIF4A3, RECQL, DHX29, SNRNP200, EIF4A1, SMARCA5, RUVBL2, RUVBL1, BLM, SKIV2L, MOV10, DDX47, CHD1L, GM8994, DDX49, DDX19A, DDX19B, DHX15, DHX16, SUPV3L1, DDX41, ERCC3, CHD4, HELLS, ERCC6L, RECQL4, DHX8, DHX9, UPF1, DDX1, DDX4, RAD54…	2504	120	17854	3.80277	8.94716e-21	5.96477e-22	2.3777e-20
GOTERM_MF_FAT	GO:0070035~purine NTP-dependent helicase activity	48	1.74609	4.51461e-19	XRCC5, HELQ, XRCC6, DICER1, SKIV2L2, DDX27, DDX18, DDX28, DDX11, DHX38, DDX24, DDX21, DDX10, DDX20, DHX30, RTEL1, TTF2, RECQL, EIF4A3, DDX39, DHX29, SNRNP200, EIF4A1, SMARCA5, BLM, SKIV2L, DDX47, GM8994, DDX49, DDX19A, DDX19B, DHX15, DHX16, DDX41, ERCC3, CHD4, DHX8, RECQL4, DHX9, UPF1, DDX1, DDX4, DNA2, DDX56, HELB, D1PAS1, GTF2F2, DDX54, DDX51	1845	86	13288	4.01981	5.52589e-16	4.60491e-17	7.31662e-16
GOTERM_MF_FAT	GO:0008026~ATP-dependent helicase activity	48	1.74609	4.51461e-19	XRCC5, HELQ, XRCC6, DICER1, SKIV2L2, DDX27, DDX18, DDX28, DDX11, DHX38, DDX24, DDX21, DDX10, DDX20, DHX30, RTEL1, TTF2, RECQL, EIF4A3, DDX39, DHX29, SNRNP200, EIF4A1, SMARCA5, BLM, SKIV2L, DDX47, GM8994, DDX49, DDX19A, DDX19B, DHX15, DHX16, DDX41, ERCC3, CHD4, DHX8, RECQL4, DHX9, UPF1, DDX1, DDX4, DNA2, DDX56, HELB, D1PAS1, GTF2F2, DDX54, DDX51	1845	86	13288	4.01981	5.52589e-16	4.60491e-17	7.31662e-16
SMART	SM00490:HELICc	46	1.67334	7.59177e-15	HELQ, BLM, SKIV2L, DICER1, SKIV2L2, DDX27, DDX47, DDX28, CHD1L, GM8994, DDX18, DHX38, DDX49, DDX19A, DDX19B, DDX24, DHX15, DHX16, SUPV3L1, DDX21, DDX20, DDX10, ERCC3, DHX30, DDX41, CHD4, HELLS, ERCC6L, RECQL4, DHX8, DHX9, DDX1, HLTF, RAD54L, DDX4, TTF2, DDX39, EIF4A3, RECQL, DDX56, DHX29, EIF4A1, D1PAS1, SNRNP200, SMARCA5, DDX54, DDX51	1234	99	9131	3.43816	2.90656e-12	2.90656e-12	1.04694e-11
SMART	SM00487:DEXDc	47	1.70971	8.64243e-15	HELQ, BLM, SKIV2L, DICER1, SKIV2L2, DDX27, DDX47, DDX28, CHD1L, GM8994, DDX18, DHX38, DDX49, DDX19A, DDX19B, DDX24, DHX15, DHX16, DDX21, DDX20, DDX10, ERCC3, DHX30, DDX41, CHD4, HELLS, RTEL1, ERCC6L, RECQL4, DHX8, DHX9, DDX1, HLTF, RAD54L, DDX4, TTF2, DDX39, EIF4A3, RECQL, DDX56, DHX29, EIF4A1, D1PAS1, SNRNP200, SMARCA5, RAD54B, DDX54, DDX51	1234	103	9131	3.37648	3.334e-12	1.667e-12	1.20126e-11
INTERPRO	IPR014021:Helicase, superfamily 1 and 2, ATP-binding	46	1.67334	1.28964e-14	HELQ, BLM, SKIV2L, DICER1, SKIV2L2, DDX27, DDX47, DDX28, CHD1L, GM8994, DDX18, DHX38, DDX49, DDX19A, DDX19B, DDX24, DHX15, DHX16, DDX21, DDX20, DDX10, ERCC3, DHX30, DDX41, CHD4, HELLS, ERCC6L, RECQL4, DHX8, DHX9, DDX1, HLTF, RAD54L, DDX4, TTF2, DDX39, EIF4A3, RECQL, DDX56, DHX29, EIF4A1, D1PAS1, SNRNP200, SMARCA5, RAD54B, DDX54, DDX51	2419	99	17763	3.41195	3.79146e-11	1.26382e-11	2.3137e-11
INTERPRO	IPR014001:DEAD-like helicase, N-terminal	47	1.70971	1.48747e-14	HELQ, BLM, SKIV2L, DICER1, SKIV2L2, DDX27, DDX47, DDX28, CHD1L, GM8994, DDX18, DHX38, DDX49, DDX19A, DDX19B, DDX24, DHX15, DHX16, DDX21, DDX20, DDX10, ERCC3, DHX30, DDX41, CHD4, HELLS, RTEL1, ERCC6L, RECQL4, DHX8, DHX9, DDX1, HLTF, RAD54L, DDX4, TTF2, DDX39, EIF4A3, RECQL, DDX56, DHX29, EIF4A1, D1PAS1, SNRNP200, SMARCA5, RAD54B, DDX54, DDX51	2419	103	17763	3.35074	4.37979e-11	1.09495e-11	2.67342e-11
INTERPRO	IPR001650:DNA/RNA helicase, C-terminal	46	1.67334	2.04032e-14	HELQ, BLM, SKIV2L, DICER1, SKIV2L2, DDX27, DDX47, DDX28, CHD1L, GM8994, DDX18, DHX38, DDX49, DDX19A, DDX19B, DDX24, DHX15, DHX16, SUPV3L1, DDX21, DDX20, DDX10, ERCC3, DHX30, DDX41, CHD4, HELLS, ERCC6L, RECQL4, DHX8, DHX9, DDX1, HLTF, RAD54L, DDX4, TTF2, DDX39, EIF4A3, RECQL, DDX56, DHX29, EIF4A1, D1PAS1, SNRNP200, SMARCA5, DDX54, DDX51	2419	100	17763	3.37783	6.01403e-11	1.2028e-11	3.6704e-11
UP_SEQ_FEATURE	domain:Helicase ATP-binding	45	1.63696	3.67663e-14	HELQ, BLM, DICER1, SKIV2L2, DDX27, DDX47, DDX28, CHD1L, GM8994, DDX18, DDX49, DDX11, DDX19A, DDX24, DHX15, SUPV3L1, DDX21, DDX20, DDX10, ERCC3, DHX30, DDX41, HELLS, CHD4, RTEL1, DHX32, ERCC6L, RECQL4, DHX8, DHX9, DDX1, HLTF, RAD54L, DDX4, TTF2, DDX39, EIF4A3, RECQL, DDX56, DHX29, EIF4A1, D1PAS1, SMARCA5, RAD54B, DDX54, DDX51	2449	89	16021	3.30768	1.76282e-10	8.81409e-11	6.96332e-11
UP_SEQ_FEATURE	domain:Helicase C-terminal	43	1.56421	2.38902e-13	HELQ, BLM, DICER1, SKIV2L2, DDX27, DDX47, DDX28, CHD1L, GM8994, DDX18, DDX49, DDX19A, DDX24, DHX15, SUPV3L1, DDX21, DDX20, DDX10, ERCC3, DHX30, DDX41, HELLS, CHD4, DHX32, ERCC6L, RECQL4, DHX8, DHX9, DDX1, HLTF, RAD54L, DDX4, TTF2, DDX39, EIF4A3, RECQL, DDX56, DHX29, EIF4A1, D1PAS1, SMARCA5, RAD54B, DDX54, DDX51	2449	86	16021	3.27093	1.1461e-09	2.86525e-10	4.52693e-10
GOTERM_MF_FAT	GO:0042623~ATPase activity, coupled	74	2.69189	3.72297e-13	XRCC5, RAD51C, HELQ, ATP5B, XRCC6, DICER1, SKIV2L2, DDX27, LONP1, DDX18, DDX28, DDX11, DHX38, DDX24, DDX21, DDX10, DDX20, DHX30, RTEL1, RBBP4, CCNH, GTF2H4, GTF2H3, ATP6V1H, CDK7, ATP6V1D, TTF2, GTF2H1, RAD51, RFC5, DDX39, RECQL, EIF4A3, RFC4, DHX29, RFC1, RFC2, ABCB1B, SNRNP200, EIF4A1, SMARCA5, DMC1, BLM, SKIV2L, DDX47, GM8994, DDX49, DDX19A, KATNA1, DDX19B, DHX15, DHX16, DDX41, ERCC3, CHD4, HS…	1845	223	13288	2.38996	4.55644e-10	3.03763e-11	6.03295e-10
INTERPRO	IPR011545:DNA/RNA helicase, DEAD/DEAH box type, N-terminal	31	1.12768	8.43226e-13	HELQ, BLM, SKIV2L, DICER1, SKIV2L2, DDX27, DDX47, DDX28, DDX18, GM8994, DDX49, DDX19A, DDX19B, DDX24, DDX21, DDX10, DDX20, DDX41, RECQL4, DHX9, DDX1, DDX4, DDX39, RECQL, EIF4A3, DDX56, DHX29, SNRNP200, D1PAS1, EIF4A1, DDX54, DDX51	2419	55	17763	4.13885	2.48242e-09	2.25675e-10	1.51517e-09
GOTERM_MF_FAT	GO:0016887~ATPase activity	82	2.9829	3.39306e-11	ABCF1, XRCC5, RAD51C, HELQ, ABCF2, ATP5B, XRCC6, DICER1, SKIV2L2, 2310057M21RIK, DDX27, LONP1, DDX28, DDX18, DDX11, DHX38, DDX24, VPS4B, DDX21, DDX10, DDX20, DHX30, RTEL1, ABCE1, RBBP4, CCNH, GTF2H4, GTF2H3, ATP6V1H, CDK7, HLTF, ATP6V1D, TTF2, GTF2H1, RAD51, RFC5, DDX39, RECQL, EIF4A3, RFC4, DHX29, RFC1, RFC2, ABCB1B, SNRNP200, EIF4A1, SMARCA5, DMC1, BLM, SKIV2L, DDX47, CHD1L, GM8994, DDX49, DDX1…	1845	281	13288	2.1017	4.15311e-08	2.07655e-09	5.49897e-08
INTERPRO	IPR014014:RNA helicase, DEAD-box type, Q motif	20	0.727537	1.49323e-08	DDX1, DDX4, DDX27, EIF4A3, DDX39, DDX56, DDX47, DDX28, DDX18, GM8994, DDX49, DDX19A, DDX19B, D1PAS1, DDX24, EIF4A1, DDX21, DDX10, DDX20, DDX54, DDX41	2419	35	17763	4.19607	4.39599e-05	2.74755e-06	2.68318e-05
INTERPRO	IPR000629:RNA helicase, ATP-dependent, DEAD-box, conserved site	18	0.654784	7.08917e-08	DDX1, DDX4, DDX27, EIF4A3, DDX47, DDX28, DDX18, GM8994, DDX49, DDX19A, D1PAS1, DDX24, EIF4A1, DDX21, DDX10, DDX20, DDX54, DDX41, DDX51	2419	31	17763	4.26375	0.000208683	1.15947e-05	0.000127385
UP_SEQ_FEATURE	short sequence motif:Q motif	19	0.69116	1.98869e-07	DDX4, DDX27, EIF4A3, DDX39, DDX56, DDX47, DDX28, DDX18, GM8994, DDX49, DDX19A, D1PAS1, DDX24, EIF4A1, DDX21, DDX10, DDX20, DDX54, DDX41, DDX51	2449	33	16021	3.76652	0.000953521	7.33801e-05	0.000376808
UP_SEQ_FEATURE	short sequence motif:DEAD box	17	0.618407	1.43165e-06	DDX1, DDX4, DDX27, EIF4A3, DDX56, DDX47, DDX18, GM8994, DDX49, DDX19A, D1PAS1, DDX24, EIF4A1, DDX10, DDX20, DDX54, DDX41, DDX51	2449	30	16021	3.70705	0.0068441	0.000429135	0.00271259
Annotation Cluster 13	Enrichment Score: 12.65766591515659
Category	Term	Count	%	PValue	Genes	List Total	Pop Hits	Pop Total	Fold Enrichment	Bonferroni	Benjamini	FDR
GOTERM_CC_FAT	GO:0000793~condensed chromosome	55	2.00073	3.99825e-21	MAD1L1, KNTC1, MLH1, RANGAP1, MLH3, SEH1L, INCENP, H2AFY, STAG3, NUP37, TOP2A, NOL6, NUP133, SGOL2, SGOL1, NUP85, CDK2, NCAPD2, RAD51, SUV420H2, REC8, MAD2L1, SYCP3, FANCD2, NSL1, BUB1B, NUP107, DMC1, NUP43, LRPPRC, TOP3B, HMGB2, NEK2, AHCTF1, SPC24, RPA1, CENPA, DNMT3L, BUB1, SKA1, ERCC6L, CENPN, CENPM, WAPAL, SYCE2, SYCE1, PMF1, MLF1IP, SMC3, BRCA1, CENPH, CENPV, CENPT, PES1, TEX11	1611	107	12504	3.98963	2.25901e-18	1.61358e-19	5.85652e-18
GOTERM_CC_FAT	GO:0000775~chromosome, centromeric region	49	1.78247	1.84822e-15	MAD1L1, XPO1, AURKC, KNTC1, RANGAP1, CBX1, AURKB, CDCA8, SIN3A, SEH1L, OIP5, INCENP, NUP37, ZFP330, NUP133, SGOL2, SGOL1, NUP85, SUV420H2, REC8, MAD2L1, RCC2, APITD1, NSL1, BUB1B, NUP107, NUP43, NUP160, NEK2, AHCTF1, SPC24, CENPA, PPP2CB, BUB1, SKA1, DNMT3B, HELLS, ERCC6L, CENPO, CENPN, CENPM, CENPP, BIRC5, PMF1, MLF1IP, CENPH, SUV39H2, CENPV, CENPT	1611	111	12504	3.42631	1.06637e-12	5.07372e-14	2.76446e-12
SP_PIR_KEYWORDS	kinetochore	33	1.20044	1.39292e-12	MAD1L1, NEK2, KNTC1, AHCTF1, RANGAP1, SPC24, KIF2C, SEH1L, CENPA, INCENP, BUB1, NUP37, SKA1, BUB3, ERCC6L, CENPO, NUP133, CENPN, CENPM, SGOL2, SGOL1, NUP85, PMF1, MLF1IP, CENPH, MAD2L1, PLK1, NSL1, CENPV, BUB1B, CENPT, NUP107, NUP43	2504	61	17854	3.85732	7.64694e-10	2.31726e-11	2.03216e-09
GOTERM_CC_FAT	GO:0000779~condensed chromosome, centromeric region	30	1.09131	2.45029e-11	MAD1L1, KNTC1, AHCTF1, RANGAP1, SPC24, SEH1L, CENPA, INCENP, BUB1, NUP37, SKA1, ERCC6L, NUP133, CENPN, CENPM, SGOL2, SGOL1, NUP85, PMF1, MLF1IP, CENPH, SUV420H2, REC8, MAD2L1, NSL1, CENPV, BUB1B, CENPT, NUP107, NUP43	1611	60	12504	3.88082	1.38441e-08	4.77383e-10	3.58911e-08
GOTERM_CC_FAT	GO:0000776~kinetochore	29	1.05493	4.00981e-10	XPO1, MAD1L1, NUP160, KNTC1, AHCTF1, RANGAP1, SPC24, SIN3A, SEH1L, CENPA, INCENP, BUB1, NUP37, SKA1, ERCC6L, NUP133, CENPN, CENPM, NUP85, PMF1, MLF1IP, CENPH, MAD2L1, NSL1, CENPV, BUB1B, CENPT, NUP107, NUP43	1611	62	12504	3.63044	2.26554e-07	7.3082e-09	5.87346e-07
GOTERM_CC_FAT	GO:0000777~condensed chromosome kinetochore	26	0.945798	1.11973e-09	MAD1L1, KNTC1, AHCTF1, RANGAP1, SPC24, SEH1L, CENPA, INCENP, BUB1, NUP37, SKA1, ERCC6L, NUP133, CENPN, CENPM, NUP85, PMF1, MLF1IP, CENPH, MAD2L1, NSL1, CENPV, BUB1B, CENPT, NUP107, NUP43	1611	53	12504	3.8076	6.32648e-07	1.91711e-08	1.64015e-06
Annotation Cluster 14	Enrichment Score: 12.463130983226396
Category	Term	Count	%	PValue	Genes	List Total	Pop Hits	Pop Total	Fold Enrichment	Bonferroni	Benjamini	FDR
GOTERM_CC_FAT	GO:0000502~proteasome complex	33	1.20044	1.83911e-14	RAD23B, PSMB5, PSMB7, PSMB6, PSMB3, PSMD1, PSMC3IP, PSMB2, PSMD2, PSMD3, PSMD4, PSMD5, PSMD6, PSMD7, ELP2, PSMA2, PSMA1, ADRM1, PSMC6, PSMC5, PSMD13, PSMD12, PSMC4, PSMA5, PSMC3, PSMD11, PSMC2, PSMA4, PSMA3, PSMC1, UCHL5, PSME3, PSME4	1611	58	12504	4.4161	1.04128e-11	4.73288e-13	2.70006e-11
SP_PIR_KEYWORDS	proteasome	32	1.16406	1.18896e-13	RAD23B, PSMB5, PSMB7, PSMB6, PSMB3, PSMD1, PSMC3IP, PSMB2, PSMD2, PSMD3, PSMD4, PSMD5, PSMD6, PSMD7, PSMA2, PSMA1, ADRM1, PSMC6, PSMC5, PSMD13, PSMD12, PSMC4, PSMA5, PSMC3, PSMD11, PSMC2, PSMA4, PSMC1, PSMA3, UCHL5, PSME3, PSME4	2504	54	17854	4.2253	6.52788e-11	2.25098e-12	1.73472e-10
KEGG_PATHWAY	mmu03050:Proteasome	27	0.982175	1.86565e-11	PSMB5, PSMB7, PSMB6, PSMB3, PSMD1, PSMB2, PSMD2, PSMD3, PSMD4, PSMD6, PSMD7, PSMA2, PSMA1, PSMC6, PSMC5, PSMD13, PSMC4, PSMD12, PSMC3, PSMD11, PSMA5, PSMC2, PSMA4, PSMC1, PSMA3, PSME3, PSME4	789	47	5738	4.17782	3.3022e-09	3.66912e-10	2.29156e-08
Annotation Cluster 15	Enrichment Score: 12.049872539018056
Category	Term	Count	%	PValue	Genes	List Total	Pop Hits	Pop Total	Fold Enrichment	Bonferroni	Benjamini	FDR
GOTERM_CC_FAT	GO:0046930~pore complex	41	1.49145	1.18541e-17	NXT1, MAD1L1, XPO1, NUP160, NUP62CL, EIF5A, NUP93, AHCTF1, NUP188, AQP3, NUP214, POM121, CSE1L, DDX19A, SEH1L, NUP50, NUP37, NUP54, GLE1, KPNB1, NUP133, RANBP17, NUP88, SNUPN, TOMM40, NUP85, VDAC2, NUPL2, NUP155, VDAC3, VDAC1, C8G, SENP2, AAAS, IPO5, KPNA6, NUP107, KPNA3, XPO7, NUP43, KPNA2	1611	73	12504	4.35928	6.69759e-15	3.93976e-16	1.73636e-14
GOTERM_CC_FAT	GO:0005643~nuclear pore	35	1.27319	4.09497e-16	NXT1, XPO1, MAD1L1, NUP160, NUP62CL, NUP93, AHCTF1, EIF5A, NUP188, NUP214, POM121, CSE1L, DDX19A, SEH1L, NUP50, NUP37, NUP54, GLE1, KPNB1, NUP133, RANBP17, NUP88, SNUPN, NUP85, NUPL2, NUP155, SENP2, AAAS, IPO5, KPNA6, NUP107, KPNA3, XPO7, NUP43, KPNA2	1611	59	12504	4.60436	2.5091e-13	1.39888e-14	6.55032e-13
SP_PIR_KEYWORDS	mRNA transport	36	1.30957	1.60754e-15	NXT1, NCBP2, NCBP1, XPO1, NUP160, EIF5A, NUP93, AHCTF1, NUP188, NUP214, POM121, GM8994, DDX19A, SEH1L, RBM8A, NUP50, NUP37, NUP54, GLE1, NUP133, RANBP17, GM5643, NUP88, G3BP2, NUP85, NUP155, NUPL2, SENP2, EIF4A3, THOC6, KHSRP, NUP107, THOC5, XPO7, NUP43, THOC3, LRPPRC	2504	60	17854	4.27812	8.53317e-13	3.40838e-14	2.26485e-12
GOTERM_BP_FAT	GO:0051236~establishment of RNA localization	38	1.38232	2.35897e-15	NXT1, NCBP2, NCBP1, XPO1, NUP160, EIF5A, AHCTF1, NUP93, NUP188, NUP214, POM121, GM8994, DDX19A, SEH1L, RBM8A, NUP50, NPM1, NUP37, NUP54, GLE1, NUP133, RANBP17, GM5643, NUP88, NXF7, G3BP2, NUP85, NUP155, NUPL2, SENP2, PHAX, EIF4A3, KHSRP, NUP107, THOC5, XPO7, NUP43, THOC3, LRPPRC	1937	66	13588	4.03892	7.56561e-12	2.44027e-13	4.22995e-12
GOTERM_BP_FAT	GO:0050658~RNA transport	38	1.38232	2.35897e-15	NXT1, NCBP2, NCBP1, XPO1, NUP160, EIF5A, AHCTF1, NUP93, NUP188, NUP214, POM121, GM8994, DDX19A, SEH1L, RBM8A, NUP50, NPM1, NUP37, NUP54, GLE1, NUP133, RANBP17, GM5643, NUP88, NXF7, G3BP2, NUP85, NUP155, NUPL2, SENP2, PHAX, EIF4A3, KHSRP, NUP107, THOC5, XPO7, NUP43, THOC3, LRPPRC	1937	66	13588	4.03892	7.56561e-12	2.44027e-13	4.22995e-12
GOTERM_BP_FAT	GO:0050657~nucleic acid transport	38	1.38232	2.35897e-15	NXT1, NCBP2, NCBP1, XPO1, NUP160, EIF5A, AHCTF1, NUP93, NUP188, NUP214, POM121, GM8994, DDX19A, SEH1L, RBM8A, NUP50, NPM1, NUP37, NUP54, GLE1, NUP133, RANBP17, GM5643, NUP88, NXF7, G3BP2, NUP85, NUP155, NUPL2, SENP2, PHAX, EIF4A3, KHSRP, NUP107, THOC5, XPO7, NUP43, THOC3, LRPPRC	1937	66	13588	4.03892	7.56561e-12	2.44027e-13	4.22995e-12
GOTERM_BP_FAT	GO:0006403~RNA localization	38	1.38232	4.44422e-15	NXT1, NCBP2, NCBP1, XPO1, NUP160, EIF5A, AHCTF1, NUP93, NUP188, NUP214, POM121, GM8994, DDX19A, SEH1L, RBM8A, NUP50, NPM1, NUP37, NUP54, GLE1, NUP133, RANBP17, GM5643, NUP88, NXF7, G3BP2, NUP85, NUP155, NUPL2, SENP2, PHAX, EIF4A3, KHSRP, NUP107, THOC5, XPO7, NUP43, THOC3, LRPPRC	1937	67	13588	3.97864	1.44107e-11	4.36651e-13	8.07132e-12
GOTERM_BP_FAT	GO:0015931~nucleobase, nucleoside, nucleotide and nucleic acid transport	40	1.45507	6.544e-15	NXT1, NCBP2, NCBP1, XPO1, NUP160, EIF5A, AHCTF1, NUP93, NUP188, NUP214, POM121, GM8994, DDX19A, SEH1L, RBM8A, NUP50, NPM1, NUP37, NUP54, GLE1, SLC28A1, NUP133, RANBP17, GM5643, SLC25A4, NUP88, NXF7, G3BP2, NUP85, NUP155, NUPL2, SENP2, PHAX, EIF4A3, KHSRP, NUP107, THOC5, XPO7, NUP43, THOC3, LRPPRC	1937	74	13588	3.79188	2.12558e-11	6.25167e-13	1.19016e-11
GOTERM_BP_FAT	GO:0051028~mRNA transport	36	1.30957	9.9049e-15	NXT1, NCBP2, NCBP1, XPO1, NUP160, EIF5A, AHCTF1, NUP93, NUP188, NUP214, POM121, GM8994, DDX19A, SEH1L, RBM8A, NUP50, NUP37, NUP54, GLE1, NUP133, RANBP17, GM5643, NXF7, NUP88, G3BP2, NUP85, NUP155, NUPL2, SENP2, EIF4A3, KHSRP, NUP107, THOC5, XPO7, NUP43, THOC3, LRPPRC	1937	62	13588	4.07321	3.20638e-11	9.16156e-13	1.79523e-11
SP_PIR_KEYWORDS	nuclear pore complex	23	0.836668	8.71511e-13	NUP133, RANBP17, NUP160, NUP88, NUP93, AHCTF1, EIF5A, NUP85, NUP188, NUPL2, NUP155, SENP2, NUP214, POM121, DDX19A, SEH1L, NUP50, NUP37, NUP107, NUP54, GLE1, XPO7, NUP43	2504	31	17854	5.29014	4.78467e-10	1.49522e-11	1.27153e-09
GOTERM_CC_FAT	GO:0031967~organelle envelope	129	4.69262	1.39886e-12	XPO1, GRPEL2, NUP62CL, GCAT, STOML2, EIF5A, GPAT2, COX5A, COX5B, ANKLE1, GOT2, TIMM9, NUP37, GLE1, SLC25A26, NUP133, NUPL2, NME4, TIMM8A1, AAAS, SLC25A39, AKAP1, MRPL45, NUP43, LRPPRC, HAX1, LMNB1, LMNB2, MTX2, MTX1, COX7C, AHCTF1, CHCHD4, CSE1L, TOMM6, MTCH2, TOMM5, NUP50, CACYBP, PEMT, DHODH, MNS1, NUP54, COX6B2, EMD, RANBP17, GCDH, MSTO1, PHB, AK2, TOMM40, AFG3L2, VDAC2, VDAC3, VDAC1, SLC25A13…	1611	540	12504	1.85417	7.90368e-10	3.16147e-11	2.04904e-09
GOTERM_CC_FAT	GO:0031975~envelope	129	4.69262	1.81053e-12	XPO1, GRPEL2, NUP62CL, GCAT, STOML2, EIF5A, GPAT2, COX5A, COX5B, ANKLE1, GOT2, TIMM9, NUP37, GLE1, SLC25A26, NUP133, NUPL2, NME4, TIMM8A1, AAAS, SLC25A39, AKAP1, MRPL45, NUP43, LRPPRC, HAX1, LMNB1, LMNB2, MTX2, MTX1, COX7C, AHCTF1, CHCHD4, CSE1L, TOMM6, MTCH2, TOMM5, NUP50, CACYBP, PEMT, DHODH, MNS1, NUP54, COX6B2, EMD, RANBP17, GCDH, MSTO1, PHB, AK2, TOMM40, AFG3L2, VDAC2, VDAC3, VDAC1, SLC25A13…	1611	542	12504	1.84733	1.02296e-09	3.78875e-11	2.65205e-09
GOTERM_CC_FAT	GO:0005635~nuclear envelope	54	1.96435	3.15221e-12	MAD1L1, XPO1, HTATIP2, NUP62CL, EIF5A, NUP188, ANKLE1, FANCL, SEH1L, GPX4, NUP37, GLE1, LBR, KPNB1, NUP133, NUP88, SNUPN, NUP85, NUPL2, SENP2, AAAS, BNIP1, IPO5, KPNA6, NUP107, KPNA3, NUP43, KPNA2, LRPPRC, NXT1, LMNB1, HAX1, NUP160, LMNB2, NUP93, AHCTF1, NUP214, SUMO1, POM121, CSE1L, DDX19A, CACYBP, NUP50, MNS1, NUP54, EMD, RANBP17, TRIM27, SUN1, NUP155, GMCL1, PCNA, FAF1, XPO7	1611	153	12504	2.7394	1.78102e-09	6.3608e-11	4.61734e-09
SP_PIR_KEYWORDS	translocation	32	1.16406	7.64997e-11	NUP160, TIMM17A, NUP93, AHCTF1, EIF5A, NUP188, TIMM50, CHCHD4, NUP214, POM121, DDX19A, SEH1L, TIMM9, NUP50, NUP37, NUP54, GLE1, DNAJC19, NUP133, RANBP17, NUP88, NUP85, TIMM23, NUPL2, NUP155, TIMM44, SENP2, TIMM8A1, TOMM22, NUP107, XPO7, NUP43	2504	65	17854	3.51025	4.19983e-08	1.07688e-09	1.1161e-07
GOTERM_CC_FAT	GO:0012505~endomembrane system	86	3.12841	0.0224068	CYB5R3, XPO1, MAD1L1, HTATIP2, NUP62CL, EIF5A, UBQLN4, NUP188, ANKLE1, FANCL, COPB2, H13, SEH1L, GPX4, AGPAT9, NUP37, GLE1, D230025D16RIK, GOLGA5, KPNB1, LBR, NUP133, SCAMP3, NUP88, FUT11, SNUPN, ACTN1, STIM1, NUP85, NUPL2, SENP2, COPG2, AAAS, BNIP1, ABCB1B, IPO5, USO1, KPNA6, NUP107, AMFR, CUX1, KPNA3, STX5A, KPNA2, VPS26A, NUP43, LRPPRC, SEC23B, NXT1, LMNB1, HAX1, NUP160, LMNB2, COPZ1, AHCTF1, …	1611	535	12504	1.24767	0.999997	0.115837	28.247
GOTERM_BP_FAT	GO:0055085~transmembrane transport	68	2.47363	0.45247	GRPEL2, SLC22A18, SLC45A4, TIMM17A, ATP5B, EIF5A, TIMM50, NUP188, SLC26A2, AQP3, SLC7A6, SLC23A2, SLC2A3, SEH1L, TIMM9, SLC25A3, NUP37, SLC25A26, GLE1, DNAJC19, NUP133, SLC12A7, SLC12A8, SLC25A4, NUP88, SLC22A7, ATP6V1H, NUP85, NUPL2, TIMM23, CNGA3, ATP6V1D, TIMM44, SENP2, TIMM8A1, ABCB1B, MFSD10, TOMM22, NUP107, SLC25A39, NUP43, MRPS17, NUP160, AHCTF1, NUP93, CHCHD4, ATP5G1, SLC19A2, NUP214, POM…	1937	460	13588	1.037	1	0.99581	99.9982
Annotation Cluster 16	Enrichment Score: 11.896173837869183
Category	Term	Count	%	PValue	Genes	List Total	Pop Hits	Pop Total	Fold Enrichment	Bonferroni	Benjamini	FDR
GOTERM_CC_FAT	GO:0031980~mitochondrial lumen	57	2.07348	1.12881e-12	MRPL40, GRPEL2, BCKDK, TARS2, PDHB, GOT2, LONP1, MRPL39, DHX30, MRPL2, MRPL1, MRPL51, ACADM, CYCT, CBR4, DARS2, SARS2, EARS2, C1QBP, FDX1L, MRPL47, YARS2, PMPCA, PCCB, AARS2, MRPL43, PMPCB, ME2, ETHE1, NFS1, MRPS10, MRPL11, MRPL10, MRPL15, PARS2, MRPL16, MRPL19, MRPL55, SUPV3L1, HSPE1, DNAJA3, PDK1, GCDH, RARS2, MRPS23, BCKDHB, MRPS24, AK3, SOD2, PPIF, DNA2, PEO1, MRPL23, ALDH2, CARS2, HSPD1, DAP3	1611	163	12504	2.71419	6.37752e-10	2.6573e-11	1.65338e-09
GOTERM_CC_FAT	GO:0005759~mitochondrial matrix	57	2.07348	1.12881e-12	MRPL40, GRPEL2, BCKDK, TARS2, PDHB, GOT2, LONP1, MRPL39, DHX30, MRPL2, MRPL1, MRPL51, ACADM, CYCT, CBR4, DARS2, SARS2, EARS2, C1QBP, FDX1L, MRPL47, YARS2, PMPCA, PCCB, AARS2, MRPL43, PMPCB, ME2, ETHE1, NFS1, MRPS10, MRPL11, MRPL10, MRPL15, PARS2, MRPL16, MRPL19, MRPL55, SUPV3L1, HSPE1, DNAJA3, PDK1, GCDH, RARS2, MRPS23, BCKDHB, MRPS24, AK3, SOD2, PPIF, DNA2, PEO1, MRPL23, ALDH2, CARS2, HSPD1, DAP3	1611	163	12504	2.71419	6.37752e-10	2.6573e-11	1.65338e-09
GOTERM_CC_FAT	GO:0044429~mitochondrial part	126	4.58348	1.60781e-12	MRPL40, GRPEL2, TARS2, GCAT, STOML2, GPAT2, COX5A, COX5B, PDHB, GOT2, TIMM9, MRPL39, SLC25A26, DHX30, MRPL51, SARS2, EARS2, NME4, TIMM8A1, FDX1L, MRPL47, YARS2, SLC25A39, AKAP1, MRPL45, PCCB, MRPL43, ME2, MTX2, MTX1, MRPS10, COX7C, CHCHD4, TOMM6, MTCH2, TOMM5, PEMT, DHODH, MRPL55, HSPE1, SUPV3L1, COX6B2, DNAJA3, GCDH, MSTO1, RARS2, MRPS23, PHB, MRPS24, AK3, AK2, TOMM40, AFG3L2, VDAC2, VDAC3, VDAC…	1611	524	12504	1.86635	9.08421e-10	3.49393e-11	2.35509e-09
Annotation Cluster 17	Enrichment Score: 11.87170028654829
Category	Term	Count	%	PValue	Genes	List Total	Pop Hits	Pop Total	Fold Enrichment	Bonferroni	Benjamini	FDR
GOTERM_BP_FAT	GO:0006399~tRNA metabolic process	66	2.40087	6.55601e-27	RPP38, TARS2, VARS2, NARS, QARS, TRMT1, FDXACB1, TRMT6, CLP1, CTU2, TRMT5, RPP30, POLG2, CDK5RAP1, TSEN2, DUS1L, RPP25, CARS, YARS, GTPBP3, DARS, SARS, AARS, DARS2, SARS2, EARS2, TARS, TRMT11, RARS, FARSB, HARS, KHSRP, FARSA, YARS2, AARS2, TRUB2, DUS2L, ELAC2, QTRT1, VARS, 1110008L16RIK, KARS, RPP14, IARS, ADAT1, TCP11, PARS2, TYW1, TRDMT1, ADAT3, METTL1, ADAT2, THG1L, NSUN2, MARS, TSEN54, RARS2,…	1937	113	13588	4.09724	2.12742e-23	1.1197e-24	1.19084e-23
GOTERM_MF_FAT	GO:0004812~aminoacyl-tRNA ligase activity	32	1.16406	8.31783e-16	VARS2, TARS2, NARS, QARS, VARS, FDXACB1, KARS, IARS, PARS2, POLG2, MARS, CARS, YARS, RARS2, DARS, SARS, AARS, GARS, LRRC47, AARSD1, DARS2, SARS2, EARS2, TARS, RARS, KHSRP, HARS, FARSB, CARS2, YARS2, FARSA, AARS2	1845	48	13288	4.80145	9.51239e-13	6.79456e-14	1.25455e-12
GOTERM_MF_FAT	GO:0016876~ligase activity, forming aminoacyl-tRNA and related compounds	32	1.16406	8.31783e-16	VARS2, TARS2, NARS, QARS, VARS, FDXACB1, KARS, IARS, PARS2, POLG2, MARS, CARS, YARS, RARS2, DARS, SARS, AARS, GARS, LRRC47, AARSD1, DARS2, SARS2, EARS2, TARS, RARS, KHSRP, HARS, FARSB, CARS2, YARS2, FARSA, AARS2	1845	48	13288	4.80145	9.51239e-13	6.79456e-14	1.25455e-12
GOTERM_MF_FAT	GO:0016875~ligase activity, forming carbon-oxygen bonds	32	1.16406	8.31783e-16	VARS2, TARS2, NARS, QARS, VARS, FDXACB1, KARS, IARS, PARS2, POLG2, MARS, CARS, YARS, RARS2, DARS, SARS, AARS, GARS, LRRC47, AARSD1, DARS2, SARS2, EARS2, TARS, RARS, KHSRP, HARS, FARSB, CARS2, YARS2, FARSA, AARS2	1845	48	13288	4.80145	9.51239e-13	6.79456e-14	1.25455e-12
GOTERM_BP_FAT	GO:0043039~tRNA aminoacylation	31	1.12768	3.18186e-15	TARS2, VARS2, NARS, QARS, VARS, FDXACB1, KARS, IARS, PARS2, POLG2, MARS, CARS, YARS, RARS2, DARS, SARS, AARS, GARS, AARSD1, DARS2, SARS2, EARS2, TARS, RARS, KHSRP, HARS, FARSB, CARS2, YARS2, FARSA, AARS2	1937	46	13588	4.72748	1.04478e-11	3.26517e-13	5.85088e-12
GOTERM_BP_FAT	GO:0043038~amino acid activation	31	1.12768	3.18186e-15	TARS2, VARS2, NARS, QARS, VARS, FDXACB1, KARS, IARS, PARS2, POLG2, MARS, CARS, YARS, RARS2, DARS, SARS, AARS, GARS, AARSD1, DARS2, SARS2, EARS2, TARS, RARS, KHSRP, HARS, FARSB, CARS2, YARS2, FARSA, AARS2	1937	46	13588	4.72748	1.04478e-11	3.26517e-13	5.85088e-12
GOTERM_BP_FAT	GO:0006418~tRNA aminoacylation for protein translation	31	1.12768	3.18186e-15	TARS2, VARS2, NARS, QARS, VARS, FDXACB1, KARS, IARS, PARS2, POLG2, MARS, CARS, YARS, RARS2, DARS, SARS, AARS, GARS, AARSD1, DARS2, SARS2, EARS2, TARS, RARS, KHSRP, HARS, FARSB, CARS2, YARS2, FARSA, AARS2	1937	46	13588	4.72748	1.04478e-11	3.26517e-13	5.85088e-12
KEGG_PATHWAY	mmu00970:Aminoacyl-tRNA biosynthesis	29	1.05493	3.60215e-15	TARS2, VARS2, NARS, PSTK, QARS, VARS, KARS, IARS, PARS2, MARS, CARS, YARS, RARS2, DARS, SARS, AARS, GARS, DARS2, SARS2, EARS2, TARS, RARS, FARSB, HARS, CARS2, YARS2, FARSA, MTFMT, AARS2	789	42	5738	5.02149	6.2883e-13	1.57208e-13	4.36318e-12
SP_PIR_KEYWORDS	Aminoacyl-tRNA synthetase	28	1.01855	5.6019e-15	TARS2, VARS2, NARS, QARS, VARS, KARS, IARS, PARS2, MARS, CARS, YARS, RARS2, DARS, SARS, AARS, GARS, AARSD1, DARS2, SARS2, EARS2, TARS, RARS, FARSB, HARS, CARS2, YARS2, FARSA, AARS2	2504	39	17854	5.11911	3.04756e-12	1.1724e-13	8.09353e-12
INTERPRO	IPR006195:Aminoacyl-tRNA synthetase, class II, conserved region	12	0.436522	1.63089e-06	TARS, TARS2, DARS, NARS, PARS2, SARS, HARS, GARS, FARSA, DARS2, SARS2, KARS	2419	17	17763	5.18338	0.00478982	0.000240038	0.00293049
INTERPRO	IPR014729:Rossmann-like alpha/beta/alpha sandwich fold	18	0.654784	7.00675e-06	YARS, CARS, VARS2, ASS1, RARS2, ASNSD1, ASNS, QARS, VARS, GMPS, EARS2, IARS, RARS, CARS2, PCYT1A, YARS2, MARS, NMNAT1	2419	40	17763	3.3044	0.0204166	0.000937194	0.0125896
UP_SEQ_FEATURE	short sequence motif:"HIGH" region	11	0.400146	4.70235e-05	IARS, CARS, YARS, VARS2, RARS2, RARS, CARS2, YARS2, VARS, EARS2, MARS	2449	17	16021	4.23296	0.201944	0.0102011	0.0890603
INTERPRO	IPR001412:Aminoacyl-tRNA synthetase, class I, conserved site	15	0.545653	6.89665e-05	CARS, VARS2, CUBN, RARS2, QARS, VARS, EARS2, WDR92, IARS, RARS, KHSRP, CARS2, YARS2, WDR46, MARS	2419	34	17763	3.23961	0.183758	0.00722536	0.123853
UP_SEQ_FEATURE	short sequence motif:"KMSKS" region	9	0.327392	0.000688163	IARS, CARS, YARS, VARS2, CARS2, YARS2, VARS, EARS2, MARS	2449	15	16021	3.92511	0.9632	0.123738	1.29588
Annotation Cluster 18	Enrichment Score: 11.675731495162394
Category	Term	Count	%	PValue	Genes	List Total	Pop Hits	Pop Total	Fold Enrichment	Bonferroni	Benjamini	FDR
SP_PIR_KEYWORDS	ribonucleoprotein	109	3.96508	4.91846e-27	MRPL40, NAF1, MRPL42, RPL13, SNRPD3, SRP68, LSM7, SNRPD1, RPS27L, SRP19, SNORA65, MRPS31, MRPS30, U2AF1, LSM4, LSM3, LSM2, MRPL39, LSM1, RPS27A, MRPL35, SNRPA1, KRR1, MRPL51, SRP54A, RRP9, HNRNPU, MRTO4, PA2G4, MRPS18B, WDR89, MRPL49, SNRPA, MRPL47, SNRPF, MRPL45, MRPL46, MRPL43, MRPL44, GM8580, MRPS17, MRPS15, NHP2L1, MRPS12, SNRPB2, MRPS10, HNRNPL, RPL10L, RPS26, HNRNPM, RPL6, HNRNPF, HNRNPD, M…	2504	266	17854	2.92177	2.70023e-24	2.45476e-25	7.17585e-24
GOTERM_CC_FAT	GO:0005840~ribosome	69	2.51	7.61053e-16	MRPL40, MRPL42, RPL13, RPS27L, RPS2, SNORA65, MRPS31, MRPS30, PRMT3, GM5148, RPL39L, MRPL39, RPS27A, MRPL35, MRPL2, MRPL1, MRPL51, MRPS5, NR0B1, MRPS2, MRTO4, RSL1D1, MRPS18B, MRPS9, WDR89, RPS4Y2, MRPL49, MRPL47, MRPL45, KPNA2, MRPL46, MRPL43, MRPL44, GM8580, MRPS17, MRPS15, MRPS12, MRPS10, NUFIP1, RPL10L, MRPL11, RPS26, MRPL10, RPL30, MRPL15, RPL6, RPL34, NPM1, MRPL16, MRPL19, MRPL18, MRPL55, R…	1611	192	12504	2.78934	4.39093e-13	2.30926e-14	1.14353e-12
SP_PIR_KEYWORDS	ribosomal protein	63	2.29174	1.39754e-12	MRPL40, MRPL42, RPL13, RPS27L, RPS2, SNORA65, MRPS31, MRPS30, GM5148, RPL39L, MRPL39, RPS27A, MRPL35, MRPL2, MRPL1, MRPL51, MRPS5, MRPS2, MRTO4, MRPS18B, MRPS9, WDR89, RPS4Y2, MRPL49, MRPL47, MRPL45, KPNA2, MRPL46, MRPL43, MRPL44, GM8580, MRPS17, MRPS15, MRPS12, MRPS10, MRPL11, RPL10L, RPS26, MRPL10, RPL30, MRPL15, RPL6, RPL34, MRPL16, MRPL19, MRPL18, MRPL55, RPL5, RPL4, MRPS27, RPSA, MRPS23, MRP…	2504	177	17854	2.53786	7.67254e-10	2.25663e-11	2.03897e-09
GOTERM_MF_FAT	GO:0003735~structural constituent of ribosome	51	1.85522	1.22835e-09	RPL13, RPS27L, RPS2, SNORA65, MRPS30, GM5148, RPL39L, MRPL39, RPS27A, MRPL2, MRPL1, MRPL51, MRPS5, MRPS2, RSL1D1, MRPS9, MRPS18B, WDR89, RPS4Y2, MRPL49, MRPL47, KPNA2, GM8580, MRPS17, MRPS15, MRPS12, MRPS10, MRPL11, RPL10L, RPS26, MRPL10, RPL30, MRPL15, RPL6, RPL34, MRPL16, MRPL19, MRPL55, RPL5, RSL24D1, RPL4, RPSA, MRPS23, MRPS24, RPL26, RPL29, MRPL24, MRPL23, MRPL21, RPL23, RPL22, RPL7L1	1845	151	13288	2.43252	1.5035e-06	6.53694e-08	1.99072e-06
GOTERM_CC_FAT	GO:0033279~ribosomal subunit	24	0.873045	3.90702e-06	MRPL2, MRPL1, RPSA, MRPL51, MRPS23, MRPS12, MRPS24, MRPS10, RPL26, RPS2, MRPS2, RPL10L, MRPL11, MRPL23, MRPL10, MRPL15, GM5148, RPL7L1, NPM1, MRPL16, MRPL55, MRPL39, MRPL43, DAP3	1611	66	12504	2.82241	0.00220504	4.69664e-05	0.00572275
GOTERM_MF_FAT	GO:0005198~structural molecule activity	84	3.05566	0.00351427	PRPH, CLDN7, GM6682, CLDN9, CLDN4, RPL13, CLDN3, CROCC, CLDN6, NUP62CL, PDLIM3, RPS27L, RPS2, SNORA65, MRPS30, COPB2, DES, KRT42, GM5148, RPL39L, TUBB5, MRPL39, TUBA1B, RPS27A, TUBA1C, MRPL2, MRPL1, MRPL51, MRPS5, MRPS2, MYCN, RSL1D1, COPG2, KRT19, KRT18, MRPS18B, MRPS9, KRT17, RPS4Y2, WDR89, MRPL49, MRPL47, KPNA2, GM8580, MRPS17, MRPS15, LMNB1, LMNB2, MRPS12, TUBA3A, MRPS10, TPM2, TPM1, RPL10L, …	1845	450	13288	1.3444	0.986554	0.0597014	5.54573
Annotation Cluster 19	Enrichment Score: 11.62294179431734
Category	Term	Count	%	PValue	Genes	List Total	Pop Hits	Pop Total	Fold Enrichment	Bonferroni	Benjamini	FDR
SP_PIR_KEYWORDS	wd repeat	85	3.09203	6.40539e-14	SEC31A, UTP18, UTP15, EDC4, EIF2A, WDR74, DCAF13, COPB2, WDR75, TAF5L, WDR73, WDR36, PLRG1, GRWD1, RAE1, SEH1L, WDR76, WDR77, EED, WDR31, NUP37, CIRH1A, LRWD1, WDR35, WDR33, ELP2, RBBP5, RBBP4, GNB1L, HERC2, RRP9, RBBP7, PRPF4, WDR92, EML4, DCAF4, WDR48, SMU1, RFWD3, AAAS, WRAP53, WDR89, THOC6, NLE1, NOL10, SNRNP40, THOC3, WDR43, NUP43, WDR46, FZR1, BOP1, LLGL2, PRPF19, PLAA, WDR18, EIF3B, WDR55,…	2504	263	17854	2.30443	3.51689e-11	1.256e-12	9.34586e-11
SMART	SM00320:WD40	81	2.94653	1.5139e-13	SEC31A, UTP18, UTP15, EDC4, WDR74, DCAF13, COPB2, WDR75, TAF5L, WDR73, WDR36, PLRG1, RAE1, SEH1L, GRWD1, WDR76, WDR77, EED, WDR31, NUP37, CIRH1A, LRWD1, WDR35, WDR33, ELP2, RBBP4, GNB1L, RRP9, RBBP7, PRPF4, WDR92, EML4, DCAF4, WDR48, SMU1, RFWD3, AAAS, WRAP53, WDR89, THOC6, NLE1, NOL10, SNRNP40, THOC3, WDR43, NUP43, WDR46, FZR1, BOP1, LLGL2, PRPF19, PLAA, NUP214, WDR18, WDR55, FBXW5, WDR53, WDR12…	1234	259	9131	2.31413	5.83023e-11	1.94341e-11	2.10043e-10
UP_SEQ_FEATURE	repeat:WD 3	81	2.94653	1.91797e-13	SEC31A, UTP18, UTP15, EDC4, EIF2A, WDR74, DCAF13, COPB2, TAF5L, WDR73, PLRG1, RAE1, SEH1L, GRWD1, WDR76, WDR77, EED, WDR31, NUP37, CIRH1A, LRWD1, WDR35, ELP2, RBBP5, RBBP4, GNB1L, HERC2, RRP9, RBBP7, PRPF4, WDR92, EML4, WDR48, SMU1, RFWD3, AAAS, WRAP53, WDR89, THOC6, NLE1, NOL10, SNRNP40, THOC3, WDR43, NUP43, WDR46, FZR1, BOP1, LLGL2, PRPF19, PLAA, WDR18, EIF3B, WDR55, FBXW5, WDR53, WDR12, PALB2,…	2449	231	16021	2.2939	9.20288e-10	3.06763e-10	3.63498e-10
INTERPRO	IPR019775:WD40 repeat, conserved site	81	2.94653	3.01622e-13	SEC31A, UTP18, UTP15, EDC4, EIF2A, WDR74, DCAF13, COPB2, TAF5L, WDR73, WDR36, PLRG1, RAE1, SEH1L, GRWD1, WDR76, WDR77, EED, WDR31, NUP37, CIRH1A, LRWD1, WDR35, ELP2, RBBP4, GNB1L, HERC2, RRP9, RBBP7, PRPF4, WDR92, EML4, WDR48, SMU1, RFWD3, AAAS, WRAP53, WDR89, THOC6, NLE1, NOL10, SNRNP40, THOC3, WDR43, NUP43, WDR46, FZR1, BOP1, LLGL2, PRPF19, PLAA, WDR18, EIF3B, WDR55, FBXW5, WDR53, WDR12, PALB2,…	2419	258	17763	2.3054	8.88051e-10	1.48008e-10	5.42033e-10
INTERPRO	IPR019781:WD40 repeat, subgroup	76	2.76464	3.27379e-13	SEC31A, UTP15, EDC4, WDR74, DCAF13, COPB2, WDR75, TAF5L, WDR73, WDR36, PLRG1, RAE1, SEH1L, GRWD1, WDR76, WDR77, EED, WDR31, NUP37, CIRH1A, LRWD1, WDR33, ELP2, RBBP4, GNB1L, RRP9, RBBP7, PRPF4, WDR92, EML4, DCAF4, WDR48, SMU1, RFWD3, AAAS, WRAP53, WDR89, THOC6, NLE1, SNRNP40, THOC3, WDR43, NUP43, WDR46, FZR1, BOP1, LLGL2, PRPF19, PLAA, WDR18, WDR55, FBXW5, WDR53, WDR12, WDHD1, PIK3R4, PPWD1, BUB3,…	2419	235	17763	2.3748	9.6388e-10	1.37697e-10	5.88307e-10
INTERPRO	IPR001680:WD40 repeat	81	2.94653	3.79207e-13	SEC31A, UTP18, UTP15, EDC4, WDR74, DCAF13, COPB2, WDR75, TAF5L, WDR73, WDR36, PLRG1, RAE1, SEH1L, GRWD1, WDR76, WDR77, EED, WDR31, NUP37, CIRH1A, LRWD1, WDR35, WDR33, ELP2, RBBP4, GNB1L, RRP9, RBBP7, PRPF4, WDR92, EML4, DCAF4, WDR48, SMU1, RFWD3, AAAS, WRAP53, WDR89, THOC6, NLE1, NOL10, SNRNP40, THOC3, WDR43, NUP43, WDR46, FZR1, BOP1, LLGL2, PRPF19, PLAA, NUP214, WDR18, WDR55, FBXW5, WDR53, WDR12…	2419	259	17763	2.2965	1.11652e-09	1.39565e-10	6.81477e-10
UP_SEQ_FEATURE	repeat:WD 4	77	2.80102	5.22392e-13	SEC31A, UTP18, UTP15, EDC4, WDR74, DCAF13, COPB2, TAF5L, PLRG1, RAE1, SEH1L, GRWD1, WDR76, WDR77, EED, WDR31, NUP37, CIRH1A, LRWD1, WDR35, ELP2, RBBP5, RBBP4, GNB1L, RRP9, HERC2, RBBP7, PRPF4, WDR92, EML4, WDR48, SMU1, AAAS, WRAP53, WDR89, THOC6, NLE1, NOL10, SNRNP40, THOC3, WDR43, NUP43, WDR46, FZR1, BOP1, LLGL2, PRPF19, PLAA, WDR18, EIF3B, WDR55, WDR53, WDR12, PALB2, WDHD1, PIK3R4, PPWD1, BUB3,…	2449	218	16021	2.31065	2.50576e-09	5.01152e-10	9.89742e-10
INTERPRO	IPR019782:WD40 repeat 2	71	2.58276	5.32717e-13	SEC31A, UTP18, UTP15, EDC4, DCAF13, COPB2, WDR75, TAF5L, WDR36, PLRG1, RAE1, SEH1L, GRWD1, WDR77, EED, WDR31, NUP37, LRWD1, WDR35, WDR33, ELP2, RBBP4, GNB1L, RRP9, RBBP7, PRPF4, WDR92, EML4, DCAF4, WDR48, SMU1, WDR89, THOC6, NLE1, SNRNP40, THOC3, WDR43, NUP43, WDR46, FZR1, BOP1, LLGL2, PRPF19, PLAA, WDR18, WDR55, FBXW5, WDR53, WDR12, WDHD1, PIK3R4, PPWD1, BUB3, GEMIN5, WDTC1, TBL3, TBL2, TAF5, WD…	2419	214	17763	2.43627	1.56822e-09	1.74247e-10	9.57179e-10
UP_SEQ_FEATURE	repeat:WD 1	81	2.94653	5.43059e-13	SEC31A, UTP18, UTP15, EDC4, EIF2A, WDR74, DCAF13, COPB2, TAF5L, WDR73, PLRG1, RAE1, SEH1L, GRWD1, WDR76, WDR77, EED, WDR31, NUP37, CIRH1A, LRWD1, WDR35, ELP2, RBBP5, RBBP4, GNB1L, HERC2, RRP9, RBBP7, PRPF4, WDR92, EML4, WDR48, SMU1, RFWD3, AAAS, WRAP53, WDR89, THOC6, NLE1, NOL10, SNRNP40, THOC3, WDR43, NUP43, WDR46, FZR1, BOP1, LLGL2, PRPF19, PLAA, WDR18, EIF3B, WDR55, FBXW5, WDR53, WDR12, PALB2,…	2449	235	16021	2.25485	2.60482e-09	4.34137e-10	1.02887e-09
UP_SEQ_FEATURE	repeat:WD 2	81	2.94653	5.43059e-13	SEC31A, UTP18, UTP15, EDC4, EIF2A, WDR74, DCAF13, COPB2, TAF5L, WDR73, PLRG1, RAE1, SEH1L, GRWD1, WDR76, WDR77, EED, WDR31, NUP37, CIRH1A, LRWD1, WDR35, ELP2, RBBP5, RBBP4, GNB1L, HERC2, RRP9, RBBP7, PRPF4, WDR92, EML4, WDR48, SMU1, RFWD3, AAAS, WRAP53, WDR89, THOC6, NLE1, NOL10, SNRNP40, THOC3, WDR43, NUP43, WDR46, FZR1, BOP1, LLGL2, PRPF19, PLAA, WDR18, EIF3B, WDR55, FBXW5, WDR53, WDR12, PALB2,…	2449	235	16021	2.25485	2.60482e-09	4.34137e-10	1.02887e-09
INTERPRO	IPR017986:WD40 repeat, region	74	2.69189	5.65598e-13	SEC31A, UTP18, UTP15, EDC4, DCAF13, COPB2, WDR75, TAF5L, WDR36, PLRG1, RAE1, SEH1L, GRWD1, WDR76, WDR77, EED, WDR31, NUP37, CIRH1A, LRWD1, WDR35, WDR33, ELP2, RBBP4, GNB1L, RRP9, RBBP7, PRPF4, WDR92, EML4, DCAF4, WDR48, SMU1, AAAS, WRAP53, WDR89, THOC6, NLE1, SNRNP40, THOC3, WDR43, NUP43, WDR46, FZR1, BOP1, PRPF19, PLAA, WDR18, WDR55, FBXW5, WDR53, WDR12, WDHD1, PIK3R4, PPWD1, BUB3, GEMIN5, WDTC1…	2419	228	17763	2.38329	1.66497e-09	1.66497e-10	1.01623e-09
UP_SEQ_FEATURE	repeat:WD 5	71	2.58276	5.95352e-12	SEC31A, UTP18, UTP15, WDR74, DCAF13, COPB2, TAF5L, PLRG1, SEH1L, GRWD1, WDR76, WDR77, EED, WDR31, CIRH1A, LRWD1, WDR35, ELP2, RBBP5, RBBP4, GNB1L, RRP9, HERC2, RBBP7, PRPF4, WDR92, EML4, WDR48, SMU1, WDR89, WRAP53, THOC6, NLE1, NOL10, SNRNP40, THOC3, WDR43, NUP43, WDR46, FZR1, BOP1, LLGL2, PRPF19, PLAA, WDR18, EIF3B, WDR55, WDR53, WDR12, WDHD1, PIK3R4, BUB3, PPP2R2D, GEMIN5, WDTC1, TBL3, TBL2, TA…	2449	202	16021	2.29936	2.85593e-08	4.0799e-09	1.12806e-08
UP_SEQ_FEATURE	repeat:WD 6	59	2.14623	6.60676e-11	SEC31A, UTP18, UTP15, WDR74, DCAF13, COPB2, TAF5L, PLRG1, SEH1L, WDR76, EED, CIRH1A, ELP2, RBBP5, RBBP4, GNB1L, RRP9, HERC2, RBBP7, PRPF4, EML4, WDR92, WDR48, SMU1, WDR89, WRAP53, NLE1, THOC6, SNRNP40, NUP43, WDR43, THOC3, FZR1, BOP1, LLGL2, PLAA, PRPF19, WDR55, WDR18, WDR12, WDHD1, PIK3R4, PPP2R2D, GEMIN5, WDTC1, TBL3, TBL2, TAF5, WDR5, CDC20, PWP2, ZFP106, POC1A, WDR61, WDR3, WDR24, APAF1, CHAF…	2449	161	16021	2.39733	3.16926e-07	3.5214e-08	1.25182e-07
INTERPRO	IPR015943:WD40/YVTN repeat-like	85	3.09203	8.14626e-11	UTP18, UTP15, EDC4, EIF2A, WDR74, WDR75, DCAF13, COPB2, TAF5L, WDR73, WDR36, PLRG1, GRWD1, SEH1L, RAE1, WDR76, WDR77, EED, WDR31, SEMA3B, NUP37, CIRH1A, LRWD1, WDR35, WDR33, PAN2, NUP133, ELP2, RBBP4, GNB1L, RRP9, RBBP7, PRPF4, WDR92, EML4, DCAF4, WDR48, SMU1, RFWD3, AAAS, WRAP53, WDR89, THOC6, NLE1, NOL10, SNRNP40, THOC3, WDR43, NUP43, WDR46, FZR1, BOP1, LLGL2, PRPF19, PLAA, NUP214, WDR18, EIF3B…	2419	305	17763	2.04644	2.39826e-07	1.71304e-08	1.4638e-07
UP_SEQ_FEATURE	repeat:WD 7	40	1.45507	4.37103e-06	FZR1, SEC31A, UTP15, BOP1, LLGL2, PLAA, PRPF19, COPB2, DCAF13, WDR55, PLRG1, WDR76, EED, WDR12, CIRH1A, WDHD1, PIK3R4, PPP2R2D, GEMIN5, WDTC1, ELP2, TBL3, TBL2, WDR5, CDC20, HERC2, RRP9, RBBP7, PRPF4, PWP2, EML4, WDR48, POC1A, WDR61, NLE1, THOC6, WDR3, SNRNP40, APAF1, CHAF1B	2449	124	16021	2.11028	0.0207496	0.00123264	0.0082817
Annotation Cluster 20	Enrichment Score: 10.972596023152365
Category	Term	Count	%	PValue	Genes	List Total	Pop Hits	Pop Total	Fold Enrichment	Bonferroni	Benjamini	FDR
GOTERM_MF_FAT	GO:0008135~translation factor activity, nucleic acid binding	48	1.74609	5.0982e-16	HBS1L, EIF5B, EIF5A, EIF2A, TRMT6, EIF2B3, EIF2B4, EIF2B5, EFTUD2, EIF1A, GTF2B, EIF4G1, DHX29, EIF2S1, MTRF1, EIF4A1, EIF2S2, EFTUD1, EEF1G, EEF1D, BB287469, GM2022, TUFM, EEF1B2, MTIF2, MTIF3, EIF3C, GFM2, EIF3D, EIF3B, EIF3G, TCEA3, EIF3E, GFM1, EIF3L, TCEA1, EIF3M, GM8300, EIF4ENIF1, EIF1AD, DENR, ETF1, EIF2B1, GM2016, EIF4B, GM6548, TSFM, EIF4H, GM5662, EIF4E2	1845	98	13288	3.52759	6.79456e-13	5.22915e-14	8.99281e-13
GOTERM_MF_FAT	GO:0003743~translation initiation factor activity	32	1.16406	1.18488e-11	BB287469, GM2022, EIF5B, EIF2A, MTIF2, MTIF3, EIF3C, EIF3D, EIF3B, EIF3G, TRMT6, EIF3E, EIF3L, EIF2B3, EIF3M, EIF2B4, EIF2B5, EIF4ENIF1, GM8300, EIF1AD, EIF1A, DENR, GTF2B, EIF2B1, GM2016, EIF4G1, EIF4B, DHX29, EIF4H, EIF2S1, EIF2S2, EIF4A1, GM5662, EIF4E2	1845	62	13288	3.71725	1.4503e-08	8.05722e-10	1.92029e-08
SP_PIR_KEYWORDS	Initiation factor	28	1.01855	5.58699e-10	BB287469, GM2022, EIF5B, EIF2A, MTIF2, MTIF3, EIF3C, EIF3D, EIF3B, EIF3G, EIF3E, EIF3L, EIF2B3, EIF3M, EIF2B4, EIF2B5, EIF4ENIF1, GM8300, EIF1A, EIF2B1, GM2016, EIF4G1, EIF4B, DHX29, EIF4H, EIF2S1, EIF4A1, EIF2S2, GM5662, EIF4E2	2504	55	17854	3.62992	3.06726e-07	7.13315e-09	8.1512e-07
GOTERM_BP_FAT	GO:0006413~translational initiation	22	0.800291	3.8137e-09	BB287469, GM2022, GM8300, EIF1AD, DENR, EIF1A, MTIF2, MTIF3, EIF2B1, GTF2B, GM2016, EIF3C, EIF3D, EIF3B, EIF3G, TRMT6, EIF3E, EIF2S2, GM5662, EIF3L, EIF2B3, EIF2B4, EIF4E2, EIF2B5	1937	38	13588	4.0613	1.23754e-05	2.2099e-07	6.92726e-06
Annotation Cluster 21	Enrichment Score: 10.658447541698097
Category	Term	Count	%	PValue	Genes	List Total	Pop Hits	Pop Total	Fold Enrichment	Bonferroni	Benjamini	FDR
GOTERM_BP_FAT	GO:0051276~chromosome organization	135	4.91088	7.91268e-23	HMGN1, RAD51C, MORF4L2, MAEL, CBX4, CBX2, PTTG1, CBX1, CBX7, KDM1A, SMARCD1, EED, H2AFZ, STAG3, H2AFY, H2AFX, ACIN1, TLK2, CDCA5, SGOL2, ARID1A, LIG4, TNKS2, NCAPD2, SUV420H2, SUZ12, REC8, MAD2L1, SMARCE1, SYCP3, PRDM5, SMARCA5, BLM, NEK2, ACD, HIST1H4A, CDYL2, SMARCB1, HIST1H4D, ASF1B, ASF1A, DNMT3B, HELLS, TRP53, AEBP2, YEATS4, SMYD3, SYCE2, SYCE1, RAD54L, SUV39H2, MSL3, RNF8, HDAC1, RNF2, SMAR…	1937	404	13588	2.34411	2.56767e-19	1.11638e-20	1.43727e-19
GOTERM_BP_FAT	GO:0006325~chromatin organization	92	3.34667	8.11885e-12	HMGN1, MORF4L2, CBX4, CBX2, CBX1, CBX7, KDM1A, SMARCD1, H2AFZ, EED, H2AFY, H2AFX, TLK2, ARID1A, SUZ12, SUV420H2, SMARCE1, PRDM5, SMARCA5, HIST1H4A, CDYL2, SMARCB1, HIST1H4D, ASF1B, DNMT3B, ASF1A, HELLS, AEBP2, YEATS4, SMYD3, SUV39H2, RNF8, MSL3, HDAC1, SMARCC1, RNF2, A730098P11RIK, HIST1H3C, HDAC6, FAM175A, EZH2, NAP1L1, CTCF, DMAP1, PRMT7, PRMT5, GPX4, SETMAR, RTF1, KDM5B, BRCC3, RBBP4, RING1, T…	1937	315	13588	2.04882	2.63456e-08	6.75529e-10	1.47472e-08
SP_PIR_KEYWORDS	chromatin regulator	63	2.29174	7.27406e-11	FAM175A, MORF4L2, EZH2, CBX4, CTCF, CBX2, DMAP1, CBX7, KDM1A, DPY30, PRMT7, ASH2L, PRMT5, SETMAR, SMARCD1, EED, H2AFY, TLK2, KDM5B, RBBP5, BRCC3, RBBP4, RING1, ARID1A, BANP, RRP8, RBBP7, HLTF, SUZ12, SUV420H2, EYA3, SMARCE1, PRDM5, SMARCA5, RUVBL2, RUVBL1, CARM1, ING5, UTP3, SMARCB1, ACTL6A, KDM3B, ASF1B, BAZ2A, ASF1A, CHD4, YEATS4, AEBP2, L3MBTL2, WDR5, SMYD3, GSG2, SUV39H2, MSL3, RNF8, HDAC1, S…	2504	192	17854	2.33959	3.99346e-08	1.05091e-09	1.06126e-07
GOTERM_BP_FAT	GO:0016568~chromatin modification	72	2.61913	2.27344e-10	FAM175A, MORF4L2, EZH2, CBX4, CTCF, CBX2, DMAP1, CBX7, KDM1A, PRMT7, PRMT5, RTF1, SMARCD1, SETMAR, EED, H2AFY, TLK2, KDM5B, RBBP4, BRCC3, RING1, TTF1, BANP, RBBP7, HLTF, EYA3, SUZ12, SUV420H2, SMARCE1, PRDM5, SMARCA5, RUVBL2, RUVBL1, CARM1, ING5, UTP3, HAT1, CHD1L, SMARCB1, ACTL6A, KDM3B, ASF1B, ASF1A, BAZ2A, DNMT3B, CHD4, HELLS, KAT2A, YEATS4, AEBP2, CSRP2BP, L3MBTL2, NASP, SMYD3, SIRT1, GSG2, S…	1937	236	13588	2.14016	7.3773e-07	1.60376e-08	4.1295e-07
GOTERM_BP_FAT	GO:0016569~covalent chromatin modification	33	1.20044	1.74606e-06	ING5, EZH2, HAT1, DMAP1, KDM1A, PRMT7, RTF1, EED, ACTL6A, DNMT3B, BAZ2A, HELLS, KAT2A, YEATS4, CSRP2BP, BRCC3, RING1, SIRT1, SUV39H2, SUZ12, SUV420H2, RNF8, EYA3, PHF17, HDAC1, PHF16, RNF2, A730098P11RIK, PRDM5, RUVBL2, RUVBL1, CARM1, RBM14	1937	96	13588	2.4114	0.00564995	7.8691e-05	0.00317152
GOTERM_BP_FAT	GO:0016570~histone modification	31	1.12768	6.03918e-06	ING5, EZH2, HAT1, DMAP1, KDM1A, PRMT7, RTF1, EED, ACTL6A, BAZ2A, KAT2A, YEATS4, CSRP2BP, BRCC3, RING1, SIRT1, SUV39H2, SUV420H2, SUZ12, RNF8, EYA3, PHF17, HDAC1, PHF16, RNF2, PRDM5, A730098P11RIK, RUVBL2, RUVBL1, CARM1, RBM14	1937	92	13588	2.36374	0.0194064	0.000251215	0.0109691
Annotation Cluster 22	Enrichment Score: 9.193061557229727
Category	Term	Count	%	PValue	Genes	List Total	Pop Hits	Pop Total	Fold Enrichment	Bonferroni	Benjamini	FDR
KEGG_PATHWAY	mmu00240:Pyrimidine metabolism	46	1.67334	2.60219e-15	POLR2H, POLR2E, POLR2L, CTPS, PNP2, POLR2I, DTYMK, UPP1, CAD, POLA2, POLR2D, POLR2C, POLR2B, POLR2A, TK1, PRIM1, TYMS, POLE4, POLE2, NT5M, PRIM2, DHODH, UCK2, DCTD, POLR3G, POLR1E, POLR1D, POLE, POLR1A, AK3, POLR1C, POLR3A, POLR1B, POLR3C, POLR3B, NME7, POLR3D, NME6, POLD3, NME4, UMPS, NME1, POLD1, RRM2, POLD2, DUT	789	96	5738	3.48474	4.51972e-13	1.50657e-13	3.14193e-12
GOTERM_MF_FAT	GO:0003899~DNA-directed RNA polymerase activity	24	0.873045	2.56176e-12	POLR2H, POLR2E, POLR2L, POLR1E, POLR1D, POLR2I, POLR1A, POLR3A, POLR1C, POLR1B, POLR3C, POLR2D, POLR3B, POLR2C, POLR2B, POLR3E, POLR3D, POLR2A, PRIM1, POLRMT, CCDC111, RPAP1, PRIM2, TWISTNB	1845	35	13288	4.93863	3.13556e-09	1.95972e-10	4.15167e-09
GOTERM_MF_FAT	GO:0034062~RNA polymerase activity	24	0.873045	2.56176e-12	POLR2H, POLR2E, POLR2L, POLR1E, POLR1D, POLR2I, POLR1A, POLR3A, POLR1C, POLR1B, POLR3C, POLR2D, POLR3B, POLR2C, POLR2B, POLR3E, POLR3D, POLR2A, PRIM1, POLRMT, CCDC111, RPAP1, PRIM2, TWISTNB	1845	35	13288	4.93863	3.13556e-09	1.95972e-10	4.15167e-09
SP_PIR_KEYWORDS	dna-directed rna polymerase	23	0.836668	6.29236e-12	POLR2H, POLR2E, POLR2L, POLR1E, POLR1D, POLR2I, POLR1A, POLR3A, POLR1C, POLR1B, POLR3C, POLR2D, POLR3B, POLR2C, POLR2B, POLR3E, POLR3D, POLR2A, PRIM1, POLRMT, RPAP1, PRIM2, TWISTNB	2504	33	17854	4.96953	3.45453e-09	9.87009e-11	9.18039e-09
GOTERM_MF_FAT	GO:0016779~nucleotidyltransferase activity	48	1.74609	5.31645e-11	POLR2H, POLR2E, POLR2L, POLR2I, POLA2, POLR2D, POLR2C, POLR2B, POLR2A, PRIM1, GMPPB, POLE4, POLE2, PRIM2, THG1L, PCYT1A, POLG2, TWISTNB, EIF2B3, TERT, POLL, UAP1, POLI, POLR1E, POLR1D, CMAS, POLE, POLR1A, POLR1C, POLR3A, POLR1B, POLR3C, POLR3B, ESCO2, POLR3E, POLR3D, POLD3, TRNT1, TUT1, POLRMT, CCDC111, RPAP1, PAPD4, POLD1, POLD2, PAPOLG, MYBBP1A, NMNAT1	1845	127	13288	2.72208	6.50733e-08	3.09873e-09	8.61611e-08
KEGG_PATHWAY	mmu00230:Purine metabolism	51	1.85522	2.69317e-09	PRIM1, NT5M, PRIM2, IMPDH2, POLR1E, POLR1D, POLE, NUDT5, POLR1A, POLR1C, POLR1B, GMPS, NME7, NME6, NME4, PRUNE, NME1, RRM2, ADSL, PRPS1, POLR2H, ADSS, POLR2E, POLR2L, PNP2, ENPP3, POLR2I, POLA2, POLR2D, POLR2C, PFAS, PPAT, POLR2B, ADA, POLR2A, POLE4, POLE2, ATIC, POLR3G, AK2, POLR3A, POLR3C, POLR3B, APRT, POLR3D, GART, POLD3, ADCY9, POLD1, POLD2, PAICS	789	157	5738	2.3624	4.76692e-07	3.66686e-08	3.308e-06
KEGG_PATHWAY	mmu03020:RNA polymerase	18	0.654784	4.09835e-09	POLR2H, POLR3G, POLR2E, POLR2L, POLR1E, POLR1D, POLR2I, POLR1A, POLR3A, POLR1C, POLR1B, POLR2D, POLR3C, POLR3B, POLR2C, POLR2B, POLR3D, POLR2A	789	27	5738	4.84833	7.25408e-07	5.18149e-08	5.03397e-06
GOTERM_CC_FAT	GO:0030880~RNA polymerase complex	14	0.509276	3.26163e-08	POLR2H, POLR2E, POLR2L, POLR1D, POLR2I, POLR1A, POLR1B, POLR2D, POLR2C, POLR2B, POLR2A, POLR3D, CD3EAP, RPAP1	1611	19	12504	5.7191	1.84281e-05	4.72519e-07	4.77755e-05
GOTERM_CC_FAT	GO:0000428~DNA-directed RNA polymerase complex	13	0.472899	1.7525e-07	POLR2H, POLR2E, POLR2L, POLR1D, POLR2I, POLR1A, POLR1B, POLR2D, POLR2C, POLR2B, POLR2A, POLR3D, CD3EAP	1611	18	12504	5.60563	9.90114e-05	2.3027e-06	0.000256701
GOTERM_CC_FAT	GO:0055029~nuclear DNA-directed RNA polymerase complex	13	0.472899	1.7525e-07	POLR2H, POLR2E, POLR2L, POLR1D, POLR2I, POLR1A, POLR1B, POLR2D, POLR2C, POLR2B, POLR2A, POLR3D, CD3EAP	1611	18	12504	5.60563	9.90114e-05	2.3027e-06	0.000256701
GOTERM_CC_FAT	GO:0005665~DNA-directed RNA polymerase II, core complex	8	0.291015	0.000119082	POLR2H, POLR2E, POLR2L, POLR2I, POLR2D, POLR2C, POLR2B, POLR2A	1611	11	12504	5.64483	0.0650715	0.00105078	0.174286
Annotation Cluster 23	Enrichment Score: 9.092852711381457
Category	Term	Count	%	PValue	Genes	List Total	Pop Hits	Pop Total	Fold Enrichment	Bonferroni	Benjamini	FDR
GOTERM_BP_FAT	GO:0051327~M phase of meiotic cell cycle	39	1.4187	3.89496e-11	RAD51C, NEK2, MRE11A, MAEL, MLH1, PTTG1, MLH3, RPA1, STRA8, RSPH1, PSMC3IP, STAG3, PIWIL2, MNS1, FBXO5, PMS2, H2AFX, FANCA, TRIP13, EXO1, CCNB1IP1, SGOL2, SGOL1, SYCE2, MND1, ESPL1, SYCE1, RAD50, SMC3, SUV39H2, RAD51, REC8, TEX15, PSMD13, SYCP3, FANCD2, CKS2, DMC1, TEX11	1937	88	13588	3.10891	1.26392e-07	3.00932e-09	7.07487e-08
GOTERM_BP_FAT	GO:0007126~meiosis	39	1.4187	3.89496e-11	RAD51C, NEK2, MRE11A, MAEL, MLH1, PTTG1, MLH3, RPA1, STRA8, RSPH1, PSMC3IP, STAG3, PIWIL2, MNS1, FBXO5, PMS2, H2AFX, FANCA, TRIP13, EXO1, CCNB1IP1, SGOL2, SGOL1, SYCE2, MND1, ESPL1, SYCE1, RAD50, SMC3, SUV39H2, RAD51, REC8, TEX15, PSMD13, SYCP3, FANCD2, CKS2, DMC1, TEX11	1937	88	13588	3.10891	1.26392e-07	3.00932e-09	7.07487e-08
GOTERM_BP_FAT	GO:0051321~meiotic cell cycle	39	1.4187	8.78006e-11	RAD51C, NEK2, MRE11A, MAEL, MLH1, PTTG1, MLH3, RPA1, STRA8, RSPH1, PSMC3IP, STAG3, PIWIL2, MNS1, FBXO5, PMS2, H2AFX, FANCA, TRIP13, EXO1, CCNB1IP1, SGOL2, SGOL1, SYCE2, MND1, ESPL1, SYCE1, RAD50, SMC3, SUV39H2, RAD51, REC8, TEX15, PSMD13, SYCP3, FANCD2, CKS2, DMC1, TEX11	1937	90	13588	3.03982	2.84913e-07	6.4753e-09	1.59482e-07
GOTERM_BP_FAT	GO:0007127~meiosis I	22	0.800291	4.73598e-10	CCNB1IP1, RAD51C, MAEL, SYCE2, MLH1, ESPL1, SYCE1, MLH3, PTTG1, RAD51, REC8, PSMD13, TEX15, STRA8, SYCP3, FANCD2, CKS2, FBXO5, PIWIL2, DMC1, TEX11, TRIP13	1937	35	13588	4.40941	1.53683e-06	3.20172e-08	8.60251e-07
SP_PIR_KEYWORDS	meiosis	21	0.763914	5.4428e-06	EXO1, NEK2, MRE11A, SGOL2, MAEL, SYCE2, MND1, SYCE1, SMC3, RAD50, REC8, STRA8, SYCP3, RSPH1, PSMC3IP, MNS1, PIWIL2, STAG3, H2AFX, DMC1, BUB3	2504	50	17854	2.99468	0.00298365	5.33576e-05	0.00794055
Annotation Cluster 24	Enrichment Score: 8.97487460139223
Category	Term	Count	%	PValue	Genes	List Total	Pop Hits	Pop Total	Fold Enrichment	Bonferroni	Benjamini	FDR
SP_PIR_KEYWORDS	Chaperone	57	2.07348	8.51756e-13	HSP90AB1, GRPEL2, CCT2, CCT3, NDUFAF1, DNAJC17, BAG4, DNAJC16, NPM3-PS1, DNAJC11, DNAJC8, TIMM9, DNAJC7, COX17, DNAJC2, DNAJC19, TOMM34, ABCE1, HSP90AA1, MESDC2, CCT6A, RBBP7, ST13, TRAP1, PFDN2, TIMM8A1, DNAJC22, HSPB8, H2-KE2, NPM1, DNAJA1, NPM3, HSPE1, ASF1B, DNAJA4, ASF1A, HSPA8, DNAJA3, HSPA9, DNAJA2, SCO1, NPLOC4, TCP1, BCS1L, PARK7, CCT7, HYOU1, PPIH, PSMG1, HSP90B1, CCT5, CCT4, PSMG2, CCT…	2504	150	17854	2.70947	4.67618e-10	1.50845e-11	1.24269e-09
GOTERM_BP_FAT	GO:0006457~protein folding	45	1.63696	5.64199e-09	HSP90AB1, GRPEL2, FKBP6, PPIL1, FKBP4, PPIL2, FKBP3, CCT2, CCT3, PIN4, STUB1, DNAJC17, HSPH1, DNAJC16, DNAJA1, HSPE1, ERO1L, DNAJA4, DNAJA3, PPWD1, HSPA8, HSPA9, DNAJA2, TCP1, HSP90AA1, UBE4B, AARS, CCT6A, CCT7, PPIF, PPIE, PFDN2, TRAP1, HSP90B1, PPIH, CCT5, CCT4, PPIG, PPID, H2-KE2, PFDN4, CCT8, HSPD1, FKBP11, AHSA1	1937	127	13588	2.48562	1.83081e-05	3.21197e-07	1.02482e-05
GOTERM_MF_FAT	GO:0051082~unfolded protein binding	28	1.01855	2.47531e-07	PTGES3, HSP90AB1, GRPEL2, CCT2, CCT3, DNAJC17, DNAJC16, NPM1, DNAJA1, DNAJA4, HSPA8, DNAJA3, HSPA9, DNAJA2, TCP1, HSP90AA1, UBE4B, CCT6A, CCT7, TRAP1, PFDN2, HSP90B1, CCT5, CCT4, H2-KE2, PFDN4, CCT8, TOMM20	1845	70	13288	2.88087	0.000302932	1.12213e-05	0.00040116
Annotation Cluster 25	Enrichment Score: 8.926504522344482
Category	Term	Count	%	PValue	Genes	List Total	Pop Hits	Pop Total	Fold Enrichment	Bonferroni	Benjamini	FDR
GOTERM_CC_FAT	GO:0000228~nuclear chromosome	56	2.0371	8.27186e-19	ZBTB32, MAEL, POT1A, MLH1, MLH3, PRIM1, SIN3B, INCENP, PRIM2, EED, STAG3, H2AFY, H2AFX, PHC1, NOL6, SGOL2, SGOL1, RING1, MCM2, RAD51, SUZ12, SUV420H2, REC8, SYCP3, DMC1, LRPPRC, NEK2, TIPIN, NUFIP1, POLA2, RPA1, RPA2, ACD, GM12657, SMARCB1, DNMT3L, BUB1, DNMT3B, TERF2, TERF1, MSH6, TCP1, ZFP57, TRIM28, WAPAL, SYCE2, SIRT6, SYCE1, TRIM24, SMC3, SUV39H2, SMARCC1, RNF2, A730098P11RIK, ALKBH1, TEX11	1611	121	12504	3.59216	4.6736e-16	3.11574e-17	1.21164e-15
GOTERM_CC_FAT	GO:0044454~nuclear chromosome part	51	1.85522	9.81726e-19	MAEL, POT1A, MLH1, MLH3, PRIM1, SIN3B, INCENP, PRIM2, EED, H2AFY, STAG3, H2AFX, PHC1, SGOL2, SGOL1, RING1, MCM2, RAD51, SUZ12, SUV420H2, REC8, SYCP3, TIPIN, NUFIP1, POLA2, RPA1, RPA2, ACD, GM12657, SMARCB1, DNMT3L, BUB1, DNMT3B, TERF2, TERF1, MSH6, TCP1, ZFP57, TRIM28, WAPAL, SYCE2, SIRT6, SYCE1, TRIM24, SMC3, SUV39H2, SMARCC1, RNF2, A730098P11RIK, ALKBH1, TEX11	1611	103	12504	3.84314	5.54675e-16	3.46672e-17	1.43801e-15
GOTERM_CC_FAT	GO:0000792~heterochromatin	25	0.909422	2.56013e-09	MAEL, CBX1, DAXX, SIN3B, GM12657, SMARCB1, INCENP, DNMT3L, EED, H2AFY, H2AFX, DNMT3B, BAZ2A, HELLS, PHC1, TCP1, ZFP57, TRIM28, RING1, SIRT6, SUV39H2, SUZ12, HDAC1, RNF2, SMARCC1	1611	51	12504	3.80472	1.44647e-06	4.25434e-08	3.75001e-06
GOTERM_CC_FAT	GO:0000790~nuclear chromatin	25	0.909422	1.65382e-08	TIPIN, MAEL, NUFIP1, SIN3B, GM12657, SMARCB1, DNMT3L, EED, H2AFY, H2AFX, DNMT3B, PHC1, MSH6, TCP1, ZFP57, TRIM28, RING1, SIRT6, TRIM24, SUV39H2, SUZ12, RNF2, SMARCC1, A730098P11RIK, ALKBH1	1611	55	12504	3.52802	9.34402e-06	2.52542e-07	2.42246e-05
GOTERM_CC_FAT	GO:0005720~nuclear heterochromatin	19	0.69116	4.45606e-08	TCP1, ZFP57, TRIM28, RING1, MAEL, SIRT6, SUV39H2, SUZ12, SIN3B, GM12657, SMARCB1, SMARCC1, RNF2, DNMT3L, EED, H2AFY, H2AFX, DNMT3B, PHC1	1611	35	12504	4.21346	2.51764e-05	6.29418e-07	6.52711e-05
GOTERM_CC_FAT	GO:0000803~sex chromosome	13	0.472899	3.70432e-06	RING1, MAEL, CDK2, SUZ12, SIN3B, GM12657, SMARCB1, RNF2, SMARCC1, EED, H2AFY, H2AFX, PHC1	1611	22	12504	4.58642	0.00209075	4.54977e-05	0.00542584
GOTERM_CC_FAT	GO:0001739~sex chromatin	12	0.436522	1.59353e-05	SUZ12, SIN3B, GM12657, SMARCB1, RNF2, SMARCC1, MAEL, EED, RING1, H2AFY, H2AFX, PHC1	1611	21	12504	4.43522	0.00896308	0.000176523	0.023339
GOTERM_CC_FAT	GO:0001741~XY body	5	0.181884	0.0428157	SIN3B, SMARCB1, SMARCC1, MAEL, H2AFX	1611	11	12504	3.52802	1	0.204612	47.3221
Annotation Cluster 26	Enrichment Score: 8.74189063051289
Category	Term	Count	%	PValue	Genes	List Total	Pop Hits	Pop Total	Fold Enrichment	Bonferroni	Benjamini	FDR
GOTERM_BP_FAT	GO:0009057~macromolecule catabolic process	163	5.92943	1.83256e-13	MKRN1, NCBP2, NCBP1, LSM7, PPP2R5C, CBX4, SAE1, VPRBP, CDC16, MKRN2, CUL2, CUL7, RBM8A, ATG7, WIBG, FBXO27, CUL9, LSM2, RNF34, FBXO22, RPS27A, CUL1, CDCA3, PAN2, ZC3HC1, SOCS2, ANAPC5, GM5801, UBE2J1, PSMA2, PSMA1, UHRF1, UBR7, PIAS4, PSMA5, SIAH1B, PSMA4, PSMA3, CLPP, YME1L1, PIAS2, FBXO15, AMFR, XRN2, RAD23B, FZR1, SYVN1, RAD23A, ANAPC10, SKP1A, ANAPC11, CDC34, UBAC1, LIN28A, LIN28B, CHIT1, PSM…	1937	654	13588	1.74838	5.94801e-10	1.65222e-11	3.32945e-10
GOTERM_BP_FAT	GO:0044265~cellular macromolecule catabolic process	152	5.52928	1.17952e-12	MKRN1, NCBP2, NCBP1, LSM7, PPP2R5C, CBX4, SAE1, VPRBP, CDC16, MKRN2, CUL2, CUL7, RBM8A, WIBG, FBXO27, CUL9, ATG7, LSM2, RNF34, FBXO22, RPS27A, CUL1, CDCA3, PAN2, ZC3HC1, SOCS2, ANAPC5, GM5801, UBE2J1, PSMA2, PSMA1, UHRF1, UBR7, PIAS4, PSMA5, SIAH1B, PSMA4, PSMA3, CLPP, PIAS2, FBXO15, AMFR, XRN2, RAD23B, FZR1, SYVN1, RAD23A, ANAPC10, SKP1A, ANAPC11, CDC34, UBAC1, LIN28A, LIN28B, PSMB5, PSMB7, ARIH…	1937	609	13588	1.75086	3.82748e-09	1.00723e-10	2.14246e-09
GOTERM_BP_FAT	GO:0030163~protein catabolic process	138	5.02001	2.2437e-11	MKRN1, PPP2R5C, CBX4, SAE1, VPRBP, CDC16, MKRN2, CUL2, CUL7, FBXO27, CUL9, ATG7, RNF34, FBXO22, RPS27A, CUL1, CDCA3, PAN2, ZC3HC1, SOCS2, ANAPC5, GM5801, UBE2J1, PSMA2, PSMA1, UHRF1, UBR7, PIAS4, PSMA5, SIAH1B, PSMA4, PSMA3, CLPP, YME1L1, PIAS2, FBXO15, AMFR, RAD23B, FZR1, SYVN1, RAD23A, ANAPC10, SKP1A, ANAPC11, CDC34, UBAC1, PSMB5, PSMB7, ARIH2, PSMB6, FBXW5, PSMB3, PSMB2, CACYBP, FBXO5, FBXO42,…	1937	556	13588	1.74113	7.28082e-08	1.77581e-09	4.0755e-08
GOTERM_BP_FAT	GO:0051603~proteolysis involved in cellular protein catabolic process	129	4.69262	7.09578e-10	MKRN1, PPP2R5C, CBX4, SAE1, VPRBP, CDC16, MKRN2, CUL2, CUL7, FBXO27, CUL9, ATG7, RNF34, FBXO22, RPS27A, CUL1, CDCA3, PAN2, ZC3HC1, SOCS2, ANAPC5, GM5801, UBE2J1, PSMA2, PSMA1, UHRF1, UBR7, PIAS4, PSMA5, SIAH1B, PSMA4, PSMA3, CLPP, PIAS2, FBXO15, AMFR, RAD23B, FZR1, SYVN1, RAD23A, ANAPC10, CDC34, ANAPC11, SKP1A, UBAC1, PSMB5, PSMB7, ARIH2, PSMB6, FBXW5, PSMB3, PSMB2, CACYBP, FBXO5, FBXO42, NPLOC4,…	1937	534	13588	1.69463	2.30258e-06	4.69915e-08	1.28889e-06
GOTERM_BP_FAT	GO:0019941~modification-dependent protein catabolic process	124	4.51073	7.99945e-10	MKRN1, PPP2R5C, CBX4, VPRBP, SAE1, CDC16, MKRN2, CUL2, CUL7, FBXO27, CUL9, ATG7, RNF34, FBXO22, RPS27A, CUL1, CDCA3, PAN2, ZC3HC1, SOCS2, ANAPC5, UBE2J1, GM5801, PSMA2, PSMA1, UHRF1, UBR7, PIAS4, PSMA5, SIAH1B, PSMA4, PSMA3, PIAS2, FBXO15, AMFR, RAD23B, FZR1, SYVN1, RAD23A, ANAPC10, CDC34, ANAPC11, SKP1A, UBAC1, PSMB5, ARIH2, FBXW5, CACYBP, FBXO5, FBXO42, NPLOC4, UFSP2, UBE2CBP, CDC23, CDC20, UBO…	1937	508	13588	1.71232	2.59582e-06	5.19164e-08	1.45303e-06
GOTERM_BP_FAT	GO:0043632~modification-dependent macromolecule catabolic process	124	4.51073	7.99945e-10	MKRN1, PPP2R5C, CBX4, VPRBP, SAE1, CDC16, MKRN2, CUL2, CUL7, FBXO27, CUL9, ATG7, RNF34, FBXO22, RPS27A, CUL1, CDCA3, PAN2, ZC3HC1, SOCS2, ANAPC5, UBE2J1, GM5801, PSMA2, PSMA1, UHRF1, UBR7, PIAS4, PSMA5, SIAH1B, PSMA4, PSMA3, PIAS2, FBXO15, AMFR, RAD23B, FZR1, SYVN1, RAD23A, ANAPC10, CDC34, ANAPC11, SKP1A, UBAC1, PSMB5, ARIH2, FBXW5, CACYBP, FBXO5, FBXO42, NPLOC4, UFSP2, UBE2CBP, CDC23, CDC20, UBO…	1937	508	13588	1.71232	2.59582e-06	5.19164e-08	1.45303e-06
GOTERM_BP_FAT	GO:0044257~cellular protein catabolic process	129	4.69262	1.04077e-09	MKRN1, PPP2R5C, CBX4, SAE1, VPRBP, CDC16, MKRN2, CUL2, CUL7, FBXO27, CUL9, ATG7, RNF34, FBXO22, RPS27A, CUL1, CDCA3, PAN2, ZC3HC1, SOCS2, ANAPC5, GM5801, UBE2J1, PSMA2, PSMA1, UHRF1, UBR7, PIAS4, PSMA5, SIAH1B, PSMA4, PSMA3, CLPP, PIAS2, FBXO15, AMFR, RAD23B, FZR1, SYVN1, RAD23A, ANAPC10, CDC34, ANAPC11, SKP1A, UBAC1, PSMB5, PSMB7, ARIH2, PSMB6, FBXW5, PSMB3, PSMB2, CACYBP, FBXO5, FBXO42, NPLOC4,…	1937	537	13588	1.68516	3.3773e-06	6.62218e-08	1.89048e-06
SP_PIR_KEYWORDS	ubl conjugation pathway	106	3.85595	2.24677e-06	MKRN1, CBX4, VPRBP, SAE1, CDC16, MKRN2, CUL2, CUL7, FBXO27, CUL9, ATG7, RNF34, FBXO22, CUL1, RPS27A, CDCA3, ZC3HC1, SOCS2, ANAPC5, UBE2J1, GM5801, UHRF1, PIAS4, UBR7, SIAH1B, PIAS2, FBXO15, AMFR, RAD23B, FZR1, SYVN1, ANAPC10, CDC34, ANAPC11, SKP1A, UBAC1, ARIH2, FBXW5, CACYBP, FBXO5, FBXO42, UFSP2, UBE2CBP, CDC23, CDC20, UBOX5, TRIM63, UBE2L3, BRCA1, FBXO38, RNF8, VCP, OTUB1, UBA1, UBA2, RNF2, FA…	2504	484	17854	1.56157	0.00123272	2.32729e-05	0.0032779
GOTERM_BP_FAT	GO:0006508~proteolysis	168	6.11131	0.0408528	MKRN1, THOP1, PGC, PPP2R5C, CBX4, SAE1, VPRBP, CDC16, MKRN2, CUL2, CUL7, FBXO27, CUL9, ATG7, RNF34, FBXO22, RPS27A, CUL1, CDCA3, PAN2, ZC3HC1, SOCS2, ANAPC5, GM5801, UBE2J1, ESPL1, SERPING1, PSMA2, PSMA1, UHRF1, UBR7, PIAS4, PSMA5, SIAH1B, PSMA4, PSMA3, ST14, CLPP, YME1L1, PIAS2, FBXO15, AMFR, RAD23B, FZR1, SYVN1, RAD23A, MME, ANAPC10, SKP1A, ANAPC11, CDC34, UBAC1, PSMB5, PEG10, PSMB7, ARIH2, PSM…	1937	1034	13588	1.13976	1	0.498709	53.1229
Annotation Cluster 27	Enrichment Score: 8.555424306345722
Category	Term	Count	%	PValue	Genes	List Total	Pop Hits	Pop Total	Fold Enrichment	Bonferroni	Benjamini	FDR
SMART	SM00088:PINT	14	0.509276	1.76758e-09	GPS1, COPS2, PCID2, COPS3, COPS7A, COPS7B, EIF3C, PSMD13, PSMD12, PSMD11, EIF3E, PSMD3, PSMD6, EIF3M	1234	16	9131	6.47457	6.8052e-07	1.36104e-07	2.45172e-06
INTERPRO	IPR000717:Proteasome component region PCI	14	0.509276	2.00549e-09	GPS1, COPS2, PCID2, COPS3, COPS7A, COPS7B, EIF3C, PSMD13, PSMD12, PSMD11, EIF3E, PSMD3, PSMD6, EIF3M	2419	16	17763	6.42523	5.90415e-06	3.93611e-07	3.60366e-06
UP_SEQ_FEATURE	domain:PCI	15	0.545653	6.08311e-09	GPS1, COPS2, PCID2, COPS3, COPS7A, COPS7B, COPS8, EIF3C, PSMD13, PSMD12, PSMD11, EIF3E, PSMD3, PSMD6, EIF3M	2449	18	16021	5.45154	2.91803e-05	2.65279e-06	1.1526e-05
Annotation Cluster 28	Enrichment Score: 8.48647679636703
Category	Term	Count	%	PValue	Genes	List Total	Pop Hits	Pop Total	Fold Enrichment	Bonferroni	Benjamini	FDR
INTERPRO	IPR012677:Nucleotide-binding, alpha-beta plait	74	2.69189	1.13857e-14	NCBP2, RBPMS2, MKI67IP, SART3, PARN, GM5088, RBM8A, RAVER1, GPX4, U2AF1, RBMS2, RBM47, DND1, ACIN1, RDM1, PABPN1, GM5643, RBM44, NOL8, G3BP1, RBM45, G3BP2, NCL, TUT1, RBPMS, LARP7, RBMX2, ESRP1, SNRPA, ESRP2, FUS, RBM34, 0610009D07RIK, PABPC4, SNRPB2, IGF2BP1, IGF2BP2, IGF2BP3, SF3B4, UHMK1, DAZAP1, HNRNPL, HNRNPM, EIF3B, EIF3G, HNRNPF, HTATSF1, HNRNPD, DAZL, HNRNPC, PABPC1, RBM28, RBM25, EWSR1, …	2419	213	17763	2.55113	3.36655e-11	1.68328e-11	2.05502e-11
SMART	SM00360:RRM	70	2.54638	4.71056e-13	NCBP2, RBPMS2, MKI67IP, SART3, GM5088, RBM8A, RAVER1, GPX4, RBMS2, U2AF1, RBM47, DND1, ACIN1, RDM1, PABPN1, GM5643, RBM44, NOL8, G3BP1, RBM45, G3BP2, NCL, TUT1, RBPMS, LARP7, RBMX2, ESRP1, SNRPA, ESRP2, FUS, RBM34, 0610009D07RIK, PABPC4, SNRPB2, IGF2BP1, IGF2BP2, IGF2BP3, SF3B4, UHMK1, DAZAP1, HNRNPL, HNRNPM, EIF3B, EIF3G, HNRNPF, HTATSF1, HNRNPD, DAZL, HNRNPC, PABPC1, RBM28, EWSR1, RBM25, HNRNPA…	1234	212	9131	2.44324	1.81361e-10	4.53403e-11	6.53388e-10
INTERPRO	IPR000504:RNA recognition motif, RNP-1	70	2.54638	1.01957e-12	NCBP2, RBPMS2, MKI67IP, SART3, GM5088, RBM8A, RAVER1, GPX4, RBMS2, U2AF1, RBM47, DND1, ACIN1, RDM1, PABPN1, GM5643, RBM44, NOL8, G3BP1, RBM45, G3BP2, NCL, TUT1, RBPMS, LARP7, RBMX2, ESRP1, SNRPA, ESRP2, FUS, RBM34, 0610009D07RIK, PABPC4, SNRPB2, IGF2BP1, IGF2BP2, IGF2BP3, SF3B4, UHMK1, DAZAP1, HNRNPL, HNRNPM, EIF3B, EIF3G, HNRNPF, HTATSF1, HNRNPD, DAZL, HNRNPC, PABPC1, RBM28, EWSR1, RBM25, HNRNPA…	2419	212	17763	2.42461	3.00146e-09	2.50122e-10	1.83197e-09
UP_SEQ_FEATURE	domain:RRM 2	34	1.23681	2.80857e-07	RBM34, SNRPB2, IGF2BP1, IGF2BP2, IGF2BP3, SF3B4, DAZAP1, HNRNPL, HNRNPM, HTATSF1, GPX4, RAVER1, HNRNPF, RBMS2, HNRNPD, RBM47, PABPC1, DND1, RBM28, HNRNPAB, GM5643, RBM45, GRSF1, ELAVL1, GM6793, NCL, SFPQ, ESRP1, PSPC1, SNRPA, RBM19, ESRP2, RBM14, HNRNPH1	2449	88	16021	2.52753	0.00134636	8.9814e-05	0.000532154
UP_SEQ_FEATURE	domain:RRM 1	34	1.23681	2.80857e-07	RBM34, SNRPB2, IGF2BP1, IGF2BP2, IGF2BP3, SF3B4, DAZAP1, HNRNPL, HNRNPM, HTATSF1, GPX4, RAVER1, HNRNPF, RBMS2, HNRNPD, RBM47, PABPC1, DND1, RBM28, HNRNPAB, GM5643, RBM45, GRSF1, ELAVL1, GM6793, NCL, SFPQ, ESRP1, PSPC1, SNRPA, RBM19, ESRP2, RBM14, HNRNPH1	2449	88	16021	2.52753	0.00134636	8.9814e-05	0.000532154
UP_SEQ_FEATURE	domain:RRM	34	1.23681	5.85766e-06	FUS, RBPMS2, NCBP2, 0610009D07RIK, MKI67IP, UHMK1, DNAJC17, EIF3B, EIF3G, RBM8A, U2AF1, DAZL, HNRNPC, EWSR1, RBM25, RDM1, PABPN1, RBM44, NOL8, G3BP1, G3BP2, MTHFSD, RNPS1, TUT1, EIF4B, PPIE, RBPMS, ABT1, EIF4H, LARP7, POLDIP3, RBMX2, PPRC1, RBM17	2449	99	16021	2.2467	0.0277082	0.00155985	0.0110982
UP_SEQ_FEATURE	domain:RRM 3	16	0.58203	0.0015564	RBM45, GRSF1, ELAVL1, NCL, HNRNPL, HNRNPM, GPX4, HNRNPF, RAVER1, ESRP1, RBM19, RBM47, PABPC1, ESRP2, HNRNPH1, RBM28	2449	44	16021	2.37886	0.999431	0.249773	2.90817
Annotation Cluster 29	Enrichment Score: 8.167817070580114
Category	Term	Count	%	PValue	Genes	List Total	Pop Hits	Pop Total	Fold Enrichment	Bonferroni	Benjamini	FDR
INTERPRO	IPR003959:ATPase, AAA-type, core	27	0.982175	9.42745e-12	FIGNL1, ATAD3A, LONP1, KATNA1, VPS4B, SPATA5, TRIP13, CDC6, BCS1L, AFG3L2, AFG3L1, RFC5, NVL, PSMC6, RFC4, PSMC5, PSMC4, RFC1, VCP, PSMC3, RFC2, PSMC2, PSMC1, CHTF18, YME1L1, RUVBL2, RUVBL1	2419	46	17763	4.31009	2.77544e-08	2.13496e-09	1.69401e-08
SMART	SM00382:AAA	45	1.63696	1.71098e-08	GPN1, ABCF1, ABCF2, FIGNL1, ATP5B, CLPB, MOV10, MCM8, LONP1, ATAD3A, MCM7, NUBP1, KATNA1, DHX15, VPS4B, SPATA5, TRIP13, CDC6, ABCE1, SRP54A, BCS1L, AFG3L2, MCM3, AFG3L1, MCM4, RAD51, NVL, RFC5, PSMC5, RFC4, VCP, RFC1, PSMC4, PSMC3, RFC2, ABCB1B, PSMC2, PSMC1, SNRNP200, CHTF18, RUVBL2, YME1L1, RUVBL1, DMC1, RAD17	1234	138	9131	2.41288	6.58724e-06	1.09788e-06	2.3732e-05
INTERPRO	IPR003593:ATPase, AAA+ type, core	45	1.63696	2.53063e-08	GPN1, ABCF1, ABCF2, FIGNL1, ATP5B, CLPB, MOV10, MCM8, LONP1, ATAD3A, MCM7, NUBP1, KATNA1, DHX15, VPS4B, SPATA5, TRIP13, CDC6, ABCE1, SRP54A, BCS1L, AFG3L2, MCM3, AFG3L1, MCM4, RAD51, NVL, RFC5, PSMC5, RFC4, VCP, RFC1, PSMC4, PSMC3, RFC2, ABCB1B, PSMC2, PSMC1, SNRNP200, CHTF18, RUVBL2, YME1L1, RUVBL1, DMC1, RAD17	2419	138	17763	2.39449	7.44991e-05	4.38245e-06	4.54728e-05
INTERPRO	IPR003960:ATPase, AAA-type, conserved site	17	0.618407	5.22232e-07	FIGNL1, BCS1L, AFG3L2, AFG3L1, NVL, PSMC6, PSMC5, PSMC4, VCP, PSMC3, PSMC2, KATNA1, PSMC1, VPS4B, YME1L1, SPATA5, TRIP13	2419	31	17763	4.02687	0.00153627	8.09153e-05	0.000938392
Annotation Cluster 30	Enrichment Score: 7.039473328744125
Category	Term	Count	%	PValue	Genes	List Total	Pop Hits	Pop Total	Fold Enrichment	Bonferroni	Benjamini	FDR
SP_PIR_KEYWORDS	Transcription	369	13.4231	1.60391e-16	MEF2B, NAA15, BBX, MED24, GM13139, REST, SOHLH2, TAF7L, PRIM1, ZFP472, TAF5L, SIN3B, SIN3A, CDCA7, MED26, ZFP473, PRIM2, CREB3L1, RARA, FIZ1, PHOX2A, IKBKAP, GM13242, RARG, TADA2A, RCOR2, YY1, GM13247, EOMES, TAF6L, SUV420H2, MED19, UHRF1, ASCC2, PRDM4, RFC1, PIAS4, ABT1, MED17, MED18, PRDM5, PIAS2, MCTS2, MYBBP1A, TADA3, AHCTF1, TADA1, ZFP459, MYBL2, XAB2, FOXH1, ZFP451, TCF20, ZFP819, HTATSF1, …	2504	1769	17854	1.4873	6.09512e-14	2.55351e-15	1.66533e-13
GOTERM_BP_FAT	GO:0006350~transcription	368	13.3867	9.49396e-16	MEF2B, NAA15, BBX, MED24, GM13139, REST, SOHLH2, TAF7L, PRIM1, ZFP472, TAF5L, SIN3B, SIN3A, CDCA7, MED26, ZFP473, PRIM2, CREB3L1, RARA, FIZ1, PHOX2A, IKBKAP, GM13242, RARG, TADA2A, RCOR2, TAF4B, YY1, GM13247, TAF4A, EOMES, TAF6L, SUV420H2, MED19, UHRF1, ASCC2, PRDM4, RFC1, PIAS4, ABT1, MED17, MED18, PRDM5, PIAS2, MCTS2, MYBBP1A, TADA3, AHCTF1, TADA1, ZFP459, MYBL2, XAB2, FOXH1, ZFP451, TCF20, ZFP…	1937	1772	13588	1.45683	3.24241e-12	1.08025e-13	1.80966e-12
SP_PIR_KEYWORDS	transcription regulation	323	11.7497	1.14714e-14	MEF2B, CDX1, NAA15, BBX, MED24, REST, SOHLH2, TAF7L, TAF5L, SIN3B, SIN3A, CDCA7, MED26, CREB3L1, RARA, FIZ1, PHOX2A, IKBKAP, RARG, TADA2A, RCOR2, YY1, EOMES, TAF6L, SUV420H2, MED19, UHRF1, ASCC2, RFC1, PIAS4, PRDM4, ABT1, MED17, MED18, PRDM5, PIAS2, MCTS2, MYBBP1A, TADA3, TADA1, MYBL2, FOXH1, ZFP451, TCF20, HTATSF1, LEO1, HNRNPAB, KLF5, YEATS4, AEBP2, UTF1, SUB1, ESRRB, SRA1, RYBP, PMF1, ZBTB44, …	2504	1546	17854	1.48968	6.27798e-12	2.32481e-13	1.66867e-11
GOTERM_BP_FAT	GO:0045449~regulation of transcription	411	14.9509	1.31824e-09	MEF2B, NAA15, MED24, REST, GM13139, TAF5L, CDCA7, MED26, WDR77, PHOX2A, IKBKAP, GM13242, TADA2A, RCOR2, NODAL, GM13247, TAF4A, EOMES, MED19, MAPK1, ASCC2, MED17, MED18, MCTS2, MYBBP1A, AHCTF1, MYBL2, FOXH1, LEO1, DNMT3B, YEATS4, UTF1, ESRRB, SFMBT2, PPRC1, TAF1B, TAF1C, HNF1B, HTATIP2, ELF3, TSG101, TAF1D, EZH2, PHF20, DAXX, YBX1, YBX2, HSF1, BRD7, MTERF, BRF2, GTF2H4, TTF1, GTF2H3, MXD1, TTF2, G…	1937	2227	13588	1.29464	4.27769e-06	8.22635e-08	2.39448e-06
GOTERM_MF_FAT	GO:0030528~transcription regulator activity	198	7.20262	0.00601605	MEF2B, CDX1, PDLIM1, REST, SOHLH2, TAF7L, SIN3B, TAF5L, SIN3A, MED26, WDR77, CREB3L1, RARA, PHOX2A, RARG, RCOR2, TAF4B, YY1, TAF4A, EOMES, TAF6L, MED19, MAPK1, PIAS4, RFC1, ABT1, MED17, PRDM5, MED18, PIAS2, MYBBP1A, FUS, TADA3, AHCTF1, FOXH1, DNMT3L, HNRNPAB, KLF5, AEBP2, UTF1, ESRRB, SUB1, SRA1, RYBP, PMF1, MLX, RNF2, AIRE, RBPJ, TCF15, TAF1B, TAF1C, COPS2, ZBTB32, HNF1B, COPS5, ELF3, CRXOS1, TS…	1845	1206	13288	1.18245	0.99938	0.0937848	9.3164
GOTERM_BP_FAT	GO:0051252~regulation of RNA metabolic process	213	7.74827	0.513016	MEF2B, CDX1, SNIP1, REST, GM13139, ZFP472, SIN3B, SIN3A, ZFP473, MED26, WDR77, CREB3L1, RARA, PHOX2A, IKBKAP, GM13242, RARG, NODAL, YY1, TAF4A, GM13247, EOMES, MED19, PIAS4, MED17, MED18, FUS, ZFP459, FOXH1, ZFP819, DNMT3B, HNRNPAB, KLF5, YEATS4, AEBP2, UTF1, SUB1, ESRRB, SRA1, RYBP, ZFP809, ZFP808, RNF2, PTCD2, 9030624G23RIK, GM10324, RBPJ, HNF1B, HTATIP2, ELF3, COPS5, CRXOS1, TSG101, DMAP1, DAX…	1937	1488	13588	1.00416	1	0.997923	99.9998
GOTERM_BP_FAT	GO:0006355~regulation of transcription, DNA-dependent	204	7.42088	0.687032	MEF2B, CDX1, SNIP1, REST, GM13139, ZFP472, SIN3B, SIN3A, ZFP473, MED26, WDR77, CREB3L1, RARA, PHOX2A, IKBKAP, GM13242, RARG, NODAL, YY1, TAF4A, GM13247, EOMES, MED19, PIAS4, MED17, MED18, FUS, ZFP459, FOXH1, ZFP819, DNMT3B, HNRNPAB, KLF5, YEATS4, AEBP2, UTF1, ESRRB, SUB1, SRA1, RYBP, ZFP809, ZFP808, RNF2, 9030624G23RIK, GM10324, RBPJ, HNF1B, HTATIP2, ELF3, COPS5, CRXOS1, TSG101, DMAP1, DAXX, YBX1…	1937	1465	13588	0.976829	1	0.999813	100
GOTERM_MF_FAT	GO:0003700~transcription factor activity	88	3.20116	0.989817	E2F1, MEF2B, CDX1, HNF1B, E2F4, CRXOS1, ELF3, GPBP1, NR6A1, TBP, CBFA2T2, ZKSCAN5, KDM1A, SIN3A, HSF1, POU5F1, GATA6, GATA4, CREB3L1, RARA, NFIL3, NFX1, PHOX2A, NANOG, RARG, RCOR2, YY1, MTA3, OTX2, TAF4A, DMRT1, EOMES, SIX4, ECSIT, NR0B1, HMGA1, GRHL2, FOXN3, MYCN, PA2G4, GTF2IRD1, SIX1, CUX1, AHCTF1, NFYC, NFYB, ZFP110, ATF1, TCF7L1, ZC3H8, FOXH1, HOXA1, TFAM, OVOL2, HAND1, POU2F3, TEAD4, GATAD2…	1845	776	13288	0.816741	1	1	100
Annotation Cluster 31	Enrichment Score: 6.976248206955346
Category	Term	Count	%	PValue	Genes	List Total	Pop Hits	Pop Total	Fold Enrichment	Bonferroni	Benjamini	FDR
SP_PIR_KEYWORDS	ubl conjugation	128	4.65624	1.70083e-10	MKRN1, XRCC5, SNIP1, CBX4, VPRBP, AURKA, RANGAP1, PTTG1, MCM10, XRCC1, SART1, CUL2, CDCA8, CUL7, TRIM45, H2AFZ, H2AFY, H2AFX, ACIN1, RNF34, CDCA5, RPS27A, CUL1, CDCA3, RAN, LIG1, SGOL1, CCDC138, WEE1, ADRM1, PSMA1, UHRF1, PIAS4, NME1, TBRG1, PIAS2, GM8580, SYVN1, RAD23A, HDGF, BEX1, CHEK1, ANLN, ANAPC11, BEX4, RPL10L, HNRNPM, HIST1H4A, HNRNPF, NPM1, HNRNPC, HIST1H4D, DNMT3B, TRP53, UBE2CBP, CDC20…	2504	524	17854	1.74173	9.33755e-08	2.27745e-09	2.48145e-07
SP_PIR_KEYWORDS	isopeptide bond	71	2.58276	4.08605e-07	ABCF1, SNIP1, CBX4, CTCF, RANGAP1, VPRBP, MCM10, YBX1, CUL2, CUL7, HSF1, POU5F1, FANCI, TRIM45, TUBB5, H2AFZ, H2AFY, H2AFX, ACIN1, TUBA1B, PSMD7, KPNB1, RPS27A, CUL1, CDK1, RBBP4, GM5643, SLC25A4, RAN, LIG1, UBE2I, CCDC138, RBBP7, HIST2H4, PSMA1, TARS, ADRM1, UHRF1, PIAS4, UBE2K, FANCD2, NME1, GNAS, CPSF3, GM8580, HIST1H2AB, HIST1H2AF, HIST1H2AG, HIST1H2AD, RAD23A, HIST1H2AE, PML, HDGF, CHEK1, TP…	2504	277	17854	1.82759	0.000224299	4.48647e-06	0.000596138
UP_SEQ_FEATURE	cross-link:Glycyl lysine isopeptide (Lys-Gly) (interchain with G-Cter in ubiquitin)	48	1.74609	1.69547e-05	ABCF1, VPRBP, MCM10, YBX1, FANCI, TRIM45, H2AFZ, TUBB5, H2AFX, ACIN1, TUBA1B, KPNB1, PSMD7, RPS27A, CUL1, CDK1, RBBP4, SLC25A4, RAN, LIG1, UBE2I, CCDC138, RBBP7, PSMA1, TARS, ADRM1, UHRF1, NME1, FANCD2, GNAS, HIST1H2AB, GM8580, HIST1H2AF, HIST1H2AG, RAD23A, HIST1H2AD, HIST1H2AE, CHEK1, TPM1, RPL10L, SET, BUB3, RBM25, TRP53, RPL29, CCT8, PSMC1, HIST1H2AI, PCNA, HIST1H3C, HIST1H2AH, HIST1H2AK, DIAP…	2449	168	16021	1.8691	0.0781129	0.00427151	0.0321202
Annotation Cluster 32	Enrichment Score: 6.900908790541296
Category	Term	Count	%	PValue	Genes	List Total	Pop Hits	Pop Total	Fold Enrichment	Bonferroni	Benjamini	FDR
GOTERM_MF_FAT	GO:0004518~nuclease activity	56	2.0371	6.43209e-12	RPP38, RAD51C, APLF, DICER1, RNASEH1, MUTYH, PARN, SND1, HRSP12, PMS2, RPP30, DBR1, TSEN2, PAN2, RPP25, EXOSC8, EXOSC9, EXOSC6, EXOSC7, EXOSC4, EXOSC5, G3BP1, EXOSC2, EXOSC3, ISG20L2, RNASEH2A, RAD50, RAD1, CPSF3, XRN2, MRPL44, ELAC2, APEX2, ENPP3, MRE11A, RPP14, EXOSC10, TCP11, REXO4, ERCC4, NTHL1, APEX1, ERCC1, FEN1, EXO1, EME1, DIS3, DNA2, HARBI1, TDP1, POLD1, ENDOG, POP1, POP4, ALKBH2, RPP40	1845	154	13288	2.61897	7.87286e-09	4.6311e-10	1.04242e-08
SP_PIR_KEYWORDS	nuclease	37	1.34594	5.35455e-08	ELAC2, MRE11A, DICER1, RNASEH1, EXOSC10, PARN, TCP11, REXO4, HRSP12, PMS2, TSEN2, ERCC4, ERCC1, FEN1, EXO1, PAN2, EXOSC8, EXOSC9, EXOSC6, EXOSC7, EXOSC4, EME1, EXOSC5, G3BP1, EXOSC2, EXOSC3, ISG20L2, RNASEH2A, RAD1, DIS3, HARBI1, TDP1, ENDOG, POLD1, CPSF3, XRN2, MRPL44	2504	102	17854	2.58644	2.93961e-05	6.25457e-07	7.81208e-05
GOTERM_MF_FAT	GO:0004519~endonuclease activity	34	1.23681	1.80508e-06	RPP38, RAD51C, ELAC2, APEX2, APLF, MRE11A, DICER1, RNASEH1, RPP14, MUTYH, TCP11, HRSP12, DBR1, RPP30, PMS2, TSEN2, APEX1, NTHL1, ERCC4, ERCC1, FEN1, EXO1, RPP25, EME1, G3BP1, RNASEH2A, DNA2, ENDOG, POP1, POP4, CPSF3, ALKBH2, RPP40, MRPL44	1845	103	13288	2.37741	0.00220698	6.69499e-05	0.00292537
SP_PIR_KEYWORDS	Endonuclease	21	0.763914	0.000400675	EXO1, APEX2, ELAC2, MRE11A, EME1, G3BP1, DICER1, RNASEH1, RNASEH2A, TCP11, ENDOG, HRSP12, PMS2, CPSF3, TSEN2, NTHL1, APEX1, ERCC4, ERCC1, FEN1, MRPL44	2504	65	17854	2.3036	0.197493	0.00327842	0.582981
Annotation Cluster 33	Enrichment Score: 6.697650228709021
Category	Term	Count	%	PValue	Genes	List Total	Pop Hits	Pop Total	Fold Enrichment	Bonferroni	Benjamini	FDR
GOTERM_BP_FAT	GO:0043933~macromolecular complex subunit organization	99	3.60131	1.76295e-10	ALS2, XPO1, GM6682, SURF6, TBP, SMNDC1, TAF7L, GTF2E1, GTF2E2, CLP1, H2AFZ, H2AFY, H2AFX, LSM2, DCTPP1, TAF4B, TAF4A, TAF6L, ATPIF1, XRN2, AHCTF1, MTIF3, PDSS2, EIF3D, GFM2, HIST1H4A, CSE1L, NPM1, FBXO5, TUBE1, HIST1H4D, ASF1B, ASF1A, HELLS, RANBP17, PARD6B, MSTO1, OOEP, TSR1, TAF6, TAF7, GTF2F1, GTF2F2, HIST1H3C, XPO7, CRNKL1, DICER1, NAP1L1, MLH1, EIF2A, PRMT7, GTF2A1, RRN3, SEH1L, PRMT5, RTF1,…	1937	367	13588	1.89232	5.72077e-07	1.27128e-08	3.20225e-07
GOTERM_BP_FAT	GO:0065003~macromolecular complex assembly	89	3.23754	5.8047e-09	ALS2, GM6682, XPO1, SURF6, TBP, SMNDC1, TAF7L, GTF2E1, GTF2E2, CLP1, H2AFZ, H2AFY, H2AFX, LSM2, DCTPP1, TAF4B, TAF4A, TAF6L, ATPIF1, AHCTF1, PDSS2, EIF3D, CSE1L, HIST1H4A, NPM1, TUBE1, FBXO5, HIST1H4D, ASF1B, ASF1A, HELLS, PARD6B, RANBP17, MSTO1, TAF6, TSR1, OOEP, TAF7, GTF2F1, GTF2F2, HIST1H3C, XPO7, CRNKL1, DICER1, NAP1L1, MLH1, EIF2A, PRMT7, RRN3, GTF2A1, PRMT5, RTF1, TUBB5, COX18, TUBA1B, KPN…	1937	338	13588	1.84714	1.88361e-05	3.24763e-07	1.05437e-05
GOTERM_BP_FAT	GO:0034621~cellular macromolecular complex subunit organization	69	2.51	2.13233e-08	XPO1, GM6682, CRNKL1, SURF6, DICER1, NAP1L1, MLH1, EIF2A, SMNDC1, PRMT7, SEH1L, CLP1, PRMT5, TUBB5, H2AFZ, H2AFY, H2AFX, LSM2, COX18, KPNB1, TUBA1B, TUBA1C, PRPF31, ELP2, MTERF, NIP7, TTF1, MCM2, SMN1, TTF2, HIST2H4, TARBP2, TAF10, MTRF1, IPO5, XRN2, HIST1H2AB, HIST1H2AF, HIST1H2AG, FKBP4, HIST1H2AD, HIST1H2AE, TUBA3A, AHCTF1, MTIF3, EIF3D, TFAM, GFM2, SET, HIST1H4A, GM12657, CSE1L, CENPA, FBXO5,…	1937	245	13588	1.97565	6.91916e-05	1.15323e-06	3.87319e-05
GOTERM_BP_FAT	GO:0034622~cellular macromolecular complex assembly	58	2.10986	2.03429e-06	XPO1, GM6682, CRNKL1, SURF6, DICER1, NAP1L1, MLH1, EIF2A, SMNDC1, PRMT7, CLP1, PRMT5, TUBB5, H2AFZ, H2AFY, H2AFX, LSM2, COX18, TUBA1B, KPNB1, TUBA1C, PRPF31, ELP2, NIP7, MCM2, SMN1, HIST2H4, TAF10, TARBP2, IPO5, HIST1H2AB, HIST1H2AF, HIST1H2AG, FKBP4, HIST1H2AD, HIST1H2AE, TUBA3A, AHCTF1, EIF3D, TFAM, SET, HIST1H4A, GM12657, CSE1L, CENPA, FBXO5, TUBE1, HIST1H4D, ASF1B, GEMIN6, ASF1A, HELLS, SCO1,…	1937	217	13588	1.87497	0.00657953	9.04242e-05	0.00369504
GOTERM_BP_FAT	GO:0070271~protein complex biogenesis	56	2.0371	3.83183e-05	ALS2, GM6682, XPO1, MLH1, TBP, TAF7L, GTF2E1, GTF2E2, RRN3, GTF2A1, RTF1, TUBB5, COX18, TUBA1B, KPNB1, DCTPP1, TUBA1C, ELP2, BRF2, TAF4B, TAF4A, TTF1, TAF6L, GTF2B, TAF10, TAF12, RRM2, IPO5, ATPIF1, ATPAF1, FKBP4, TUBA3A, PML, AHCTF1, CDH1, PDSS2, TFAM, CSE1L, NPM1, FBXO5, TUBE1, SCO1, RANBP17, PARD6B, NACC1, MSTO1, TAF6, OOEP, TAF7, TRIM24, PSMG1, PSMG2, BAX, GTF2F1, GTF2F2, XPO7, DIAP1	1937	227	13588	1.73057	0.116925	0.00142824	0.0695791
GOTERM_BP_FAT	GO:0006461~protein complex assembly	56	2.0371	3.83183e-05	ALS2, GM6682, XPO1, MLH1, TBP, TAF7L, GTF2E1, GTF2E2, RRN3, GTF2A1, RTF1, TUBB5, COX18, TUBA1B, KPNB1, DCTPP1, TUBA1C, ELP2, BRF2, TAF4B, TAF4A, TTF1, TAF6L, GTF2B, TAF10, TAF12, RRM2, IPO5, ATPIF1, ATPAF1, FKBP4, TUBA3A, PML, AHCTF1, CDH1, PDSS2, TFAM, CSE1L, NPM1, FBXO5, TUBE1, SCO1, RANBP17, PARD6B, NACC1, MSTO1, TAF6, OOEP, TAF7, TRIM24, PSMG1, PSMG2, BAX, GTF2F1, GTF2F2, XPO7, DIAP1	1937	227	13588	1.73057	0.116925	0.00142824	0.0695791
Annotation Cluster 34	Enrichment Score: 5.727253892672275
Category	Term	Count	%	PValue	Genes	List Total	Pop Hits	Pop Total	Fold Enrichment	Bonferroni	Benjamini	FDR
GOTERM_CC_FAT	GO:0031967~organelle envelope	129	4.69262	1.39886e-12	XPO1, GRPEL2, NUP62CL, GCAT, STOML2, EIF5A, GPAT2, COX5A, COX5B, ANKLE1, GOT2, TIMM9, NUP37, GLE1, SLC25A26, NUP133, NUPL2, NME4, TIMM8A1, AAAS, SLC25A39, AKAP1, MRPL45, NUP43, LRPPRC, HAX1, LMNB1, LMNB2, MTX2, MTX1, COX7C, AHCTF1, CHCHD4, CSE1L, TOMM6, MTCH2, TOMM5, NUP50, CACYBP, PEMT, DHODH, MNS1, NUP54, COX6B2, EMD, RANBP17, GCDH, MSTO1, PHB, AK2, TOMM40, AFG3L2, VDAC2, VDAC3, VDAC1, SLC25A13…	1611	540	12504	1.85417	7.90368e-10	3.16147e-11	2.04904e-09
GOTERM_CC_FAT	GO:0044429~mitochondrial part	126	4.58348	1.60781e-12	MRPL40, GRPEL2, TARS2, GCAT, STOML2, GPAT2, COX5A, COX5B, PDHB, GOT2, TIMM9, MRPL39, SLC25A26, DHX30, MRPL51, SARS2, EARS2, NME4, TIMM8A1, FDX1L, MRPL47, YARS2, SLC25A39, AKAP1, MRPL45, PCCB, MRPL43, ME2, MTX2, MTX1, MRPS10, COX7C, CHCHD4, TOMM6, MTCH2, TOMM5, PEMT, DHODH, MRPL55, HSPE1, SUPV3L1, COX6B2, DNAJA3, GCDH, MSTO1, RARS2, MRPS23, PHB, MRPS24, AK3, AK2, TOMM40, AFG3L2, VDAC2, VDAC3, VDAC…	1611	524	12504	1.86635	9.08421e-10	3.49393e-11	2.35509e-09
GOTERM_CC_FAT	GO:0031975~envelope	129	4.69262	1.81053e-12	XPO1, GRPEL2, NUP62CL, GCAT, STOML2, EIF5A, GPAT2, COX5A, COX5B, ANKLE1, GOT2, TIMM9, NUP37, GLE1, SLC25A26, NUP133, NUPL2, NME4, TIMM8A1, AAAS, SLC25A39, AKAP1, MRPL45, NUP43, LRPPRC, HAX1, LMNB1, LMNB2, MTX2, MTX1, COX7C, AHCTF1, CHCHD4, CSE1L, TOMM6, MTCH2, TOMM5, NUP50, CACYBP, PEMT, DHODH, MNS1, NUP54, COX6B2, EMD, RANBP17, GCDH, MSTO1, PHB, AK2, TOMM40, AFG3L2, VDAC2, VDAC3, VDAC1, SLC25A13…	1611	542	12504	1.84733	1.02296e-09	3.78875e-11	2.65205e-09
GOTERM_CC_FAT	GO:0019866~organelle inner membrane	66	2.40087	4.72752e-05	CYB5R3, GRPEL2, UQCRC1, TIMM17A, ATP5B, GCAT, STOML2, TIMM50, COX5A, COX5B, GOT2, ATAD3A, PARL, GPX4, DNAJC11, TIMM9, SLC25A3, SLC25A26, COX18, LBR, DNAJC19, SLC25A4, HERC2, TIMM23, TIMM44, NDUFA11, TIMM8A1, TOMM22, SLC25A39, MRPL45, LRPPRC, PMPCB, TUFM, APEX2, LMNB1, SAMM50, LMNB2, MTX1, COX7C, ATP5G1, MTCH2, CSDE1, DHODH, COX6B2, EMD, SCO1, GCDH, COX7A1, IMMT, PHB, NDUFA7, BCKDHB, AK2, BCS1L, S…	1611	312	12504	1.64189	0.0263575	0.000468507	0.0692251
GOTERM_CC_FAT	GO:0005740~mitochondrial envelope	76	2.76464	0.000217093	CYB5R3, GRPEL2, UQCRC1, ATP5B, TIMM17A, GCAT, STOML2, TIMM50, GPAT2, COX5A, COX5B, GOT2, ATAD3A, PARL, GPX4, DNAJC11, TIMM9, SLC25A3, SLC25A26, COX18, COX17, DNAJC19, TOMM34, SLC25A4, AIFM2, HERC2, TIMM23, TIMM44, NDUFA11, NME4, TIMM8A1, TOMM20, TOMM22, SLC25A39, AKAP1, MRPL45, PMPCB, TUFM, APEX2, SAMM50, MTX2, MTX1, COX7C, ATP5G1, CHCHD4, TOMM6, MTCH2, TOMM5, CSDE1, PEMT, DHODH, COX6B2, AGK, SCO…	1611	391	12504	1.50866	0.115445	0.00185692	0.317521
GOTERM_CC_FAT	GO:0031966~mitochondrial membrane	72	2.61913	0.000265082	CYB5R3, GRPEL2, UQCRC1, TIMM17A, ATP5B, GCAT, STOML2, TIMM50, GPAT2, COX5A, COX5B, GOT2, ATAD3A, PARL, GPX4, DNAJC11, TIMM9, SLC25A3, SLC25A26, COX18, DNAJC19, TOMM34, SLC25A4, AIFM2, HERC2, TIMM23, TIMM44, NDUFA11, TIMM8A1, TOMM20, TOMM22, SLC25A39, AKAP1, MRPL45, PMPCB, TUFM, APEX2, SAMM50, MTX2, MTX1, COX7C, ATP5G1, TOMM6, MTCH2, TOMM5, CSDE1, DHODH, COX6B2, AGK, SCO1, GCDH, MSTO1, COX7A1, IMM…	1611	368	12504	1.51858	0.139112	0.00216853	0.387583
GOTERM_CC_FAT	GO:0005743~mitochondrial inner membrane	59	2.14623	0.0006271	CYB5R3, GRPEL2, UQCRC1, TIMM17A, ATP5B, GCAT, STOML2, TIMM50, COX5A, COX5B, GOT2, ATAD3A, PARL, GPX4, DNAJC11, TIMM9, SLC25A3, SLC25A26, COX18, DNAJC19, SLC25A4, HERC2, TIMM23, TIMM44, NDUFA11, TIMM8A1, TOMM22, SLC25A39, MRPL45, PMPCB, TUFM, APEX2, SAMM50, MTX1, COX7C, ATP5G1, MTCH2, CSDE1, DHODH, COX6B2, SCO1, GCDH, COX7A1, IMMT, PHB, NDUFA7, BCKDHB, AK2, BCS1L, AFG3L2, VDAC2, VDAC3, VDAC1, SOD2…	1611	296	12504	1.54708	0.298422	0.00491044	0.914639
GOTERM_CC_FAT	GO:0031090~organelle membrane	115	4.18334	0.154101	GRPEL2, GCAT, UBQLN4, STOML2, GPAT2, COX5A, COX5B, GOT2, H13, TIMM9, SLC25A26, D230025D16RIK, SCAMP3, FUT11, ACTN1, STIM1, COPG2, TIMM8A1, ABCB1B, USO1, AMFR, SLC25A39, AKAP1, MRPL45, STX5A, LRPPRC, HAX1, LMNB1, LMNB2, MTX2, MTX1, COPZ1, COX7C, RABEPK, TOMM6, MTCH2, TOMM5, SERINC1, PEMT, DHODH, TMED10, PCYT1A, COX6B2, ERO1L, EMD, GCDH, MSTO1, PHB, AK2, TOMM40, AFG3L2, VDAC2, VDAC3, VDAC1, SLC25A1…	1611	809	12504	1.10332	1	0.539319	91.3826
SP_PIR_KEYWORDS	mitochondrion inner membrane	30	1.09131	0.266132	UQCRC1, ATP5B, TIMM17A, COX7C, TIMM50, COX5A, COX5B, MTCH2, PARL, TIMM9, SLC25A3, DHODH, SLC25A26, COX18, DNAJC19, SLC25A4, COX7A1, IMMT, PHB, NDUFA7, BCS1L, TIMM23, TIMM44, NDUFA11, SLC25A13, TIMM8A1, PHB2, SLC25A39, ATP5A1, SLC25A15	2504	183	17854	1.16888	1	0.754369	98.905
Annotation Cluster 35	Enrichment Score: 5.686996837072072
Category	Term	Count	%	PValue	Genes	List Total	Pop Hits	Pop Total	Fold Enrichment	Bonferroni	Benjamini	FDR
UP_SEQ_FEATURE	domain:PCI	15	0.545653	6.08311e-09	GPS1, COPS2, PCID2, COPS3, COPS7A, COPS7B, COPS8, EIF3C, PSMD13, PSMD12, PSMD11, EIF3E, PSMD3, PSMD6, EIF3M	2449	18	16021	5.45154	2.91803e-05	2.65279e-06	1.1526e-05
SP_PIR_KEYWORDS	signalosome	8	0.291015	2.93085e-05	GPS1, COPS2, COPS5, COPS6, COPS3, COPS7A, COPS7B, COPS8	2504	9	17854	6.33795	0.0159619	0.000263746	0.0427515
GOTERM_CC_FAT	GO:0008180~signalosome	8	0.291015	4.87404e-05	GPS1, COPS2, COPS5, COPS6, COPS3, COPS7A, COPS7B, COPS8	1611	10	12504	6.20931	0.0271633	0.000466654	0.0713699
Annotation Cluster 36	Enrichment Score: 5.492913980074193
Category	Term	Count	%	PValue	Genes	List Total	Pop Hits	Pop Total	Fold Enrichment	Bonferroni	Benjamini	FDR
KEGG_PATHWAY	mmu03022:Basal transcription factors	21	0.763914	4.47268e-10	TAF6, TAF5, TAF4B, TAF4A, TAF7, GTF2H4, GTF2H3, TBP, TAF6L, GTF2B, GTF2H1, TAF7L, GTF2E1, TAF10, GTF2E2, TAF5L, TAF12, GTF2A1, GTF2F1, GTF2IRD1, GTF2F2	789	33	5738	4.62795	7.91665e-08	7.19695e-09	5.49375e-07
GOTERM_BP_FAT	GO:0006352~transcription initiation	20	0.727537	1.02925e-07	BRF2, TAF6, TAF4B, TAF4A, TAF7, TTF1, TBP, TRIM24, TAF6L, GTF2B, TAF7L, GTF2E1, TAF10, GTF2E2, TAF12, RRN3, GTF2A1, GTF2F1, GTF2F2, RTF1	1937	37	13588	3.79188	0.000333934	5.38692e-06	0.000186953
GOTERM_CC_FAT	GO:0005669~transcription factor TFIID complex	10	0.363769	0.000260798	TAF10, TAF3, TAF12, TAF6, TAF5, TAF4B, TAF7, TAF4A, TBP, TAF7L	1611	19	12504	4.08507	0.137026	0.00216486	0.381331
GOTERM_BP_FAT	GO:0006367~transcription initiation from RNA polymerase II promoter	8	0.291015	0.00889105	GTF2E1, GTF2E2, GTF2A1, GTF2F1, GTF2F2, TAF7, TBP, TAF7L	1937	18	13588	3.11777	1	0.161977	14.9746
Annotation Cluster 37	Enrichment Score: 5.4503012338381325
Category	Term	Count	%	PValue	Genes	List Total	Pop Hits	Pop Total	Fold Enrichment	Bonferroni	Benjamini	FDR
GOTERM_BP_FAT	GO:0000377~RNA splicing, via transesterification reactions with bulged adenosine as nucleophile	18	0.654784	3.54567e-06	PRPF31, GM5643, CRNKL1, SNW1, SF3A2, PRPF4, SF3A1, SMN1, PRPF6, SMNDC1, PRMT7, PRMT5, DBR1, SRRM1, LSM3, LSM2, PHF5A, GEMIN6	1937	37	13588	3.41269	0.0114398	0.000153398	0.00644022
GOTERM_BP_FAT	GO:0000375~RNA splicing, via transesterification reactions	18	0.654784	3.54567e-06	PRPF31, GM5643, CRNKL1, SNW1, SF3A2, PRPF4, SF3A1, SMN1, PRPF6, SMNDC1, PRMT7, PRMT5, DBR1, SRRM1, LSM3, LSM2, PHF5A, GEMIN6	1937	37	13588	3.41269	0.0114398	0.000153398	0.00644022
GOTERM_BP_FAT	GO:0000398~nuclear mRNA splicing, via spliceosome	18	0.654784	3.54567e-06	PRPF31, GM5643, CRNKL1, SNW1, SF3A2, PRPF4, SF3A1, SMN1, PRPF6, SMNDC1, PRMT7, PRMT5, DBR1, SRRM1, LSM3, LSM2, PHF5A, GEMIN6	1937	37	13588	3.41269	0.0114398	0.000153398	0.00644022
Annotation Cluster 38	Enrichment Score: 5.283803924561226
Category	Term	Count	%	PValue	Genes	List Total	Pop Hits	Pop Total	Fold Enrichment	Bonferroni	Benjamini	FDR
GOTERM_MF_FAT	GO:0016879~ligase activity, forming carbon-nitrogen bonds	62	2.25537	1.64466e-10	AURKAIP1, CTPS, TSG101, PPCS, CAD, TTLL12, MTHFD1L, MTHFD1, NSMCE2, CUL1, HAL, RING1, UBE2J1, GM5801, HERC4, UBE2I, UBE2H, HERC2, UBE2C, GMPS, PIAS4, UBR7, SIAH1B, UBE2K, MDM2, PIAS2, SIAH2, AMFR, FBXO15, UBE2S, UBE2T, ADSS, SYVN1, UBE2Z, ASS1, PPIL2, ASNSD1, ASNS, SKP1A, CDC34, STUB1, GCLM, PFAS, UBE2R2, QRSL1, PRPF19, SUMO1, UEVLD, LIAS, TRIP12, UBE4B, MTHFSD, UBOX5, TRIM63, UBE2L3, UBE2Q2, GAR…	1845	193	13288	2.31365	2.01306e-07	9.15027e-09	2.66542e-07
GOTERM_CC_FAT	GO:0000151~ubiquitin ligase complex	25	0.909422	1.2555e-07	SYVN1, AURKAIP1, PPIL2, ANAPC10, SKP1A, STUB1, PRPF19, CUL2, CUL7, CUL9, NSMCE2, CUL1, BRCC3, UBE4B, RING1, CDC23, HERC2, UBOX5, RNF8, CBLC, RNF2, BRE, FBXO15, CUL4B, BARD1	1611	60	12504	3.23402	7.09333e-05	1.68895e-06	0.000183902
GOTERM_MF_FAT	GO:0019787~small conjugating protein ligase activity	40	1.45507	4.65272e-07	SYVN1, UBE2Z, AURKAIP1, TSG101, PPIL2, CDC34, SKP1A, STUB1, UBE2R2, PRPF19, SUMO1, UEVLD, NSMCE2, CUL1, UBE4B, GM5801, UBE2J1, RING1, UBE2I, UBOX5, HERC2, UBE2H, TRIM63, UBE2L3, UBE2C, UBE2Q2, RNF8, CBLC, UBR7, PIAS4, UBE2K, SIAH1B, RNF2, MDM2, PIAS2, SIAH2, AMFR, FBXO15, UBE2S, UBE2T	1845	125	13288	2.30469	0.000569331	1.89829e-05	0.000754041
GOTERM_MF_FAT	GO:0016881~acid-amino acid ligase activity	47	1.70971	1.99782e-06	SYVN1, UBE2Z, AURKAIP1, TSG101, PPIL2, PPCS, CDC34, SKP1A, STUB1, GCLM, TTLL12, UBE2R2, PRPF19, SUMO1, UEVLD, NSMCE2, CUL1, TRIP12, UBE4B, RING1, GM5801, UBE2J1, HERC4, UBE2I, UBOX5, HERC2, UBE2H, TRIM63, UBE2L3, UBE2C, UBE2Q2, RNF8, CBLC, UBR7, PIAS4, SIAH1B, UBE2K, RNF2, MDM2, PIAS2, SIAH2, AMFR, FBXO15, FPGS, PAICS, UBE2S, UBE2T	1845	166	13288	2.03917	0.00244234	7.19189e-05	0.00323772
GOTERM_MF_FAT	GO:0004842~ubiquitin-protein ligase activity	34	1.23681	2.2962e-06	SYVN1, UBE2Z, AURKAIP1, PPIL2, CDC34, SKP1A, STUB1, UBE2R2, PRPF19, NSMCE2, CUL1, UBE4B, GM5801, UBE2J1, RING1, UBOX5, HERC2, UBE2H, TRIM63, UBE2L3, UBE2Q2, UBE2C, RNF8, CBLC, UBR7, UBE2K, SIAH1B, RNF2, MDM2, SIAH2, AMFR, FBXO15, UBE2S, UBE2T	1845	104	13288	2.35455	0.0028066	7.80677e-05	0.00372127
GOTERM_BP_FAT	GO:0032446~protein modification by small protein conjugation	23	0.836668	0.00119043	AURKAIP1, UBE4B, PPIL2, RING1, HERC2, UBOX5, UBE2H, UBE2C, STUB1, OS9, RNF8, PRPF19, SUZ12, SUMO1, PIAS4, SIAH1B, RNF2, ATG7, MDM2, NSMCE2, PIAS2, SIAH2, HDAC6	1937	79	13588	2.04233	0.979042	0.029295	2.14036
GOTERM_BP_FAT	GO:0070647~protein modification by small protein conjugation or removal	27	0.982175	0.00249353	AURKAIP1, PPIL2, STUB1, OS9, PRPF19, SUMO1, ATG7, NSMCE2, BRCC3, UBE4B, RING1, HERC2, UBE2H, UBOX5, UBE2C, RNF8, SUZ12, WDR48, SENP2, PIAS4, SIAH1B, RNF2, MDM2, PIAS2, UCHL3, SIAH2, HDAC6	1937	104	13588	1.82119	0.999697	0.0532692	4.43364
GOTERM_BP_FAT	GO:0016567~protein ubiquitination	19	0.69116	0.00410099	AURKAIP1, UBE4B, PPIL2, RING1, HERC2, UBE2H, UBOX5, UBE2C, STUB1, OS9, RNF8, SUZ12, PRPF19, SIAH1B, RNF2, MDM2, NSMCE2, SIAH2, HDAC6	1937	66	13588	2.01946	0.999998	0.083467	7.19262
Annotation Cluster 39	Enrichment Score: 4.830519300427304
Category	Term	Count	%	PValue	Genes	List Total	Pop Hits	Pop Total	Fold Enrichment	Bonferroni	Benjamini	FDR
GOTERM_CC_FAT	GO:0033279~ribosomal subunit	24	0.873045	3.90702e-06	MRPL2, MRPL1, RPSA, MRPL51, MRPS23, MRPS12, MRPS24, MRPS10, RPL26, RPS2, MRPS2, RPL10L, MRPL11, MRPL23, MRPL10, MRPL15, GM5148, RPL7L1, NPM1, MRPL16, MRPL55, MRPL39, MRPL43, DAP3	1611	66	12504	2.82241	0.00220504	4.69664e-05	0.00572275
GOTERM_CC_FAT	GO:0005761~mitochondrial ribosome	18	0.654784	4.82033e-06	MRPL2, MRPL40, MRPL1, MRPL51, MRPS23, MRPS24, MRPS10, MRPL11, MRPL23, MRPL10, MRPL15, MRPL16, MRPL19, MRPL55, MRPL47, MRPL39, MRPL43, DAP3	1611	41	12504	3.40755	0.00271979	5.67378e-05	0.00706046
GOTERM_CC_FAT	GO:0000313~organellar ribosome	18	0.654784	4.82033e-06	MRPL2, MRPL40, MRPL1, MRPL51, MRPS23, MRPS24, MRPS10, MRPL11, MRPL23, MRPL10, MRPL15, MRPL16, MRPL19, MRPL55, MRPL47, MRPL39, MRPL43, DAP3	1611	41	12504	3.40755	0.00271979	5.67378e-05	0.00706046
GOTERM_CC_FAT	GO:0005762~mitochondrial large ribosomal subunit	12	0.436522	4.7717e-05	MRPL2, MRPL11, MRPL10, MRPL23, MRPL1, MRPL51, MRPL15, MRPL16, MRPS24, MRPL55, MRPL39, MRPL43	1611	23	12504	4.04955	0.0266006	0.000464733	0.0698718
GOTERM_CC_FAT	GO:0000315~organellar large ribosomal subunit	12	0.436522	4.7717e-05	MRPL2, MRPL11, MRPL10, MRPL23, MRPL1, MRPL51, MRPL15, MRPL16, MRPS24, MRPL55, MRPL39, MRPL43	1611	23	12504	4.04955	0.0266006	0.000464733	0.0698718
GOTERM_CC_FAT	GO:0015934~large ribosomal subunit	16	0.58203	5.02965e-05	MRPL2, MRPL1, MRPL51, MRPS24, RPL26, RPL10L, MRPL11, MRPL23, MRPL10, MRPL15, RPL7L1, NPM1, MRPL16, MRPL55, MRPL39, MRPL43	1611	39	12504	3.18426	0.0280182	0.000473525	0.0736477
Annotation Cluster 40	Enrichment Score: 4.58367448177959
Category	Term	Count	%	PValue	Genes	List Total	Pop Hits	Pop Total	Fold Enrichment	Bonferroni	Benjamini	FDR
GOTERM_MF_FAT	GO:0004527~exonuclease activity	24	0.873045	4.03671e-08	EXO1, PAN2, EXOSC8, EXOSC9, EXOSC6, APLF, EXOSC7, MRE11A, EXOSC4, ENPP3, EXOSC5, EXOSC2, EXOSC3, ISG20L2, EXOSC10, DIS3, RAD1, PARN, REXO4, TDP1, POLD1, ALKBH2, FEN1, XRN2	1845	50	13288	3.45704	4.94082e-05	2.05872e-06	6.54211e-05
SP_PIR_KEYWORDS	exonuclease	20	0.727537	2.35713e-07	EXO1, PAN2, EXOSC8, EXOSC9, EXOSC6, EXOSC7, MRE11A, EXOSC4, EXOSC5, EXOSC2, EXOSC3, ISG20L2, EXOSC10, DIS3, RAD1, PARN, REXO4, TDP1, POLD1, XRN2	2504	39	17854	3.65651	0.000129398	2.64094e-06	0.000343896
GOTERM_CC_FAT	GO:0000178~exosome (RNase complex)	10	0.363769	1.45382e-06	EXOSC10, DIS3, EXOSC8, EXOSC9, EXOSC6, EXOSC7, EXOSC4, EXOSC5, EXOSC2, EXOSC3	1611	12	12504	6.46803	0.000821074	1.82534e-05	0.0021295
SP_PIR_KEYWORDS	exosome	10	0.363769	3.03875e-06	EXOSC10, DIS3, EXOSC8, EXOSC9, EXOSC6, EXOSC7, EXOSC4, EXOSC5, EXOSC2, EXOSC3	2504	12	17854	5.94183	0.00166689	3.03319e-05	0.00443333
GOTERM_MF_FAT	GO:0008408~3'-5' exonuclease activity	12	0.436522	9.20824e-06	EXOSC10, RAD1, PAN2, PARN, EXOSC8, EXOSC9, APLF, EXOSC6, EXOSC7, POLD1, EXOSC4, EXOSC5	1845	19	13288	4.54874	0.0112077	0.00029656	0.0149223
GOTERM_MF_FAT	GO:0000175~3'-5'-exoribonuclease activity	8	0.291015	2.73038e-05	PAN2, PARN, EXOSC8, EXOSC9, EXOSC6, EXOSC7, EXOSC4, EXOSC5	1845	9	13288	6.40193	0.032868	0.000814797	0.0442408
GOTERM_MF_FAT	GO:0016796~exonuclease activity, active with either ribo- or deoxyribonucleic acids and producing 5'-phosphomonoesters	11	0.400146	3.89758e-05	EXO1, RAD1, PAN2, PARN, EXOSC8, EXOSC9, EXOSC6, EXOSC7, EXOSC4, EXOSC5, XRN2	1845	18	13288	4.40132	0.0465872	0.00113524	0.0631474
GOTERM_MF_FAT	GO:0004532~exoribonuclease activity	9	0.327392	3.98258e-05	PAN2, PARN, EXOSC8, EXOSC9, EXOSC6, EXOSC7, EXOSC4, EXOSC5, XRN2	1845	12	13288	5.40163	0.0475787	0.00113303	0.0645243
GOTERM_MF_FAT	GO:0016896~exoribonuclease activity, producing 5'-phosphomonoesters	9	0.327392	3.98258e-05	PAN2, PARN, EXOSC8, EXOSC9, EXOSC6, EXOSC7, EXOSC4, EXOSC5, XRN2	1845	12	13288	5.40163	0.0475787	0.00113303	0.0645243
INTERPRO	IPR001247:Exoribonuclease, phosphorolytic domain 1	6	0.218261	0.000769454	EXOSC8, EXOSC9, EXOSC6, EXOSC7, EXOSC4, EXOSC5	2419	7	17763	6.2941	0.896289	0.0550787	1.37364
INTERPRO	IPR015847:Exoribonuclease, phosphorolytic domain 2	5	0.181884	0.00408499	EXOSC8, EXOSC9, EXOSC7, EXOSC4, EXOSC5	2419	6	17763	6.11926	0.999994	0.187609	7.09133
PIR_SUPERFAMILY	PIRSF006657:exosome complex 3'-5' exonuclease	3	0.109131	0.048238	EXOSC8, EXOSC7, EXOSC5	1082	3	8136	7.51941	1	0.999925	54.852
Annotation Cluster 41	Enrichment Score: 4.496755848961632
Category	Term	Count	%	PValue	Genes	List Total	Pop Hits	Pop Total	Fold Enrichment	Bonferroni	Benjamini	FDR
GOTERM_BP_FAT	GO:0010608~posttranscriptional regulation of gene expression	47	1.70971	1.1394e-07	NCBP2, NCBP1, PSTK, DICER1, EIF5A, IGF2BP1, IGF2BP2, EIF2A, IGF2BP3, MTIF2, LIN28A, MTIF3, LIN28B, YBX2, PAIP2B, SRRT, MOV10, EIF4EBP1, EIF4EBP2, GM8994, DGCR8, MORC3, RBM8A, WIBG, SND1, KRT7, CLP1, TRMT6, PUM1, HNRNPD, PIWIL2, DAZL, EIF2B5, GTPBP4, UPF1, ELAVL1, MTRR, FXR1, SARNP, EIF4G1, TARBP2, EIF4A3, PA2G4, KRT17, EIF2S1, TBRG1, EIF4E2, SRP9	1937	148	13588	2.22773	0.000369668	5.68824e-06	0.000206963
GOTERM_BP_FAT	GO:0006417~regulation of translation	34	1.23681	1.56059e-06	NCBP2, NCBP1, PSTK, EIF5A, IGF2BP1, EIF2A, IGF2BP2, IGF2BP3, MTIF2, LIN28A, MTIF3, YBX2, PAIP2B, EIF4EBP1, GM8994, EIF4EBP2, RBM8A, TRMT6, KRT7, WIBG, PUM1, PIWIL2, DAZL, EIF2B5, UPF1, FXR1, SARNP, EIF4G1, TARBP2, EIF4A3, PA2G4, KRT17, EIF2S1, EIF4E2, SRP9	1937	100	13588	2.38509	0.00505131	7.13229e-05	0.00283463
SP_PIR_KEYWORDS	translation regulation	22	0.800291	8.12021e-05	NCBP2, NCBP1, IGF2BP1, EIF2A, IGF2BP2, IGF2BP3, YBX1, LSM14A, SARNP, EIF4G1, TARBP2, EIF4A3, PA2G4, EIF4EBP1, GM8994, EIF4EBP2, RBM8A, EIF2S1, WIBG, PUM1, PIWIL2, DAZL, EIF4E2	2504	63	17854	2.48991	0.0436026	0.000707397	0.118405
GOTERM_BP_FAT	GO:0032268~regulation of cellular protein metabolic process	50	1.81884	0.0713581	NCBP2, NCBP1, AURKAIP1, PSTK, EIF5A, CTCF, EIF2A, YBX2, EIF4EBP1, EIF4EBP2, RBM8A, WIBG, ATG7, TRMT6, GAB1, RAB23, PUM1, PIWIL2, EIF2B5, IBTK, GTPBP4, SERPING1, SARNP, EIF4G1, EIF4A3, TARBP2, PA2G4, PIAS4, KRT17, EIF2S1, SRP9, PML, IGF2BP1, IGF2BP2, IGF2BP3, LIN28A, MTIF2, STUB1, MTIF3, PAIP2B, GM8994, KRT7, FBXO5, DAZL, TRP53, UPF1, YWHAE, FXR1, BAX, IFT52, EIF4E2	1937	280	13588	1.25267	1	0.661129	73.939
Annotation Cluster 42	Enrichment Score: 4.287246769478879
Category	Term	Count	%	PValue	Genes	List Total	Pop Hits	Pop Total	Fold Enrichment	Bonferroni	Benjamini	FDR
GOTERM_BP_FAT	GO:0051169~nuclear transport	39	1.4187	1.67648e-09	NXT1, NCBP2, NCBP1, XPO1, HTATIP2, NUP160, XPO5, PML, POLA2, CCHCR1, NUP214, CSE1L, NUP50, NPM1, LSG1, NUP54, GLE1, KPNB1, HSPA9, NMD3, TRP53, NUP133, RANBP17, GM5643, RAN, SNUPN, NUP155, PHAX, AAAS, MLX, IPO5, TBRG1, KPNA6, NOP58, RANGRF, KPNA3, XPO7, KPNA2, MYBBP1A	1937	98	13588	2.79167	5.44017e-06	1.02645e-07	3.04519e-06
GOTERM_BP_FAT	GO:0006913~nucleocytoplasmic transport	38	1.38232	3.33472e-09	NXT1, NCBP2, NCBP1, XPO1, HTATIP2, NUP160, XPO5, PML, POLA2, CCHCR1, NUP214, CSE1L, NUP50, NPM1, LSG1, NUP54, GLE1, KPNB1, HSPA9, NMD3, TRP53, NUP133, RANBP17, GM5643, RAN, SNUPN, NUP155, PHAX, AAAS, MLX, IPO5, KPNA6, NOP58, RANGRF, KPNA3, XPO7, KPNA2, MYBBP1A	1937	96	13588	2.77676	1.08211e-05	1.96748e-07	6.05723e-06
SP_PIR_KEYWORDS	protein transport	104	3.78319	6.73848e-07	XPO1, SEC31A, CHMP4C, AP1G1, XPO5, VPS54, VPS52, EIF5A, HOOK2, ATG7, TIMM9, VPS4B, RAB23, NUP37, GLE1, NUP133, SCAMP3, RAN, GOLT1B, VPS41, NUPL2, VTI1A, COPG2, TIMM8A1, USO1, NUP43, VPS26A, SDAD1, SNX6, MTX2, COPZ1, MTX1, SNX2, AHCTF1, CHCHD4, LMAN1, TOMM6, CSE1L, TOMM5, NUP50, SNF8, TMED10, NUP54, RANBP17, CUBN, RABIF, TOMM40, PLEKHA8, RAB1, XPO7, SLC15A1, TSG101, TIMM17A, VPS37C, TIMM50, NUP188…	2504	461	17854	1.60855	0.000369874	7.25375e-06	0.000983114
GOTERM_BP_FAT	GO:0046907~intracellular transport	96	3.49218	6.03748e-06	NCBP2, ALS2, GRPEL2, XPO1, NCBP1, HTATIP2, AP1G1, XPO5, VPS54, TIMM17A, SRP19, HOOK2, CCHCR1, COPB2, TIMM9, VPS4B, RANBP1, GLE1, VPS16, D230025D16RIK, GOLGA5, KPNB1, RAB27A, NUP133, SCAMP3, STX3, GM5643, RAN, SRP54A, SNUPN, PRKCI, VPS41, TIMM23, TIMM44, VTI1A, ANKRD27, COPG2, AAAS, TIMM8A1, IPO5, ARCN1, TBRG1, USO1, TOMM20, KPNA6, RANGRF, SRP72, CUX1, MRPL45, KPNA3, STX5A, KPNA2, MYBBP1A, VPS26A,…	1937	431	13588	1.5625	0.019401	0.000254405	0.010966
GOTERM_BP_FAT	GO:0033365~protein localization in organelle	31	1.12768	1.95548e-05	XPO1, GRPEL2, MTX2, MTX1, PML, POLA2, SRP19, NUP214, CSE1L, TOMM5, MORC3, FOLR1, TIMM9, KPNB1, TRP53, RANBP17, SRP54A, RAN, SNUPN, TOMM40, WDR92, TIMM8A1, IPO5, TOMM20, NOP58, KPNA6, SRP72, XPO7, KPNA3, KPNA2, SRP9	1937	97	13588	2.2419	0.0614846	0.000773555	0.0355137
GOTERM_BP_FAT	GO:0034613~cellular protein localization	70	2.54638	2.39374e-05	GRPEL2, XPO1, XPO5, AP1G1, TIMM17A, SRP19, CCHCR1, COPB2, SIN3A, TIMM9, VPS16, D230025D16RIK, COX18, KPNB1, RAB27A, SCAMP3, STX3, RAN, SRP54A, SNUPN, VPS41, TIMM23, TIMM44, VTI1A, WDR92, COPG2, TIMM8A1, IPO5, ARCN1, USO1, TOMM20, KPNA6, SRP72, KPNA3, MRPL45, STX5A, KPNA2, SRP9, SEC23B, NXT1, YWHAZ, AP1M2, MTX2, MTX1, COPZ1, PML, SNX2, POLA2, NUP214, CSE1L, FOLR1, MORC3, TOMM5, TMED10, NUP54, HSPA…	1937	299	13588	1.6423	0.0747374	0.000935438	0.0434713
GOTERM_BP_FAT	GO:0070727~cellular macromolecule localization	70	2.54638	3.00826e-05	GRPEL2, XPO1, XPO5, AP1G1, TIMM17A, SRP19, CCHCR1, COPB2, SIN3A, TIMM9, VPS16, D230025D16RIK, COX18, KPNB1, RAB27A, SCAMP3, STX3, RAN, SRP54A, SNUPN, VPS41, TIMM23, TIMM44, VTI1A, WDR92, COPG2, TIMM8A1, IPO5, ARCN1, USO1, TOMM20, KPNA6, SRP72, KPNA3, MRPL45, STX5A, KPNA2, SRP9, SEC23B, NXT1, YWHAZ, AP1M2, MTX2, MTX1, COPZ1, PML, SNX2, POLA2, NUP214, CSE1L, FOLR1, MORC3, TOMM5, TMED10, NUP54, HSPA…	1937	301	13588	1.63139	0.0930059	0.00113446	0.0546283
GOTERM_BP_FAT	GO:0015031~protein transport	130	4.72899	4.06423e-05	XPO1, GRPEL2, SEC31A, CHMP4C, AP1G1, XPO5, VPS54, VPS52, EIF5A, SRP19, HOOK2, ATG7, TIMM9, VPS4B, RAB23, NUP37, GLE1, D230025D16RIK, RAB27A, NUP133, SCAMP3, SRP54A, GOLT1B, RAN, VPS41, NUPL2, VTI1A, COPG2, TIMM8A1, USO1, SRP72, MRPL45, STX5A, VPS26A, NUP43, SDAD1, SNX6, MTX2, MTX1, COPZ1, SNX2, AHCTF1, CHCHD4, LMAN1, CSE1L, TOMM6, TOMM5, FOLR1, NUP50, SNF8, TMED10, NUP54, TRP53, RANBP17, CUBN, RA…	1937	651	13588	1.40084	0.12356	0.00148078	0.0737975
GOTERM_BP_FAT	GO:0045184~establishment of protein localization	130	4.72899	5.84356e-05	XPO1, GRPEL2, SEC31A, CHMP4C, AP1G1, XPO5, VPS54, VPS52, EIF5A, SRP19, HOOK2, ATG7, TIMM9, VPS4B, RAB23, NUP37, GLE1, D230025D16RIK, RAB27A, NUP133, SCAMP3, SRP54A, GOLT1B, RAN, VPS41, NUPL2, VTI1A, COPG2, TIMM8A1, USO1, SRP72, MRPL45, STX5A, VPS26A, NUP43, SDAD1, SNX6, MTX2, MTX1, COPZ1, SNX2, AHCTF1, CHCHD4, LMAN1, CSE1L, TOMM6, TOMM5, FOLR1, NUP50, SNF8, TMED10, NUP54, TRP53, RANBP17, CUBN, RA…	1937	656	13588	1.39016	0.172734	0.0019941	0.10609
GOTERM_BP_FAT	GO:0006886~intracellular protein transport	64	2.32812	7.48501e-05	GRPEL2, XPO1, XPO5, AP1G1, TIMM17A, SRP19, CCHCR1, COPB2, TIMM9, VPS16, D230025D16RIK, KPNB1, RAB27A, SCAMP3, STX3, RAN, SRP54A, SNUPN, VPS41, TIMM23, TIMM44, VTI1A, COPG2, TIMM8A1, IPO5, ARCN1, TOMM20, USO1, KPNA6, SRP72, KPNA3, MRPL45, STX5A, KPNA2, SEC23B, SRP9, NXT1, YWHAZ, AP1M2, MTX2, MTX1, COPZ1, PML, SNX2, POLA2, NUP214, CSE1L, FOLR1, TOMM5, TMED10, NUP54, HSPA9, TRP53, RANBP17, TOMM40, Y…	1937	276	13588	1.62666	0.215648	0.00250097	0.135872
GOTERM_BP_FAT	GO:0006605~protein targeting	37	1.34594	7.59478e-05	NXT1, XPO1, GRPEL2, YWHAZ, XPO5, MTX2, MTX1, PML, POLA2, SRP19, CCHCR1, NUP214, CSE1L, TOMM5, FOLR1, TIMM9, NUP54, KPNB1, HSPA9, RAB27A, TRP53, RANBP17, SRP54A, RAN, SNUPN, TOMM40, YWHAE, TIMM8A1, IPO5, TOMM20, NOP58, KPNA6, SRP72, KPNA3, XPO7, KPNA2, SRP9	1937	133	13588	1.95153	0.218437	0.00251174	0.137863
GOTERM_BP_FAT	GO:0008104~protein localization	144	5.23827	0.000136585	ALS2, XPO1, GRPEL2, SEC31A, CHMP4C, AP1G1, XPO5, VPS54, VPS52, EIF5A, SRP19, HOOK2, SIN3A, ATG7, TIMM9, VPS4B, RAB23, NUP37, GLE1, D230025D16RIK, RAB27A, NUP133, SCAMP3, SRP54A, GOLT1B, RAN, SGOL2, VPS41, NUPL2, VTI1A, WDR92, COPG2, TIMM8A1, USO1, SRP72, MRPL45, STX5A, VPS26A, NUP43, SDAD1, SNX6, MTX2, MTX1, COPZ1, SNX2, AHCTF1, CHCHD4, LMAN1, CSE1L, TOMM6, TOMM5, FOLR1, KATNA1, NUP50, NPM1, SNF8…	1937	753	13588	1.34151	0.358053	0.00425294	0.247805
GOTERM_MF_FAT	GO:0008565~protein transporter activity	22	0.800291	0.000147037	XPO1, RANBP17, XPO5, AP1G1, SNUPN, TIMM17A, SNX2, TIMM23, TIMM44, NDUFA11, CSE1L, IPO5, TOMM20, USO1, KPNA6, KPNA3, XPO7, MRPL45, COX18, AP4B1, KPNB1, KPNA2	1845	66	13288	2.40072	0.164719	0.00374271	0.23803
GOTERM_BP_FAT	GO:0017038~protein import	24	0.873045	0.000835288	TRP53, XPO1, GRPEL2, RANBP17, RAN, SNUPN, MTX2, MTX1, PML, TOMM40, POLA2, NUP214, TIMM8A1, CSE1L, TOMM5, IPO5, TIMM9, TOMM20, NOP58, KPNA6, KPNA3, XPO7, KPNB1, KPNA2	1937	82	13588	2.05316	0.933572	0.0216307	1.5064
GOTERM_BP_FAT	GO:0051170~nuclear import	18	0.654784	0.00228642	TRP53, XPO1, RANBP17, HTATIP2, GM5643, RAN, SNUPN, PML, POLA2, NUP214, CSE1L, IPO5, KPNA6, NOP58, XPO7, KPNA3, KPNB1, KPNA2	1937	58	13588	2.17706	0.999406	0.0496037	4.07259
GOTERM_BP_FAT	GO:0034504~protein localization in nucleus	18	0.654784	0.00408873	TRP53, XPO1, RANBP17, RAN, SNUPN, PML, POLA2, WDR92, NUP214, CSE1L, MORC3, IPO5, KPNA6, NOP58, XPO7, KPNA3, KPNB1, KPNA2	1937	61	13588	2.06999	0.999998	0.0837518	7.17188
GOTERM_BP_FAT	GO:0006606~protein import into nucleus	16	0.58203	0.00998786	TRP53, RANBP17, XPO1, RAN, SNUPN, PML, POLA2, NUP214, CSE1L, IPO5, KPNA6, NOP58, XPO7, KPNA3, KPNB1, KPNA2	1937	56	13588	2.00428	1	0.175306	16.6676
SP_PIR_KEYWORDS	transport	186	6.7661	0.997215	NCBP2, NCBP1, XPO1, SLC22A18, SEC31A, CHMP4C, XPO5, AP1G1, VPS54, PITPNB, VPS52, EIF5A, SLC7A6, AQP3, GOT2, HOOK2, APOA2, SLC2A3, RBM8A, ATG7, TIMM9, KCNK5, RAB23, VPS4B, NUP37, SLC25A26, GLE1, SLC12A7, NUP133, SLC12A8, SCAMP3, GOLT1B, RAN, STIM1, VPS41, CNGA3, NUPL2, VTI1A, TTPAL, COPG2, TIMM8A1, ABCB1B, USO1, FDX1L, SLC25A39, STX5A, VPS26A, NUP43, LRPPRC, SLC38A4, HDLBP, SDAD1, SLC38A9, SNX6, M…	2504	1571	17854	0.844186	1	0.999999	100
Annotation Cluster 43	Enrichment Score: 4.199480035639745
Category	Term	Count	%	PValue	Genes	List Total	Pop Hits	Pop Total	Fold Enrichment	Bonferroni	Benjamini	FDR
SP_PIR_KEYWORDS	molecular chaperone	11	0.400146	1.68054e-06	HSPH1, CCT5, HSP90B1, CCT4, CCT8, CCT2, HSPE1, CCT6A, HSPD1, CCT3, HSPA8	2504	14	17854	5.60229	0.00092219	1.77425e-05	0.00245181
PIR_SUPERFAMILY	PIRSF002584:molecular chaperone t-complex-type	8	0.291015	2.02431e-05	CCT7, CCT5, TCP1, CCT4, CCT8, CCT2, CCT6A, CCT3	1082	9	8136	6.68392	0.0230505	0.0230505	0.0325552
GOTERM_CC_FAT	GO:0005832~chaperonin-containing T-complex	7	0.254638	2.8159e-05	CCT7, CCT5, TCP1, CCT4, CCT2, CCT6A, CCT3	1611	7	12504	7.76164	0.0157841	0.000294587	0.0412386
INTERPRO	IPR002194:Chaperonin TCP-1, conserved site	8	0.291015	7.0644e-05	CCT7, CCT5, TCP1, CCT4, CCT8, CCT2, CCT6A, CCT3	2419	10	17763	5.87449	0.187779	0.00714618	0.126864
INTERPRO	IPR017998:Chaperone, tailless complex polypeptide 1	8	0.291015	7.0644e-05	CCT7, CCT5, TCP1, CCT4, CCT8, CCT2, CCT6A, CCT3	2419	10	17763	5.87449	0.187779	0.00714618	0.126864
INTERPRO	IPR002423:Chaperonin Cpn60/TCP-1	9	0.327392	0.000162636	CCT7, CCT5, TCP1, CCT4, CCT8, CCT2, CCT6A, HSPD1, CCT3	2419	14	17763	4.72058	0.380497	0.0148523	0.291836
GOTERM_CC_FAT	GO:0044445~cytosolic part	17	0.618407	0.00516334	TCP1, PFKL, PIK3CB, GM5506, PFKFB1, SRA1, CCT2, CCT6A, CCT3, RPL10L, CCT7, PFDN2, CCT5, CCT4, BAX, H2-KE2, PFDN4, ENO1	1611	63	12504	2.09441	0.946327	0.035465	7.30236
Annotation Cluster 44	Enrichment Score: 4.103888519488483
Category	Term	Count	%	PValue	Genes	List Total	Pop Hits	Pop Total	Fold Enrichment	Bonferroni	Benjamini	FDR
GOTERM_BP_FAT	GO:0006261~DNA-dependent DNA replication	21	0.763914	2.02118e-09	TIPIN, RNASEH1, MCM2, MCM3, MCM4, MCM5, RAD51, MCM6, PRIM1, PEO1, CCDC111, DNA2, CCNE1, CDC45, MCM7, POLE2, HELB, POLD1, PRIM2, DNAJA3, TOP3B	1937	34	13588	4.33278	6.55872e-06	1.21458e-07	3.67131e-06
GOTERM_BP_FAT	GO:0006270~DNA replication initiation	8	0.291015	9.52546e-05	CCNE1, CDC45, MCM7, MCM2, MCM3, MCM4, MCM5, MCM6	1937	10	13588	5.61198	0.265904	0.00302596	0.17288
SMART	SM00350:MCM	7	0.254638	0.000131532	MCM8, MCM7, MCM2, MCM3, MCM4, MCM5, MCM6	1234	8	9131	6.47457	0.0493822	0.00631041	0.182287
INTERPRO	IPR001208:DNA-dependent ATPase MCM	7	0.254638	0.00013839	MCM8, MCM7, MCM2, MCM3, MCM4, MCM5, MCM6	2419	8	17763	6.42523	0.334655	0.0134898	0.248381
INTERPRO	IPR018525:DNA-dependent ATPase MCM, conserved site	7	0.254638	0.00013839	MCM8, MCM7, MCM2, MCM3, MCM4, MCM5, MCM6	2419	8	17763	6.42523	0.334655	0.0134898	0.248381
UP_SEQ_FEATURE	domain:MCM	7	0.254638	0.000268024	MCM8, MCM7, MCM2, MCM3, MCM4, MCM5, MCM6	2449	8	16021	5.72412	0.723594	0.0521685	0.50662
GOTERM_BP_FAT	GO:0032508~DNA duplex unwinding	8	0.291015	0.000483206	PEO1, MCM7, SUPV3L1, MCM2, MCM4, TOP3B, MCM6, RAD51	1937	12	13588	4.67665	0.791618	0.0133155	0.874072
GOTERM_BP_FAT	GO:0032392~DNA geometric change	8	0.291015	0.000918326	PEO1, MCM7, SUPV3L1, MCM2, MCM4, TOP3B, MCM6, RAD51	1937	13	13588	4.31691	0.949275	0.0235685	1.65498
GOTERM_BP_FAT	GO:0006268~DNA unwinding during replication	7	0.254638	0.00201356	PEO1, MCM7, MCM2, MCM4, TOP3B, MCM6, RAD51	1937	11	13588	4.46407	0.998556	0.0447083	3.59495
Annotation Cluster 45	Enrichment Score: 3.741640049278123
Category	Term	Count	%	PValue	Genes	List Total	Pop Hits	Pop Total	Fold Enrichment	Bonferroni	Benjamini	FDR
GOTERM_BP_FAT	GO:0006401~RNA catabolic process	19	0.69116	5.51163e-05	PAN2, NCBP2, NCBP1, UPF1, LSM7, MLH1, RNPS1, LIN28A, LIN28B, EXOSC10, DNA2, EIF4A3, PARN, GM8994, DCP1B, RBM8A, DCP1A, EIF3E, WIBG, LSM2	1937	48	13588	2.77676	0.163775	0.00196353	0.100067
GOTERM_BP_FAT	GO:0000184~nuclear-transcribed mRNA catabolic process, nonsense-mediated decay	13	0.472899	9.33326e-05	PAN2, NCBP2, NCBP1, UPF1, RNPS1, EXOSC10, EIF4A3, PARN, GM8994, RBM8A, DCP1B, EIF3E, WIBG, DCP1A	1937	26	13588	3.50749	0.261311	0.00299431	0.169395
SP_PIR_KEYWORDS	nonsense-mediated mrna decay	12	0.436522	0.000267945	PAN2, NCBP2, NCBP1, UPF1, RNPS1, EXOSC10, EIF4A3, PARN, GM8994, DCP1B, RBM8A, DCP1A, WIBG	2504	25	17854	3.42249	0.136811	0.00226085	0.390211
GOTERM_BP_FAT	GO:0000956~nuclear-transcribed mRNA catabolic process	14	0.509276	0.000336491	PAN2, NCBP2, NCBP1, UPF1, MLH1, RNPS1, EXOSC10, EIF4A3, PARN, GM8994, RBM8A, DCP1B, EIF3E, WIBG, DCP1A	1937	33	13588	2.97605	0.664488	0.00970348	0.609445
GOTERM_BP_FAT	GO:0006402~mRNA catabolic process	16	0.58203	0.00042215	PAN2, NCBP2, NCBP1, UPF1, LSM7, MLH1, RNPS1, EXOSC10, EIF4A3, PARN, GM8994, DCP1B, RBM8A, DCP1A, EIF3E, WIBG, LSM2	1937	42	13588	2.67237	0.745935	0.0118438	0.764028
Annotation Cluster 46	Enrichment Score: 3.7219213011068226
Category	Term	Count	%	PValue	Genes	List Total	Pop Hits	Pop Total	Fold Enrichment	Bonferroni	Benjamini	FDR
GOTERM_BP_FAT	GO:0001701~in utero embryonic development	66	2.40087	6.67547e-06	HNF1B, COPS3, PITPNB, YBX1, KDM1A, PRMT1, SIN3A, RRN3, HSF1, POU5F1, GATA6, GATA4, GAB1, TDGF1, ZFP830, GM5506, NODAL, EOMES, SPINT1, LIG4, CSDA, ASCL2, MAPK1, KRT19, NLE1, PYGO2, TAPT1, SYVN1, RIC8, CDH1, XAB2, TPM1, ADA, RPA1, PRPF19, OVOL2, HAND1, SMARCB1, DNMT3L, TEAD4, KRT8, GATAD2A, PLCD3, TERF2, ENO1, FOXD3, KAT2A, CCNB1IP1, GINS1, TRP53, WDTC1, MAP2K1, TBX3, OOEP, ESRRB, MSH2, NASP, GJB5,…	1937	267	13588	1.73404	0.0214291	0.000274165	0.0121247
GOTERM_BP_FAT	GO:0009792~embryonic development ending in birth or egg hatching	85	3.09203	0.00094109	HNF1B, COPS3, PITPNB, YBX1, KDM1A, PRMT1, SIN3A, FXN, HSF1, RRN3, POU5F1, GATA6, GATA4, TDGF1, GAB1, ETL4, ZFP830, GM5506, NODAL, EOMES, SPINT1, SIX4, LIG4, CSDA, ASCL2, MAPK1, KRT19, SIX1, NLE1, ROR2, PYGO2, GNAS, COBL, TAPT1, SYVN1, SHROOM3, IFITM1, RIC8, PTK7, CDH1, XAB2, TPM1, ADA, RPA1, PRPF19, OVOL2, HAND1, SMARCB1, NUP50, DNMT3L, KRT8, TEAD4, GATAD2A, GBX2, PLCD3, TERF2, ENO1, FOXD3, KAT2A…	1937	425	13588	1.40299	0.95289	0.0239566	1.69567
GOTERM_BP_FAT	GO:0043009~chordate embryonic development	84	3.05566	0.00108673	HNF1B, COPS3, PITPNB, YBX1, KDM1A, PRMT1, SIN3A, HSF1, RRN3, POU5F1, GATA6, GATA4, TDGF1, GAB1, ETL4, ZFP830, GM5506, NODAL, EOMES, SPINT1, SIX4, LIG4, CSDA, ASCL2, MAPK1, KRT19, SIX1, NLE1, ROR2, PYGO2, GNAS, COBL, TAPT1, SYVN1, SHROOM3, IFITM1, RIC8, PTK7, CDH1, XAB2, TPM1, ADA, RPA1, PRPF19, OVOL2, HAND1, SMARCB1, NUP50, DNMT3L, KRT8, TEAD4, GATAD2A, GBX2, PLCD3, TERF2, ENO1, FOXD3, KAT2A, TRP…	1937	421	13588	1.39966	0.970647	0.026981	1.95565
Annotation Cluster 47	Enrichment Score: 3.6759555820058143
Category	Term	Count	%	PValue	Genes	List Total	Pop Hits	Pop Total	Fold Enrichment	Bonferroni	Benjamini	FDR
INTERPRO	IPR006195:Aminoacyl-tRNA synthetase, class II, conserved region	12	0.436522	1.63089e-06	TARS, TARS2, DARS, NARS, PARS2, SARS, HARS, GARS, FARSA, DARS2, SARS2, KARS	2419	17	17763	5.18338	0.00478982	0.000240038	0.00293049
INTERPRO	IPR002314:Aminoacyl-tRNA synthetase, class II (G, H, P and S), conserved region	7	0.254638	0.0015803	TARS, TARS2, PARS2, SARS, HARS, GARS, SARS2	2419	11	17763	4.67289	0.990496	0.0906474	2.80188
INTERPRO	IPR004154:Anticodon-binding	6	0.218261	0.00363889	TARS, TARS2, PARS2, HARS, GARS, POLG2	2419	9	17763	4.89541	0.999978	0.174405	6.34069
Annotation Cluster 48	Enrichment Score: 3.573913683189903
Category	Term	Count	%	PValue	Genes	List Total	Pop Hits	Pop Total	Fold Enrichment	Bonferroni	Benjamini	FDR
GOTERM_BP_FAT	GO:0010605~negative regulation of macromolecule metabolic process	114	4.14696	4.03171e-07	NCBP2, NCBP1, XPO5, MAEL, CBX4, CBX2, CBX1, REST, KDM1A, SIN3B, EIF4EBP1, EIF4EBP2, SIN3A, SND1, CLP1, RAB23, RARA, DDX20, EIF2B5, IBTK, GTPBP4, RARG, RCOR2, NODAL, SERPING1, NR0B1, SUZ12, PA2G4, TIMELESS, PIAS4, SMARCA5, MYBBP1A, BLM, TIPIN, LIN28A, LIN28B, ZC3H8, FOXH1, MOV10, OVOL2, NPM1, FBXO5, DNMT3B, HELLS, HNRNPAB, TRP53, RYBP, SNW1, FXR1, SALL4, PSMC5, HDAC1, RNF2, RBPJ, DNAJB6, COPS2, TS…	1937	506	13588	1.58045	0.00130743	1.95265e-05	0.000732323
GOTERM_BP_FAT	GO:0010629~negative regulation of gene expression	89	3.23754	3.85464e-05	NCBP2, COPS2, NCBP1, TSG101, XPO5, DEDD, NR6A1, DICER1, MAEL, CBX4, CTCF, CBX2, CBX1, DMAP1, REST, CBFA2T2, DAXX, KDM1A, SIN3B, SIN3A, DGCR8, POU5F1, CLP1, SND1, PCGF6, PIWIL2, SOX15, RARA, DDX20, NFX1, NANOG, RARG, CTBP2, RCOR2, NODAL, SLA2, NR0B1, RBBP7, SUZ12, CTNNBIP1, TARBP2, PA2G4, TIMELESS, PIAS4, SMARCA5, CUX1, MYBBP1A, UTP3, PML, HAT1, LIN28A, LIN28B, TCF7L1, ZC3H8, FOXH1, SRRT, MOV10, C…	1937	410	13588	1.52276	0.117579	0.00142042	0.0699931
GOTERM_BP_FAT	GO:0045934~negative regulation of nucleobase, nucleoside, nucleotide and nucleic acid metabolic process	86	3.12841	5.59892e-05	COPS2, TSG101, DEDD, NR6A1, MAEL, CBX4, MLH1, CBX2, REST, CBX1, DMAP1, CBFA2T2, DAXX, CDT1, KDM1A, SIN3B, SIN3A, STRA8, POU5F1, PCGF6, SOX15, RARA, DDX20, NFX1, NANOG, GTPBP4, RARG, CTBP2, RCOR2, NODAL, SLA2, TTF1, RBBP7, NR0B1, SUZ12, CTNNBIP1, PA2G4, TIMELESS, PIAS4, SMARCA5, ATPIF1, CUX1, MYBBP1A, BLM, TIPIN, PML, HAT1, TCF7L1, ZC3H8, FOXH1, CIR1, OVOL2, HAND1, NPM1, GATAD2A, BAZ2A, DNMT3B, HE…	1937	397	13588	1.51962	0.16614	0.00197294	0.101651
GOTERM_BP_FAT	GO:0051172~negative regulation of nitrogen compound metabolic process	86	3.12841	8.1344e-05	COPS2, TSG101, DEDD, NR6A1, MAEL, CBX4, MLH1, CBX2, REST, CBX1, DMAP1, CBFA2T2, DAXX, CDT1, KDM1A, SIN3B, SIN3A, STRA8, POU5F1, PCGF6, SOX15, RARA, DDX20, NFX1, NANOG, GTPBP4, RARG, CTBP2, RCOR2, NODAL, SLA2, TTF1, RBBP7, NR0B1, SUZ12, CTNNBIP1, PA2G4, TIMELESS, PIAS4, SMARCA5, ATPIF1, CUX1, MYBBP1A, BLM, TIPIN, PML, HAT1, TCF7L1, ZC3H8, FOXH1, CIR1, OVOL2, HAND1, NPM1, GATAD2A, BAZ2A, DNMT3B, HE…	1937	401	13588	1.50446	0.232005	0.00266283	0.147651
GOTERM_BP_FAT	GO:0010558~negative regulation of macromolecule biosynthetic process	88	3.20116	0.000131671	COPS2, TSG101, DEDD, NR6A1, MAEL, CBX4, CBX2, CBX1, DMAP1, REST, CBFA2T2, DAXX, YBX2, CDT1, KDM1A, EIF4EBP1, SIN3B, EIF4EBP2, SIN3A, STRA8, POU5F1, PCGF6, SOX15, RARA, DDX20, EIF2B5, NFX1, NANOG, GTPBP4, RARG, CTBP2, RCOR2, NODAL, SLA2, TTF1, NR0B1, RBBP7, SUZ12, CTNNBIP1, PA2G4, TIMELESS, PIAS4, SMARCA5, CUX1, MYBBP1A, SRP9, TIPIN, PML, HAT1, TCF7L1, PAIP2B, ZC3H8, FOXH1, CIR1, OVOL2, HAND1, GAT…	1937	418	13588	1.47684	0.347733	0.00413997	0.2389
GOTERM_BP_FAT	GO:0031327~negative regulation of cellular biosynthetic process	89	3.23754	0.000220851	COPS2, TSG101, DEDD, NR6A1, MAEL, CBX4, CBX2, CBX1, DMAP1, REST, CBFA2T2, DAXX, YBX2, CDT1, KDM1A, EIF4EBP1, SIN3B, EIF4EBP2, SIN3A, STRA8, POU5F1, PCGF6, SOX15, RARA, DDX20, EIF2B5, NFX1, NANOG, GTPBP4, RARG, CTBP2, RCOR2, NODAL, SLA2, TTF1, NR0B1, RBBP7, SUZ12, CTNNBIP1, PA2G4, TIMELESS, PIAS4, SMARCA5, CUX1, MYBBP1A, SRP9, TIPIN, PML, HAT1, TCF7L1, PAIP2B, ZC3H8, FOXH1, CIR1, OVOL2, HAND1, GAT…	1937	430	13588	1.45194	0.511659	0.00661451	0.400397
GOTERM_MF_FAT	GO:0016564~transcription repressor activity	49	1.78247	0.000301421	COPS2, ZBTB32, ELF3, TSG101, EZH2, REST, DMAP1, CBX1, DAXX, CBFA2T2, KDM1A, SIN3B, SIN3A, POU5F1, PCGF6, RARA, DDX20, CTBP2, RCOR2, RING1, RBBP7, NR0B1, PIAS4, RFC1, PRDM5, CUX1, MYBBP1A, TRIB3, ZC3H8, CIR1, HAND1, DNMT3L, GATAD2A, AEBP2, NACC1, TBX3, JARID2, TRIM28, SAMD11, RYBP, SNW1, TRIM24, SIRT1, HDAC1, PHB2, RNF2, ZFP281, DDX54, DNAJB6	1845	211	13288	1.67254	0.308571	0.00735272	0.48738
GOTERM_BP_FAT	GO:0009890~negative regulation of biosynthetic process	89	3.23754	0.000305424	COPS2, TSG101, DEDD, NR6A1, MAEL, CBX4, CBX2, CBX1, DMAP1, REST, CBFA2T2, DAXX, YBX2, CDT1, KDM1A, EIF4EBP1, SIN3B, EIF4EBP2, SIN3A, STRA8, POU5F1, PCGF6, SOX15, RARA, DDX20, EIF2B5, NFX1, NANOG, GTPBP4, RARG, CTBP2, RCOR2, NODAL, SLA2, TTF1, NR0B1, RBBP7, SUZ12, CTNNBIP1, PA2G4, TIMELESS, PIAS4, SMARCA5, CUX1, MYBBP1A, SRP9, TIPIN, PML, HAT1, TCF7L1, PAIP2B, ZC3H8, FOXH1, CIR1, OVOL2, HAND1, GAT…	1937	434	13588	1.43855	0.628889	0.00897092	0.553326
GOTERM_BP_FAT	GO:0051253~negative regulation of RNA metabolic process	65	2.3645	0.001199	TSG101, NR6A1, MAEL, CBX4, CBX2, REST, DMAP1, CBX1, CBFA2T2, DAXX, KDM1A, SIN3B, SIN3A, POU5F1, PCGF6, SOX15, RARA, DDX20, NFX1, NANOG, CTBP2, RARG, NODAL, SLA2, RBBP7, NR0B1, CTNNBIP1, SUZ12, PA2G4, PIAS4, TIMELESS, SMARCA5, CUX1, HAT1, TCF7L1, FOXH1, CIR1, OVOL2, HAND1, NPM1, GATAD2A, BAZ2A, DNMT3B, HELLS, HNRNPAB, FOXD3, TRP53, WDTC1, RHOX5, TBX3, JARID2, ZFP57, SAMD11, TRIM28, TRIM27, RYBP, S…	1937	310	13588	1.47088	0.979618	0.029281	2.15562
GOTERM_BP_FAT	GO:0045892~negative regulation of transcription, DNA-dependent	64	2.32812	0.0016541	TSG101, NR6A1, MAEL, CBX4, CBX2, REST, DMAP1, CBX1, CBFA2T2, DAXX, KDM1A, SIN3B, SIN3A, POU5F1, PCGF6, SOX15, RARA, DDX20, NFX1, NANOG, CTBP2, RARG, NODAL, SLA2, RBBP7, NR0B1, CTNNBIP1, SUZ12, PA2G4, PIAS4, TIMELESS, SMARCA5, CUX1, HAT1, TCF7L1, FOXH1, CIR1, OVOL2, HAND1, GATAD2A, BAZ2A, DNMT3B, HELLS, HNRNPAB, FOXD3, TRP53, WDTC1, RHOX5, TBX3, JARID2, ZFP57, SAMD11, TRIM28, TRIM27, RYBP, SIRT6, …	1937	308	13588	1.45766	0.995355	0.03873	2.96226
GOTERM_BP_FAT	GO:0016481~negative regulation of transcription	74	2.69189	0.00238404	COPS2, TSG101, DEDD, NR6A1, MAEL, CBX4, CBX2, REST, DMAP1, CBX1, CBFA2T2, DAXX, KDM1A, SIN3B, SIN3A, POU5F1, PCGF6, SOX15, RARA, DDX20, NFX1, NANOG, RARG, CTBP2, RCOR2, NODAL, SLA2, RBBP7, NR0B1, CTNNBIP1, SUZ12, PA2G4, PIAS4, TIMELESS, SMARCA5, CUX1, MYBBP1A, PML, HAT1, TCF7L1, ZC3H8, FOXH1, CIR1, OVOL2, HAND1, GATAD2A, BAZ2A, DNMT3B, HELLS, HNRNPAB, FOXD3, TRP53, WDTC1, NACC1, RHOX5, TBX3, JARI…	1937	372	13588	1.39545	0.999567	0.0513261	4.24294
GOTERM_BP_FAT	GO:0000122~negative regulation of transcription from RNA polymerase II promoter	40	1.45507	0.144801	NR6A1, MAEL, CBX4, CBX2, FOXH1, KDM1A, SIN3A, CIR1, HAND1, POU5F1, PCGF6, SOX15, RARA, DDX20, FOXD3, NFX1, TRP53, WDTC1, NANOG, RHOX5, RARG, JARID2, ZFP57, SLA2, NODAL, TRIM28, SAMD11, TRIM27, RYBP, NR0B1, RBBP7, CTNNBIP1, SUZ12, SALL4, TIMELESS, PIAS4, HDAC1, RNF2, CUX1, NFIC	1937	231	13588	1.21471	1	0.858046	94.1647
Annotation Cluster 49	Enrichment Score: 3.542740496229975
Category	Term	Count	%	PValue	Genes	List Total	Pop Hits	Pop Total	Fold Enrichment	Bonferroni	Benjamini	FDR
GOTERM_MF_FAT	GO:0019787~small conjugating protein ligase activity	40	1.45507	4.65272e-07	SYVN1, UBE2Z, AURKAIP1, TSG101, PPIL2, CDC34, SKP1A, STUB1, UBE2R2, PRPF19, SUMO1, UEVLD, NSMCE2, CUL1, UBE4B, GM5801, UBE2J1, RING1, UBE2I, UBOX5, HERC2, UBE2H, TRIM63, UBE2L3, UBE2C, UBE2Q2, RNF8, CBLC, UBR7, PIAS4, UBE2K, SIAH1B, RNF2, MDM2, PIAS2, SIAH2, AMFR, FBXO15, UBE2S, UBE2T	1845	125	13288	2.30469	0.000569331	1.89829e-05	0.000754041
INTERPRO	IPR016135:Ubiquitin-conjugating enzyme/RWD-like	17	0.618407	0.000666856	UBE2Z, TSG101, UBE2J1, GM5801, UBE2I, CDC34, UBE2H, UBE2C, UBE2Q2, UBE2L3, UBE2R2, UEVLD, UBE2K, RWDD2B, RWDD1, UBE2S, UBE2T	2419	50	17763	2.49666	0.859687	0.0503683	1.19151
SMART	SM00212:UBCc	15	0.545653	0.000823151	UBE2Z, TSG101, UBE2J1, GM5801, UBE2I, CDC34, UBE2H, UBE2C, UBE2Q2, UBE2L3, UBE2R2, UEVLD, UBE2K, UBE2S, UBE2T	1234	42	9131	2.64268	0.271701	0.0284108	1.13572
INTERPRO	IPR000608:Ubiquitin-conjugating enzyme, E2	15	0.545653	0.000906133	UBE2Z, TSG101, UBE2J1, GM5801, UBE2I, CDC34, UBE2H, UBE2C, UBE2Q2, UBE2L3, UBE2R2, UEVLD, UBE2K, UBE2S, UBE2T	2419	42	17763	2.62254	0.930669	0.0601797	1.61577
UP_SEQ_FEATURE	active site:Glycyl thioester intermediate	18	0.654784	0.00835386	UBE2Z, UBE2J1, GM5801, HERC4, UBE2I, CDC34, UBE2H, HERC2, UBE2C, UBE2Q2, UBE2L3, UBE2R2, UBA1, UBE2K, UBA2, ATG7, UBE2S, UBE2T	2449	61	16021	1.93038	1	0.662981	14.6961
Annotation Cluster 50	Enrichment Score: 3.413304286943033
Category	Term	Count	%	PValue	Genes	List Total	Pop Hits	Pop Total	Fold Enrichment	Bonferroni	Benjamini	FDR
GOTERM_CC_FAT	GO:0000795~synaptonemal complex	12	0.436522	8.58735e-06	REC8, SYCP3, INCENP, WAPAL, SYCE2, MLH1, STAG3, SYCE1, MLH3, SMC3, RAD51, TEX11	1611	20	12504	4.65698	0.00484012	9.90129e-05	0.0125778
GOTERM_BP_FAT	GO:0007129~synapsis	11	0.400146	2.50974e-05	CCNB1IP1, REC8, TEX15, SYCP3, STRA8, FANCD2, MAEL, SYCE2, SYCE1, MLH3, TEX11	1937	17	13588	4.5391	0.078214	0.000957684	0.0455775
GOTERM_BP_FAT	GO:0070192~chromosome organization involved in meiosis	11	0.400146	2.50974e-05	CCNB1IP1, REC8, TEX15, SYCP3, STRA8, FANCD2, MAEL, SYCE2, SYCE1, MLH3, TEX11	1937	17	13588	4.5391	0.078214	0.000957684	0.0455775
GOTERM_BP_FAT	GO:0007130~synaptonemal complex assembly	6	0.218261	0.0044616	TEX15, SYCP3, SYCE2, SYCE1, MLH3, TEX11	1937	9	13588	4.67665	1	0.0882798	7.80114
GOTERM_BP_FAT	GO:0070193~synaptonemal complex organization	6	0.218261	0.00788269	TEX15, SYCP3, SYCE2, SYCE1, MLH3, TEX11	1937	10	13588	4.20898	1	0.145766	13.3895
GOTERM_CC_FAT	GO:0000801~central element	4	0.145507	0.0174138	INCENP, SYCE2, SYCE1, TEX11	1611	5	12504	6.20931	0.999951	0.0972632	22.6878
Annotation Cluster 51	Enrichment Score: 3.277122032888616
Category	Term	Count	%	PValue	Genes	List Total	Pop Hits	Pop Total	Fold Enrichment	Bonferroni	Benjamini	FDR
GOTERM_MF_FAT	GO:0004540~ribonuclease activity	24	0.873045	2.42479e-05	PAN2, RPP25, RPP38, EXOSC8, EXOSC9, EXOSC6, EXOSC7, EXOSC4, EXOSC5, DICER1, RNASEH1, RNASEH2A, RPP14, DIS3, PARN, TCP11, POP1, DBR1, RPP30, POP4, TSEN2, XRN2, RPP40, MRPL44	1845	68	13288	2.54194	0.0292437	0.000741721	0.0392902
GOTERM_MF_FAT	GO:0004549~tRNA-specific ribonuclease activity	9	0.327392	3.98258e-05	RPP38, RPP25, TCP11, POP1, RPP30, POP4, TSEN2, RPP40, RPP14	1845	12	13288	5.40163	0.0475787	0.00113303	0.0645243
GOTERM_MF_FAT	GO:0016891~endoribonuclease activity, producing 5'-phosphomonoesters	12	0.436522	0.000787107	RPP38, RPP25, DICER1, POP1, RNASEH1, DBR1, RPP30, POP4, RNASEH2A, RPP40, MRPL44, RPP14	1845	28	13288	3.08664	0.618559	0.017371	1.26802
GOTERM_MF_FAT	GO:0004526~ribonuclease P activity	7	0.254638	0.000900788	RPP38, RPP25, POP1, RPP30, POP4, RPP40, RPP14	1845	10	13288	5.04152	0.668146	0.0195048	1.44991
GOTERM_MF_FAT	GO:0016893~endonuclease activity, active with either ribo- or deoxyribonucleic acids and producing 5'-phosphomonoesters	13	0.472899	0.00139581	RPP25, RPP38, DICER1, RNASEH1, RNASEH2A, RPP14, DNA2, POP1, RPP30, DBR1, POP4, RPP40, MRPL44	1845	34	13288	2.75377	0.819073	0.0280922	2.23827
GOTERM_MF_FAT	GO:0004521~endoribonuclease activity	14	0.509276	0.0227482	RPP25, RPP38, DICER1, RNASEH1, RNASEH2A, RPP14, TCP11, POP1, RPP30, DBR1, POP4, TSEN2, RPP40, MRPL44	1845	52	13288	1.93905	1	0.266193	31.1284
Annotation Cluster 52	Enrichment Score: 3.2729647563401714
Category	Term	Count	%	PValue	Genes	List Total	Pop Hits	Pop Total	Fold Enrichment	Bonferroni	Benjamini	FDR
UP_SEQ_FEATURE	short sequence motif:DEAH box	16	0.58203	3.6923e-05	DHX8, RECQL4, DHX9, HELQ, BLM, TTF2, CHD1L, DHX29, SMARCA5, DHX15, DHX30, DHX32, CHD4, HELLS, RTEL1, ERCC6L	2449	33	16021	3.17181	0.162323	0.00839896	0.0699369
INTERPRO	IPR002464:DNA/RNA helicase, ATP-dependent, DEAH-box type, conserved site	14	0.509276	6.623e-05	RECQL4, DHX8, DHX9, BLM, TTF2, DHX29, DHX38, DDX11, SMARCA5, DHX15, DHX16, DHX30, CHD4, RTEL1	2419	30	17763	3.42679	0.177155	0.00719575	0.118942
INTERPRO	IPR011709:Region of unknown function DUF1605	8	0.291015	0.00478344	DHX8, DHX9, DHX29, DHX38, DHX15, DHX16, DHX30, DHX32	2419	17	17763	3.45558	0.999999	0.206589	8.25523
INTERPRO	IPR007502:Helicase-associated region	8	0.291015	0.00691907	DHX8, DHX9, DHX29, DHX38, DHX15, DHX16, DHX30, DHX32	2419	18	17763	3.26361	1	0.269824	11.7292
Annotation Cluster 53	Enrichment Score: 3.207592830561305
Category	Term	Count	%	PValue	Genes	List Total	Pop Hits	Pop Total	Fold Enrichment	Bonferroni	Benjamini	FDR
GOTERM_MF_FAT	GO:0003712~transcription cofactor activity	45	1.63696	9.59671e-05	ZBTB32, COPS2, NACA, COPS5, ELF3, TADA3, TSG101, ZBTB9, PML, TRIB3, PDLIM1, DMAP1, CBFA2T2, DAXX, SIN3B, SIN3A, HAND1, POU5F1, WDR77, MYCBP, YAP1, APEX1, AEBP2, UTF1, CTBP2, RCOR2, SUB1, TRIM28, SRA1, RYBP, RING1, SNW1, PMF1, NR0B1, SIRT1, HMGA1, PRPF6, MED6, PIAS4, HDAC1, MED17, H2-KE2, CARM1, RBM14, DDX54	1845	180	13288	1.80054	0.110832	0.00255042	0.155416
GOTERM_MF_FAT	GO:0016564~transcription repressor activity	49	1.78247	0.000301421	COPS2, ZBTB32, ELF3, TSG101, EZH2, REST, DMAP1, CBX1, DAXX, CBFA2T2, KDM1A, SIN3B, SIN3A, POU5F1, PCGF6, RARA, DDX20, CTBP2, RCOR2, RING1, RBBP7, NR0B1, PIAS4, RFC1, PRDM5, CUX1, MYBBP1A, TRIB3, ZC3H8, CIR1, HAND1, DNMT3L, GATAD2A, AEBP2, NACC1, TBX3, JARID2, TRIM28, SAMD11, RYBP, SNW1, TRIM24, SIRT1, HDAC1, PHB2, RNF2, ZFP281, DDX54, DNAJB6	1845	211	13288	1.67254	0.308571	0.00735272	0.48738
GOTERM_MF_FAT	GO:0003714~transcription corepressor activity	19	0.69116	0.00823998	ZBTB32, AEBP2, COPS2, CTBP2, TSG101, RCOR2, RYBP, TRIB3, DMAP1, NR0B1, DAXX, SIRT1, CBFA2T2, SIN3B, SIN3A, HDAC1, PIAS4, POU5F1, DDX54	1845	72	13288	1.90057	0.99996	0.118909	12.5493
Annotation Cluster 54	Enrichment Score: 3.0918020425001065
Category	Term	Count	%	PValue	Genes	List Total	Pop Hits	Pop Total	Fold Enrichment	Bonferroni	Benjamini	FDR
KEGG_PATHWAY	mmu03050:Proteasome	27	0.982175	1.86565e-11	PSMB5, PSMB7, PSMB6, PSMB3, PSMD1, PSMB2, PSMD2, PSMD3, PSMD4, PSMD6, PSMD7, PSMA2, PSMA1, PSMC6, PSMC5, PSMD13, PSMC4, PSMD12, PSMC3, PSMD11, PSMA5, PSMC2, PSMA4, PSMC1, PSMA3, PSME3, PSME4	789	47	5738	4.17782	3.3022e-09	3.66912e-10	2.29156e-08
GOTERM_CC_FAT	GO:0005839~proteasome core complex	10	0.363769	0.000420244	PSMB5, PSMA2, PSMA1, PSMB7, PSMB6, PSMA5, PSMA4, PSMB3, PSMA3, PSMB2	1611	20	12504	3.88082	0.211394	0.00338694	0.6138
INTERPRO	IPR001353:Proteasome, subunit alpha/beta	10	0.363769	0.00064219	PSMB5, PSMA2, PSMA1, PSMB7, PSMB6, PSMA5, PSMA4, PSMB3, PSMA3, PSMB2	2419	20	17763	3.67156	0.849112	0.0498296	1.14768
GOTERM_MF_FAT	GO:0004298~threonine-type endopeptidase activity	10	0.363769	0.00113628	PSMB5, PSMA2, PSMA1, PSMB7, PSMB6, PSMA5, PSMA4, PSMB3, PSMA3, PSMB2	1845	21	13288	3.4296	0.751323	0.0233104	1.82569
GOTERM_MF_FAT	GO:0070003~threonine-type peptidase activity	10	0.363769	0.00113628	PSMB5, PSMA2, PSMA1, PSMB7, PSMB6, PSMA5, PSMA4, PSMB3, PSMA3, PSMB2	1845	21	13288	3.4296	0.751323	0.0233104	1.82569
SP_PIR_KEYWORDS	threonine protease	10	0.363769	0.00122759	PSMB5, PSMA2, PSMA1, PSMB7, PSMB6, PSMA5, PSMA4, PSMB3, PSMA3, PSMB2	2504	21	17854	3.39533	0.490518	0.00919527	1.77614
PIR_SUPERFAMILY	PIRSF001212:multicatalytic endopeptidase complex chain C9	5	0.181884	0.00777088	PSMB5, PSMA2, PSMB7, PSMA4, PSMB3	1082	7	8136	5.37101	0.999875	0.988819	11.7926
INTERPRO	IPR001353:Proteasome, alpha and beta subunits	7	0.254638	0.0149505	PSMB5, PSMA2, PSMB7, PSMB6, PSMA4, PSMB3, PSMB2	2419	16	17763	3.21261	1	0.446385	23.7134
INTERPRO	IPR000426:Proteasome, alpha-subunit, conserved site	5	0.181884	0.0151902	PSMA2, PSMA1, PSMA5, PSMA4, PSMA3	2419	8	17763	4.58945	1	0.447297	24.0463
INTERPRO	IPR016050:Proteasome, beta-type subunit, conserved site	6	0.218261	0.0232309	PSMB5, PSMB7, PSMB6, PSMA4, PSMB3, PSMB2	2419	13	17763	3.38913	1	0.561236	34.4502
INTERPRO	IPR000243:Peptidase T1A, proteasome beta-subunit	3	0.109131	0.298816	PSMB5, PSMB7, PSMB6	2419	8	17763	2.75367	1	0.999364	99.8303
Annotation Cluster 55	Enrichment Score: 3.0873874826452403
Category	Term	Count	%	PValue	Genes	List Total	Pop Hits	Pop Total	Fold Enrichment	Bonferroni	Benjamini	FDR
GOTERM_BP_FAT	GO:0001824~blastocyst development	19	0.69116	0.000312941	CCNB1IP1, GINS1, HNF1B, ESRRB, NODAL, NASP, EOMES, CDH1, XAB2, ADA, PRPF19, PSMC4, POU5F1, SMARCB1, PSMC3, TEAD4, NLE1, ZFP830, FOXD3	1937	54	13588	2.46823	0.637834	0.00910829	0.566907
GOTERM_BP_FAT	GO:0001825~blastocyst formation	11	0.400146	0.000422012	CCNB1IP1, HNF1B, ESRRB, POU5F1, NODAL, TEAD4, EOMES, NLE1, CDH1, ADA, FOXD3	1937	22	13588	3.50749	0.745821	0.0120482	0.763778
GOTERM_BP_FAT	GO:0001829~trophectodermal cell differentiation	8	0.291015	0.00414047	ESRRB, POU5F1, NODAL, TEAD4, EOMES, CDH1, ADA, FOXD3	1937	16	13588	3.50749	0.999999	0.0831971	7.25944
Annotation Cluster 56	Enrichment Score: 2.852801205887244
Category	Term	Count	%	PValue	Genes	List Total	Pop Hits	Pop Total	Fold Enrichment	Bonferroni	Benjamini	FDR
GOTERM_MF_FAT	GO:0003712~transcription cofactor activity	45	1.63696	9.59671e-05	ZBTB32, COPS2, NACA, COPS5, ELF3, TADA3, TSG101, ZBTB9, PML, TRIB3, PDLIM1, DMAP1, CBFA2T2, DAXX, SIN3B, SIN3A, HAND1, POU5F1, WDR77, MYCBP, YAP1, APEX1, AEBP2, UTF1, CTBP2, RCOR2, SUB1, TRIM28, SRA1, RYBP, RING1, SNW1, PMF1, NR0B1, SIRT1, HMGA1, PRPF6, MED6, PIAS4, HDAC1, MED17, H2-KE2, CARM1, RBM14, DDX54	1845	180	13288	1.80054	0.110832	0.00255042	0.155416
GOTERM_MF_FAT	GO:0008134~transcription factor binding	61	2.21899	0.000691485	E2F1, ZBTB32, COPS2, ELF3, COPS5, TSG101, PDLIM1, DMAP1, CBFA2T2, DAXX, KDM1A, SIN3B, SIN3A, POU5F1, WDR77, BRD7, YAP1, CTBP2, RARG, RCOR2, RING1, NR0B1, HMGA1, PRPF6, MED6, PIAS4, MED17, H2-KE2, CARM1, MYBBP1A, NACA, TADA3, ZBTB9, SKIV2L, PML, TRIB3, VARS, SUMO1, HAND1, SNF8, NPM1, MYCBP, STK19, APEX1, CHD4, AEBP2, UTF1, SUB1, SRA1, TRIM28, RYBP, SNW1, PMF1, SIRT1, PSMC5, HDAC1, DCP1A, UBA2, RBM…	1845	288	13288	1.52546	0.57116	0.0161503	1.11478
GOTERM_MF_FAT	GO:0003713~transcription coactivator activity	27	0.982175	0.000923304	NACA, TADA3, COPS5, ELF3, ZBTB9, PML, PDLIM1, DAXX, HAND1, WDR77, MYCBP, YAP1, APEX1, UTF1, SUB1, SRA1, TRIM28, RING1, SNW1, PMF1, HMGA1, PRPF6, MED6, H2-KE2, MED17, RBM14, CARM1	1845	100	13288	1.94459	0.677175	0.0196405	1.48589
GOTERM_MF_FAT	GO:0016563~transcription activator activity	46	1.67334	0.0633207	E2F1, FUS, HNF1B, NACA, COPS5, ELF3, TADA3, ZBTB9, PML, PDLIM1, DAXX, FOXH1, FUBP3, HAND1, GATA6, GATA4, TEAD4, WDR77, MYCBP, YAP1, APEX1, ING1, TFDP1, UTF1, SUB1, TRIM28, SRA1, EOMES, RING1, SNW1, PMF1, HLTF, HMGA1, PRPF6, MED6, PKNOX1, MED17, H2-KE2, GTF2F1, SMARCA5, AIRE, MAFA, RBPJ, CARM1, RBM14, NFIC	1845	259	13288	1.27915	1	0.530154	65.3592
Annotation Cluster 57	Enrichment Score: 2.8513268133998206
Category	Term	Count	%	PValue	Genes	List Total	Pop Hits	Pop Total	Fold Enrichment	Bonferroni	Benjamini	FDR
INTERPRO	IPR018111:K Homology, type 1, subgroup	15	0.545653	4.63502e-05	KRR1, HDLBP, PNO1, SF1, IGF2BP1, IGF2BP2, DPPA5A, IGF2BP3, FXR2, FXR1, FUBP3, PCBP1, PCBP2, KHSRP, AKAP1	2419	33	17763	3.33778	0.127557	0.00523464	0.0832537
SMART	SM00322:KH	15	0.545653	0.000347731	KRR1, HDLBP, PNO1, SF1, IGF2BP1, IGF2BP2, DPPA5A, IGF2BP3, FXR2, FXR1, FUBP3, PCBP1, PCBP2, KHSRP, AKAP1	1234	39	9131	2.84597	0.125322	0.0147676	0.481241
INTERPRO	IPR004087:K Homology	15	0.545653	0.000384615	KRR1, HDLBP, PNO1, SF1, IGF2BP1, IGF2BP2, DPPA5A, IGF2BP3, FXR2, FXR1, FUBP3, PCBP1, PCBP2, KHSRP, AKAP1	2419	39	17763	2.82428	0.677781	0.0327609	0.688862
INTERPRO	IPR004088:K Homology, type 1	12	0.436522	0.00178712	FUBP3, HDLBP, PCBP1, PCBP2, KHSRP, SF1, IGF2BP1, IGF2BP2, IGF2BP3, FXR2, AKAP1, FXR1	2419	31	17763	2.8425	0.994836	0.0999635	3.16304
UP_SEQ_FEATURE	domain:KH 3	7	0.254638	0.00508503	HDLBP, PCBP1, PCBP2, KHSRP, IGF2BP1, IGF2BP2, IGF2BP3	2449	12	16021	3.81608	1	0.557436	9.20761
UP_SEQ_FEATURE	domain:KH 4	5	0.181884	0.00629423	HDLBP, KHSRP, IGF2BP1, IGF2BP2, IGF2BP3	2449	6	16021	5.45154	1	0.60062	11.2758
UP_SEQ_FEATURE	domain:KH 1	9	0.327392	0.00660445	HDLBP, PCBP1, PCBP2, KHSRP, IGF2BP1, IGF2BP2, IGF2BP3, FXR2, FXR1	2449	20	16021	2.94383	1	0.607375	11.7991
UP_SEQ_FEATURE	domain:KH 2	9	0.327392	0.00660445	HDLBP, PCBP1, PCBP2, KHSRP, IGF2BP1, IGF2BP2, IGF2BP3, FXR2, FXR1	2449	20	16021	2.94383	1	0.607375	11.7991
Annotation Cluster 58	Enrichment Score: 2.8393255121107726
Category	Term	Count	%	PValue	Genes	List Total	Pop Hits	Pop Total	Fold Enrichment	Bonferroni	Benjamini	FDR
GOTERM_BP_FAT	GO:0006333~chromatin assembly or disassembly	30	1.09131	0.000497425	HIST1H2AB, HIST1H2AF, HIST1H2AG, HIST1H2AD, HIST1H2AE, NAP1L1, CBX4, CBX2, CBX1, CBX7, CDYL, SET, HIST1H4A, GM12657, CENPA, CDYL2, H2AFZ, H2AFY, H2AFX, HIST1H4D, ASF1B, ASF1A, CHD4, HELLS, MCM2, HIST2H4, SUV39H2, MSL3, SMARCC1, A730098P11RIK, CENPV, HIST1H2AI, SMARCA5, HIST1H3C, HIST1H2AH, HIST1H2AK, MPHOSPH8, HIST1H2AN	1937	109	13588	1.93073	0.801019	0.0135894	0.899683
SMART	SM00298:CHROMO	12	0.436522	0.000874629	MSL3, CDYL, CDYL2, SMARCC1, A730098P11RIK, CBX4, CBX2, CBX1, CBX7, MPHOSPH8, CHD4, SUV39H2	1234	29	9131	3.06187	0.286005	0.0276829	1.20635
INTERPRO	IPR000953:Chromo domain	12	0.436522	0.000946627	MSL3, CDYL, CDYL2, SMARCC1, A730098P11RIK, CBX4, CBX2, CBX1, CBX7, MPHOSPH8, CHD4, SUV39H2	2419	29	17763	3.03853	0.938468	0.061402	1.6874
UP_SEQ_FEATURE	domain:Chromo	6	0.218261	0.0106652	MSL3, CDYL, CBX4, CBX2, CBX7, SUV39H2	2449	10	16021	3.92511	1	0.73256	18.3856
Annotation Cluster 59	Enrichment Score: 2.8309083894538136
Category	Term	Count	%	PValue	Genes	List Total	Pop Hits	Pop Total	Fold Enrichment	Bonferroni	Benjamini	FDR
GOTERM_BP_FAT	GO:0045132~meiotic chromosome segregation	10	0.363769	9.96728e-07	RAD51C, SYCP3, STRA8, SGOL2, SGOL1, MLH1, STAG3, ESPL1, PTTG1, TEX11	1937	11	13588	6.37725	0.00322916	4.6874e-05	0.00181046
GOTERM_BP_FAT	GO:0051177~meiotic sister chromatid cohesion	5	0.181884	0.00182119	RAD51C, SYCP3, STRA8, SGOL2, STAG3	1937	5	13588	7.01497	0.997302	0.0419578	3.25684
GOTERM_BP_FAT	GO:0007066~female meiosis sister chromatid cohesion	4	0.145507	0.010321	RAD51C, SYCP3, STRA8, STAG3	1937	4	13588	7.01497	1	0.178707	17.1755
GOTERM_BP_FAT	GO:0007143~female meiosis	7	0.254638	0.0131177	RAD51C, SYCP3, STRA8, FBXO5, STAG3, MLH3, TRIP13	1937	15	13588	3.27365	1	0.215009	21.3253
GOTERM_BP_FAT	GO:0007062~sister chromatid cohesion	5	0.181884	0.0285067	RAD51C, SYCP3, STRA8, SGOL2, STAG3	1937	9	13588	3.89721	1	0.389781	40.8635
Annotation Cluster 60	Enrichment Score: 2.8079830483125687
Category	Term	Count	%	PValue	Genes	List Total	Pop Hits	Pop Total	Fold Enrichment	Bonferroni	Benjamini	FDR
GOTERM_BP_FAT	GO:0032259~methylation	32	1.16406	3.77521e-08	EZH2, MAEL, CTCF, N6AMT2, PRMT3, PRMT1, PRMT7, PRMT5, TRDMT1, EED, PIWIL2, DNMT3B, FTSJ2, BAZ2A, HELLS, FTSJ3, ZCCHC4, LCMT1, METTL5, ZFP57, ILF3, MBD4, ETF1, SUV39H2, RNF8, SUV420H2, SUZ12, TRMT11, PRDM5, PRMT10, CARM1, MPHOSPH8	1937	79	13588	2.84151	0.000122498	2.00829e-06	6.85735e-05
GOTERM_BP_FAT	GO:0040029~regulation of gene expression, epigenetic	29	1.05493	1.05593e-07	DICER1, MAEL, HAT1, CTCF, LIN28A, LIN28B, SRRT, MOV10, PRMT7, DGCR8, CLP1, SND1, TRDMT1, EED, H2AFY, PIWIL2, DNMT3B, BAZ2A, HELLS, ZFP57, TRIM27, SIRT6, MBD4, SIRT1, BRCA1, TARBP2, SMARCA5, GLMN, MPHOSPH8	1937	70	13588	2.9062	0.00034259	5.43886e-06	0.0001918
GOTERM_BP_FAT	GO:0006730~one-carbon metabolic process	40	1.45507	1.33786e-07	AHCY, EZH2, MAEL, CTCF, N6AMT2, MTHFD1L, PRMT3, MTHFD1, KDM1A, PRMT1, PRMT7, PRMT5, TRDMT1, EED, PIWIL2, DNMT3B, FTSJ2, BAZ2A, HELLS, FTSJ3, ZCCHC4, LCMT1, SHMT1, METTL5, CAR13, ZFP57, ILF3, MBD4, ETF1, SUV39H2, SUZ12, SUV420H2, RNF8, DHFR, TRMT11, PRDM5, PRMT10, CARM1, FPGS, MPHOSPH8	1937	117	13588	2.39828	0.000434043	6.57781e-06	0.000243011
GOTERM_BP_FAT	GO:0043414~biopolymer methylation	27	0.982175	2.2133e-06	EZH2, MAEL, CTCF, PRMT3, PRMT1, PRMT7, TRDMT1, PRMT5, EED, PIWIL2, DNMT3B, FTSJ2, BAZ2A, HELLS, FTSJ3, LCMT1, ZFP57, MBD4, ILF3, ETF1, SUV39H2, SUV420H2, SUZ12, PRDM5, PRMT10, CARM1, MPHOSPH8	1937	71	13588	2.66767	0.00715643	9.70515e-05	0.00402019
GOTERM_BP_FAT	GO:0006306~DNA methylation	11	0.400146	0.000651879	PRMT7, ZFP57, TRDMT1, MAEL, PIWIL2, MBD4, CTCF, DNMT3B, BAZ2A, MPHOSPH8, HELLS	1937	23	13588	3.35499	0.879492	0.0173359	1.17748
GOTERM_BP_FAT	GO:0006305~DNA alkylation	11	0.400146	0.000651879	PRMT7, ZFP57, TRDMT1, MAEL, PIWIL2, MBD4, CTCF, DNMT3B, BAZ2A, MPHOSPH8, HELLS	1937	23	13588	3.35499	0.879492	0.0173359	1.17748
GOTERM_BP_FAT	GO:0006304~DNA modification	11	0.400146	0.0009759	PRMT7, ZFP57, TRDMT1, MAEL, PIWIL2, MBD4, CTCF, DNMT3B, BAZ2A, MPHOSPH8, HELLS	1937	24	13588	3.2152	0.957927	0.0246389	1.75787
GOTERM_MF_FAT	GO:0008170~N-methyltransferase activity	15	0.545653	0.00181696	RNMT, EZH2, SMYD3, TRMT1, SUV39H2, DIMT1, SUV420H2, PRMT1, PRMT7, PRMT5, SETMAR, PEMT, SETD8, CARM1, TFB1M	1845	44	13288	2.45528	0.892039	0.0347162	2.90433
GOTERM_BP_FAT	GO:0006479~protein amino acid methylation	15	0.545653	0.00183469	LCMT1, EZH2, ILF3, ETF1, SUV39H2, PRMT3, SUZ12, SUV420H2, PRMT1, PRMT7, PRMT5, PRDM5, EED, PRMT10, CARM1	1937	43	13588	2.44708	0.997418	0.0419648	3.2806
GOTERM_BP_FAT	GO:0008213~protein amino acid alkylation	15	0.545653	0.00183469	LCMT1, EZH2, ILF3, ETF1, SUV39H2, PRMT3, SUZ12, SUV420H2, PRMT1, PRMT7, PRMT5, PRDM5, EED, PRMT10, CARM1	1937	43	13588	2.44708	0.997418	0.0419648	3.2806
GOTERM_MF_FAT	GO:0008276~protein methyltransferase activity	15	0.545653	0.00230609	LCMT1, EZH2, SMYD3, SUV39H2, SUZ12, SUV420H2, PRMT1, PRMT7, PRMT5, SETMAR, EED, PRMT10, SETD8, CARM1, TRMT112	1845	45	13288	2.40072	0.940746	0.0419133	3.67256
GOTERM_MF_FAT	GO:0042054~histone methyltransferase activity	12	0.436522	0.00474788	SUZ12, SUV420H2, PRMT1, PRMT7, PRMT5, EZH2, SETMAR, EED, SMYD3, SETD8, CARM1, SUV39H2	1845	34	13288	2.54194	0.997048	0.0757008	7.42303
SMART	SM00317:SET	13	0.472899	0.0195811	EZH2, SMYD3, SMYD4, SUV39H2, SUV420H2, PRDM14, PRDM4, PRDM5, SETMAR, SMYD5, SETD6, SETD8, SETD4	1234	47	9131	2.04667	0.999506	0.253849	23.9891
INTERPRO	IPR001214:SET	13	0.472899	0.0208993	EZH2, SMYD3, SMYD4, SUV39H2, SUV420H2, PRDM14, PRDM4, PRDM5, SETMAR, SMYD5, SETD6, SETD8, SETD4	2419	47	17763	2.03107	1	0.531532	31.5809
UP_SEQ_FEATURE	domain:SET	12	0.436522	0.0233112	SUV420H2, PRDM4, EZH2, PRDM5, SMYD5, SETMAR, SETD6, SMYD3, SMYD4, SETD8, SETD4, SUV39H2	2449	38	16021	2.06585	1	0.905319	36.0405
GOTERM_BP_FAT	GO:0016571~histone methylation	8	0.291015	0.0549791	SUZ12, SUV420H2, PRMT7, EZH2, PRDM5, EED, CARM1, SUV39H2	1937	25	13588	2.24479	1	0.584381	64.1974
GOTERM_BP_FAT	GO:0006349~genetic imprinting	5	0.181884	0.0789714	PRMT7, ZFP57, EED, CTCF, DNMT3B	1937	12	13588	2.9229	1	0.689888	77.5585
GOTERM_MF_FAT	GO:0016278~lysine N-methyltransferase activity	6	0.218261	0.288785	SUV420H2, EZH2, SETMAR, SMYD3, SETD8, SUV39H2	1845	26	13288	1.66204	1	0.953441	99.6006
GOTERM_MF_FAT	GO:0018024~histone-lysine N-methyltransferase activity	6	0.218261	0.288785	SUV420H2, EZH2, SETMAR, SMYD3, SETD8, SUV39H2	1845	26	13288	1.66204	1	0.953441	99.6006
GOTERM_MF_FAT	GO:0016279~protein-lysine N-methyltransferase activity	6	0.218261	0.288785	SUV420H2, EZH2, SETMAR, SMYD3, SETD8, SUV39H2	1845	26	13288	1.66204	1	0.953441	99.6006
KEGG_PATHWAY	mmu00310:Lysine degradation	8	0.291015	0.32947	SUV420H2, GCDH, SETMAR, OGDHL, ALDH2, SETD8, PIPOX, SUV39H2	789	41	5738	1.41902	1	0.836994	99.2623
Annotation Cluster 61	Enrichment Score: 2.7601253876138916
Category	Term	Count	%	PValue	Genes	List Total	Pop Hits	Pop Total	Fold Enrichment	Bonferroni	Benjamini	FDR
GOTERM_BP_FAT	GO:0009451~RNA modification	20	0.727537	1.27317e-06	RPUSD4, GTPBP3, RPUSD2, RPUSD3, RPUSD1, AARS, QTRT1, CDKAL1, PUS7, DIMT1, DKC1, METTL1, CTU2, THG1L, CDK5RAP1, TFB1M, TRUB2, NHP2, FTSJ2, FTSJ3	1937	42	13588	3.34046	0.00412292	5.90188e-05	0.00231258
GOTERM_BP_FAT	GO:0001522~pseudouridine synthesis	8	0.291015	0.000918326	RPUSD4, RPUSD2, DKC1, RPUSD3, RPUSD1, TRUB2, NHP2, PUS7	1937	13	13588	4.31691	0.949275	0.0235685	1.65498
GOTERM_MF_FAT	GO:0009982~pseudouridine synthase activity	7	0.254638	0.00308967	RPUSD4, RPUSD2, DKC1, RPUSD3, RPUSD1, TRUB2, PUS7	1845	12	13288	4.20126	0.97735	0.0549634	4.89136
GOTERM_MF_FAT	GO:0016866~intramolecular transferase activity	10	0.363769	0.00342302	PGM3, RPUSD4, RPUSD2, DKC1, RPUSD3, RPUSD1, PGAM1, TRUB2, PUS7, PMM1	1845	24	13288	3.0009	0.984959	0.0590126	5.40545
INTERPRO	IPR006224:Pseudouridine synthase, conserved site	4	0.145507	0.00905103	RPUSD4, RPUSD2, RPUSD3, RPUSD1	2419	4	17763	7.34312	1	0.314089	15.073
INTERPRO	IPR006224:Pseudouridine synthase, RluC/RluD, conserved site	4	0.145507	0.00905103	RPUSD4, RPUSD2, RPUSD3, RPUSD1	2419	4	17763	7.34312	1	0.314089	15.073
INTERPRO	IPR006145:Pseudouridine synthase, RsuA and RluB/C/D/E/F	4	0.145507	0.00905103	RPUSD4, RPUSD2, RPUSD3, RPUSD1	2419	4	17763	7.34312	1	0.314089	15.073
INTERPRO	IPR006145:Pseudouridine synthase	4	0.145507	0.00905103	RPUSD4, RPUSD2, RPUSD3, RPUSD1	2419	4	17763	7.34312	1	0.314089	15.073
Annotation Cluster 62	Enrichment Score: 2.7238639326634115
Category	Term	Count	%	PValue	Genes	List Total	Pop Hits	Pop Total	Fold Enrichment	Bonferroni	Benjamini	FDR
SMART	SM00213:UBQ	16	0.58203	0.000907554	RAD23B, GM15698, RAD23A, UBQLN4, COIL, SF3A1, NFATC2IP, UHRF1, SUMO1, 2210409E12RIK, UBFD1, TCEB2, USP48, UBLCP1, TMUB2, USP14, RPS27A	1234	47	9131	2.51898	0.295007	0.0265314	1.25149
INTERPRO	IPR000626:Ubiquitin	16	0.58203	0.00100375	RAD23B, GM15698, RAD23A, UBQLN4, COIL, SF3A1, NFATC2IP, UHRF1, SUMO1, 2210409E12RIK, UBFD1, TCEB2, USP48, UBLCP1, TMUB2, USP14, RPS27A	2419	47	17763	2.49978	0.948001	0.0622504	1.78836
INTERPRO	IPR019955:Ubiquitin supergroup	16	0.58203	0.00202031	RAD23B, GM15698, RAD23A, UBQLN4, COIL, SF3A1, NFATC2IP, UHRF1, SUMO1, 2210409E12RIK, UBFD1, TCEB2, USP48, UBLCP1, TMUB2, USP14, RPS27A	2419	50	17763	2.3498	0.997404	0.110184	3.56871
UP_SEQ_FEATURE	domain:Ubiquitin-like	15	0.545653	0.00358435	RAD23B, RAD23A, UBQLN4, UBAC1, SF3A1, NFATC2IP, UHRF1, SUMO1, UBFD1, TCEB2, USP48, UBLCP1, TMUB2, USP14, SNRNP25	2449	43	16021	2.28204	1	0.471632	6.57737
INTERPRO	IPR019954:Ubiquitin conserved site	11	0.400146	0.00364213	NFATC2IP, RAD23B, UHRF1, UBFD1, RAD23A, UBQLN4, USP48, UBLCP1, USP14, RPS27A, TMUB2	2419	29	17763	2.78532	0.999978	0.171763	6.34615
Annotation Cluster 63	Enrichment Score: 2.69530945234852
Category	Term	Count	%	PValue	Genes	List Total	Pop Hits	Pop Total	Fold Enrichment	Bonferroni	Benjamini	FDR
GOTERM_MF_FAT	GO:0016251~general RNA polymerase II transcription factor activity	15	0.545653	1.52824e-05	TAF4B, TAF4A, TAF7, GTF2H3, TAF7L, MED31, MED6, MED19, MED4, ABT1, MED8, MED17, MED26, MED18, GTF2F2	1845	30	13288	3.60108	0.0185319	0.00047952	0.0247645
GOTERM_CC_FAT	GO:0016592~Srb-mediator complex	9	0.327392	0.0214684	MED6, MED19, MED31, MED4, MED26, MED17, MED8, MED18, MED24	1611	28	12504	2.49481	0.999995	0.114323	27.2315
GOTERM_MF_FAT	GO:0016455~RNA polymerase II transcription mediator activity	8	0.291015	0.0250082	MED6, MED19, MED31, MED4, MED26, MED17, MED8, MED18	1845	22	13288	2.61897	1	0.286054	33.6648
Annotation Cluster 64	Enrichment Score: 2.6684053403157275
Category	Term	Count	%	PValue	Genes	List Total	Pop Hits	Pop Total	Fold Enrichment	Bonferroni	Benjamini	FDR
GOTERM_BP_FAT	GO:0006302~double-strand break repair	23	0.836668	1.09974e-08	TRP53, XRCC5, BRCC3, APLF, MSH2, FAM175A, MRE11A, XRCC6, MLH1, LIG4, RAD54L, SETX, RAD51, SOD2, EYA3, RNF8, RPA1, BRE, RAD54B, H2AFX, NHEJ1, ERCC1, TRIP13	1937	43	13588	3.75219	3.56859e-05	6.04856e-07	1.99758e-05
GOTERM_BP_FAT	GO:0010212~response to ionizing radiation	18	0.654784	0.000199764	TRP53, BRCC3, MSH2, FAM175A, XRCC6, PML, LIG4, INTS3, CHEK2, RAD54L, SOD2, EYA3, RNF8, BAX, BRE, RAD54B, NHEJ1, ERCC1	1937	48	13588	2.63061	0.477065	0.00604055	0.362233
GOTERM_BP_FAT	GO:0009411~response to UV	12	0.436522	0.00741924	HMGN1, TRP53, MSH6, XPC, MSH2, BAX, UBE4B, PML, TIPIN, ERCC3, ERCC4, ERCC1	1937	35	13588	2.40513	1	0.138575	12.6517
GOTERM_BP_FAT	GO:0009314~response to radiation	29	1.05493	0.0476273	HMGN1, FAM175A, RIC8, XRCC6, TIPIN, PML, INTS3, CHEK2, FANCG, ERCC3, ERCC4, ERCC1, TRP53, MSH6, GUCA1A, BRCC3, MSH2, UBE4B, MBD4, LIG4, RAD54L, SOD2, EYA3, RNF8, XPC, BAX, BRE, RAD54B, NHEJ1	1937	143	13588	1.42262	1	0.541622	58.7859
GOTERM_BP_FAT	GO:0009628~response to abiotic stimulus	42	1.52783	0.192376	HMGN1, FAM175A, RIC8, XRCC6, PML, TIPIN, CHEK2, INTS3, CALCA, ADRB3, CHRNA9, HSF1, PCYT1A, FANCG, ERCC3, MYOF, ERCC4, ERCC1, EIF2B5, TRP53, DHX9, GUCA1A, MSH6, ACADM, BRCC3, MSH2, UBE4B, MBD4, LIG4, RAD54L, EIF2B1, SOD2, RNF8, EYA3, XPC, HSPB8, BAX, BRE, HSPB2, RAD54B, NGFR, NHEJ1	1937	251	13588	1.17382	1	0.91519	97.9368
GOTERM_BP_FAT	GO:0009416~response to light stimulus	14	0.509276	0.653726	TRP53, HMGN1, GUCA1A, MSH6, MSH2, UBE4B, RIC8, TIPIN, PML, XPC, BAX, ERCC3, ERCC4, ERCC1	1937	98	13588	1.00214	1	0.999718	100
Annotation Cluster 65	Enrichment Score: 2.659212052685501
Category	Term	Count	%	PValue	Genes	List Total	Pop Hits	Pop Total	Fold Enrichment	Bonferroni	Benjamini	FDR
GOTERM_BP_FAT	GO:0016458~gene silencing	22	0.800291	1.85116e-05	UTP3, NCBP2, NCBP1, XPO5, DICER1, MAEL, HAT1, SIRT6, LIN28A, LIN28B, SIRT1, SRRT, TARBP2, MOV10, DGCR8, CLP1, SND1, SMARCA5, PIWIL2, BAZ2A, DNMT3B, HELLS	1937	57	13588	2.70753	0.058302	0.000741338	0.0336194
GOTERM_BP_FAT	GO:0031047~gene silencing by RNA	14	0.509276	6.94198e-05	NCBP2, NCBP1, XPO5, DICER1, MAEL, LIN28A, LIN28B, TARBP2, SRRT, MOV10, DGCR8, SND1, CLP1, PIWIL2	1937	29	13588	3.38654	0.201703	0.00234386	0.12602
GOTERM_BP_FAT	GO:0016441~posttranscriptional gene silencing	9	0.327392	0.00122252	TARBP2, SRRT, MOV10, DGCR8, CLP1, SND1, DICER1, LIN28A, LIN28B	1937	17	13588	3.71381	0.981117	0.0296243	2.19745
GOTERM_BP_FAT	GO:0035194~posttranscriptional gene silencing by RNA	9	0.327392	0.00122252	TARBP2, SRRT, MOV10, DGCR8, CLP1, SND1, DICER1, LIN28A, LIN28B	1937	17	13588	3.71381	0.981117	0.0296243	2.19745
SP_PIR_KEYWORDS	rna-mediated gene silencing	11	0.400146	0.0012546	NCBP2, TARBP2, NCBP1, SRRT, MOV10, XPO5, DICER1, MAEL, PIWIL2, LIN28A, LIN28B	2504	25	17854	3.13728	0.498026	0.00927037	1.81489
GOTERM_BP_FAT	GO:0035196~gene silencing by miRNA, production of miRNAs	6	0.218261	0.0044616	TARBP2, SRRT, DGCR8, DICER1, LIN28A, LIN28B	1937	9	13588	4.67665	1	0.0882798	7.80114
GOTERM_BP_FAT	GO:0031050~dsRNA fragmentation	6	0.218261	0.00788269	TARBP2, SRRT, DGCR8, DICER1, LIN28A, LIN28B	1937	10	13588	4.20898	1	0.145766	13.3895
GOTERM_BP_FAT	GO:0035195~gene silencing by miRNA	7	0.254638	0.00893158	TARBP2, SRRT, MOV10, DGCR8, DICER1, LIN28A, LIN28B	1937	14	13588	3.50749	1	0.161754	15.0378
GOTERM_BP_FAT	GO:0031054~pre-microRNA processing	4	0.145507	0.0412961	TARBP2, DICER1, LIN28A, LIN28B	1937	6	13588	4.67665	1	0.49901	53.5149
GOTERM_BP_FAT	GO:0043331~response to dsRNA	7	0.254638	0.0818341	TARBP2, MAPK1, SRRT, DGCR8, DICER1, LIN28A, LIN28B	1937	22	13588	2.23204	1	0.701749	78.7923
Annotation Cluster 66	Enrichment Score: 2.584041557927577
Category	Term	Count	%	PValue	Genes	List Total	Pop Hits	Pop Total	Fold Enrichment	Bonferroni	Benjamini	FDR
INTERPRO	IPR007052:CS domain	9	0.327392	0.000899814	PTGES3, CYB5R4, NUDCD2, CACYBP, AARSD1, TDRD12, CHORDC1, NUDC, SHQ1	2419	17	17763	3.88753	0.929366	0.0611515	1.60459
INTERPRO	IPR017447:CS	8	0.291015	0.0031843	PTGES3, CYB5R4, NUDCD2, CACYBP, AARSD1, TDRD12, CHORDC1, NUDC	2419	16	17763	3.67156	0.999916	0.156942	5.56986
UP_SEQ_FEATURE	domain:CS	8	0.291015	0.00617601	PTGES3, CYB5R4, NUDCD2, CACYBP, TDRD12, CHORDC1, NUDC, SHQ1	2449	16	16021	3.27093	1	0.60493	11.0756
Annotation Cluster 67	Enrichment Score: 2.5726093402654095
Category	Term	Count	%	PValue	Genes	List Total	Pop Hits	Pop Total	Fold Enrichment	Bonferroni	Benjamini	FDR
GOTERM_MF_FAT	GO:0003746~translation elongation factor activity	14	0.509276	0.000121469	TUFM, EEF1B2, EFTUD2, HBS1L, EIF5A, GFM2, GM6548, TCEA3, TSFM, GFM1, EFTUD1, EEF1G, TCEA1, EEF1D	1845	31	13288	3.25259	0.138161	0.00315855	0.196677
SP_PIR_KEYWORDS	elongation factor	12	0.436522	0.000598759	TUFM, GM6548, EEF1B2, EFTUD2, GFM1, TSFM, HBS1L, EFTUD1, EEF1G, EIF5A, TCEA1, EEF1D	2504	27	17854	3.16897	0.280225	0.00475413	0.870021
GOTERM_BP_FAT	GO:0006414~translational elongation	9	0.327392	0.263303	TUFM, GM6548, EEF1B2, PSTK, WDR89, GFM1, TSFM, EEF1G, EEF1D	1937	43	13588	1.46825	1	0.960441	99.6115
Annotation Cluster 68	Enrichment Score: 2.5510976824393774
Category	Term	Count	%	PValue	Genes	List Total	Pop Hits	Pop Total	Fold Enrichment	Bonferroni	Benjamini	FDR
SP_PIR_KEYWORDS	zinc-finger	225	8.18479	2.81501e-06	REST, ZFP473, CUL9, U2AF1, ZFP830, ZFP330, RARA, FIZ1, ZC3HC1, RARG, CIZ1, YY1, POLE, LIG3, VPS41, ESCO2, UHRF1, ZFP828, UBR7, PIAS4, PRDM4, SIAH1B, MTF2, ACAP1, PRDM5, EIF2S2, PIAS2, AMFR, FUS, TRIML1, ZFP451, TCF20, ARIH2, DNMT3L, FBXO5, DNMT3B, KLF5, RECQL4, AEBP2, NPLOC4, ZC3H15, ZC3H18, ESRRB, SMYD3, RYBP, SMYD4, ZBTB44, ZBTB43, RNF8, CBLC, CDC42BPG, RNF4, RNF2, SMYD5, AIRE, PARP1, GTF3A, ZB…	2504	1204	17854	1.33247	0.00154425	2.86189e-05	0.00410692
GOTERM_MF_FAT	GO:0008270~zinc ion binding	350	12.7319	7.68365e-05	THOP1, PDLIM3, PDLIM1, GM13139, REST, PRIM1, ZFP472, ZFP839, BRPF3, CUL9, ZFP473, U2AF1, RARA, ZFP830, ZFP330, FIZ1, GM13242, ZC3HC1, RARG, CIZ1, YY1, POLE, GM13247, LIG3, VPS41, ESCO2, UHRF1, ZFP828, NAPEPLD, TIMM8A1, UBR7, ZFP280B, PRDM4, PIAS4, MTF2, SIAH1B, ACAP1, EIF2S2, PRDM5, PIAS2, YME1L1, AMFR, CHORDC1, MYBBP1A, SIVA1, FUS, MME, DUSP12, ZFP459, TRIML1, ZFP451, TCF20, ARIH2, ZFP819, DNMT3…	1845	2105	13288	1.19751	0.0897641	0.00213525	0.124452
SP_PIR_KEYWORDS	zinc	321	11.677	7.87864e-05	THOP1, PDLIM3, PDLIM1, GM13139, REST, PRIM1, ZFP472, BRPF3, CUL9, ZFP473, U2AF1, RARA, ZFP830, ZFP330, FIZ1, GM13242, ZC3HC1, RARG, YY1, POLE, GM13247, LIG3, VPS41, ESCO2, UHRF1, ZFP828, NAPEPLD, TIMM8A1, UBR7, PIAS4, PRDM4, SIAH1B, MTF2, ACAP1, PRDM5, EIF2S2, PIAS2, YME1L1, AMFR, CHORDC1, SIVA1, FUS, MME, DUSP12, ZFP459, ADA, TRIML1, ZFP451, TCF20, ARIH2, ZFP819, DNMT3L, FBXO5, DNMT3B, RECQL4, K…	2504	1886	17854	1.21357	0.0423332	0.000697425	0.114885
SP_PIR_KEYWORDS	metal-binding	434	15.7876	0.00036886	REST, GM13139, MAP3K4, BRPF3, CUL9, GM13242, LIG1, GM13247, LIG3, VPS41, LIG4, NME7, NME6, NME4, OGFOD1, TIMM8A1, NAPEPLD, NME1, EIF2S2, FDX1L, YME1L1, CHORDC1, ADSS, DUSP12, TRIML1, ARIH2, ARG2, DNMT3L, DNMT3B, NTHL1, RECQL4, NPLOC4, ZC3H15, ZC3H18, ESRRB, EME1, LACTB2, GART, CDC42BPG, GM14511, PARP1, DPP3, PHF20, MMP23, AASDHPPT, STAC2, NUBP1, P4HA2, NUBP2, BRF2, CAR13, GM5506, GTF2H3, FBLIM1, …	2504	2682	17854	1.1538	0.183348	0.00306411	0.536807
GOTERM_MF_FAT	GO:0046914~transition metal ion binding	413	15.0236	0.00104066	REST, GM13139, BRPF3, CUL9, GM13242, GM13247, LIG3, VPS41, OGFOD1, TIMM8A1, NAPEPLD, ZFP280B, EIF2S2, FDX1L, YME1L1, CHORDC1, MYBBP1A, AHCY, DUSP12, TRIML1, ARIH2, ARG2, DNMT3L, DNMT3B, NTHL1, RECQL4, NPLOC4, PTGR1, ZC3H15, ZC3H18, ESRRB, LACTB2, GART, CDC42BPG, GM14511, PARP1, DPP3, PHF20, MMP23, STAC2, NUBP1, P4HA2, NUBP2, USP10, BRF2, CAR13, FBLIM1, GTF2H3, TTF2, MMP11, MTRR, RRM2, ALPL, ZBTB9…	1845	2608	13288	1.14053	0.72041	0.0217333	1.67327
GOTERM_MF_FAT	GO:0046872~metal ion binding	521	18.9523	0.792796	REST, GM13139, MAP3K4, BRPF3, CUL9, GM13242, LIG1, GM13247, LIG3, VPS41, LIG4, NME7, NME6, NME4, OGFOD1, NAPEPLD, TIMM8A1, ZFP280B, NME1, EIF2S2, FDX1L, YME1L1, CHORDC1, MYBBP1A, ADSS, AHCY, DUSP12, TRIML1, ARIH2, ARG2, DNMT3L, DNMT3B, NTHL1, RECQL4, PTGR1, NPLOC4, ZC3H15, ZC3H18, ESRRB, EME1, PRPSAP1, LACTB2, GART, CDC42BPG, GM14511, PARP1, DPP3, PHF20, MMP23, STAC2, AASDHPPT, P4HA2, NUBP1, SLC2…	1845	3850	13288	0.974631	1	0.999928	100
GOTERM_MF_FAT	GO:0043169~cation binding	523	19.0251	0.834574	REST, GM13139, MAP3K4, BRPF3, CUL9, GM13242, LIG1, GM13247, LIG3, VPS41, LIG4, NME7, NME6, OGFOD1, NME4, NAPEPLD, TIMM8A1, ZFP280B, NME1, EIF2S2, FDX1L, YME1L1, CHORDC1, MYBBP1A, ADSS, AHCY, DUSP12, TRIML1, ARIH2, ARG2, DNMT3L, DNMT3B, NTHL1, RECQL4, PTGR1, NPLOC4, ZC3H15, ZC3H18, ESRRB, EME1, PRPSAP1, LACTB2, GART, CDC42BPG, GM14511, PARP1, DPP3, PHF20, MMP23, STAC2, AASDHPPT, P4HA2, NUBP1, SLC2…	1845	3885	13288	0.969558	1	0.999969	100
GOTERM_MF_FAT	GO:0043167~ion binding	524	19.0615	0.901411	REST, GM13139, MAP3K4, BRPF3, CUL9, GM13242, LIG1, GM13247, LIG3, VPS41, LIG4, NME7, NME6, OGFOD1, NME4, NAPEPLD, TIMM8A1, ZFP280B, NME1, EIF2S2, FDX1L, YME1L1, CHORDC1, MYBBP1A, ADSS, AHCY, DUSP12, TRIML1, ARIH2, ARG2, DNMT3L, DNMT3B, NTHL1, RECQL4, PTGR1, NPLOC4, ZC3H15, ZC3H18, ESRRB, EME1, PRPSAP1, LACTB2, GART, CDC42BPG, GM14511, PARP1, DPP3, PHF20, MMP23, STAC2, AASDHPPT, P4HA2, NUBP1, SLC2…	1845	3934	13288	0.959313	1	0.999997	100
Annotation Cluster 69	Enrichment Score: 2.546242882979083
Category	Term	Count	%	PValue	Genes	List Total	Pop Hits	Pop Total	Fold Enrichment	Bonferroni	Benjamini	FDR
GOTERM_CC_FAT	GO:0005657~replication fork	15	0.545653	1.81087e-07	TRP53, BLM, CHEK1, POLA2, DMAP1, RFC5, PRIM1, RPA1, RPA2, RFC4, RFC1, RFC2, PRIM2, PCNA, H2AFX	1611	24	12504	4.85102	0.000102309	2.32531e-06	0.00026525
GOTERM_CC_FAT	GO:0030894~replisome	5	0.181884	0.0201813	RPA1, PRIM1, RPA2, PRIM2, POLA2	1611	9	12504	4.31202	0.99999	0.10984	25.8169
GOTERM_CC_FAT	GO:0043601~nuclear replisome	5	0.181884	0.0201813	RPA1, PRIM1, RPA2, PRIM2, POLA2	1611	9	12504	4.31202	0.99999	0.10984	25.8169
GOTERM_CC_FAT	GO:0043596~nuclear replication fork	5	0.181884	0.0302637	RPA1, PRIM1, RPA2, PRIM2, POLA2	1611	10	12504	3.88082	1	0.152414	36.2462
GOTERM_CC_FAT	GO:0005658~alpha DNA polymerase:primase complex	3	0.109131	0.0831914	PRIM1, PRIM2, POLA2	1611	4	12504	5.82123	1	0.34736	71.98
Annotation Cluster 70	Enrichment Score: 2.532342669455075
Category	Term	Count	%	PValue	Genes	List Total	Pop Hits	Pop Total	Fold Enrichment	Bonferroni	Benjamini	FDR
GOTERM_BP_FAT	GO:0031570~DNA integrity checkpoint	13	0.472899	0.00130783	TRP53, CDK1, BRCC3, MSH2, FAM175A, TIPIN, PML, CHEK1, CDT1, XPC, STRA8, BRE, H2AFX	1937	33	13588	2.76347	0.985688	0.0314255	2.34908
GOTERM_BP_FAT	GO:0000075~cell cycle checkpoint	17	0.618407	0.00174795	TRP53, CDK1, BRCC3, MSH2, FAM175A, PML, TIPIN, BIRC5, CHEK1, INTS3, CDT1, XPC, PSMG2, MAD2L1, STRA8, BRE, H2AFX	1937	52	13588	2.29336	0.996576	0.0405915	3.12782
GOTERM_BP_FAT	GO:0042770~DNA damage response, signal transduction	17	0.618407	0.00487324	TRP53, CDK1, MSH6, BRCC3, MSH2, FAM175A, TIPIN, PML, MLH1, MBD4, CHEK1, CHEK2, BRCA1, MIF, XPC, BRE, H2AFX	1937	57	13588	2.09218	1	0.0954621	8.49116
GOTERM_BP_FAT	GO:0000077~DNA damage checkpoint	11	0.400146	0.00666397	TRP53, CDK1, BRCC3, XPC, MSH2, FAM175A, BRE, PML, TIPIN, H2AFX, CHEK1	1937	30	13588	2.57216	1	0.126078	11.4365
Annotation Cluster 71	Enrichment Score: 2.455498297673897
Category	Term	Count	%	PValue	Genes	List Total	Pop Hits	Pop Total	Fold Enrichment	Bonferroni	Benjamini	FDR
SMART	SM00293:PWWP	10	0.363769	0.00281795	MSH6, BRD1, BRPF3, PWWP2A, HDGF, PSIP1, ZCWPW1, MUM1, HDGFRP2, DNMT3B	1234	24	9131	3.08313	0.662585	0.0656486	3.83853
INTERPRO	IPR000313:PWWP	10	0.363769	0.00300108	MSH6, BRD1, BRPF3, PWWP2A, HDGF, PSIP1, ZCWPW1, MUM1, HDGFRP2, DNMT3B	2419	24	17763	3.05963	0.999856	0.15114	5.25748
UP_SEQ_FEATURE	domain:PWWP	7	0.254638	0.00508503	MSH6, PWWP2A, HDGF, PSIP1, ZCWPW1, HDGFRP2, DNMT3B	2449	12	16021	3.81608	1	0.557436	9.20761
Annotation Cluster 72	Enrichment Score: 2.449315433662932
Category	Term	Count	%	PValue	Genes	List Total	Pop Hits	Pop Total	Fold Enrichment	Bonferroni	Benjamini	FDR
SMART	SM00387:HATPase_c	12	0.436522	1.35857e-05	PDK1, HSP90AB1, TRAP1, BCKDK, HSP90B1, HSP90AA1, MORC3, MLH1, PMS2, MLH3, TOP2A, PMS1	1234	20	9131	4.43971	0.00521687	0.000746939	0.0188423
INTERPRO	IPR003594:ATP-binding region, ATPase-like	12	0.436522	1.49081e-05	PDK1, HSP90AB1, TRAP1, BCKDK, HSP90B1, HSP90AA1, MORC3, MLH1, PMS2, MLH3, TOP2A, PMS1	2419	20	17763	4.40587	0.0429404	0.00182706	0.0267848
PIR_SUPERFAMILY	PIRSF002583:Hsp90	4	0.145507	0.00842918	HSP90AB1, TRAP1, HSP90B1, HSP90AA1	1082	4	8136	7.51941	0.999942	0.961246	12.7292
INTERPRO	IPR002099:DNA mismatch repair protein	4	0.145507	0.00905103	MLH1, PMS2, MLH3, PMS1	2419	4	17763	7.34312	1	0.314089	15.073
INTERPRO	IPR019805:Heat shock protein Hsp90, conserved site	4	0.145507	0.00905103	HSP90AB1, TRAP1, HSP90B1, HSP90AA1	2419	4	17763	7.34312	1	0.314089	15.073
INTERPRO	IPR014762:DNA mismatch repair, conserved site	4	0.145507	0.00905103	MLH1, PMS2, MLH3, PMS1	2419	4	17763	7.34312	1	0.314089	15.073
INTERPRO	IPR001404:Heat shock protein Hsp90	4	0.145507	0.00905103	HSP90AB1, TRAP1, HSP90B1, HSP90AA1	2419	4	17763	7.34312	1	0.314089	15.073
INTERPRO	IPR013507:DNA mismatch repair protein, C-terminal	4	0.145507	0.00905103	MLH1, PMS2, MLH3, PMS1	2419	4	17763	7.34312	1	0.314089	15.073
KEGG_PATHWAY	mmu04621:NOD-like receptor signaling pathway	7	0.254638	0.871732	HSP90AB1, MAPK1, HSP90B1, HSP90AA1, MAPK13, PSTPIP1, TRIP6	789	62	5738	0.821088	1	0.988119	100
Annotation Cluster 73	Enrichment Score: 2.4250623186913622
Category	Term	Count	%	PValue	Genes	List Total	Pop Hits	Pop Total	Fold Enrichment	Bonferroni	Benjamini	FDR
GOTERM_BP_FAT	GO:0016569~covalent chromatin modification	33	1.20044	1.74606e-06	ING5, EZH2, HAT1, DMAP1, KDM1A, PRMT7, RTF1, EED, ACTL6A, DNMT3B, BAZ2A, HELLS, KAT2A, YEATS4, CSRP2BP, BRCC3, RING1, SIRT1, SUV39H2, SUZ12, SUV420H2, RNF8, EYA3, PHF17, HDAC1, PHF16, RNF2, A730098P11RIK, PRDM5, RUVBL2, RUVBL1, CARM1, RBM14	1937	96	13588	2.4114	0.00564995	7.8691e-05	0.00317152
GOTERM_BP_FAT	GO:0016570~histone modification	31	1.12768	6.03918e-06	ING5, EZH2, HAT1, DMAP1, KDM1A, PRMT7, RTF1, EED, ACTL6A, BAZ2A, KAT2A, YEATS4, CSRP2BP, BRCC3, RING1, SIRT1, SUV39H2, SUV420H2, SUZ12, RNF8, EYA3, PHF17, HDAC1, PHF16, RNF2, PRDM5, A730098P11RIK, RUVBL2, RUVBL1, CARM1, RBM14	1937	92	13588	2.36374	0.0194064	0.000251215	0.0109691
GOTERM_CC_FAT	GO:0000123~histone acetyltransferase complex	11	0.400146	0.00128329	ING5, KAT2A, YEATS4, PHF17, TAF12, TADA3, A730098P11RIK, ACTL6A, RUVBL2, DMAP1, RUVBL1	1611	27	12504	3.16215	0.51593	0.00950097	1.86336
GOTERM_CC_FAT	GO:0035267~NuA4 histone acetyltransferase complex	6	0.218261	0.00505775	YEATS4, A730098P11RIK, ACTL6A, RUVBL2, DMAP1, RUVBL1	1611	10	12504	4.65698	0.94301	0.0351773	7.15813
GOTERM_BP_FAT	GO:0043967~histone H4 acetylation	9	0.327392	0.00603673	KAT2A, YEATS4, PHF17, PHF16, A730098P11RIK, ACTL6A, RUVBL2, DMAP1, RUVBL1	1937	21	13588	3.00642	1	0.115562	10.4152
GOTERM_BP_FAT	GO:0016573~histone acetylation	12	0.436522	0.00741924	ING5, KAT2A, YEATS4, PHF17, CSRP2BP, PHF16, A730098P11RIK, HAT1, ACTL6A, RUVBL2, DMAP1, RUVBL1	1937	35	13588	2.40513	1	0.138575	12.6517
GOTERM_BP_FAT	GO:0006473~protein amino acid acetylation	12	0.436522	0.00933702	ING5, KAT2A, YEATS4, PHF17, CSRP2BP, PHF16, A730098P11RIK, HAT1, ACTL6A, RUVBL2, DMAP1, RUVBL1	1937	36	13588	2.33832	1	0.167548	15.6669
GOTERM_CC_FAT	GO:0043189~H4/H2A histone acetyltransferase complex	6	0.218261	0.0127351	YEATS4, A730098P11RIK, ACTL6A, RUVBL2, DMAP1, RUVBL1	1611	12	12504	3.88082	0.999284	0.0741451	17.1168
GOTERM_BP_FAT	GO:0043968~histone H2A acetylation	6	0.218261	0.0193663	YEATS4, A730098P11RIK, ACTL6A, RUVBL2, DMAP1, RUVBL1	1937	12	13588	3.50749	1	0.293037	29.8983
GOTERM_BP_FAT	GO:0043543~protein amino acid acylation	13	0.472899	0.0336281	KAT2A, ING5, YEATS4, CSRP2BP, HAT1, DMAP1, NMT2, PHF17, PHF16, A730098P11RIK, RUVBL2, ACTL6A, RUVBL1	1937	48	13588	1.89989	1	0.435698	46.2771
SP_PIR_KEYWORDS	growth regulation	11	0.400146	0.140035	YEATS4, SOCS2, TSG101, A730098P11RIK, ARMC10, MORF4L2, CEBPZ, ACTL6A, DMAP1, RUVBL1, CAPRIN2	2504	49	17854	1.60066	1	0.535544	88.9312
GOTERM_BP_FAT	GO:0043966~histone H3 acetylation	4	0.145507	0.238549	ING5, KAT2A, PHF17, PHF16	1937	12	13588	2.33832	1	0.948576	99.2918
Annotation Cluster 74	Enrichment Score: 2.424076775534809
Category	Term	Count	%	PValue	Genes	List Total	Pop Hits	Pop Total	Fold Enrichment	Bonferroni	Benjamini	FDR
SMART	SM00651:Sm	9	0.327392	0.00134451	SNRPD3, LSM7, SNRPD1, LSM4, LSM3, LSM10, LSM2, LSM1, SNRPF	1234	18	9131	3.69976	0.40428	0.0339429	1.84885
INTERPRO	IPR006649:Like-Sm ribonucleoprotein, eukaryotic and archaea-type, core	9	0.327392	0.00142745	SNRPD3, LSM7, SNRPD1, LSM4, LSM3, LSM10, LSM2, LSM1, SNRPF	2419	18	17763	3.67156	0.985085	0.0838845	2.53415
INTERPRO	IPR001163:Like-Sm ribonucleoprotein, core	9	0.327392	0.00217359	SNRPD3, LSM7, SNRPD1, LSM4, LSM3, LSM10, LSM2, LSM1, SNRPF	2419	19	17763	3.47832	0.998348	0.115907	3.83452
PIR_SUPERFAMILY	PIRSF015893:PIRSF015893	3	0.109131	0.048238	SNRPD3, SNRPD1, LSM4	1082	3	8136	7.51941	1	0.999925	54.852
Annotation Cluster 75	Enrichment Score: 2.3937058635267325
Category	Term	Count	%	PValue	Genes	List Total	Pop Hits	Pop Total	Fold Enrichment	Bonferroni	Benjamini	FDR
SMART	SM00292:BRCT	11	0.400146	0.00062979	POLL, PAXIP1, RFC1, MCPH1, LIG3, LIG4, PES1, XRCC1, PARP1, BRCA1, BARD1	1234	24	9131	3.39144	0.215372	0.0239628	0.870017
INTERPRO	IPR001357:BRCT	11	0.400146	0.000678524	POLL, PAXIP1, RFC1, MCPH1, LIG3, LIG4, PES1, XRCC1, PARP1, BRCA1, BARD1	2419	24	17763	3.3656	0.864428	0.0499467	1.21224
UP_SEQ_FEATURE	domain:BRCT 1	7	0.254638	0.00508503	PAXIP1, DBF4, MCPH1, LIG4, XRCC1, BRCA1, BARD1	2449	12	16021	3.81608	1	0.557436	9.20761
UP_SEQ_FEATURE	domain:BRCT 2	7	0.254638	0.00508503	PAXIP1, DBF4, MCPH1, LIG4, XRCC1, BRCA1, BARD1	2449	12	16021	3.81608	1	0.557436	9.20761
UP_SEQ_FEATURE	domain:BRCT	5	0.181884	0.097302	POLL, RFC1, LIG3, PES1, PARP1	2449	12	16021	2.72577	1	0.999008	85.624
Annotation Cluster 76	Enrichment Score: 2.3418713970591285
Category	Term	Count	%	PValue	Genes	List Total	Pop Hits	Pop Total	Fold Enrichment	Bonferroni	Benjamini	FDR
INTERPRO	IPR013579:FAST kinase-like protein, subdomain 2	5	0.181884	0.00408499	FASTKD3, FASTKD1, FASTKD2, TBRG4, FASTKD5	2419	6	17763	6.11926	0.999994	0.187609	7.09133
INTERPRO	IPR013584:RAP domain	5	0.181884	0.00408499	FASTKD3, FASTKD1, FASTKD2, TBRG4, FASTKD5	2419	6	17763	6.11926	0.999994	0.187609	7.09133
INTERPRO	IPR010622:FAST kinase leucine-rich	5	0.181884	0.00408499	FASTKD3, FASTKD1, FASTKD2, TBRG4, FASTKD5	2419	6	17763	6.11926	0.999994	0.187609	7.09133
UP_SEQ_FEATURE	domain:RAP	5	0.181884	0.00629423	FASTKD3, FASTKD1, FASTKD2, TBRG4, FASTKD5	2449	6	16021	5.45154	1	0.60062	11.2758
Annotation Cluster 77	Enrichment Score: 2.34178139135747
Category	Term	Count	%	PValue	Genes	List Total	Pop Hits	Pop Total	Fold Enrichment	Bonferroni	Benjamini	FDR
GOTERM_BP_FAT	GO:0002566~somatic diversification of immune receptors via somatic mutation	7	0.254638	0.000473353	EXO1, MSH6, MSH3, MSH2, UNG, MLH1, PMS2	1937	9	13588	5.45609	0.784844	0.0131574	0.856321
GOTERM_BP_FAT	GO:0016446~somatic hypermutation of immunoglobulin genes	7	0.254638	0.000473353	EXO1, MSH6, MSH3, MSH2, UNG, MLH1, PMS2	1937	9	13588	5.45609	0.784844	0.0131574	0.856321
GOTERM_BP_FAT	GO:0006298~mismatch repair	8	0.291015	0.000483206	EXO1, MSH6, MSH3, MSH2, MLH1, PMS2, MLH3, PMS1	1937	12	13588	4.67665	0.791618	0.0133155	0.874072
GOTERM_MF_FAT	GO:0030983~mismatched DNA binding	7	0.254638	0.00174935	MSH6, MSH3, MSH2, MLH1, PMS2, MLH3, PMS1	1845	11	13288	4.5832	0.882706	0.0339751	2.79768
GOTERM_MF_FAT	GO:0003690~double-stranded DNA binding	12	0.436522	0.00607177	TRP53, MSH6, RAD51AP1, MSH3, MSH2, MLH1, PMS2, MLH3, DMC1, KIN, TERF2, PMS1	1845	35	13288	2.46931	0.999421	0.0934286	9.39875
GOTERM_CC_FAT	GO:0032300~mismatch repair complex	4	0.145507	0.00770292	MSH6, MSH2, MLH1, PMS2	1611	4	12504	7.76164	0.987336	0.0489783	10.7088
INTERPRO	IPR002099:DNA mismatch repair protein	4	0.145507	0.00905103	MLH1, PMS2, MLH3, PMS1	2419	4	17763	7.34312	1	0.314089	15.073
INTERPRO	IPR014762:DNA mismatch repair, conserved site	4	0.145507	0.00905103	MLH1, PMS2, MLH3, PMS1	2419	4	17763	7.34312	1	0.314089	15.073
INTERPRO	IPR013507:DNA mismatch repair protein, C-terminal	4	0.145507	0.00905103	MLH1, PMS2, MLH3, PMS1	2419	4	17763	7.34312	1	0.314089	15.073
INTERPRO	IPR014763:DNA mismatch repair protein, N-terminal	3	0.109131	0.0505313	MLH1, PMS2, PMS1	2419	3	17763	7.34312	1	0.796105	60.6131
GOTERM_MF_FAT	GO:0019237~centromeric DNA binding	3	0.109131	0.0524085	MSH3, MSH2, MLH3	1845	3	13288	7.20217	1	0.475852	58.2064
Annotation Cluster 78	Enrichment Score: 2.3316665940471326
Category	Term	Count	%	PValue	Genes	List Total	Pop Hits	Pop Total	Fold Enrichment	Bonferroni	Benjamini	FDR
GOTERM_BP_FAT	GO:0006284~base-excision repair	14	0.509276	1.12307e-07	POLL, HMGB2, UNG, NEIL2, MBD4, SMUG1, DNA2, MUTYH, POLD1, PCNA, PARP1, OGG1, NTHL1, PARP2	1937	19	13588	5.16893	0.00036437	5.69431e-06	0.000203996
GOTERM_MF_FAT	GO:0019104~DNA N-glycosylase activity	5	0.181884	0.00911757	MUTYH, UNG, OGG1, SMUG1, NTHL1	1845	7	13288	5.14441	0.999986	0.129257	13.795
SMART	SM00478:ENDO3c	4	0.145507	0.0198719	MUTYH, MBD4, OGG1, NTHL1	1234	5	9131	5.91961	0.99956	0.248897	24.3012
INTERPRO	IPR003265:HhH-GPD domain	4	0.145507	0.0203373	MUTYH, MBD4, OGG1, NTHL1	2419	5	17763	5.87449	1	0.526116	30.8717
GOTERM_MF_FAT	GO:0016799~hydrolase activity, hydrolyzing N-glycosyl compounds	7	0.254638	0.0297102	MAN2A2, MUTYH, UNG, NEIL2, OGG1, SMUG1, NTHL1	1845	18	13288	2.80084	1	0.31924	38.6635
SP_PIR_KEYWORDS	glycosidase	9	0.327392	0.832293	MUTYH, UNG, NEIL2, SMPD1, OGG1, SMUG1, NTHL1, MANBA, CHIT1	2504	74	17854	0.867185	1	0.996761	100
Annotation Cluster 79	Enrichment Score: 2.3119353285700033
Category	Term	Count	%	PValue	Genes	List Total	Pop Hits	Pop Total	Fold Enrichment	Bonferroni	Benjamini	FDR
SP_PIR_KEYWORDS	Isomerase	31	1.12768	0.000704491	PTGES3, FKBP6, FKBP4, PPIL1, FKBP3, PPIL2, PGAM1, PDIA6, PDIA4, PIN4, DSE, MIF, PATL2, GALM, TPI1, DKC1, ITPK1, TOP2A, PPWD1, MRI1, AMACR, PMM1, PPIF, PPIE, PGM3, PPIH, PPIG, PPID, FKBP11, TRUB2, TOP3B	2504	118	17854	1.87319	0.320842	0.00551192	1.02292
SP_PIR_KEYWORDS	Rotamase	13	0.472899	0.00153364	FKBP6, FKBP4, PPIL1, PPIL2, FKBP3, PIN4, PPIF, PPIE, PPIH, PPIG, PPID, FKBP11, PPWD1	2504	34	17854	2.72625	0.569418	0.0108834	2.21436
GOTERM_MF_FAT	GO:0003755~peptidyl-prolyl cis-trans isomerase activity	13	0.472899	0.00185939	FKBP6, FKBP4, PPIL1, PPIL2, FKBP3, PIN4, PPIF, PPIE, PPIH, PPIG, PPID, FKBP11, PPWD1	1845	35	13288	2.67509	0.897512	0.0349679	2.9712
GOTERM_MF_FAT	GO:0016859~cis-trans isomerase activity	13	0.472899	0.00316497	FKBP6, FKBP4, PPIL1, PPIL2, FKBP3, PIN4, PPIF, PPIE, PPIH, PPIG, PPID, FKBP11, PPWD1	1845	37	13288	2.53049	0.979351	0.0554624	5.00771
INTERPRO	IPR002130:Peptidyl-prolyl cis-trans isomerase, cyclophilin-type	8	0.291015	0.00478344	PPIF, PPIE, PPIH, PPIG, PPIL1, PPID, PPIL2, PPWD1	2419	17	17763	3.45558	0.999999	0.206589	8.25523
UP_SEQ_FEATURE	domain:PPIase cyclophilin-type	8	0.291015	0.00913237	PPIF, PPIE, PPIH, PPIG, PPIL1, PPID, PPIL2, PPWD1	2449	17	16021	3.07852	1	0.68593	15.9561
PIR_SUPERFAMILY	PIRSF001467:peptidylprolyl isomerase	3	0.109131	0.235933	PPIF, PPIH, PPIL1	1082	7	8136	3.2226	1	1	98.6811
Annotation Cluster 80	Enrichment Score: 2.2994014566644676
Category	Term	Count	%	PValue	Genes	List Total	Pop Hits	Pop Total	Fold Enrichment	Bonferroni	Benjamini	FDR
GOTERM_BP_FAT	GO:0051052~regulation of DNA metabolic process	21	0.763914	8.66373e-05	TRP53, MSH6, GTPBP4, BRCC3, BLM, MSH2, FAM175A, GMNN, TIPIN, TTF1, MLH1, CDT1, EYA3, RNF8, DNA2, TEX15, STRA8, BRE, PCNA, RTEL1, TERF2	1937	58	13588	2.5399	0.245085	0.00280756	0.157252
GOTERM_BP_FAT	GO:0051053~negative regulation of DNA metabolic process	11	0.400146	0.000158279	TRP53, MSH6, GTPBP4, BLM, STRA8, MSH2, GMNN, TIPIN, MLH1, TTF1, CDT1	1937	20	13588	3.85823	0.401696	0.00488002	0.28711
GOTERM_BP_FAT	GO:0006275~regulation of DNA replication	9	0.327392	0.00192761	TRP53, DNA2, GTPBP4, STRA8, GMNN, PCNA, TIPIN, TTF1, CDT1	1937	18	13588	3.50749	0.998091	0.0434338	3.44402
GOTERM_BP_FAT	GO:0008156~negative regulation of DNA replication	7	0.254638	0.00201356	TRP53, GTPBP4, STRA8, GMNN, TIPIN, TTF1, CDT1	1937	11	13588	4.46407	0.998556	0.0447083	3.59495
GOTERM_BP_FAT	GO:0032297~negative regulation of DNA replication initiation	3	0.109131	0.0998721	STRA8, TIPIN, CDT1	1937	4	13588	5.26123	1	0.758923	85.2097
GOTERM_BP_FAT	GO:0000076~DNA replication checkpoint	3	0.109131	0.0998721	STRA8, TIPIN, CDT1	1937	4	13588	5.26123	1	0.758923	85.2097
GOTERM_BP_FAT	GO:0030174~regulation of DNA replication initiation	3	0.109131	0.151073	STRA8, TIPIN, CDT1	1937	5	13588	4.20898	1	0.866433	94.8951
Annotation Cluster 81	Enrichment Score: 2.2751618818623025
Category	Term	Count	%	PValue	Genes	List Total	Pop Hits	Pop Total	Fold Enrichment	Bonferroni	Benjamini	FDR
SP_PIR_KEYWORDS	mitochondrion outer membrane	20	0.727537	0.00240123	CYB5R3, MSTO1, AIFM2, SAMM50, MTX2, MTX1, TOMM40, GPAT2, VDAC2, VDAC3, VDAC1, TOMM6, TOMM70A, PGAM5, TOMM5, BAX, TOMM20, TOMM22, AKAP1, TOMM34	2504	69	17854	2.06672	0.732828	0.0163629	3.44672
GOTERM_CC_FAT	GO:0005741~mitochondrial outer membrane	20	0.727537	0.00539709	CYB5R3, MSTO1, AIFM2, SLC25A4, SAMM50, MTX2, MTX1, TOMM40, GPAT2, VDAC2, VDAC3, VDAC1, TOMM6, TOMM70A, TOMM5, BAX, TOMM20, TOMM22, AKAP1, TOMM34	1611	80	12504	1.94041	0.953	0.0361684	7.62088
GOTERM_CC_FAT	GO:0031968~organelle outer membrane	21	0.763914	0.00644508	CYB5R3, MSTO1, AIFM2, SLC25A4, SAMM50, MTX2, MTX1, TOMM40, GPAT2, VDAC2, VDAC3, VDAC1, TOMM6, TOMM70A, TOMM5, BAX, TOMM20, TOMM22, AKAP1, LRPPRC, TOMM34	1611	87	12504	1.8735	0.974093	0.042559	9.03645
GOTERM_CC_FAT	GO:0019867~outer membrane	21	0.763914	0.00949577	CYB5R3, MSTO1, AIFM2, SLC25A4, SAMM50, MTX2, MTX1, TOMM40, GPAT2, VDAC2, VDAC3, VDAC1, TOMM6, TOMM70A, TOMM5, BAX, TOMM20, TOMM22, AKAP1, LRPPRC, TOMM34	1611	90	12504	1.81105	0.995441	0.0575185	13.043
Annotation Cluster 82	Enrichment Score: 2.2180071052035433
Category	Term	Count	%	PValue	Genes	List Total	Pop Hits	Pop Total	Fold Enrichment	Bonferroni	Benjamini	FDR
SMART	SM00652:eIF1a	5	0.181884	0.00395637	BB287469, GM2022, GM8300, EIF1AD, GM5662, EIF1A, GM2016	1234	6	9131	6.16626	0.782645	0.0812951	5.35012
INTERPRO	IPR006196:S1, IF1 type	5	0.181884	0.00408499	BB287469, GM2022, GM8300, EIF1AD, GM5662, EIF1A, GM2016	2419	6	17763	6.11926	0.999994	0.187609	7.09133
INTERPRO	IPR001253:Translation initiation factor 1A (eIF-1A)	5	0.181884	0.00408499	BB287469, GM2022, GM8300, EIF1AD, GM5662, EIF1A, GM2016	2419	6	17763	6.11926	0.999994	0.187609	7.09133
INTERPRO	IPR018104:Translation initiation factor 1A (eIF-1A), conserved site	4	0.145507	0.0203373	BB287469, GM2022, GM8300, GM5662, EIF1A, GM2016	2419	5	17763	5.87449	1	0.526116	30.8717
Annotation Cluster 83	Enrichment Score: 2.209392267608912
Category	Term	Count	%	PValue	Genes	List Total	Pop Hits	Pop Total	Fold Enrichment	Bonferroni	Benjamini	FDR
GOTERM_MF_FAT	GO:0003887~DNA-directed DNA polymerase activity	12	0.436522	0.00153628	POLD3, POLL, POLE4, POLI, POLE2, POLD1, POLD2, POLE, POLA2, POLG2, MYBBP1A, ESCO2	1845	30	13288	2.88087	0.847692	0.030379	2.4609
SP_PIR_KEYWORDS	dna-directed dna polymerase	9	0.327392	0.00546988	POLD3, POLL, POLE4, POLI, POLE2, POLD1, POLD2, POLE, POLG2	2504	21	17854	3.0558	0.950768	0.0364929	7.69044
GOTERM_MF_FAT	GO:0034061~DNA polymerase activity	13	0.472899	0.0280141	POLL, POLI, POLE, POLA2, ESCO2, POLD3, POLE4, POLE2, POLD1, POLD2, POLG2, MYBBP1A, TERT	1845	48	13288	1.95059	1	0.309256	36.9027
Annotation Cluster 84	Enrichment Score: 2.183536271002963
Category	Term	Count	%	PValue	Genes	List Total	Pop Hits	Pop Total	Fold Enrichment	Bonferroni	Benjamini	FDR
SMART	SM00333:TUDOR	11	0.400146	0.000923884	RNF17, STK31, MTF2, SND1, KDM4B, KDM4C, PHF20, AKAP1, LBR, SMN1, SMNDC1	1234	25	9131	3.25579	0.299429	0.0250982	1.27388
INTERPRO	IPR002999:Tudor domain	11	0.400146	0.000993933	RNF17, STK31, MTF2, SND1, KDM4B, KDM4C, PHF20, AKAP1, LBR, SMN1, SMNDC1	2419	25	17763	3.23097	0.946474	0.0629865	1.77101
INTERPRO	IPR018351:Tudor subgroup	7	0.254638	0.00713397	RNF17, STK31, SND1, AKAP1, SMN1, ALG13, SMNDC1	2419	14	17763	3.67156	1	0.273385	12.0718
UP_SEQ_FEATURE	domain:Tudor	5	0.181884	0.0360428	STK31, SND1, AKAP1, SMN1, SMNDC1	2449	9	16021	3.63436	1	0.968341	50.1191
INTERPRO	IPR008191:Maternal tudor protein	5	0.181884	0.0511911	RNF17, STK31, SND1, TDRD12, AKAP1	2419	11	17763	3.33778	1	0.797062	61.1021
Annotation Cluster 85	Enrichment Score: 2.136947464669247
Category	Term	Count	%	PValue	Genes	List Total	Pop Hits	Pop Total	Fold Enrichment	Bonferroni	Benjamini	FDR
GOTERM_BP_FAT	GO:0048863~stem cell differentiation	13	0.472899	0.000684477	XRCC5, NANOG, ESRRB, NODAL, DICER1, LIG4, LIN28A, TCF7L1, TCL1, RIF1, POU5F1, PIWIL2, FGF4	1937	31	13588	2.94176	0.891596	0.0180474	1.23602
GOTERM_BP_FAT	GO:0019827~stem cell maintenance	10	0.363769	0.00204027	NANOG, RIF1, ESRRB, POU5F1, NODAL, DICER1, PIWIL2, LIG4, FGF4, TCL1	1937	22	13588	3.18862	0.998676	0.0449808	3.64179
GOTERM_BP_FAT	GO:0048864~stem cell development	10	0.363769	0.0029328	NANOG, RIF1, ESRRB, POU5F1, NODAL, DICER1, PIWIL2, LIG4, FGF4, TCL1	1937	23	13588	3.04999	0.999927	0.061168	5.1952
GOTERM_BP_FAT	GO:0045596~negative regulation of cell differentiation	25	0.909422	0.691643	IQCB1, EZH2, DICER1, BEX1, REST, ZC3H8, PRPF19, POU5F1, PIWIL2, FGF4, TRP53, NANOG, TBX3, ESRRB, NODAL, LIG4, NR0B1, SIRT1, SOD2, TCL1, MAPK1, RIF1, ULK2, THOC5, RBPJ	1937	182	13588	0.963595	1	0.999816	100
Annotation Cluster 86	Enrichment Score: 2.135364689961034
Category	Term	Count	%	PValue	Genes	List Total	Pop Hits	Pop Total	Fold Enrichment	Bonferroni	Benjamini	FDR
INTERPRO	IPR019786:Zinc finger, PHD-type, conserved site	23	0.836668	0.00254127	ING5, BRD1, PHRF1, TAF3, TRIM28, PHF20, TRIM24, PHF17, UHRF1, TCF20, BRPF3, UBR7, PHF13, MTF2, PHF16, KDM4B, AIRE, PYGO2, KDM4C, ING1, KDM5B, BAZ2A, CHD4	2419	87	17763	1.94128	0.999442	0.131806	4.46925
SMART	SM00249:PHD	23	0.836668	0.00407105	ING5, BRD1, PHRF1, TAF3, TRIM28, PHF20, TRIM24, PHF17, UHRF1, TCF20, BRPF3, UBR7, PHF13, MTF2, PHF16, KDM4B, AIRE, PYGO2, KDM4C, ING1, KDM5B, BAZ2A, CHD4	1234	91	9131	1.87021	0.79207	0.0793366	5.50116
INTERPRO	IPR001965:Zinc finger, PHD-type	23	0.836668	0.00458648	ING5, BRD1, PHRF1, TAF3, TRIM28, PHF20, TRIM24, PHF17, UHRF1, TCF20, BRPF3, UBR7, PHF13, MTF2, PHF16, KDM4B, AIRE, PYGO2, KDM4C, ING1, KDM5B, BAZ2A, CHD4	2419	91	17763	1.85595	0.999999	0.201931	7.9284
INTERPRO	IPR019787:Zinc finger, PHD-finger	21	0.763914	0.00520211	ING5, BRD1, PHRF1, TAF3, TRIM28, PHF20, TRIM24, PHF17, UHRF1, BRPF3, UBR7, PHF13, MTF2, PHF16, KDM4B, AIRE, PYGO2, ING1, KDM5B, BAZ2A, CHD4	2419	81	17763	1.90377	1	0.219375	8.94626
UP_SEQ_FEATURE	zinc finger region:PHD-type	11	0.400146	0.0852631	ING5, UHRF1, PHRF1, TAF3, PHF13, PHF16, TRIM28, PHF20, TRIM24, ING1, BAZ2A	2449	41	16021	1.75513	1	0.998139	81.5219
Annotation Cluster 87	Enrichment Score: 2.0924104154247605
Category	Term	Count	%	PValue	Genes	List Total	Pop Hits	Pop Total	Fold Enrichment	Bonferroni	Benjamini	FDR
SMART	SM00357:CSP	6	0.218261	0.00350034	CSDE1, LIN28A, CSDA, LIN28B, YBX1, YBX2	1234	9	9131	4.93301	0.740758	0.0763402	4.74727
INTERPRO	IPR002059:Cold-shock protein, DNA-binding	6	0.218261	0.00363889	CSDE1, LIN28A, CSDA, LIN28B, YBX1, YBX2	2419	9	17763	4.89541	0.999978	0.174405	6.34069
INTERPRO	IPR011129:Cold shock protein	6	0.218261	0.00363889	CSDE1, LIN28A, CSDA, LIN28B, YBX1, YBX2	2419	9	17763	4.89541	0.999978	0.174405	6.34069
UP_SEQ_FEATURE	domain:CSD	5	0.181884	0.0129146	LIN28A, CSDA, LIN28B, YBX1, YBX2	2449	7	16021	4.67275	1	0.781475	21.8308
INTERPRO	IPR019844:Cold-shock conserved site	4	0.145507	0.0576525	CSDE1, CSDA, YBX1, YBX2	2419	7	17763	4.19607	1	0.828957	65.5967
Annotation Cluster 88	Enrichment Score: 2.069589483044724
Category	Term	Count	%	PValue	Genes	List Total	Pop Hits	Pop Total	Fold Enrichment	Bonferroni	Benjamini	FDR
GOTERM_BP_FAT	GO:0007051~spindle organization	12	0.436522	0.000986844	HAUS4, HAUS5, SAC3D1, PCNT, HAUS1, TUBB5, FBXO5, MLH1, ESPL1, RANBP1, HAUS8, SMC3	1937	28	13588	3.00642	0.959396	0.0247197	1.77742
GOTERM_BP_FAT	GO:0031023~microtubule organizing center organization	10	0.363769	0.00137825	HAUS4, CEP72, HAUS5, CROCC, SAC3D1, CNTROB, NPM1, HAUS1, HAUS8, BRCA1	1937	21	13588	3.34046	0.988616	0.0328478	2.47409
GOTERM_BP_FAT	GO:0051297~centrosome organization	9	0.327392	0.00192761	HAUS4, HAUS5, CROCC, SAC3D1, CNTROB, NPM1, HAUS1, HAUS8, BRCA1	1937	18	13588	3.50749	0.998091	0.0434338	3.44402
GOTERM_BP_FAT	GO:0051225~spindle assembly	8	0.291015	0.00265236	HAUS4, HAUS5, SAC3D1, HAUS1, TUBB5, FBXO5, MLH1, HAUS8	1937	15	13588	3.74132	0.999819	0.0562003	4.70967
GOTERM_BP_FAT	GO:0007098~centrosome cycle	4	0.145507	0.0647436	SAC3D1, CNTROB, NPM1, BRCA1	1937	7	13588	4.00856	1	0.637585	70.353
GOTERM_CC_FAT	GO:0070652~HAUS complex	4	0.145507	0.072444	HAUS4, HAUS5, HAUS1, HAUS8	1611	8	12504	3.88082	1	0.311137	66.7641
GOTERM_BP_FAT	GO:0051298~centrosome duplication	3	0.109131	0.0998721	SAC3D1, CNTROB, BRCA1	1937	4	13588	5.26123	1	0.758923	85.2097
Annotation Cluster 89	Enrichment Score: 2.014614780933378
Category	Term	Count	%	PValue	Genes	List Total	Pop Hits	Pop Total	Fold Enrichment	Bonferroni	Benjamini	FDR
SP_PIR_KEYWORDS	purine biosynthesis	9	0.327392	1.63882e-05	MTHFD1, ADSS, ATIC, ADSL, PAICS, GMPS, IMPDH2, PFAS, GART	2504	11	17854	5.83379	0.00895685	0.000149942	0.0239071
GOTERM_BP_FAT	GO:0009156~ribonucleoside monophosphate biosynthetic process	10	0.363769	0.0001952	ADSS, ATIC, DHODH, PAICS, GMPS, IMPDH2, ADA, PFAS, GART, PRPS1	1937	17	13588	4.12645	0.469261	0.00595845	0.35397
GOTERM_BP_FAT	GO:0009161~ribonucleoside monophosphate metabolic process	10	0.363769	0.00056655	ADSS, ATIC, DHODH, PAICS, GMPS, IMPDH2, ADA, PFAS, GART, PRPS1	1937	19	13588	3.69209	0.84102	0.015208	1.0241
GOTERM_BP_FAT	GO:0009127~purine nucleoside monophosphate biosynthetic process	8	0.291015	0.000918326	ADSS, ATIC, PAICS, GMPS, IMPDH2, ADA, PFAS, GART	1937	13	13588	4.31691	0.949275	0.0235685	1.65498
GOTERM_BP_FAT	GO:0009168~purine ribonucleoside monophosphate biosynthetic process	8	0.291015	0.000918326	ADSS, ATIC, PAICS, GMPS, IMPDH2, ADA, PFAS, GART	1937	13	13588	4.31691	0.949275	0.0235685	1.65498
GOTERM_BP_FAT	GO:0009126~purine nucleoside monophosphate metabolic process	8	0.291015	0.00265236	ADSS, ATIC, PAICS, GMPS, IMPDH2, ADA, PFAS, GART	1937	15	13588	3.74132	0.999819	0.0562003	4.70967
GOTERM_BP_FAT	GO:0009167~purine ribonucleoside monophosphate metabolic process	8	0.291015	0.00265236	ADSS, ATIC, PAICS, GMPS, IMPDH2, ADA, PFAS, GART	1937	15	13588	3.74132	0.999819	0.0562003	4.70967
GOTERM_BP_FAT	GO:0006188~IMP biosynthetic process	4	0.145507	0.010321	ATIC, PAICS, PFAS, GART	1937	4	13588	7.01497	1	0.178707	17.1755
GOTERM_BP_FAT	GO:0046040~IMP metabolic process	4	0.145507	0.010321	ATIC, PAICS, PFAS, GART	1937	4	13588	7.01497	1	0.178707	17.1755
GOTERM_BP_FAT	GO:0009124~nucleoside monophosphate biosynthetic process	12	0.436522	0.0474589	ADSS, TYMS, ADCY9, ATIC, DHODH, PAICS, GMPS, IMPDH2, ADA, PFAS, GART, PRPS1	1937	45	13588	1.87066	1	0.54209	58.6533
GOTERM_BP_FAT	GO:0006189~'de novo' IMP biosynthetic process	3	0.109131	0.0550965	PAICS, PFAS, GART	1937	3	13588	7.01497	1	0.58344	64.2781
GOTERM_BP_FAT	GO:0009260~ribonucleotide biosynthetic process	22	0.800291	0.103602	ADSS, ATP5B, ATP6V1H, ATP5G1, GMPS, ATP6V1D, ADA, PFAS, NME7, GART, NME6, NME4, NME1, ATIC, DHODH, ADSL, ATP5A1, ATP6V0A4, PAICS, IMPDH2, ATP8A1, PRPS1	1937	111	13588	1.39035	1	0.766493	86.2843
GOTERM_BP_FAT	GO:0009259~ribonucleotide metabolic process	24	0.873045	0.116042	ADSS, FIGNL1, ATP5B, ATP6V1H, ATP5G1, GMPS, ATP6V1D, ADA, PFAS, NME7, GART, NME6, NME4, LONP1, NME1, ATIC, DHODH, ADSL, ATP5A1, ATP6V0A4, PAICS, IMPDH2, ATP8A1, PRPS1	1937	125	13588	1.34687	1	0.797022	89.3592
GOTERM_BP_FAT	GO:0009123~nucleoside monophosphate metabolic process	13	0.472899	0.126062	ADSS, GMPS, PFAS, ADA, GART, TYMS, ADCY9, ATIC, NT5M, DHODH, PAICS, IMPDH2, PRPS1	1937	59	13588	1.54567	1	0.819984	91.3494
GOTERM_BP_FAT	GO:0009150~purine ribonucleotide metabolic process	22	0.800291	0.173924	ADSS, FIGNL1, ATP5B, ATP6V1H, ATP5G1, GMPS, ATP6V1D, ADA, PFAS, NME7, GART, NME6, NME4, LONP1, ATIC, NME1, ADSL, ATP5A1, ATP6V0A4, PAICS, IMPDH2, ATP8A1	1937	119	13588	1.29689	1	0.895086	96.8902
GOTERM_BP_FAT	GO:0009152~purine ribonucleotide biosynthetic process	20	0.727537	0.181235	ADSS, ATP5B, ATP6V1H, ATP5G1, GMPS, ATP6V1D, ADA, PFAS, NME7, GART, NME6, NME4, ATIC, NME1, ADSL, ATP5A1, ATP6V0A4, PAICS, IMPDH2, ATP8A1	1937	107	13588	1.31121	1	0.90391	97.3539
GOTERM_BP_FAT	GO:0006164~purine nucleotide biosynthetic process	22	0.800291	0.394443	ADSS, ATP5B, ATP6V1H, ATP5G1, GMPS, ATP6V1D, ADA, PFAS, NME7, GART, NME6, MTHFD1, NME4, ADCY9, NME1, ATIC, ADSL, ATP5A1, ATP6V0A4, PAICS, IMPDH2, ATP8A1	1937	137	13588	1.12649	1	0.991899	99.989
Annotation Cluster 90	Enrichment Score: 2.0073399152743976
Category	Term	Count	%	PValue	Genes	List Total	Pop Hits	Pop Total	Fold Enrichment	Bonferroni	Benjamini	FDR
GOTERM_MF_FAT	GO:0034450~ubiquitin-ubiquitin ligase activity	5	0.181884	0.0043888	PRPF19, PPIL2, UBE4B, UBOX5, STUB1	1845	6	13288	6.00181	0.995409	0.0720466	6.88023
SMART	SM00504:Ubox	6	0.218261	0.00622713	PRPF19, PPIL2, UBE4B, NSMCE2, UBOX5, STUB1	1234	10	9131	4.43971	0.909729	0.108207	8.29958
UP_SEQ_FEATURE	domain:U-box	5	0.181884	0.00629423	PRPF19, PPIL2, UBE4B, UBOX5, STUB1	2449	6	16021	5.45154	1	0.60062	11.2758
INTERPRO	IPR003613:U box domain	6	0.218261	0.00646601	PRPF19, PPIL2, UBE4B, NSMCE2, UBOX5, STUB1	2419	10	17763	4.40587	1	0.257997	11.0027
GOTERM_BP_FAT	GO:0000209~protein polyubiquitination	6	0.218261	0.0826206	PRPF19, PPIL2, UBE4B, UBOX5, STUB1, HDAC6	1937	17	13588	2.47587	1	0.702215	79.1198
Annotation Cluster 91	Enrichment Score: 1.9968457844768226
Category	Term	Count	%	PValue	Genes	List Total	Pop Hits	Pop Total	Fold Enrichment	Bonferroni	Benjamini	FDR
GOTERM_BP_FAT	GO:0043161~proteasomal ubiquitin-dependent protein catabolic process	12	0.436522	0.00191187	PSMB5, RAD23B, NPLOC4, HSP90B1, PSMC5, RAD23A, PPP2CB, PPP2R5C, AMFR, TRIM63, STUB1, OS9	1937	30	13588	2.80599	0.997991	0.0433875	3.41635
GOTERM_BP_FAT	GO:0010498~proteasomal protein catabolic process	12	0.436522	0.00191187	PSMB5, RAD23B, NPLOC4, HSP90B1, PSMC5, RAD23A, PPP2CB, PPP2R5C, AMFR, TRIM63, STUB1, OS9	1937	30	13588	2.80599	0.997991	0.0433875	3.41635
GOTERM_BP_FAT	GO:0030433~ER-associated protein catabolic process	4	0.145507	0.279606	NPLOC4, HSP90B1, AMFR, OS9	1937	13	13588	2.15845	1	0.967709	99.7412
Annotation Cluster 92	Enrichment Score: 1.9302743291641635
Category	Term	Count	%	PValue	Genes	List Total	Pop Hits	Pop Total	Fold Enrichment	Bonferroni	Benjamini	FDR
GOTERM_MF_FAT	GO:0051540~metal cluster binding	15	0.545653	0.00663807	ABCE1, ELP3, CDKAL1, NFU1, MUTYH, NUBP1, CISD3, NUBP2, TYW1, PRIM2, FDX1L, LIAS, CDK5RAP1, NTHL1, RTEL1	1845	50	13288	2.16065	0.999712	0.0992378	10.2317
GOTERM_MF_FAT	GO:0051536~iron-sulfur cluster binding	15	0.545653	0.00663807	ABCE1, ELP3, CDKAL1, NFU1, MUTYH, NUBP1, CISD3, NUBP2, TYW1, PRIM2, FDX1L, LIAS, CDK5RAP1, NTHL1, RTEL1	1845	50	13288	2.16065	0.999712	0.0992378	10.2317
GOTERM_MF_FAT	GO:0051539~4 iron, 4 sulfur cluster binding	9	0.327392	0.00956973	MUTYH, NUBP1, NUBP2, TYW1, PRIM2, LIAS, CDKAL1, CDK5RAP1, NTHL1	1845	23	13288	2.81824	0.999992	0.132209	14.4303
SP_PIR_KEYWORDS	4fe-4s	9	0.327392	0.010185	MUTYH, NUBP1, NUBP2, TYW1, PRIM2, LIAS, CDKAL1, CDK5RAP1, NTHL1	2504	23	17854	2.79008	0.996376	0.0639819	13.8739
INTERPRO	IPR007197:Radical SAM	5	0.181884	0.0151902	ELP3, TYW1, LIAS, CDKAL1, CDK5RAP1	2419	8	17763	4.58945	1	0.447297	24.0463
UP_SEQ_FEATURE	metal ion-binding site:Iron-sulfur (4Fe-4S)	7	0.254638	0.0182861	MUTYH, NUBP2, PRIM2, CDKAL1, CDK5RAP1, NTHL1, RTEL1	2449	15	16021	3.05287	1	0.866286	29.5089
SP_PIR_KEYWORDS	iron-sulfur	13	0.472899	0.0257899	ELP3, CDKAL1, MUTYH, NUBP1, CISD3, NUBP2, TYW1, PRIM2, FDX1L, LIAS, CDK5RAP1, NTHL1, RTEL1	2504	47	17854	1.97218	0.999999	0.148856	31.696
Annotation Cluster 93	Enrichment Score: 1.905636133476731
Category	Term	Count	%	PValue	Genes	List Total	Pop Hits	Pop Total	Fold Enrichment	Bonferroni	Benjamini	FDR
GOTERM_CC_FAT	GO:0005637~nuclear inner membrane	7	0.254638	0.00801916	LMNB1, LMNB2, PCNA, SUN1, LBR, EMD, LRPPRC	1611	15	12504	3.6221	0.989423	0.0503808	11.1247
GOTERM_CC_FAT	GO:0005652~nuclear lamina	5	0.181884	0.0124684	LMNB1, LMNB2, PCNA, LBR, EMD	1611	8	12504	4.85102	0.999166	0.0733922	16.7882
GOTERM_CC_FAT	GO:0031965~nuclear membrane	11	0.400146	0.0191935	SUMO1, LMNB1, HAX1, LMNB2, TRIM27, PCNA, NUP85, SUN1, LBR, EMD, LRPPRC	1611	38	12504	2.24679	0.999982	0.105716	24.7138
Annotation Cluster 94	Enrichment Score: 1.8357428136065617
Category	Term	Count	%	PValue	Genes	List Total	Pop Hits	Pop Total	Fold Enrichment	Bonferroni	Benjamini	FDR
GOTERM_BP_FAT	GO:0017038~protein import	24	0.873045	0.000835288	TRP53, XPO1, GRPEL2, RANBP17, RAN, SNUPN, MTX2, MTX1, PML, TOMM40, POLA2, NUP214, TIMM8A1, CSE1L, TOMM5, IPO5, TIMM9, TOMM20, NOP58, KPNA6, KPNA3, XPO7, KPNB1, KPNA2	1937	82	13588	2.05316	0.933572	0.0216307	1.5064
GOTERM_BP_FAT	GO:0006626~protein targeting to mitochondrion	8	0.291015	0.028528	GRPEL2, TIMM8A1, TOMM5, MTX2, TIMM9, MTX1, TOMM20, TOMM40	1937	22	13588	2.5509	1	0.38843	40.8872
GOTERM_BP_FAT	GO:0070585~protein localization in mitochondrion	8	0.291015	0.028528	GRPEL2, TIMM8A1, TOMM5, MTX2, TIMM9, MTX1, TOMM20, TOMM40	1937	22	13588	2.5509	1	0.38843	40.8872
GOTERM_BP_FAT	GO:0006839~mitochondrial transport	11	0.400146	0.0667804	TRP53, GRPEL2, TIMM8A1, SLC25A13, TOMM5, MTX2, BAX, TIMM9, MTX1, TOMM20, TOMM40	1937	42	13588	1.83725	1	0.644253	71.5041
Annotation Cluster 95	Enrichment Score: 1.813524681217448
Category	Term	Count	%	PValue	Genes	List Total	Pop Hits	Pop Total	Fold Enrichment	Bonferroni	Benjamini	FDR
GOTERM_BP_FAT	GO:0016441~posttranscriptional gene silencing	9	0.327392	0.00122252	TARBP2, SRRT, MOV10, DGCR8, CLP1, SND1, DICER1, LIN28A, LIN28B	1937	17	13588	3.71381	0.981117	0.0296243	2.19745
GOTERM_BP_FAT	GO:0035194~posttranscriptional gene silencing by RNA	9	0.327392	0.00122252	TARBP2, SRRT, MOV10, DGCR8, CLP1, SND1, DICER1, LIN28A, LIN28B	1937	17	13588	3.71381	0.981117	0.0296243	2.19745
GOTERM_BP_FAT	GO:0016246~RNA interference	4	0.145507	0.0230707	TARBP2, CLP1, SND1, DICER1	1937	5	13588	5.61198	1	0.334497	34.5556
GOTERM_BP_FAT	GO:0030423~RNA interference, targeting of mRNA for destruction	3	0.109131	0.0550965	TARBP2, CLP1, DICER1	1937	3	13588	7.01497	1	0.58344	64.2781
GOTERM_CC_FAT	GO:0031332~RNAi effector complex	3	0.109131	0.0831914	TARBP2, SND1, DICER1	1611	4	12504	5.82123	1	0.34736	71.98
GOTERM_CC_FAT	GO:0016442~RNA-induced silencing complex	3	0.109131	0.0831914	TARBP2, SND1, DICER1	1611	4	12504	5.82123	1	0.34736	71.98
Annotation Cluster 96	Enrichment Score: 1.7828559981229688
Category	Term	Count	%	PValue	Genes	List Total	Pop Hits	Pop Total	Fold Enrichment	Bonferroni	Benjamini	FDR
GOTERM_BP_FAT	GO:0051726~regulation of cell cycle	53	1.92797	5.68009e-05	E2F1, XPO1, ILKAP, E2F4, COPS5, FAM175A, DBF4, MOV10L1, INTS3, CDT1, CSNK2A2, CCNE1, SIN3B, STRA8, CUL7, CUL9, H2AFX, RANBP1, CDK5RAP1, CDK1, GTPBP4, NANOG, BRCC3, HERC2, XPC, MAD2L1, CCND3, BTG3, MDM2, FZR1, PML, TIPIN, CHEK1, BCCIP, ANAPC10, BOP1, SFN, NUP214, NPM1, FBXO5, DAZL, AATF, HSPA8, TRP53, RECQL4, TBX3, MSH2, GMNN, CDC23, BIRC5, PSMG2, BAX, BRE	1937	214	13588	1.73735	0.168334	0.00198002	0.103124
GOTERM_CC_FAT	GO:0000152~nuclear ubiquitin ligase complex	8	0.291015	0.000489145	CUL7, AURKAIP1, CUL9, BRE, CDC23, ANAPC10, HERC2, BARD1	1611	13	12504	4.77639	0.241517	0.00388588	0.7141
GOTERM_BP_FAT	GO:0010564~regulation of cell cycle process	20	0.727537	0.00565383	RECQL4, XPO1, ILKAP, FZR1, DBF4, PML, TIPIN, CDC23, ANAPC10, BIRC5, HERC2, CDT1, PSMG2, MAD2L1, CUL7, CUL9, NPM1, FBXO5, RANBP1, DAZL	1937	73	13588	1.92191	1	0.109271	9.78626
GOTERM_CC_FAT	GO:0005680~anaphase-promoting complex	6	0.218261	0.00829776	CUL7, AURKAIP1, CUL9, CDC23, ANAPC10, HERC2	1611	11	12504	4.23362	0.990975	0.0515219	11.4896
GOTERM_BP_FAT	GO:0030071~regulation of mitotic metaphase/anaphase transition	7	0.254638	0.0185041	MAD2L1, PSMG2, CUL7, CUL9, CDC23, ANAPC10, HERC2	1937	16	13588	3.06905	1	0.283239	28.7702
INTERPRO	IPR004939:Anaphase-promoting complex, subunit 10	4	0.145507	0.0576525	CUL7, CUL9, ANAPC10, HERC2	2419	7	17763	4.19607	1	0.828957	65.5967
UP_SEQ_FEATURE	domain:DOC	4	0.145507	0.0772164	CUL7, CUL9, ANAPC10, HERC2	2449	7	16021	3.7382	1	0.997343	78.1864
GOTERM_BP_FAT	GO:0007346~regulation of mitotic cell cycle	20	0.727537	0.0829587	TRP53, CDK1, NANOG, ILKAP, DBF4, PML, CDC23, ANAPC10, BIRC5, HERC2, CDT1, PSMG2, MAD2L1, CUL7, CUL9, BTG3, FBXO5, MDM2, RANBP1, AATF	1937	96	13588	1.46145	1	0.702196	79.2592
GOTERM_BP_FAT	GO:0051783~regulation of nuclear division	7	0.254638	0.408171	MAD2L1, PSMG2, CUL7, CUL9, CDC23, ANAPC10, HERC2	1937	36	13588	1.36402	1	0.993105	99.9927
GOTERM_BP_FAT	GO:0007088~regulation of mitosis	7	0.254638	0.408171	MAD2L1, PSMG2, CUL7, CUL9, CDC23, ANAPC10, HERC2	1937	36	13588	1.36402	1	0.993105	99.9927
Annotation Cluster 97	Enrichment Score: 1.7785828337951313
Category	Term	Count	%	PValue	Genes	List Total	Pop Hits	Pop Total	Fold Enrichment	Bonferroni	Benjamini	FDR
GOTERM_BP_FAT	GO:0046112~nucleobase biosynthetic process	7	0.254638	0.000473353	UMPS, DHODH, CAD, ADA, PPAT, GART, APRT	1937	9	13588	5.45609	0.784844	0.0131574	0.856321
GOTERM_BP_FAT	GO:0009112~nucleobase metabolic process	9	0.327392	0.00291748	MAPK1, UMPS, 1190003J15RIK, DHODH, CAD, ADA, PPAT, GART, APRT	1937	19	13588	3.32288	0.999924	0.0612509	5.16873
GOTERM_BP_FAT	GO:0006206~pyrimidine base metabolic process	4	0.145507	0.0928977	MAPK1, UMPS, DHODH, CAD	1937	8	13588	3.50749	1	0.739807	82.9838
GOTERM_BP_FAT	GO:0006207~'de novo' pyrimidine base biosynthetic process	3	0.109131	0.0998721	UMPS, DHODH, CAD	1937	4	13588	5.26123	1	0.758923	85.2097
GOTERM_BP_FAT	GO:0019856~pyrimidine base biosynthetic process	3	0.109131	0.0998721	UMPS, DHODH, CAD	1937	4	13588	5.26123	1	0.758923	85.2097
Annotation Cluster 98	Enrichment Score: 1.7007358299615498
Category	Term	Count	%	PValue	Genes	List Total	Pop Hits	Pop Total	Fold Enrichment	Bonferroni	Benjamini	FDR
GOTERM_CC_FAT	GO:0005663~DNA replication factor C complex	4	0.145507	0.00770292	RFC5, RFC4, RFC1, RFC2	1611	4	12504	7.76164	0.987336	0.0489783	10.7088
GOTERM_MF_FAT	GO:0003689~DNA clamp loader activity	4	0.145507	0.00956523	RFC5, RFC4, RFC1, RFC2	1845	4	13288	7.20217	0.999992	0.13365	14.424
GOTERM_MF_FAT	GO:0033170~protein-DNA loading ATPase activity	4	0.145507	0.00956523	RFC5, RFC4, RFC1, RFC2	1845	4	13288	7.20217	0.999992	0.13365	14.424
INTERPRO	IPR013748:Replication factor C	3	0.109131	0.0505313	RFC5, RFC4, RFC2	2419	3	17763	7.34312	1	0.796105	60.6131
PIR_SUPERFAMILY	PIRSF004274:phage T4 DNA polymerase accessory protein 44	3	0.109131	0.0880469	RFC5, RFC4, RFC2	1082	4	8136	5.63956	1	0.999998	77.2922
Annotation Cluster 99	Enrichment Score: 1.6821986104085398
Category	Term	Count	%	PValue	Genes	List Total	Pop Hits	Pop Total	Fold Enrichment	Bonferroni	Benjamini	FDR
GOTERM_CC_FAT	GO:0005786~signal recognition particle, endoplasmic reticulum targeting	5	0.181884	0.00330991	SRP54A, SRP68, SRP72, SRP19, SRP9	1611	6	12504	6.46803	0.846369	0.0237293	4.74027
GOTERM_CC_FAT	GO:0048500~signal recognition particle	5	0.181884	0.00330991	SRP54A, SRP68, SRP72, SRP19, SRP9	1611	6	12504	6.46803	0.846369	0.0237293	4.74027
KEGG_PATHWAY	mmu03060:Protein export	5	0.181884	0.0156202	SRP54A, SRP68, SRP72, SRP19, SRP9	789	8	5738	4.54531	0.93837	0.101633	17.5828
GOTERM_MF_FAT	GO:0008312~7S RNA binding	4	0.145507	0.0214468	SRP54A, SRP72, SRP19, SRP9	1845	5	13288	5.76173	1	0.255356	29.6269
SP_PIR_KEYWORDS	signal recognition particle	4	0.145507	0.0220666	SRP54A, SRP68, SRP19, SRP9	2504	5	17854	5.70415	0.999995	0.129952	27.7869
GOTERM_BP_FAT	GO:0045047~protein targeting to ER	5	0.181884	0.0285067	FOLR1, SRP54A, SRP72, SRP19, SRP9	1937	9	13588	3.89721	1	0.389781	40.8635
GOTERM_BP_FAT	GO:0006614~SRP-dependent cotranslational protein targeting to membrane	4	0.145507	0.0412961	SRP54A, SRP72, SRP19, SRP9	1937	6	13588	4.67665	1	0.49901	53.5149
GOTERM_BP_FAT	GO:0006612~protein targeting to membrane	7	0.254638	0.0818341	TIMM8A1, FOLR1, SRP54A, TIMM9, SRP72, SRP19, SRP9	1937	22	13588	2.23204	1	0.701749	78.7923
GOTERM_BP_FAT	GO:0006613~cotranslational protein targeting to membrane	4	0.145507	0.0928977	SRP54A, SRP72, SRP19, SRP9	1937	8	13588	3.50749	1	0.739807	82.9838
Annotation Cluster 100	Enrichment Score: 1.6573703764139511
Category	Term	Count	%	PValue	Genes	List Total	Pop Hits	Pop Total	Fold Enrichment	Bonferroni	Benjamini	FDR
INTERPRO	IPR000795:Protein synthesis factor, GTP-binding	9	0.327392	0.00142745	TUFM, GTPBP2, GFM2, GM6548, EFTUD2, HBS1L, EFTUD1, EIF5B, MTIF2	2419	18	17763	3.67156	0.985085	0.0838845	2.53415
INTERPRO	IPR004161:Translation elongation factor EFTu/EF1A, domain 2	8	0.291015	0.00478344	TUFM, GTPBP2, GFM2, GM6548, EFTUD2, HBS1L, EIF5B, MTIF2	2419	17	17763	3.45558	0.999999	0.206589	8.25523
INTERPRO	IPR004160:Translation elongation factor EFTu/EF1A, C-terminal	4	0.145507	0.0831298	TUFM, GTPBP2, GM6548, HBS1L	2419	8	17763	3.67156	1	0.910225	78.9762
GOTERM_MF_FAT	GO:0003924~GTPase activity	20	0.727537	0.413485	GTPBP2, TUFM, GM6682, GTPBP4, GTPBP3, RAN, EFTUD2, TUBA3A, HBS1L, EIF5B, MTIF2, GFM2, GM6548, GFM1, EFTUD1, TUBB5, TUBE1, GNAS, TUBA1B, TUBA1C, RAB27A	1845	128	13288	1.12534	1	0.986384	99.9824
Annotation Cluster 101	Enrichment Score: 1.6533321625710409
Category	Term	Count	%	PValue	Genes	List Total	Pop Hits	Pop Total	Fold Enrichment	Bonferroni	Benjamini	FDR
GOTERM_CC_FAT	GO:0005813~centrosome	39	1.4187	0.000110091	ALS2, HAUS4, KIFC1, CEP72, SNCG, SDCCAG8, PPP4R2, HAUS5, CROCC, CEP78, HAUS1, AURKA, CEP164, CDC16, CEP55, CEP70, OFD1, HOOK2, SAC3D1, KATNA1, NPM1, TUBE1, H2AFY, ODF2, RANBP1, PPP4C, TCP1, DLGAP5, PCNT, BIRC5, DCTN4, BRCA1, CCNB1, NME1, CNTROB, LCK, MCPH1, NINL, HAUS8	1611	160	12504	1.8919	0.0603096	0.000986891	0.161137
GOTERM_CC_FAT	GO:0005815~microtubule organizing center	41	1.49145	0.000927158	ALS2, HAUS4, KIFC1, CEP72, SNCG, SDCCAG8, PPP4R2, HAUS5, CROCC, TUBA3A, CEP78, HAUS1, AURKA, CEP164, CDC16, CEP55, CEP70, OFD1, HOOK2, SAC3D1, KATNA1, NPM1, TUBE1, H2AFY, ODF2, RANBP1, PPP4C, TCP1, DLGAP5, PCNT, BIRC5, DCTN4, BRCA1, CCNB1, MAD2L1, NME1, CNTROB, LCK, MCPH1, NINL, HAUS8	1611	189	12504	1.68374	0.407905	0.00715357	1.34952
GOTERM_CC_FAT	GO:0015630~microtubule cytoskeleton	77	2.80102	0.00736805	KIF23, ALS2, KIFC1, SNCG, CEP72, GM6682, KIF22, CROCC, CEP78, AURKC, KNTC1, AURKA, CDC16, AURKB, GTSE1, CEP70, OFD1, HOOK2, KIF2C, CDCA8, INCENP, TUBB5, H2AFY, RANBP1, PPP4C, TUBA1B, TUBA1C, CDC6, NEIL2, VPS41, NUP85, DCTN4, EML4, SS18, MAD2L1, RCC2, NME1, CNTROB, LCK, CLIP2, HAUS8, DYNLT1F, DYNLT1B, HAUS4, PPP4R2, SDCCAG8, HAUS5, SHROOM3, NEK2, HAUS1, TUBA3A, CEP164, KLC3, CEP55, PIN4, SAC3D1, K…	1611	450	12504	1.3281	0.984676	0.0474242	10.2664
SP_PIR_KEYWORDS	cytoskeleton	86	3.12841	0.364222	KIFC1, SNCG, CEP72, MAD1L1, MAEA, CROCC, CEP78, AURKC, KNTC1, STOML2, RANGAP1, AURKA, PDLIM1, AURKB, CEP70, OFD1, HOOK2, KIF2C, ACTR2, CDCA8, CTTN, NUBP2, INCENP, ACTR8, PPP4C, ACTA1, ACTA2, SGOL1, FBLIM1, ACTN1, NUP85, FLNC, BICD2, DCTN4, TAGLN, RIF1, RCC2, CNTROB, SH3KBP1, RIN1, CLIP2, HAUS8, HAUS4, FGD1, PPP4R2, SDCCAG8, HAUS5, SHROOM3, SSH1, HAUS1, CALCOCO2, CHEK1, ANLN, CEP164, CEP55, TPM2, …	2504	583	17854	1.0518	1	0.852313	99.865
GOTERM_CC_FAT	GO:0044430~cytoskeletal part	101	3.67406	0.494244	ALS2, CEP72, GM6682, SNCG, KIFC1, CROCC, CEP78, AURKC, KNTC1, AURKA, CDC16, AURKB, CEP70, HOOK2, CDCA8, INCENP, H2AFY, PPP4C, NEIL2, ACTN1, VPS41, DCTN4, KRT19, KRT18, MAD2L1, RCC2, KRT17, CGN, NME1, CNTROB, CLIP2, MYL7, LMNB1, LMNB2, NEK2, ANLN, CEP164, PIN4, SAC3D1, KATNA1, NPM1, MNS1, FBXO5, TUBE1, SKA1, EMD, NUDC, PCNT, MYLPF, BRCA1, TRIM54, MCPH1, KIF23, KIF22, PRPH, GTSE1, DSTN, OFD1, KIF2C…	1611	774	12504	1.01282	1	0.921976	99.9954
GOTERM_CC_FAT	GO:0005856~cytoskeleton	133	4.83812	0.888058	ALS2, KIFC1, SNCG, GM6682, CEP72, MAEA, CROCC, CEP78, PDLIM3, AURKC, KNTC1, STOML2, PDLIM1, AURKA, RANGAP1, AURKB, CDC16, CEP70, HOOK2, CDCA8, INCENP, H2AFY, PPP4C, NEIL2, ACTN1, VPS41, DCTN4, BICD2, KRT19, MAD2L1, KRT18, RCC2, KRT17, CGN, NME1, CNTROB, CLIP2, LRPPRC, FGD1, MYL7, SSH1, LMNB1, LMNB2, NEK2, CHEK1, CEP164, ANLN, PIN4, SAC3D1, KATNA1, NPM1, MNS1, FBXO5, TUBE1, SKA1, EMD, NUDC, CDC42E…	1611	1122	12504	0.920052	1	0.999004	100
Annotation Cluster 102	Enrichment Score: 1.6495274753845648
Category	Term	Count	%	PValue	Genes	List Total	Pop Hits	Pop Total	Fold Enrichment	Bonferroni	Benjamini	FDR
GOTERM_CC_FAT	GO:0000781~chromosome, telomeric region	10	0.363769	0.000154908	ACD, RIF1, POT1A, SIRT6, TINF2, TERF2, RAD50, CDK2, TERT, TERF1	1611	18	12504	4.31202	0.0838087	0.00134571	0.226666
SP_PIR_KEYWORDS	telomere	8	0.291015	0.00146393	ACD, RIF1, POT1A, TINF2, TERF2, RAD50, TERT, TERF1	2504	14	17854	4.0744	0.552593	0.0105269	2.1147
GOTERM_BP_FAT	GO:0032200~telomere organization	10	0.363769	0.00410694	ACD, BLM, WRAP53, POT1A, PARP1, TINF2, TERF2, RTEL1, TNKS2, TERF1	1937	24	13588	2.9229	0.999998	0.0830638	7.20271
GOTERM_BP_FAT	GO:0000723~telomere maintenance	9	0.327392	0.0111938	ACD, BLM, POT1A, PARP1, TINF2, TERF2, RTEL1, TNKS2, TERF1	1937	23	13588	2.74499	1	0.19134	18.4923
GOTERM_MF_FAT	GO:0042162~telomeric DNA binding	6	0.218261	0.0114261	HNRNPD, POT1A, TINF2, NCL, TERF2, TERF1	1845	11	13288	3.92846	0.999999	0.154184	16.9928
GOTERM_CC_FAT	GO:0000784~nuclear chromosome, telomeric region	5	0.181884	0.0124684	ACD, POT1A, SIRT6, TERF2, TERF1	1611	8	12504	4.85102	0.999166	0.0733922	16.7882
GOTERM_CC_FAT	GO:0000782~telomere cap complex	3	0.109131	0.0831914	ACD, POT1A, TERF1	1611	4	12504	5.82123	1	0.34736	71.98
GOTERM_CC_FAT	GO:0000783~nuclear telomere cap complex	3	0.109131	0.0831914	ACD, POT1A, TERF1	1611	4	12504	5.82123	1	0.34736	71.98
GOTERM_BP_FAT	GO:0007004~telomere maintenance via telomerase	3	0.109131	0.318966	POT1A, TERF2, TERF1	1937	8	13588	2.63061	1	0.978916	99.9067
GOTERM_BP_FAT	GO:0010833~telomere maintenance via telomere lengthening	3	0.109131	0.318966	POT1A, TERF2, TERF1	1937	8	13588	2.63061	1	0.978916	99.9067
GOTERM_BP_FAT	GO:0006278~RNA-dependent DNA replication	4	0.145507	0.685099	POT1A, TERF2, TERT, TERF1	1937	24	13588	1.16916	1	0.999812	100
Annotation Cluster 103	Enrichment Score: 1.6403838855000745
Category	Term	Count	%	PValue	Genes	List Total	Pop Hits	Pop Total	Fold Enrichment	Bonferroni	Benjamini	FDR
UP_SEQ_FEATURE	short sequence motif:"KMSKS" region	9	0.327392	0.000688163	IARS, CARS, YARS, VARS2, CARS2, YARS2, VARS, EARS2, MARS	2449	15	16021	3.92511	0.9632	0.123738	1.29588
KEGG_PATHWAY	mmu00290:Valine, leucine and isoleucine biosynthesis	6	0.218261	0.0108869	BCAT1, IARS, BCAT2, VARS2, VARS, PDHB	789	11	5738	3.96682	0.855943	0.0745747	12.5809
INTERPRO	IPR002300:Aminoacyl-tRNA synthetase, class Ia	3	0.109131	0.191397	IARS, VARS2, VARS	2419	6	17763	3.67156	1	0.992735	97.8016
INTERPRO	IPR013155:Valyl/Leucyl/Isoleucyl-tRNA synthetase, class I, anticodon-binding	3	0.109131	0.191397	IARS, VARS2, VARS	2419	6	17763	3.67156	1	0.992735	97.8016
Annotation Cluster 104	Enrichment Score: 1.6197392572630591
Category	Term	Count	%	PValue	Genes	List Total	Pop Hits	Pop Total	Fold Enrichment	Bonferroni	Benjamini	FDR
SP_PIR_KEYWORDS	glutamine amidotransferase	6	0.218261	0.00208642	CTPS, GFPT2, ASNSD1, ASNS, GMPS, PFAS	2504	8	17854	5.34764	0.682297	0.0144096	3.00122
GOTERM_MF_FAT	GO:0016884~carbon-nitrogen ligase activity, with glutamine as amido-N-donor	6	0.218261	0.00396418	QRSL1, ASNSD1, ASNS, CAD, GMPS, PFAS	1845	9	13288	4.80145	0.992263	0.0661842	6.2345
GOTERM_BP_FAT	GO:0006541~glutamine metabolic process	8	0.291015	0.0123756	GLS2, CTPS, GFPT2, ASNSD1, ASNS, CAD, GMPS, PFAS	1937	19	13588	2.95367	1	0.20619	20.2438
UP_SEQ_FEATURE	active site:For GATase activity	5	0.181884	0.0129146	CTPS, GFPT2, ASNS, GMPS, PFAS	2449	7	16021	4.67275	1	0.781475	21.8308
INTERPRO	IPR017932:Glutamine amidotransferase, type II	4	0.145507	0.0203373	GFPT2, ASNSD1, ASNS, PPAT	2419	5	17763	5.87449	1	0.526116	30.8717
INTERPRO	IPR017926:Glutamine amidotransferase type 1	4	0.145507	0.0365896	CTPS, CAD, GMPS, PFAS	2419	6	17763	4.89541	1	0.696637	48.8192
UP_SEQ_FEATURE	domain:Glutamine amidotransferase type-2	3	0.109131	0.113159	GFPT2, ASNSD1, ASNS	2449	4	16021	4.90639	1	0.999489	89.7244
INTERPRO	IPR000991:Glutamine amidotransferase class-I, C-terminal	3	0.109131	0.139794	CTPS, CAD, GMPS	2419	5	17763	4.40587	1	0.977383	93.3185
UP_SEQ_FEATURE	domain:Glutamine amidotransferase type-1	3	0.109131	0.169947	CTPS, GMPS, PFAS	2449	5	16021	3.92511	1	0.999981	97.0674
Annotation Cluster 105	Enrichment Score: 1.608861303002114
Category	Term	Count	%	PValue	Genes	List Total	Pop Hits	Pop Total	Fold Enrichment	Bonferroni	Benjamini	FDR
INTERPRO	IPR004046:Glutathione S-transferase, C-terminal	13	0.472899	0.000143857	GSTA4, AIMP2, GSTT3, GSTM6, BC021614, VARS, GSTM2, GSTM3, EEF1E1, EEF1G, GSTO1, GSTP2, MARS	2419	28	17763	3.4093	0.345278	0.0135698	0.25818
KEGG_PATHWAY	mmu00480:Glutathione metabolism	17	0.618407	0.0011396	GSTA4, SRM, GGCT, ANPEP, GGT1, GSTM6, GCLM, GPX2, LAP3, GSTM2, GSR, GSTM3, RRM2, GPX4, GSTO1, GSTP2, SMS	789	52	5738	2.37755	0.182762	0.0105661	1.3908
INTERPRO	IPR010987:Glutathione S-transferase, C-terminal-like	12	0.436522	0.00131263	GSTM2, GSTM3, GSTA4, AIMP2, EEF1E1, EEF1G, GSTT3, VARS, BC021614, GSTM6, GSTP2, MARS	2419	30	17763	2.93725	0.979078	0.0789815	2.33258
INTERPRO	IPR017933:Glutathione S-transferase/chloride channel, C-terminal	12	0.436522	0.00409709	GSTM2, GSTM3, GSTA4, EEF1E1, EEF1G, GSTT3, GSTO1, VARS, BC021614, GSTM6, GSTP2, MARS	2419	34	17763	2.59169	0.999994	0.185237	7.11163
GOTERM_MF_FAT	GO:0016765~transferase activity, transferring alkyl or aryl (other than methyl) groups	16	0.58203	0.00452165	GSTA4, SRM, HMBS, GSTT3, GSTM6, BC021614, PDSS2, RABGGTB, GSTM2, GSTM3, AGPS, DHPS, GSTO1, GSTP2, SMS, TRIT1	1845	53	13288	2.17424	0.996101	0.0731718	7.08141
INTERPRO	IPR004045:Glutathione S-transferase, N-terminal	10	0.363769	0.00735599	GSTM2, GSTM3, GSTA4, EEF1G, GSTT3, GSTO1, VARS, BC021614, GSTM6, GSTP2	2419	27	17763	2.71967	1	0.277053	12.4244
UP_SEQ_FEATURE	domain:GST C-terminal	12	0.436522	0.00773381	GSTM2, GSTM3, EEF1B2, GSTA4, AIMP2, EEF1E1, EEF1G, GSTO1, VARS, GSTM6, GSTP2, MARS	2449	33	16021	2.37886	1	0.644609	13.6798
PIR_SUPERFAMILY	PIRSF000503:glutathione transferase	7	0.254638	0.0317471	GSTM2, GSTM3, GSTA4, GSTT3, BC021614, GSTM6, GSTP2	1082	19	8136	2.77031	1	0.999409	40.4836
GOTERM_MF_FAT	GO:0004364~glutathione transferase activity	8	0.291015	0.0589291	GSTM2, GSTM3, GSTA4, GSTT3, GSTO1, BC021614, GSTM6, GSTP2	1845	26	13288	2.21605	1	0.510723	62.6311
UP_SEQ_FEATURE	domain:GST N-terminal	7	0.254638	0.107008	GSTM2, GSTM3, GSTA4, EEF1G, GSTO1, GSTM6, GSTP2	2449	22	16021	2.0815	1	0.999349	88.2866
INTERPRO	IPR003081:Glutathione S-transferase, Mu class	3	0.109131	0.244894	GSTM2, GSTM3, GSTM6	2419	7	17763	3.14705	1	0.997912	99.3574
INTERPRO	IPR012335:Thioredoxin fold	18	0.654784	0.270803	GSTA4, PRDX4, PDIA6, PDIA4, TXNDC9, GSTT3, GSTM6, BC021614, PRDX1, GPX2, GSTM2, GSTM3, PDCL3, DNAJC16, GPX4, GSTO1, GSTP2, SCO1	2419	106	17763	1.24694	1	0.998814	99.6569
SP_PIR_KEYWORDS	dimer	3	0.109131	0.311712	GSTM2, GSTM3, GSTP2	2504	8	17854	2.67382	1	0.8036	99.5703
KEGG_PATHWAY	mmu00980:Metabolism of xenobiotics by cytochrome P450	8	0.291015	0.820438	GSTM2, GSTM3, GSTA4, CYP2S1, ADH5, GSTO1, GSTM6, GSTP2	789	66	5738	0.881515	1	0.981673	100
KEGG_PATHWAY	mmu00982:Drug metabolism	7	0.254638	0.956235	GSTM2, GSTM3, GSTA4, ADH5, GSTO1, GSTM6, GSTP2	789	75	5738	0.678766	1	0.996066	100
Annotation Cluster 106	Enrichment Score: 1.588998860921416
Category	Term	Count	%	PValue	Genes	List Total	Pop Hits	Pop Total	Fold Enrichment	Bonferroni	Benjamini	FDR
GOTERM_MF_FAT	GO:0031072~heat shock protein binding	19	0.69116	0.000754429	CDK1, FKBP4, NASP, DNAJC21, STUB1, DNAJC17, DNAJC16, DNAJC22, DNAJC11, DNAJC8, DNAJC7, DNAJA1, FAF1, DNAJC2, DNAJA4, DNAJB6, DNAJA3, DNAJC19, DNAJA2	1845	59	13288	2.31934	0.60298	0.0169613	1.21568
INTERPRO	IPR001305:Heat shock protein DnaJ, cysteine-rich region	4	0.145507	0.00905103	DNAJA1, DNAJA4, DNAJA3, DNAJA2	2419	4	17763	7.34312	1	0.314089	15.073
UP_SEQ_FEATURE	zinc finger region:CR-type	4	0.145507	0.0126233	DNAJA1, DNAJA4, DNAJA3, DNAJA2	2449	4	16021	6.54185	1	0.782049	21.3925
UP_SEQ_FEATURE	repeat:CXXCXGXG motif	4	0.145507	0.0126233	DNAJA1, DNAJA4, DNAJA3, DNAJA2	2449	4	16021	6.54185	1	0.782049	21.3925
SMART	SM00271:DnaJ	14	0.509276	0.0183879	DNAJC21, DNAJC17, DNAJC16, DNAJC22, DNAJC11, DNAJC8, DNAJA1, DNAJC7, DNAJC2, DNAJA4, DNAJA3, DNAJC19, DNAJB6, DNAJA2	1234	52	9131	1.99218	0.999211	0.248595	22.6959
INTERPRO	IPR015609:Molecular chaperone, heat shock protein, Hsp40, DnaJ	12	0.436522	0.0184384	DNAJC17, DNAJC16, DNAJC22, DNAJC11, DNAJC7, DNAJA1, DNAJC21, DNAJC2, DNAJA4, DNAJB6, DNAJA3, DNAJA2	2419	41	17763	2.1492	1	0.500195	28.4241
INTERPRO	IPR001623:Heat shock protein DnaJ, N-terminal	14	0.509276	0.0197098	DNAJC21, DNAJC17, DNAJC16, DNAJC22, DNAJC11, DNAJC8, DNAJA1, DNAJC7, DNAJC2, DNAJA4, DNAJA3, DNAJC19, DNAJB6, DNAJA2	2419	52	17763	1.97699	1	0.519326	30.0718
INTERPRO	IPR018253:Heat shock protein DnaJ, conserved site	13	0.472899	0.0208993	DNAJC21, DNAJC17, DNAJC16, DNAJC22, DNAJC11, DNAJC8, DNAJA1, DNAJC7, DNAJC2, DNAJA4, DNAJA3, DNAJC19, DNAJA2	2419	47	17763	2.03107	1	0.531532	31.5809
UP_SEQ_FEATURE	domain:J	13	0.472899	0.0399063	DNAJC17, DNAJC16, DNAJC22, DNAJC11, DNAJC8, DNAJA1, DNAJC7, DNAJC2, DNAJA4, DNAJA3, DNAJC19, DNAJB6, DNAJA2	2449	46	16021	1.84878	1	0.976642	53.774
INTERPRO	IPR002939:Chaperone DnaJ, C-terminal	4	0.145507	0.112479	DNAJA1, DNAJA4, DNAJA3, DNAJA2	2419	9	17763	3.26361	1	0.957775	88.2828
INTERPRO	IPR003095:Heat shock protein DnaJ	6	0.218261	0.220878	DNAJC17, DNAJC16, DNAJA1, DNAJA4, DNAJA3, DNAJA2	2419	24	17763	1.83578	1	0.996176	98.8721
UP_SEQ_FEATURE	lipid moiety-binding region:S-farnesyl cysteine	8	0.291015	0.567566	LMNB1, LMNB2, NAP1L1, DNAJA1, ERAS, DNAJA4, RHEBL1, DNAJA2	2449	46	16021	1.13771	1	1	100
Annotation Cluster 107	Enrichment Score: 1.5757658704694912
Category	Term	Count	%	PValue	Genes	List Total	Pop Hits	Pop Total	Fold Enrichment	Bonferroni	Benjamini	FDR
GOTERM_BP_FAT	GO:0046112~nucleobase biosynthetic process	7	0.254638	0.000473353	UMPS, DHODH, CAD, ADA, PPAT, GART, APRT	1937	9	13588	5.45609	0.784844	0.0131574	0.856321
GOTERM_BP_FAT	GO:0009112~nucleobase metabolic process	9	0.327392	0.00291748	MAPK1, UMPS, 1190003J15RIK, DHODH, CAD, ADA, PPAT, GART, APRT	1937	19	13588	3.32288	0.999924	0.0612509	5.16873
GOTERM_BP_FAT	GO:0009113~purine base biosynthetic process	4	0.145507	0.0230707	ADA, PPAT, GART, APRT	1937	5	13588	5.61198	1	0.334497	34.5556
GOTERM_BP_FAT	GO:0006144~purine base metabolic process	5	0.181884	0.059103	1190003J15RIK, ADA, PPAT, GART, APRT	1937	11	13588	3.18862	1	0.608168	66.9315
GOTERM_BP_FAT	GO:0046148~pigment biosynthetic process	6	0.218261	0.428514	HMBS, DDT, ADA, PPAT, GART, APRT	1937	30	13588	1.40299	1	0.994414	99.9961
GOTERM_BP_FAT	GO:0042440~pigment metabolic process	7	0.254638	0.435088	CYB5R4, HMBS, DDT, ADA, PPAT, GART, APRT	1937	37	13588	1.32716	1	0.994829	99.9969
Annotation Cluster 108	Enrichment Score: 1.554257340494649
Category	Term	Count	%	PValue	Genes	List Total	Pop Hits	Pop Total	Fold Enrichment	Bonferroni	Benjamini	FDR
GOTERM_CC_FAT	GO:0034708~methyltransferase complex	8	0.291015	0.0218706	SUZ12, DPY30, PAXIP1, RBBP5, ASH2L, WDR5, EZH2, EED	1611	23	12504	2.6997	0.999996	0.115286	27.6684
GOTERM_CC_FAT	GO:0035097~histone methyltransferase complex	8	0.291015	0.0218706	SUZ12, DPY30, PAXIP1, RBBP5, ASH2L, WDR5, EZH2, EED	1611	23	12504	2.6997	0.999996	0.115286	27.6684
GOTERM_CC_FAT	GO:0035098~ESC/E(Z) complex	3	0.109131	0.0454472	SUZ12, EZH2, EED	1611	3	12504	7.76164	1	0.212509	49.4041
Annotation Cluster 109	Enrichment Score: 1.5521480727002412
Category	Term	Count	%	PValue	Genes	List Total	Pop Hits	Pop Total	Fold Enrichment	Bonferroni	Benjamini	FDR
GOTERM_BP_FAT	GO:0007140~male meiosis	12	0.436522	1.19452e-05	RAD51C, REC8, TEX15, MAEL, MLH1, STAG3, MLH3, DMC1, FANCA, TRIP13, TEX11, SUV39H2	1937	19	13588	4.43051	0.0380209	0.000484415	0.0216953
GOTERM_BP_FAT	GO:0007131~reciprocal meiotic recombination	7	0.254638	0.000473353	RAD51C, STRA8, MLH1, DMC1, RAD51, TRIP13, TEX11	1937	9	13588	5.45609	0.784844	0.0131574	0.856321
GOTERM_BP_FAT	GO:0051324~prophase	8	0.291015	0.000918326	MAEL, SYCE2, FBXO5, MLH1, PIWIL2, SYCE1, DMC1, TRIP13	1937	13	13588	4.31691	0.949275	0.0235685	1.65498
GOTERM_BP_FAT	GO:0007128~meiotic prophase I	8	0.291015	0.000918326	MAEL, SYCE2, FBXO5, MLH1, PIWIL2, SYCE1, DMC1, TRIP13	1937	13	13588	4.31691	0.949275	0.0235685	1.65498
GOTERM_BP_FAT	GO:0048477~oogenesis	11	0.400146	0.0427248	REC8, STRA8, FBXO5, MLH1, PIWIL2, DAZL, DMC1, ERCC1, SOHLH2, TRIP13, YBX2	1937	39	13588	1.97858	1	0.507596	54.7572
GOTERM_BP_FAT	GO:0007141~male meiosis I	4	0.145507	0.125093	RAD51C, REC8, DMC1, TRIP13	1937	9	13588	3.11777	1	0.818646	91.1736
GOTERM_BP_FAT	GO:0001556~oocyte maturation	4	0.145507	0.160595	REC8, FBXO5, DMC1, TRIP13	1937	10	13588	2.80599	1	0.88088	95.8408
GOTERM_BP_FAT	GO:0007292~female gamete generation	12	0.436522	0.165664	REC8, STRA8, FBXO5, MLH1, PIWIL2, DAZL, DMC1, SIRT1, ERCC1, SOHLH2, TRIP13, YBX2	1937	56	13588	1.50321	1	0.88568	96.2742
GOTERM_BP_FAT	GO:0000239~pachytene	3	0.109131	0.205961	MLH1, DMC1, TRIP13	1937	6	13588	3.50749	1	0.926956	98.484
GOTERM_BP_FAT	GO:0048599~oocyte development	5	0.181884	0.215621	REC8, STRA8, FBXO5, DMC1, TRIP13	1937	17	13588	2.06323	1	0.934582	98.7862
GOTERM_BP_FAT	GO:0009994~oocyte differentiation	5	0.181884	0.248212	REC8, STRA8, FBXO5, DMC1, TRIP13	1937	18	13588	1.9486	1	0.953372	99.4385
GOTERM_BP_FAT	GO:0048469~cell maturation	8	0.291015	0.924255	CALCA, REC8, MAEA, FBXO5, DMC1, FZD5, TIMP1, TRIP13	1937	75	13588	0.748264	1	1	100
GOTERM_BP_FAT	GO:0021700~developmental maturation	10	0.363769	0.961024	CALCA, REC8, MAEA, FBXO5, RBPJ, DMC1, MREG, FZD5, TIMP1, TRIP13	1937	101	13588	0.694552	1	1	100
Annotation Cluster 110	Enrichment Score: 1.5320845013208042
Category	Term	Count	%	PValue	Genes	List Total	Pop Hits	Pop Total	Fold Enrichment	Bonferroni	Benjamini	FDR
INTERPRO	IPR013126:Heat shock protein 70	6	0.218261	0.0105374	HSPH1, HYOU1, HSPA14, HSPA4, HSPA8, HSPA9	2419	11	17763	4.00534	1	0.351537	17.3331
INTERPRO	IPR001023:Heat shock protein Hsp70	6	0.218261	0.0105374	HSPH1, HYOU1, HSPA14, HSPA4, HSPA8, HSPA9	2419	11	17763	4.00534	1	0.351537	17.3331
INTERPRO	IPR018181:Heat shock protein 70, conserved site	6	0.218261	0.0232309	HSPH1, HYOU1, HSPA14, HSPA4, HSPA8, HSPA9	2419	13	17763	3.38913	1	0.561236	34.4502
PIR_SUPERFAMILY	PIRSF002581:chaperone HSP70	3	0.109131	0.288487	HYOU1, HSPA8, HSPA9	1082	8	8136	2.81978	1	1	99.5808
Annotation Cluster 111	Enrichment Score: 1.5308427412888215
Category	Term	Count	%	PValue	Genes	List Total	Pop Hits	Pop Total	Fold Enrichment	Bonferroni	Benjamini	FDR
SMART	SM00358:DSRM	9	0.327392	0.00597627	ADAD2, TARBP2, DHX9, DGCR8, DICER1, SLC4A1AP, ILF3, DUS2L, MRPL44	1234	22	9131	3.02707	0.900517	0.10898	7.97798
INTERPRO	IPR001159:Double-stranded RNA binding	9	0.327392	0.00631129	ADAD2, TARBP2, DHX9, DGCR8, DICER1, SLC4A1AP, ILF3, DUS2L, MRPL44	2419	22	17763	3.004	1	0.25611	10.7534
INTERPRO	IPR014720:Double-stranded RNA-binding-like	8	0.291015	0.0131834	ADAD2, TARBP2, DHX9, DGCR8, MRPS5, ILF3, RPS2, DUS2L	2419	20	17763	2.93725	1	0.414451	21.2165
GOTERM_MF_FAT	GO:0003725~double-stranded RNA binding	11	0.400146	0.0143154	ADAD2, TARBP2, DHX9, DGCR8, ILF2, DICER1, PRKRIP1, SLC4A1AP, ILF3, DUS2L, MRPL44	1845	34	13288	2.33011	1	0.18553	20.8384
UP_SEQ_FEATURE	domain:DRBM	5	0.181884	0.0360428	ADAD2, DICER1, DHX30, DUS2L, MRPL44	2449	9	16021	3.63436	1	0.968341	50.1191
UP_SEQ_FEATURE	domain:DRBM 1	4	0.145507	0.273812	TARBP2, DHX9, DGCR8, ILF3	2449	12	16021	2.18062	1	1	99.7671
UP_SEQ_FEATURE	domain:DRBM 2	4	0.145507	0.273812	TARBP2, DHX9, DGCR8, ILF3	2449	12	16021	2.18062	1	1	99.7671
Annotation Cluster 112	Enrichment Score: 1.5194324330612607
Category	Term	Count	%	PValue	Genes	List Total	Pop Hits	Pop Total	Fold Enrichment	Bonferroni	Benjamini	FDR
SMART	SM00386:HAT	6	0.218261	0.00350034	PDCD11, CRNKL1, UTP6, SART3, XAB2, PRPF6	1234	9	9131	4.93301	0.740758	0.0763402	4.74727
INTERPRO	IPR003107:RNA-processing protein, HAT helix	6	0.218261	0.00363889	PDCD11, CRNKL1, UTP6, SART3, XAB2, PRPF6	2419	9	17763	4.89541	0.999978	0.174405	6.34069
UP_SEQ_FEATURE	repeat:HAT 2	6	0.218261	0.0106652	PDCD11, CRNKL1, UTP6, TTC27, XAB2, PRPF6	2449	10	16021	3.92511	1	0.73256	18.3856
UP_SEQ_FEATURE	repeat:HAT 3	6	0.218261	0.0106652	PDCD11, CRNKL1, UTP6, TTC27, XAB2, PRPF6	2449	10	16021	3.92511	1	0.73256	18.3856
UP_SEQ_FEATURE	repeat:HAT 1	6	0.218261	0.0106652	PDCD11, CRNKL1, UTP6, TTC27, XAB2, PRPF6	2449	10	16021	3.92511	1	0.73256	18.3856
UP_SEQ_FEATURE	repeat:HAT 4	5	0.181884	0.0227322	PDCD11, CRNKL1, UTP6, XAB2, PRPF6	2449	8	16021	4.08866	1	0.904336	35.3182
UP_SEQ_FEATURE	repeat:HAT 5	4	0.145507	0.109907	CRNKL1, UTP6, XAB2, PRPF6	2449	8	16021	3.27093	1	0.999417	88.9865
UP_SEQ_FEATURE	repeat:HAT 8	3	0.109131	0.113159	CRNKL1, XAB2, PRPF6	2449	4	16021	4.90639	1	0.999489	89.7244
UP_SEQ_FEATURE	repeat:HAT 9	3	0.109131	0.113159	CRNKL1, XAB2, PRPF6	2449	4	16021	4.90639	1	0.999489	89.7244
UP_SEQ_FEATURE	repeat:HAT 7	3	0.109131	0.169947	CRNKL1, XAB2, PRPF6	2449	5	16021	3.92511	1	0.999981	97.0674
UP_SEQ_FEATURE	repeat:HAT 6	3	0.109131	0.230092	CRNKL1, XAB2, PRPF6	2449	6	16021	3.27093	1	0.999998	99.2948
Annotation Cluster 113	Enrichment Score: 1.5124434862289975
Category	Term	Count	%	PValue	Genes	List Total	Pop Hits	Pop Total	Fold Enrichment	Bonferroni	Benjamini	FDR
INTERPRO	IPR004365:Nucleic acid binding, OB-fold, tRNA/helicase-type	7	0.254638	0.000811777	RPA1, RPA2, DARS, NARS, OBFC1, DARS2, KARS	2419	10	17763	5.14018	0.908447	0.0566455	1.44867
INTERPRO	IPR018150:Aminoacyl-tRNA synthetase, class II (D, K and N)-like	4	0.145507	0.0203373	DARS, NARS, DARS2, KARS	2419	5	17763	5.87449	1	0.526116	30.8717
INTERPRO	IPR004364:Aminoacyl-tRNA synthetase, class II (D, K and N)	4	0.145507	0.0203373	DARS, NARS, DARS2, KARS	2419	5	17763	5.87449	1	0.526116	30.8717
PIR_SUPERFAMILY	PIRSF001525:lysine-tRNA ligase	3	0.109131	0.0880469	DARS, NARS, KARS	1082	4	8136	5.63956	1	0.999998	77.2922
INTERPRO	IPR002312:Aspartyl-tRNA synthetase, class IIb	3	0.109131	0.0920115	DARS, NARS, DARS2	2419	4	17763	5.50734	1	0.928005	82.3499
GOTERM_MF_FAT	GO:0004815~aspartate-tRNA ligase activity	3	0.109131	0.0952518	DARS, NARS, DARS2	1845	4	13288	5.40163	1	0.671699	80.2546
GOTERM_BP_FAT	GO:0006422~aspartyl-tRNA aminoacylation	3	0.109131	0.0998721	DARS, NARS, DARS2	1937	4	13588	5.26123	1	0.758923	85.2097
Annotation Cluster 114	Enrichment Score: 1.5042325725823489
Category	Term	Count	%	PValue	Genes	List Total	Pop Hits	Pop Total	Fold Enrichment	Bonferroni	Benjamini	FDR
INTERPRO	IPR012947:Threonyl/alanyl tRNA synthetase, SAD	5	0.181884	0.00408499	TARS, TARS2, AARS, AARSD1, AARS2	2419	6	17763	6.11926	0.999994	0.187609	7.09133
INTERPRO	IPR018165:Alanyl-tRNA synthetase, class IIc, conserved region	3	0.109131	0.0505313	AARS, AARSD1, AARS2	2419	3	17763	7.34312	1	0.796105	60.6131
INTERPRO	IPR018164:Alanyl-tRNA synthetase, class IIc, N-terminal	3	0.109131	0.0505313	AARS, AARSD1, AARS2	2419	3	17763	7.34312	1	0.796105	60.6131
GOTERM_MF_FAT	GO:0004813~alanine-tRNA ligase activity	3	0.109131	0.0524085	AARS, AARSD1, AARS2	1845	3	13288	7.20217	1	0.475852	58.2064
GOTERM_BP_FAT	GO:0006419~alanyl-tRNA aminoacylation	3	0.109131	0.0550965	AARS, AARSD1, AARS2	1937	3	13588	7.01497	1	0.58344	64.2781
Annotation Cluster 115	Enrichment Score: 1.495604179914263
Category	Term	Count	%	PValue	Genes	List Total	Pop Hits	Pop Total	Fold Enrichment	Bonferroni	Benjamini	FDR
BIOCARTA	m_fbw7Pathway:Cyclin E Destruction Pathway	6	0.218261	0.00606049	E2F1, CCNE1, CDC34, CUL1, CDK2, TFDP1	181	9	1171	4.31308	0.654863	0.162473	7.18155
BIOCARTA	m_skp2e2fPathway:E2F1 Destruction Pathway	6	0.218261	0.0106266	E2F1, CCNE1, CDC34, CUL1, CDK2, TFDP1	181	10	1171	3.88177	0.845816	0.208401	12.276
BIOCARTA	m_cellcyclePathway:Cyclins and Cell Cycle Regulation	9	0.327392	0.0164981	E2F1, CDK1, CCNE1, CCND3, CCNH, CDK7, CDC25A, CDK2, TFDP1	181	23	1171	2.53159	0.945593	0.276369	18.4494
BIOCARTA	m_p27Pathway:Regulation of p27 Phosphorylation during Cell Cycle Progression	6	0.218261	0.0257138	E2F1, CCNE1, CKS1B, CUL1, CDK2, TFDP1	181	12	1171	3.23481	0.989525	0.339286	27.3388
BIOCARTA	m_g1Pathway:Cell Cycle: G1/S Check Point	8	0.291015	0.0752427	E2F1, TRP53, CDK1, CCNE1, DHFR, CDC25A, CDK2, TFDP1	181	25	1171	2.07028	0.999999	0.513483	61.672
BIOCARTA	m_RacCycDPathway:Influence of Ras and Rho proteins on G1 to S Transition	5	0.181884	0.5169	E2F1, CCNE1, MAPK1, CDK2, TFDP1	181	24	1171	1.34784	1	0.98129	99.9866
Annotation Cluster 116	Enrichment Score: 1.4936441613341698
Category	Term	Count	%	PValue	Genes	List Total	Pop Hits	Pop Total	Fold Enrichment	Bonferroni	Benjamini	FDR
GOTERM_BP_FAT	GO:0000002~mitochondrial genome maintenance	6	0.218261	0.00788269	PEO1, DNA2, MRPL15, RNASEH1, MRPL39, DNAJA3	1937	10	13588	4.20898	1	0.145766	13.3895
GOTERM_BP_FAT	GO:0032042~mitochondrial DNA metabolic process	4	0.145507	0.0647436	PEO1, DNA2, RNASEH1, DNAJA3	1937	7	13588	4.00856	1	0.637585	70.353
GOTERM_BP_FAT	GO:0006264~mitochondrial DNA replication	4	0.145507	0.0647436	PEO1, DNA2, RNASEH1, DNAJA3	1937	7	13588	4.00856	1	0.637585	70.353
Annotation Cluster 117	Enrichment Score: 1.4853251038988633
Category	Term	Count	%	PValue	Genes	List Total	Pop Hits	Pop Total	Fold Enrichment	Bonferroni	Benjamini	FDR
SMART	SM00343:ZnF_C2HC	13	0.472899	0.0230009	ZCCHC4, RECQL4, ZCCHC3, ZCCHC10, CNBP, SF1, LIN28A, LIN28B, ARIH2, PEG10, DDX41, XRN2, ZCCHC8	1234	48	9131	2.00403	0.999871	0.265763	27.5852
INTERPRO	IPR001878:Zinc finger, CCHC-type	13	0.472899	0.0245164	ZCCHC4, RECQL4, ZCCHC3, ZCCHC10, CNBP, SF1, LIN28A, LIN28B, ARIH2, PEG10, DDX41, XRN2, ZCCHC8	2419	48	17763	1.98876	1	0.572465	35.9832
UP_SEQ_FEATURE	zinc finger region:CCHC-type	8	0.291015	0.0620617	RECQL4, ZCCHC4, PEG10, ZCCHC10, SF1, DDX41, XRN2, ZCCHC8	2449	24	16021	2.18062	1	0.994039	70.299
Annotation Cluster 118	Enrichment Score: 1.4831040296673286
Category	Term	Count	%	PValue	Genes	List Total	Pop Hits	Pop Total	Fold Enrichment	Bonferroni	Benjamini	FDR
UP_SEQ_FEATURE	zinc finger region:RING-type	39	1.4187	0.0155839	MKRN1, RNF17, PML, ANAPC11, TRIM71, TRAIP, TRIML1, MKRN2, FANCL, PCGF5, RNF126, RNF123, PCGF6, TRIM6, TRIM45, RNF10, RNF34, TRIM28, TRIM27, RING1, TRIM24, UBOX5, TRIM63, HLTF, BRCA1, PCGF1, RNF8, MNAT1, CBLC, UHRF1, TRIM54, TRIM59, RNF4, SIAH1B, RNF2, MDM2, SIAH2, AMFR, BARD1	2449	176	16021	1.44962	1	0.826608	25.7403
INTERPRO	IPR017907:Zinc finger, RING-type, conserved site	48	1.74609	0.0167314	MKRN1, RNF17, SYVN1, PML, TRIM71, TRAIP, TRIML1, MKRN2, FANCL, PCGF5, RNF126, RNF123, ARIH2, PCGF6, TRIM6, CUL9, TRIM45, RNF113A1, RNF10, RNF34, RNF31, NFX1, PHRF1, TRIM28, TRIM27, RING1, VPS41, TRIM24, UBOX5, TRIM63, HLTF, BRCA1, PCGF1, RNF8, MNAT1, CBLC, RNF44, UHRF1, RFWD3, TRIM54, TRIM59, RNF4, SIAH1B, RNF2, MDM2, SIAH2, AMFR, BARD1	2419	254	17763	1.38768	1	0.471042	26.1541
SMART	SM00184:RING	51	1.85522	0.0310063	MKRN1, MKRN2, FANCL, PCGF5, PCGF6, CUL9, TRIM6, TRIM45, RNF34, NFX1, PHRF1, RING1, VPS41, HLTF, PCGF1, UHRF1, RFWD3, SIAH1B, DEF8, MDM2, SIAH2, AMFR, RNF17, SYVN1, PML, ANAPC11, TRIM71, TRAIP, TRIML1, RNF126, ARIH2, RNF123, RNF113A1, RNF10, CHD4, TRIM28, TRIM27, UBOX5, TRIM24, TRIM63, BRCA1, RNF8, CBLC, MNAT1, RNF44, TRIM54, RNF4, TRIM59, RNF2, AIRE, BARD1	1234	286	9131	1.31949	0.999995	0.31542	35.3951
INTERPRO	IPR001841:Zinc finger, RING-type	51	1.85522	0.0363432	MKRN1, MKRN2, FANCL, PCGF5, PCGF6, CUL9, TRIM6, TRIM45, RNF34, NFX1, PHRF1, RING1, VPS41, HLTF, PCGF1, UHRF1, RFWD3, SIAH1B, DEF8, MDM2, SIAH2, AMFR, RNF17, SYVN1, PML, ANAPC11, TRIM71, TRAIP, TRIML1, RNF126, ARIH2, RNF123, RNF113A1, RNF10, CHD4, TRIM28, TRIM27, UBOX5, TRIM24, TRIM63, BRCA1, RNF8, CBLC, MNAT1, RNF44, TRIM54, RNF4, TRIM59, RNF2, AIRE, BARD1	2419	286	17763	1.30944	1	0.702091	48.5835
INTERPRO	IPR018957:Zinc finger, C3HC4 RING-type	37	1.34594	0.130737	MKRN1, SYVN1, PML, TRIM71, TRAIP, TRIML1, MKRN2, PCGF5, RNF126, RNF123, TRIM6, PCGF6, TRIM45, RNF113A1, RNF10, NFX1, PHRF1, TRIM28, TRIM27, RING1, TRIM24, UBOX5, TRIM63, HLTF, PCGF1, BRCA1, RNF8, MNAT1, CBLC, RNF44, UHRF1, TRIM54, RFWD3, TRIM59, RNF4, RNF2, AMFR	2419	219	17763	1.24062	1	0.972313	91.9349
Annotation Cluster 119	Enrichment Score: 1.4754832782913443
Category	Term	Count	%	PValue	Genes	List Total	Pop Hits	Pop Total	Fold Enrichment	Bonferroni	Benjamini	FDR
INTERPRO	IPR002885:Pentatricopeptide repeat	5	0.181884	0.0151902	MRPS27, POLRMT, PTCD3, PTCD2, LRPPRC	2419	8	17763	4.58945	1	0.447297	24.0463
UP_SEQ_FEATURE	repeat:PPR 1	4	0.145507	0.0496585	MRPS27, POLRMT, PTCD3, LRPPRC	2449	6	16021	4.36124	1	0.989161	61.9044
UP_SEQ_FEATURE	repeat:PPR 2	4	0.145507	0.0496585	MRPS27, POLRMT, PTCD3, LRPPRC	2449	6	16021	4.36124	1	0.989161	61.9044
Annotation Cluster 120	Enrichment Score: 1.452657404778717
Category	Term	Count	%	PValue	Genes	List Total	Pop Hits	Pop Total	Fold Enrichment	Bonferroni	Benjamini	FDR
SMART	SM00513:SAP	8	0.291015	0.0217429	SARNP, PIAS4, XRCC6, PIAS2, ACIN1, HNRNPU, DPPA2, SF3B2	1234	22	9131	2.69073	0.999789	0.260857	26.2811
INTERPRO	IPR003034:DNA-binding SAP	8	0.291015	0.0227201	SARNP, PIAS4, XRCC6, PIAS2, ACIN1, HNRNPU, DPPA2, SF3B2	2419	22	17763	2.67022	1	0.557438	33.8315
UP_SEQ_FEATURE	domain:SAP	7	0.254638	0.0887767	SARNP, PIAS4, XRCC6, PIAS2, ACIN1, HNRNPU, DPPA2	2449	21	16021	2.18062	1	0.99844	82.8213
Annotation Cluster 121	Enrichment Score: 1.4025042628685767
Category	Term	Count	%	PValue	Genes	List Total	Pop Hits	Pop Total	Fold Enrichment	Bonferroni	Benjamini	FDR
INTERPRO	IPR007197:Radical SAM	5	0.181884	0.0151902	ELP3, TYW1, LIAS, CDKAL1, CDK5RAP1	2419	8	17763	4.58945	1	0.447297	24.0463
UP_SEQ_FEATURE	metal ion-binding site:Iron-sulfur (4Fe-4S-S-AdoMet)	4	0.145507	0.0496585	ELP3, TYW1, CDKAL1, CDK5RAP1	2449	6	16021	4.36124	1	0.989161	61.9044
SMART	SM00729:Elp3	4	0.145507	0.0564428	ELP3, LIAS, CDKAL1, CDK5RAP1	1234	7	9131	4.22829	1	0.472223	55.3292
INTERPRO	IPR006638:Elongator protein 3/MiaB/NifB	4	0.145507	0.0576525	ELP3, LIAS, CDKAL1, CDK5RAP1	2419	7	17763	4.19607	1	0.828957	65.5967
Annotation Cluster 122	Enrichment Score: 1.3901293878899168
Category	Term	Count	%	PValue	Genes	List Total	Pop Hits	Pop Total	Fold Enrichment	Bonferroni	Benjamini	FDR
GOTERM_CC_FAT	GO:0030684~preribosome	7	0.254638	0.00345377	TBL3, WDR36, RRP1B, WDR3, WDR12, BOP1, PES1	1611	13	12504	4.17934	0.858401	0.0244401	4.94147
GOTERM_CC_FAT	GO:0070545~PeBoW complex	3	0.109131	0.0454472	WDR12, BOP1, PES1	1611	3	12504	7.76164	1	0.212509	49.4041
GOTERM_BP_FAT	GO:0000470~maturation of LSU-rRNA	3	0.109131	0.0550965	WDR12, BOP1, PES1	1937	3	13588	7.01497	1	0.58344	64.2781
GOTERM_BP_FAT	GO:0000466~maturation of 5.8S rRNA from tricistronic rRNA transcript (SSU-rRNA, 5.8S rRNA, LSU-rRNA)	3	0.109131	0.0550965	WDR12, BOP1, PES1	1937	3	13588	7.01497	1	0.58344	64.2781
GOTERM_BP_FAT	GO:0000463~maturation of LSU-rRNA from tricistronic rRNA transcript (SSU-rRNA, 5.8S rRNA, LSU-rRNA)	3	0.109131	0.0550965	WDR12, BOP1, PES1	1937	3	13588	7.01497	1	0.58344	64.2781
GOTERM_BP_FAT	GO:0000460~maturation of 5.8S rRNA	3	0.109131	0.0550965	WDR12, BOP1, PES1	1937	3	13588	7.01497	1	0.58344	64.2781
UP_SEQ_FEATURE	region of interest:Sufficient for nucleolar localization	3	0.109131	0.0628912	WDR12, BOP1, PES1	2449	3	16021	6.54185	1	0.993952	70.7928
GOTERM_CC_FAT	GO:0030686~90S preribosome	3	0.109131	0.0831914	WDR12, BOP1, PES1	1611	4	12504	5.82123	1	0.34736	71.98
Annotation Cluster 123	Enrichment Score: 1.3761629734256509
Category	Term	Count	%	PValue	Genes	List Total	Pop Hits	Pop Total	Fold Enrichment	Bonferroni	Benjamini	FDR
GOTERM_BP_FAT	GO:0034623~cellular macromolecular complex disassembly	8	0.291015	0.0220983	GFM2, MTERF, MTRF1, TTF1, ETF1, MTIF3, XRN2, TTF2	1937	21	13588	2.67237	1	0.324271	33.3622
GOTERM_BP_FAT	GO:0032984~macromolecular complex disassembly	8	0.291015	0.0220983	GFM2, MTERF, MTRF1, TTF1, ETF1, MTIF3, XRN2, TTF2	1937	21	13588	2.67237	1	0.324271	33.3622
SP_PIR_KEYWORDS	transcription termination	4	0.145507	0.0395707	MTERF, TTF1, XRN2, TTF2	2504	6	17854	4.75346	1	0.206176	44.5148
GOTERM_BP_FAT	GO:0006353~transcription termination	4	0.145507	0.0412961	MTERF, TTF1, XRN2, TTF2	1937	6	13588	4.67665	1	0.49901	53.5149
GOTERM_BP_FAT	GO:0022411~cellular component disassembly	11	0.400146	0.0427248	GFM2, MTERF, MTRF1, BAX, ENDOG, TTF1, APAF1, ETF1, MTIF3, XRN2, TTF2	1937	39	13588	1.97858	1	0.507596	54.7572
GOTERM_BP_FAT	GO:0043241~protein complex disassembly	6	0.218261	0.0826206	MTERF, MTRF1, TTF1, ETF1, XRN2, TTF2	1937	17	13588	2.47587	1	0.702215	79.1198
GOTERM_BP_FAT	GO:0043624~cellular protein complex disassembly	6	0.218261	0.0826206	MTERF, MTRF1, TTF1, ETF1, XRN2, TTF2	1937	17	13588	2.47587	1	0.702215	79.1198
Annotation Cluster 124	Enrichment Score: 1.3728810345377263
Category	Term	Count	%	PValue	Genes	List Total	Pop Hits	Pop Total	Fold Enrichment	Bonferroni	Benjamini	FDR
GOTERM_MF_FAT	GO:0031625~ubiquitin protein ligase binding	7	0.254638	0.00784073	CUL2, CUL7, UBE2K, CUL9, AURKA, CUL4B, CUL1	1845	14	13288	3.60108	0.999935	0.114817	11.977
GOTERM_CC_FAT	GO:0031461~cullin-RING ubiquitin ligase complex	7	0.254638	0.0211853	CUL2, CUL7, CUL9, FBXO15, CUL4B, SKP1A, CUL1	1611	18	12504	3.01842	0.999994	0.113951	26.9226
SMART	SM00182:CULLIN	5	0.181884	0.0237394	CUL2, CUL7, CUL9, CUL4B, CUL1	1234	9	9131	4.11084	0.999904	0.265327	28.3408
INTERPRO	IPR016158:Cullin homology	5	0.181884	0.0244312	CUL2, CUL7, CUL9, CUL4B, CUL1	2419	9	17763	4.07951	1	0.575435	35.8826
INTERPRO	IPR016157:Cullin, conserved site	5	0.181884	0.0244312	CUL2, CUL7, CUL9, CUL4B, CUL1	2419	9	17763	4.07951	1	0.575435	35.8826
INTERPRO	IPR001373:Cullin, N-terminal	5	0.181884	0.036408	CUL2, CUL7, CUL9, CUL4B, CUL1	2419	10	17763	3.67156	1	0.698756	48.6456
INTERPRO	IPR001373:Cullin, N-terminal region	5	0.181884	0.036408	CUL2, CUL7, CUL9, CUL4B, CUL1	2419	10	17763	3.67156	1	0.698756	48.6456
UP_SEQ_FEATURE	cross-link:Glycyl lysine isopeptide (Lys-Gly) (interchain with G-Cter in NEDD8)	3	0.109131	0.169947	CUL2, CUL7, CUL1	2449	5	16021	3.92511	1	0.999981	97.0674
PIR_SUPERFAMILY	PIRSF017874:cullin	3	0.109131	0.183991	CUL2, CUL4B, CUL1	1082	6	8136	3.7597	1	1	96.2011
INTERPRO	IPR019559:Cullin protein, neddylation domain	3	0.109131	0.191397	CUL2, CUL4B, CUL1	2419	6	17763	3.67156	1	0.992735	97.8016
Annotation Cluster 125	Enrichment Score: 1.3707434013162507
Category	Term	Count	%	PValue	Genes	List Total	Pop Hits	Pop Total	Fold Enrichment	Bonferroni	Benjamini	FDR
GOTERM_MF_FAT	GO:0032549~ribonucleoside binding	4	0.145507	0.00956523	POLR3A, POLR1B, POLR3B, POLR2B	1845	4	13288	7.20217	0.999992	0.13365	14.424
PIR_SUPERFAMILY	PIRSF000765:DNA-directed RNA polymerase 132K polypeptide	3	0.109131	0.048238	POLR1B, POLR3B, POLR2B	1082	3	8136	7.51941	1	0.999925	54.852
INTERPRO	IPR007121:RNA polymerase, beta subunit, conserved site	3	0.109131	0.0505313	POLR1B, POLR3B, POLR2B	2419	3	17763	7.34312	1	0.796105	60.6131
INTERPRO	IPR007120:DNA-directed RNA polymerase, subunit 2, domain 6	3	0.109131	0.0505313	POLR1B, POLR3B, POLR2B	2419	3	17763	7.34312	1	0.796105	60.6131
INTERPRO	IPR007644:RNA polymerase, beta subunit, protrusion	3	0.109131	0.0505313	POLR1B, POLR3B, POLR2B	2419	3	17763	7.34312	1	0.796105	60.6131
INTERPRO	IPR015712:DNA-directed RNA polymerase, subunit 2	3	0.109131	0.0505313	POLR1B, POLR3B, POLR2B	2419	3	17763	7.34312	1	0.796105	60.6131
INTERPRO	IPR007645:RNA polymerase Rpb2, domain 3	3	0.109131	0.0505313	POLR1B, POLR3B, POLR2B	2419	3	17763	7.34312	1	0.796105	60.6131
INTERPRO	IPR007647:RNA polymerase Rpb2, domain 5	3	0.109131	0.0505313	POLR1B, POLR3B, POLR2B	2419	3	17763	7.34312	1	0.796105	60.6131
INTERPRO	IPR007641:RNA polymerase Rpb2, domain 7	3	0.109131	0.0505313	POLR1B, POLR3B, POLR2B	2419	3	17763	7.34312	1	0.796105	60.6131
INTERPRO	IPR007642:RNA polymerase Rpb2, domain 2	3	0.109131	0.0505313	POLR1B, POLR3B, POLR2B	2419	3	17763	7.34312	1	0.796105	60.6131
Annotation Cluster 126	Enrichment Score: 1.3487109389754623
Category	Term	Count	%	PValue	Genes	List Total	Pop Hits	Pop Total	Fold Enrichment	Bonferroni	Benjamini	FDR
KEGG_PATHWAY	mmu03450:Non-homologous end-joining	8	0.291015	0.000724139	XRCC5, POLL, MRE11A, XRCC6, LIG4, NHEJ1, RAD50, FEN1	789	13	5738	4.47538	0.120339	0.00709797	0.885828
GOTERM_BP_FAT	GO:0006303~double-strand break repair via nonhomologous end joining	5	0.181884	0.01782	XRCC5, XRCC6, MLH1, LIG4, NHEJ1	1937	8	13588	4.38436	1	0.275563	27.863
GOTERM_BP_FAT	GO:0000726~non-recombinational repair	5	0.181884	0.01782	XRCC5, XRCC6, MLH1, LIG4, NHEJ1	1937	8	13588	4.38436	1	0.275563	27.863
GOTERM_BP_FAT	GO:0050769~positive regulation of neurogenesis	5	0.181884	0.854995	PRPF19, XRCC5, XRCC6, BEX1, LIG4	1937	41	13588	0.855484	1	0.999995	100
GOTERM_BP_FAT	GO:0010720~positive regulation of cell development	5	0.181884	0.918008	PRPF19, XRCC5, XRCC6, BEX1, LIG4	1937	47	13588	0.746274	1	0.999999	100
Annotation Cluster 127	Enrichment Score: 1.3482784903255498
Category	Term	Count	%	PValue	Genes	List Total	Pop Hits	Pop Total	Fold Enrichment	Bonferroni	Benjamini	FDR
GOTERM_MF_FAT	GO:0042054~histone methyltransferase activity	12	0.436522	0.00474788	SUZ12, SUV420H2, PRMT1, PRMT7, PRMT5, EZH2, SETMAR, EED, SMYD3, SETD8, CARM1, SUV39H2	1845	34	13288	2.54194	0.997048	0.0757008	7.42303
GOTERM_MF_FAT	GO:0016273~arginine N-methyltransferase activity	4	0.145507	0.0385048	PRMT1, PRMT7, PRMT5, CARM1	1845	6	13288	4.80145	1	0.387631	47.0785
GOTERM_MF_FAT	GO:0016274~protein-arginine N-methyltransferase activity	4	0.145507	0.0385048	PRMT1, PRMT7, PRMT5, CARM1	1845	6	13288	4.80145	1	0.387631	47.0785
GOTERM_MF_FAT	GO:0008469~histone-arginine N-methyltransferase activity	4	0.145507	0.0385048	PRMT1, PRMT7, PRMT5, CARM1	1845	6	13288	4.80145	1	0.387631	47.0785
GOTERM_BP_FAT	GO:0018216~peptidyl-arginine methylation	3	0.109131	0.151073	PRMT1, PRMT7, PRMT5	1937	5	13588	4.20898	1	0.866433	94.8951
GOTERM_BP_FAT	GO:0018195~peptidyl-arginine modification	4	0.145507	0.198654	PRMT1, PRMT7, PRMT5, PADI3	1937	11	13588	2.5509	1	0.921085	98.2095
Annotation Cluster 128	Enrichment Score: 1.3422343491754836
Category	Term	Count	%	PValue	Genes	List Total	Pop Hits	Pop Total	Fold Enrichment	Bonferroni	Benjamini	FDR
SMART	SM00727:STI1	6	0.218261	0.00350034	ST13, RAD23B, RAD23A, UBQLN4, STIP1, UBAC1	1234	9	9131	4.93301	0.740758	0.0763402	4.74727
INTERPRO	IPR006636:Heat shock chaperonin-binding	6	0.218261	0.00363889	ST13, RAD23B, RAD23A, UBQLN4, STIP1, UBAC1	2419	9	17763	4.89541	0.999978	0.174405	6.34069
INTERPRO	IPR000449:Ubiquitin-associated/translation elongation factor EF1B, N-terminal	11	0.400146	0.0274053	UBXN1, RAD23B, NACA, NUB1, UBE2K, RAD23A, TSFM, UBQLN4, UBAP2L, UBAC1, UBAP2	2419	38	17763	2.12564	1	0.609495	39.3056
UP_SEQ_FEATURE	domain:UBA 1	4	0.145507	0.0496585	RAD23B, NUB1, RAD23A, UBAC1	2449	6	16021	4.36124	1	0.989161	61.9044
UP_SEQ_FEATURE	domain:UBA 2	4	0.145507	0.0496585	RAD23B, NUB1, RAD23A, UBAC1	2449	6	16021	4.36124	1	0.989161	61.9044
UP_SEQ_FEATURE	domain:STI1	3	0.109131	0.0628912	ST13, RAD23B, UBAC1	2449	3	16021	6.54185	1	0.993952	70.7928
SMART	SM00165:UBA	10	0.363769	0.144966	UBXN1, RAD23B, NUB1, UBE2K, RAD23A, UBQLN4, UBAP2L, UBAC1, UBAP2, RNF31	1234	45	9131	1.64434	1	0.722769	88.6086
INTERPRO	IPR015940:Ubiquitin-associated/translation elongation factor EF1B, N-terminal, eukaryote	10	0.363769	0.150469	UBXN1, RAD23B, NUB1, UBE2K, RAD23A, UBQLN4, UBAP2L, UBAC1, UBAP2, RNF31	2419	45	17763	1.6318	1	0.980456	94.6614
UP_SEQ_FEATURE	domain:UBA	7	0.254638	0.704186	UBXN1, NACA, UBE2K, UBQLN4, UBAP2L, UBAP2, RNF31	2449	45	16021	1.01762	1	1	100
Annotation Cluster 129	Enrichment Score: 1.3256786687031987
Category	Term	Count	%	PValue	Genes	List Total	Pop Hits	Pop Total	Fold Enrichment	Bonferroni	Benjamini	FDR
GOTERM_BP_FAT	GO:0002566~somatic diversification of immune receptors via somatic mutation	7	0.254638	0.000473353	EXO1, MSH6, MSH3, MSH2, UNG, MLH1, PMS2	1937	9	13588	5.45609	0.784844	0.0131574	0.856321
GOTERM_BP_FAT	GO:0016446~somatic hypermutation of immunoglobulin genes	7	0.254638	0.000473353	EXO1, MSH6, MSH3, MSH2, UNG, MLH1, PMS2	1937	9	13588	5.45609	0.784844	0.0131574	0.856321
GOTERM_BP_FAT	GO:0006298~mismatch repair	8	0.291015	0.000483206	EXO1, MSH6, MSH3, MSH2, MLH1, PMS2, MLH3, PMS1	1937	12	13588	4.67665	0.791618	0.0133155	0.874072
GOTERM_MF_FAT	GO:0030983~mismatched DNA binding	7	0.254638	0.00174935	MSH6, MSH3, MSH2, MLH1, PMS2, MLH3, PMS1	1845	11	13288	4.5832	0.882706	0.0339751	2.79768
GOTERM_BP_FAT	GO:0016447~somatic recombination of immunoglobulin gene segments	9	0.327392	0.00192761	EXO1, MSH6, MSH3, MSH2, UNG, MLH1, PMS2, LIG4, ERCC1	1937	18	13588	3.50749	0.998091	0.0434338	3.44402
GOTERM_BP_FAT	GO:0016444~somatic cell DNA recombination	10	0.363769	0.00204027	EXO1, MSH6, MSH3, MSH2, UNG, XRCC6, MLH1, PMS2, LIG4, ERCC1	1937	22	13588	3.18862	0.998676	0.0449808	3.64179
GOTERM_BP_FAT	GO:0002562~somatic diversification of immune receptors via germline recombination within a single locus	10	0.363769	0.00204027	EXO1, MSH6, MSH3, MSH2, UNG, XRCC6, MLH1, PMS2, LIG4, ERCC1	1937	22	13588	3.18862	0.998676	0.0449808	3.64179
GOTERM_BP_FAT	GO:0002200~somatic diversification of immune receptors	10	0.363769	0.00410694	EXO1, MSH6, MSH3, MSH2, UNG, XRCC6, MLH1, PMS2, LIG4, ERCC1	1937	24	13588	2.9229	0.999998	0.0830638	7.20271
GOTERM_BP_FAT	GO:0016445~somatic diversification of immunoglobulins	9	0.327392	0.00426207	EXO1, MSH6, MSH3, MSH2, UNG, MLH1, PMS2, LIG4, ERCC1	1937	20	13588	3.15674	0.999999	0.0850135	7.46491
GOTERM_CC_FAT	GO:0032300~mismatch repair complex	4	0.145507	0.00770292	MSH6, MSH2, MLH1, PMS2	1611	4	12504	7.76164	0.987336	0.0489783	10.7088
GOTERM_BP_FAT	GO:0045190~isotype switching	6	0.218261	0.0193663	EXO1, MSH6, MSH2, MLH1, LIG4, ERCC1	1937	12	13588	3.50749	1	0.293037	29.8983
GOTERM_BP_FAT	GO:0002204~somatic recombination of immunoglobulin genes during immune response	6	0.218261	0.0193663	EXO1, MSH6, MSH2, MLH1, LIG4, ERCC1	1937	12	13588	3.50749	1	0.293037	29.8983
GOTERM_BP_FAT	GO:0002208~somatic diversification of immunoglobulins during immune response	6	0.218261	0.0193663	EXO1, MSH6, MSH2, MLH1, LIG4, ERCC1	1937	12	13588	3.50749	1	0.293037	29.8983
GOTERM_BP_FAT	GO:0002377~immunoglobulin production	10	0.363769	0.0203236	TRAF3IP2, EXO1, MSH6, MSH3, MSH2, UNG, MLH1, PMS2, LIG4, ERCC1	1937	30	13588	2.33832	1	0.303799	31.131
GOTERM_BP_FAT	GO:0002440~production of molecular mediator of immune response	10	0.363769	0.0306602	TRAF3IP2, EXO1, MSH6, MSH3, MSH2, UNG, MLH1, PMS2, LIG4, ERCC1	1937	32	13588	2.19218	1	0.409213	43.2
INTERPRO	IPR007695:DNA mismatch repair protein MutS-like, N-terminal	3	0.109131	0.0505313	MSH6, MSH3, MSH2	2419	3	17763	7.34312	1	0.796105	60.6131
GOTERM_BP_FAT	GO:0002381~immunoglobulin production during immune response	6	0.218261	0.0509784	EXO1, MSH6, MSH2, MLH1, LIG4, ERCC1	1937	15	13588	2.80599	1	0.563185	61.342
GOTERM_MF_FAT	GO:0032137~guanine/thymine mispair binding	3	0.109131	0.0524085	MSH6, MSH2, MLH1	1845	3	13288	7.20217	1	0.475852	58.2064
GOTERM_MF_FAT	GO:0032134~mispaired DNA binding	3	0.109131	0.0524085	MSH6, MSH2, MLH1	1845	3	13288	7.20217	1	0.475852	58.2064
INTERPRO	IPR007860:DNA mismatch repair protein MutS, connector	3	0.109131	0.0920115	MSH6, MSH3, MSH2	2419	4	17763	5.50734	1	0.928005	82.3499
GOTERM_BP_FAT	GO:0045910~negative regulation of DNA recombination	4	0.145507	0.125093	MSH6, BLM, MSH2, MLH1	1937	9	13588	3.11777	1	0.818646	91.1736
SMART	SM00533:MUTSd	3	0.109131	0.137862	MSH6, MSH3, MSH2	1234	5	9131	4.43971	1	0.718923	87.2232
INTERPRO	IPR007696:DNA mismatch repair protein MutS, core	3	0.109131	0.139794	MSH6, MSH3, MSH2	2419	5	17763	4.40587	1	0.977383	93.3185
SMART	SM00534:MUTSac	3	0.109131	0.188899	MSH6, MSH3, MSH2	1234	6	9131	3.69976	1	0.794124	94.5194
INTERPRO	IPR000432:DNA mismatch repair protein MutS, C-terminal	3	0.109131	0.191397	MSH6, MSH3, MSH2	2419	6	17763	3.67156	1	0.992735	97.8016
GOTERM_BP_FAT	GO:0000018~regulation of DNA recombination	6	0.218261	0.250255	MSH6, TEX15, BLM, MSH2, MLH1, RTEL1	1937	24	13588	1.75374	1	0.954251	99.4655
GOTERM_BP_FAT	GO:0010259~multicellular organismal aging	3	0.109131	0.651986	MSH6, MSH2, ERCC1	1937	15	13588	1.40299	1	0.999713	100
GOTERM_BP_FAT	GO:0042113~B cell activation	11	0.400146	0.689742	EXO1, TRP53, MSH6, MSH2, BAX, MLH1, LIG4, RBPJ, NHEJ1, ERCC1, ADA	1937	78	13588	0.989291	1	0.999811	100
GOTERM_BP_FAT	GO:0002449~lymphocyte mediated immunity	10	0.363769	0.773332	EXO1, MSH6, MSH2, MLH1, SERPING1, LIG4, PRDX1, ERCC1, RAB27A, C8G	1937	76	13588	0.923023	1	0.999962	100
GOTERM_BP_FAT	GO:0016064~immunoglobulin mediated immune response	8	0.291015	0.812432	EXO1, MSH6, MSH2, MLH1, SERPING1, LIG4, ERCC1, C8G	1937	63	13588	0.89079	1	0.999984	100
GOTERM_BP_FAT	GO:0002443~leukocyte mediated immunity	11	0.400146	0.83319	EXO1, MSH6, LAT, MSH2, MLH1, SERPING1, LIG4, PRDX1, ERCC1, RAB27A, C8G	1937	89	13588	0.867019	1	0.99999	100
GOTERM_BP_FAT	GO:0019724~B cell mediated immunity	8	0.291015	0.837135	EXO1, MSH6, MSH2, MLH1, SERPING1, LIG4, ERCC1, C8G	1937	65	13588	0.863381	1	0.999991	100
GOTERM_BP_FAT	GO:0002252~immune effector process	15	0.545653	0.875284	EXO1, MSH6, MSH3, MSH2, UNG, MLH1, SERPING1, LIG4, PRDX1, C8G, TRAF3IP2, LAT, PMS2, ERCC1, RAB27A	1937	126	13588	0.835116	1	0.999997	100
GOTERM_BP_FAT	GO:0002250~adaptive immune response	9	0.327392	0.925771	EXO1, MSH6, MSH2, MLH1, SERPING1, LIG4, ERCC1, RAB27A, C8G	1937	84	13588	0.751604	1	1	100
GOTERM_BP_FAT	GO:0002460~adaptive immune response based on somatic recombination of immune receptors built from immunoglobulin superfamily domains	9	0.327392	0.925771	EXO1, MSH6, MSH2, MLH1, SERPING1, LIG4, ERCC1, RAB27A, C8G	1937	84	13588	0.751604	1	1	100
GOTERM_BP_FAT	GO:0002455~humoral immune response mediated by circulating immunoglobulin	3	0.109131	0.968741	EXO1, SERPING1, C8G	1937	35	13588	0.601283	1	1	100
Annotation Cluster 130	Enrichment Score: 1.318153744652381
Category	Term	Count	%	PValue	Genes	List Total	Pop Hits	Pop Total	Fold Enrichment	Bonferroni	Benjamini	FDR
INTERPRO	IPR011990:Tetratricopeptide-like helical	37	1.34594	0.00040721	CRNKL1, FKBP6, FKBP4, NAA15, NAA16, STIP1, TTC27, KLC3, CDC16, TTC5, STUB1, XAB2, TTC1, 9130401M01RIK, P4HA2, DNAJC7, FANCG, TOMM34, TTC13, PDCD11, WDTC1, ANAPC5, NUB1, NASP, CNOT10, SMYD4, CDC23, NAA25, PRPF6, CTR9, ST13, LEPRE1, TOMM70A, PPID, PRMT10, SRP72, PPP5C	2419	150	17763	1.8113	0.698525	0.0336789	0.72919
INTERPRO	IPR013026:Tetratricopeptide region	30	1.09131	0.00052382	CRNKL1, FKBP6, FKBP4, NAA15, NAA16, TTC27, STIP1, KLC3, CDC16, TTC5, XAB2, STUB1, TTC1, P4HA2, DNAJC7, FANCG, TOMM34, TTC13, WDTC1, NASP, CDC23, NAA25, PRPF6, CTR9, ST13, TOMM70A, PPID, PRMT10, SRP72, PPP5C	2419	114	17763	1.9324	0.78616	0.041943	0.937077
SMART	SM00028:TPR	26	0.945798	0.00695306	FKBP4, NAA15, NAA16, KLC3, TTC27, STIP1, CDC16, TTC5, XAB2, STUB1, CEP70, TTC1, P4HA2, DNAJC7, TOMM34, TTC13, NASP, CNOT10, CDC23, CTR9, ST13, TOMM70A, PPID, PRMT10, SRP72, PPP5C	1234	112	9131	1.71774	0.931866	0.114943	9.22434
INTERPRO	IPR019734:Tetratricopeptide repeat	26	0.945798	0.00786679	FKBP4, NAA15, NAA16, KLC3, TTC27, STIP1, CDC16, TTC5, XAB2, STUB1, CEP70, TTC1, P4HA2, DNAJC7, TOMM34, TTC13, NASP, CNOT10, CDC23, CTR9, ST13, TOMM70A, PPID, PRMT10, SRP72, PPP5C	2419	112	17763	1.70465	1	0.289604	13.2307
SP_PIR_KEYWORDS	tpr repeat	31	1.12768	0.0118218	FKBP6, FKBP4, NAA15, NAA16, TTC27, STIP1, KLC3, CDC16, TTC5, STUB1, CEP70, TTC1, P4HA2, DNAJC7, FANCG, TOMM34, ERCC6L, TTC13, WDTC1, ANAPC5, NASP, CDC23, NAA25, 2700050L05RIK, CTR9, ST13, LEPRE1, TOMM70A, PPID, PRMT10, PPP5C	2504	141	17854	1.56763	0.998539	0.0731067	15.9286
INTERPRO	IPR001440:Tetratricopeptide TPR-1	22	0.800291	0.015628	TTC13, FKBP4, NASP, CNOT10, CDC23, NAA16, TTC27, KLC3, STIP1, CDC16, TTC5, STUB1, CTR9, ST13, TTC1, TOMM70A, PPID, DNAJC7, SRP72, FANCG, TOMM34, PPP5C	2419	95	17763	1.70051	1	0.452413	24.6507
UP_SEQ_FEATURE	repeat:TPR 1	28	1.01855	0.0563595	FKBP6, FKBP4, NAA15, NAA16, TTC27, STIP1, KLC3, CDC16, TTC5, STUB1, TTC1, DNAJC7, FANCG, TOMM34, ERCC6L, WDTC1, ANAPC5, NASP, CDC23, NAA25, 2700050L05RIK, CTR9, ST13, LEPRE1, TOMM70A, PPID, PRMT10, PPP5C	2449	130	16021	1.40901	1	0.991752	66.6845
UP_SEQ_FEATURE	repeat:TPR 2	28	1.01855	0.0563595	FKBP6, FKBP4, NAA15, NAA16, TTC27, STIP1, KLC3, CDC16, TTC5, STUB1, TTC1, DNAJC7, FANCG, TOMM34, ERCC6L, WDTC1, ANAPC5, NASP, CDC23, NAA25, 2700050L05RIK, CTR9, ST13, LEPRE1, TOMM70A, PPID, PRMT10, PPP5C	2449	130	16021	1.40901	1	0.991752	66.6845
UP_SEQ_FEATURE	repeat:TPR 3	25	0.909422	0.0836171	FKBP6, FKBP4, NAA15, NAA16, TTC27, STIP1, KLC3, CDC16, TTC5, STUB1, TTC1, DNAJC7, FANCG, TOMM34, ANAPC5, NASP, CDC23, NAA25, CTR9, ST13, LEPRE1, TOMM70A, PPID, PRMT10, PPP5C	2449	118	16021	1.38599	1	0.998073	80.8816
UP_SEQ_FEATURE	repeat:TPR 4	17	0.618407	0.178517	ANAPC5, NASP, NAA15, NAA25, CDC23, NAA16, TTC27, KLC3, STIP1, CDC16, TTC5, CTR9, LEPRE1, TOMM70A, DNAJC7, FANCG, TOMM34	2449	82	16021	1.35624	1	0.999987	97.5909
INTERPRO	IPR013105:Tetratricopeptide TPR2	6	0.218261	0.2475	TOMM70A, NAA15, NAA16, TTC27, STIP1, CTR9	2419	25	17763	1.76235	1	0.997973	99.3961
UP_SEQ_FEATURE	repeat:TPR 9	5	0.181884	0.439658	TOMM70A, NAA15, CDC23, STIP1, CTR9	2449	22	16021	1.48678	1	1	99.9983
UP_SEQ_FEATURE	repeat:TPR 5	11	0.400146	0.458162	TOMM70A, DNAJC7, NAA15, NAA16, CDC23, KLC3, TTC27, STIP1, CDC16, TOMM34, CTR9	2449	61	16021	1.17968	1	1	99.9991
UP_SEQ_FEATURE	repeat:TPR 6	10	0.363769	0.468239	TOMM70A, DNAJC7, NAA15, NAA16, CDC23, TTC27, STIP1, CDC16, TOMM34, CTR9	2449	55	16021	1.18943	1	1	99.9994
UP_SEQ_FEATURE	repeat:TPR 7	9	0.327392	0.479411	TOMM70A, DNAJC7, NAA15, NAA16, CDC23, TTC27, STIP1, CDC16, CTR9	2449	49	16021	1.20156	1	1	99.9996
UP_SEQ_FEATURE	repeat:TPR 8	6	0.218261	0.709885	TOMM70A, DNAJC7, NAA15, CDC23, STIP1, CTR9	2449	38	16021	1.03292	1	1	100
Annotation Cluster 131	Enrichment Score: 1.3134079756555708
Category	Term	Count	%	PValue	Genes	List Total	Pop Hits	Pop Total	Fold Enrichment	Bonferroni	Benjamini	FDR
GOTERM_BP_FAT	GO:0006333~chromatin assembly or disassembly	30	1.09131	0.000497425	HIST1H2AB, HIST1H2AF, HIST1H2AG, HIST1H2AD, HIST1H2AE, NAP1L1, CBX4, CBX2, CBX1, CBX7, CDYL, SET, HIST1H4A, GM12657, CENPA, CDYL2, H2AFZ, H2AFY, H2AFX, HIST1H4D, ASF1B, ASF1A, CHD4, HELLS, MCM2, HIST2H4, SUV39H2, MSL3, SMARCC1, A730098P11RIK, CENPV, HIST1H2AI, SMARCA5, HIST1H3C, HIST1H2AH, HIST1H2AK, MPHOSPH8, HIST1H2AN	1937	109	13588	1.93073	0.801019	0.0135894	0.899683
GOTERM_BP_FAT	GO:0006323~DNA packaging	27	0.982175	0.00159713	HIST1H2AB, HIST1H2AF, HIST1H2AG, HIST1H2AD, HIST1H2AE, NAP1L1, NCAPH, SET, HIST1H4A, STRA8, GM12657, CENPA, H2AFZ, H2AFY, H2AFX, HIST1H4D, ACIN1, ASF1B, CDCA5, TOP2A, ASF1A, HELLS, AIFM2, MCM2, HIST2H4, NCAPD2, SMARCC1, CENPV, HIST1H2AI, HIST1H2AH, HIST1H3C, HIST1H2AK, NCAPH2, TSSK6, HIST1H2AN	1937	101	13588	1.87529	0.99441	0.0376922	2.86162
GOTERM_CC_FAT	GO:0032993~protein-DNA complex	18	0.654784	0.0131866	HIST1H2AB, HIST1H2AF, HIST1H2AG, HIST1H2AD, HIST1H2AE, POT1A, POLA2, PRIM1, RPA1, RPA2, ACD, GM12657, HIST1H4A, CENPA, PRIM2, H2AFZ, H2AFY, H2AFX, HIST1H4D, TERF1, HIST2H4, HIST1H2AI, HIST1H2AH, HIST1H3C, HIST1H2AK, HIST1H2AN	1611	75	12504	1.86279	0.999447	0.0759115	17.6704
INTERPRO	IPR009072:Histone-fold	16	0.58203	0.0149122	HIST1H2AB, HIST1H2AF, TAF6, HIST1H2AG, HIST1H2AD, TAF4A, HIST1H2AE, NFYC, NFYB, TAF6L, HIST2H4, POLE4, TAF12, APITD1, HIST1H4A, GM12657, CENPA, H2AFZ, HIST1H2AI, HIST1H3C, H2AFY, HIST1H2AH, HIST1H4D, HIST1H2AN	2419	61	17763	1.92606	1	0.449943	23.6602
PIR_SUPERFAMILY	PIRSF002048:histone H2A	6	0.218261	0.0210205	HIST1H2AB, HIST1H2AF, HIST1H2AG, HIST1H2AD, HIST1H2AE, H2AFZ, HIST1H2AI, HIST1H2AH, HIST1H3C, H2AFX, HIST1H2AK, HIST1H2AN	1082	13	8136	3.4705	1	0.997798	28.9445
GOTERM_BP_FAT	GO:0031497~chromatin assembly	17	0.618407	0.0608959	HIST1H2AB, HIST1H2AF, HIST1H2AG, HIST1H2AD, HIST1H2AE, NAP1L1, SET, GM12657, HIST1H4A, CENPA, H2AFZ, H2AFY, H2AFX, HIST1H4D, ASF1B, ASF1A, HELLS, MCM2, HIST2H4, HIST1H2AI, CENPV, HIST1H2AH, HIST1H3C, HIST1H2AK, HIST1H2AN	1937	75	13588	1.59006	1	0.617757	68.0575
SP_PIR_KEYWORDS	citrullination	6	0.218261	0.0620408	HIST1H2AB, HIST1H2AF, HIST1H2AG, HIST1H2AD, HIST1H2AE, HIST2H4, GM12657, HIST1H4A, HIST1H2AI, HIST1H3C, HIST1H2AH, HIST1H2AK, HIST1H4D, HIST1H2AN	2504	16	17854	2.67382	1	0.298953	60.7198
GOTERM_BP_FAT	GO:0065004~protein-DNA complex assembly	17	0.618407	0.0673646	HIST1H2AB, HIST1H2AF, HIST1H2AG, HIST1H2AD, HIST1H2AE, NAP1L1, SET, GM12657, HIST1H4A, CENPA, H2AFZ, H2AFY, H2AFX, HIST1H4D, ASF1B, ASF1A, HELLS, MCM2, HIST2H4, HIST1H2AI, CENPV, HIST1H2AH, HIST1H3C, HIST1H2AK, HIST1H2AN	1937	76	13588	1.56914	1	0.644196	71.8264
INTERPRO	IPR007125:Histone core	10	0.363769	0.10885	HIST1H2AB, HIST1H2AF, HIST1H2AG, HIST1H2AD, HIST1H2AE, HIST2H4, GM12657, HIST1H4A, CENPA, H2AFZ, HIST1H2AI, HIST1H2AH, HIST1H3C, H2AFY, HIST1H2AK, H2AFX, HIST1H4D, HIST1H2AN	2419	42	17763	1.74836	1	0.954238	87.3914
SMART	SM00414:H2A	7	0.254638	0.110913	HIST1H2AB, HIST1H2AF, HIST1H2AG, HIST1H2AD, HIST1H2AE, HIST1H2AI, H2AFZ, HIST1H3C, H2AFY, HIST1H2AH, HIST1H2AK, H2AFX, HIST1H2AN	1234	25	9131	2.07186	1	0.650961	80.419
INTERPRO	IPR002119:Histone H2A	7	0.254638	0.114389	HIST1H2AB, HIST1H2AF, HIST1H2AG, HIST1H2AD, HIST1H2AE, HIST1H2AI, H2AFZ, HIST1H3C, H2AFY, HIST1H2AH, HIST1H2AK, H2AFX, HIST1H2AN	2419	25	17763	2.05607	1	0.958957	88.7277
GOTERM_BP_FAT	GO:0034728~nucleosome organization	16	0.58203	0.115997	HIST1H2AB, HIST1H2AF, HIST1H2AG, NASP, HIST1H2AD, HIST1H2AE, NAP1L1, MCM2, HIST2H4, SET, HIST1H4A, GM12657, CENPA, H2AFZ, HIST1H2AI, HIST1H3C, HIST1H2AH, H2AFY, HIST1H2AK, H2AFX, HIST1H4D, ASF1B, ASF1A, HIST1H2AN	1937	76	13588	1.47684	1	0.798179	89.3494
GOTERM_BP_FAT	GO:0006334~nucleosome assembly	15	0.545653	0.149181	HIST1H2AB, HIST1H2AF, HIST1H2AG, HIST1H2AD, HIST1H2AE, NAP1L1, MCM2, HIST2H4, SET, HIST1H4A, GM12657, CENPA, H2AFZ, HIST1H2AI, HIST1H3C, H2AFY, HIST1H2AH, HIST1H2AK, H2AFX, HIST1H4D, ASF1B, ASF1A, HIST1H2AN	1937	73	13588	1.44143	1	0.864792	94.6844
SP_PIR_KEYWORDS	nucleosome core	10	0.363769	0.15474	HIST1H2AB, HIST1H2AF, HIST1H2AG, HIST1H2AD, HIST1H2AE, HIST2H4, GM12657, HIST1H4A, CENPA, H2AFZ, HIST1H2AI, HIST1H2AH, HIST1H3C, H2AFY, HIST1H2AK, H2AFX, HIST1H4D, HIST1H2AN	2504	44	17854	1.6205	1	0.567869	91.3937
GOTERM_CC_FAT	GO:0000786~nucleosome	10	0.363769	0.404641	HIST1H2AB, HIST1H2AF, HIST1H2AG, HIST1H2AD, HIST1H2AE, HIST2H4, GM12657, HIST1H4A, CENPA, H2AFZ, HIST1H2AI, HIST1H2AH, HIST1H3C, H2AFY, HIST1H2AK, H2AFX, HIST1H4D, HIST1H2AN	1611	62	12504	1.25188	1	0.871134	99.9498
KEGG_PATHWAY	mmu05322:Systemic lupus erythematosus	13	0.472899	0.773322	HIST1H2AB, HIST1H2AF, HIST1H2AG, SNRPD3, HIST1H2AD, HIST1H2AE, SNRPD1, ACTN1, HIST2H4, C8G, HIST1H4A, GM12657, H2AFZ, HIST1H2AI, H2AFY, HIST1H2AH, HIST1H3C, HIST1H2AK, H2AFX, HIST1H4D, HIST1H2AN	789	103	5738	0.917888	1	0.980179	100
Annotation Cluster 132	Enrichment Score: 1.3037594230713048
Category	Term	Count	%	PValue	Genes	List Total	Pop Hits	Pop Total	Fold Enrichment	Bonferroni	Benjamini	FDR
SMART	SM00717:SANT	13	0.472899	0.026841	TADA2A, RCOR2, EZH2, MTA3, TTF1, DMAP1, CDC5L, MYBL2, SMARCC1, SMARCA5, DNAJC2, TERF2, TERF1	1234	49	9131	1.96314	0.999972	0.286736	31.4348
INTERPRO	IPR001005:SANT, DNA-binding	13	0.472899	0.0285716	TADA2A, RCOR2, EZH2, MTA3, TTF1, DMAP1, CDC5L, MYBL2, SMARCC1, SMARCA5, DNAJC2, TERF2, TERF1	2419	49	17763	1.94817	1	0.616675	40.6001
INTERPRO	IPR014778:Myb, DNA-binding	10	0.363769	0.0407147	TADA2A, RCOR2, SMARCC1, MTA3, TTF1, CDC5L, MYBL2, DNAJC2, TERF2, TERF1	2419	35	17763	2.09803	1	0.727968	52.6172
INTERPRO	IPR017884:SANT, eukarya	6	0.218261	0.1952	TADA2A, RCOR2, SMARCC1, MTA3, SMARCA5, DNAJC2	2419	23	17763	1.9156	1	0.992685	97.9802
Annotation Cluster 133	Enrichment Score: 1.303163379007492
Category	Term	Count	%	PValue	Genes	List Total	Pop Hits	Pop Total	Fold Enrichment	Bonferroni	Benjamini	FDR
PIR_SUPERFAMILY	PIRSF005364:nucleotide-binding protein, Mrp/NBP35 type	3	0.109131	0.048238	NUBPL, NUBP1, NUBP2	1082	3	8136	7.51941	1	0.999925	54.852
INTERPRO	IPR000808:Mrp, conserved site	3	0.109131	0.0505313	NUBPL, NUBP1, NUBP2	2419	3	17763	7.34312	1	0.796105	60.6131
INTERPRO	IPR019591:ATPase-like, ParA/MinD	3	0.109131	0.0505313	NUBPL, NUBP1, NUBP2	2419	3	17763	7.34312	1	0.796105	60.6131
Annotation Cluster 134	Enrichment Score: 1.3019252269835073
Category	Term	Count	%	PValue	Genes	List Total	Pop Hits	Pop Total	Fold Enrichment	Bonferroni	Benjamini	FDR
GOTERM_BP_FAT	GO:0006760~folic acid and derivative metabolic process	6	0.218261	0.0278487	MTHFD1, FOLR1, MTHFSD, FPGS, PIPOX, MTHFD1L	1937	13	13588	3.23768	1	0.384258	40.1318
SP_PIR_KEYWORDS	one-carbon metabolism	6	0.218261	0.0480192	MTHFD1, SHMT1, AHCY, DHFR, FPGS, MTHFD1L	2504	15	17854	2.85208	1	0.240943	51.2254
GOTERM_BP_FAT	GO:0009396~folic acid and derivative biosynthetic process	4	0.145507	0.0928977	MTHFD1, MTHFSD, FPGS, MTHFD1L	1937	8	13588	3.50749	1	0.739807	82.9838
Annotation Cluster 135	Enrichment Score: 1.2974061141162243
Category	Term	Count	%	PValue	Genes	List Total	Pop Hits	Pop Total	Fold Enrichment	Bonferroni	Benjamini	FDR
SMART	SM00663:RPOLA_N	3	0.109131	0.0497504	POLR1A, POLR3A, POLR2A	1234	3	9131	7.39951	1	0.438895	50.7282
INTERPRO	IPR007066:RNA polymerase Rpb1, domain 3	3	0.109131	0.0505313	POLR1A, POLR3A, POLR2A	2419	3	17763	7.34312	1	0.796105	60.6131
INTERPRO	IPR006592:RNA polymerase, N-terminal	3	0.109131	0.0505313	POLR1A, POLR3A, POLR2A	2419	3	17763	7.34312	1	0.796105	60.6131
INTERPRO	IPR007080:RNA polymerase Rpb1, domain 1	3	0.109131	0.0505313	POLR1A, POLR3A, POLR2A	2419	3	17763	7.34312	1	0.796105	60.6131
INTERPRO	IPR007081:RNA polymerase Rpb1, domain 5	3	0.109131	0.0505313	POLR1A, POLR3A, POLR2A	2419	3	17763	7.34312	1	0.796105	60.6131
INTERPRO	IPR007083:RNA polymerase Rpb1, domain 4	3	0.109131	0.0505313	POLR1A, POLR3A, POLR2A	2419	3	17763	7.34312	1	0.796105	60.6131
INTERPRO	IPR000722:RNA polymerase, alpha subunit	3	0.109131	0.0505313	POLR1A, POLR3A, POLR2A	2419	3	17763	7.34312	1	0.796105	60.6131
Annotation Cluster 136	Enrichment Score: 1.2941119498143838
Category	Term	Count	%	PValue	Genes	List Total	Pop Hits	Pop Total	Fold Enrichment	Bonferroni	Benjamini	FDR
INTERPRO	IPR009091:Regulator of chromosome condensation/beta-lactamase-inhibitor protein II	8	0.291015	0.0131834	IBTK, ALS2, WBSCR16, RCC2, HERC4, HERC2, RCC1, PCOLCE	2419	20	17763	2.93725	1	0.414451	21.2165
UP_SEQ_FEATURE	repeat:RCC1 3	7	0.254638	0.0255522	IBTK, ALS2, WBSCR16, RCC2, HERC4, HERC2, RCC1	2449	16	16021	2.86206	1	0.920661	38.7645
UP_SEQ_FEATURE	repeat:RCC1 1	7	0.254638	0.0255522	IBTK, ALS2, WBSCR16, RCC2, HERC4, HERC2, RCC1	2449	16	16021	2.86206	1	0.920661	38.7645
UP_SEQ_FEATURE	repeat:RCC1 2	7	0.254638	0.0255522	IBTK, ALS2, WBSCR16, RCC2, HERC4, HERC2, RCC1	2449	16	16021	2.86206	1	0.920661	38.7645
UP_SEQ_FEATURE	repeat:RCC1 7	4	0.145507	0.0496585	RCC2, HERC4, HERC2, RCC1	2449	6	16021	4.36124	1	0.989161	61.9044
UP_SEQ_FEATURE	repeat:RCC1 5	6	0.218261	0.0500232	ALS2, WBSCR16, RCC2, HERC4, HERC2, RCC1	2449	14	16021	2.80365	1	0.988619	62.1805
UP_SEQ_FEATURE	repeat:RCC1 4	6	0.218261	0.0658918	ALS2, WBSCR16, RCC2, HERC4, HERC2, RCC1	2449	15	16021	2.61674	1	0.994429	72.5147
UP_SEQ_FEATURE	repeat:RCC1 6	5	0.181884	0.073441	WBSCR16, RCC2, HERC4, HERC2, RCC1	2449	11	16021	2.97357	1	0.996711	76.4318
INTERPRO	IPR000408:Regulator of chromosome condensation, RCC1	8	0.291015	0.119132	IBTK, ALS2, WBSCR16, RCC2, HERC4, HERC2, RCC1, PCOLCE	2419	31	17763	1.895	1	0.963292	89.7646
COG_ONTOLOGY	Cell division and chromosome partitioning / Cytoskeleton	6	0.218261	0.363586	IBTK, ALS2, WBSCR16, RCC2, HERC4, HERC2	353	23	2040	1.50757	1	0.751044	98.3989
Annotation Cluster 137	Enrichment Score: 1.267017895083936
Category	Term	Count	%	PValue	Genes	List Total	Pop Hits	Pop Total	Fold Enrichment	Bonferroni	Benjamini	FDR
SMART	SM00311:PWI	3	0.109131	0.0497504	SRRM1, PRPF3, RBM25	1234	3	9131	7.39951	1	0.438895	50.7282
INTERPRO	IPR002483:Splicing factor PWI	3	0.109131	0.0505313	SRRM1, PRPF3, RBM25	2419	3	17763	7.34312	1	0.796105	60.6131
UP_SEQ_FEATURE	domain:PWI	3	0.109131	0.0628912	SRRM1, PRPF3, RBM25	2449	3	16021	6.54185	1	0.993952	70.7928
Annotation Cluster 138	Enrichment Score: 1.2647634043599094
Category	Term	Count	%	PValue	Genes	List Total	Pop Hits	Pop Total	Fold Enrichment	Bonferroni	Benjamini	FDR
INTERPRO	IPR012976:NOSIC	3	0.109131	0.0505313	PRPF31, NOP58, NOP56	2419	3	17763	7.34312	1	0.796105	60.6131
INTERPRO	IPR002687:Pre-mRNA processing ribonucleoprotein, binding region	3	0.109131	0.0505313	PRPF31, NOP58, NOP56	2419	3	17763	7.34312	1	0.796105	60.6131
UP_SEQ_FEATURE	domain:Nop	3	0.109131	0.0628912	PRPF31, NOP58, NOP56	2449	3	16021	6.54185	1	0.993952	70.7928
Annotation Cluster 139	Enrichment Score: 1.2487231783457975
Category	Term	Count	%	PValue	Genes	List Total	Pop Hits	Pop Total	Fold Enrichment	Bonferroni	Benjamini	FDR
GOTERM_BP_FAT	GO:0007131~reciprocal meiotic recombination	7	0.254638	0.000473353	RAD51C, STRA8, MLH1, DMC1, RAD51, TRIP13, TEX11	1937	9	13588	5.45609	0.784844	0.0131574	0.856321
INTERPRO	IPR013632:Rad51, C-terminal	3	0.109131	0.139794	RAD51C, DMC1, RAD51	2419	5	17763	4.40587	1	0.977383	93.3185
PIR_SUPERFAMILY	PIRSF005856:Rad51	3	0.109131	0.183991	RAD51C, DMC1, RAD51	1082	6	8136	3.7597	1	1	96.2011
INTERPRO	IPR016467:DNA repair and recombination, RecA-like	3	0.109131	0.191397	RAD51C, DMC1, RAD51	2419	6	17763	3.67156	1	0.992735	97.8016
INTERPRO	IPR001553:RecA bacterial DNA recombination	3	0.109131	0.244894	RAD51C, DMC1, RAD51	2419	7	17763	3.14705	1	0.997912	99.3574
Annotation Cluster 140	Enrichment Score: 1.1999545323263705
Category	Term	Count	%	PValue	Genes	List Total	Pop Hits	Pop Total	Fold Enrichment	Bonferroni	Benjamini	FDR
SMART	SM00515:eIF5C	4	0.145507	0.0564428	BZW2, EIF4G1, BZW1, EIF2B5	1234	7	9131	4.22829	1	0.472223	55.3292
INTERPRO	IPR003307:eIF4-gamma/eIF5/eIF2-epsilon	4	0.145507	0.0576525	BZW2, EIF4G1, BZW1, EIF2B5	2419	7	17763	4.19607	1	0.828957	65.5967
UP_SEQ_FEATURE	domain:W2	4	0.145507	0.0772164	BZW2, EIF4G1, BZW1, EIF2B5	2449	7	16021	3.7382	1	0.997343	78.1864
Annotation Cluster 141	Enrichment Score: 1.1942163186717394
Category	Term	Count	%	PValue	Genes	List Total	Pop Hits	Pop Total	Fold Enrichment	Bonferroni	Benjamini	FDR
GOTERM_BP_FAT	GO:0001890~placenta development	24	0.873045	0.0019904	HSP90AB1, MAP2K1, ESRRB, PLAC1, NODAL, CCNF, GJB3, EOMES, SPINT1, GJB5, ESX1, ADA, MAPK1, KRT19, PEG10, HAND1, OVOL2, HSF1, KRT8, GAB1, PLCD3, ALKBH1, DNAJB6, FOXD3	1937	87	13588	1.93516	0.998443	0.0445091	3.55428
GOTERM_BP_FAT	GO:0001892~embryonic placenta development	17	0.618407	0.00981315	MAP2K1, ESRRB, NODAL, EOMES, SPINT1, GJB5, ESX1, MAPK1, KRT19, HAND1, OVOL2, HSF1, KRT8, GAB1, PLCD3, DNAJB6, FOXD3	1937	61	13588	1.95499	1	0.174381	16.4001
GOTERM_BP_FAT	GO:0060674~placenta blood vessel development	6	0.218261	0.101555	MAPK1, MAP2K1, OVOL2, PLCD3, SPINT1, ESX1	1937	18	13588	2.33832	1	0.762117	85.704
GOTERM_BP_FAT	GO:0060711~labyrinthine layer development	9	0.327392	0.115182	MAPK1, MAP2K1, OVOL2, GAB1, PLCD3, SPINT1, GJB5, ESX1, DNAJB6	1937	35	13588	1.80385	1	0.798348	89.1695
GOTERM_BP_FAT	GO:0060716~labyrinthine layer blood vessel development	4	0.145507	0.321218	MAPK1, OVOL2, PLCD3, ESX1	1937	14	13588	2.00428	1	0.97936	99.9122
GOTERM_BP_FAT	GO:0048568~embryonic organ development	28	1.01855	0.931257	ADA, HOXA1, HAND1, CHRNA9, HSF1, OVOL2, KRT8, GAB1, GATA4, PLCD3, GBX2, FOXD3, RARG, MAP2K1, ESRRB, NODAL, OTX2, EOMES, SPINT1, GJB5, SIX4, ESX1, MAPK1, KRT19, SIX1, ROR2, GNAS, DNAJB6	1937	241	13588	0.815017	1	1	100
Annotation Cluster 142	Enrichment Score: 1.187506488752418
Category	Term	Count	%	PValue	Genes	List Total	Pop Hits	Pop Total	Fold Enrichment	Bonferroni	Benjamini	FDR
INTERPRO	IPR012309:ATP dependent DNA ligase, C-terminal	3	0.109131	0.0505313	LIG1, LIG3, LIG4	2419	3	17763	7.34312	1	0.796105	60.6131
INTERPRO	IPR012310:ATP dependent DNA ligase, central	3	0.109131	0.0505313	LIG1, LIG3, LIG4	2419	3	17763	7.34312	1	0.796105	60.6131
INTERPRO	IPR000977:ATP-dependent DNA ligase	3	0.109131	0.0505313	LIG1, LIG3, LIG4	2419	3	17763	7.34312	1	0.796105	60.6131
INTERPRO	IPR012308:DNA ligase, N-terminal	3	0.109131	0.0505313	LIG1, LIG3, LIG4	2419	3	17763	7.34312	1	0.796105	60.6131
GOTERM_MF_FAT	GO:0003910~DNA ligase (ATP) activity	3	0.109131	0.0524085	LIG1, LIG3, LIG4	1845	3	13288	7.20217	1	0.475852	58.2064
GOTERM_MF_FAT	GO:0003909~DNA ligase activity	3	0.109131	0.0524085	LIG1, LIG3, LIG4	1845	3	13288	7.20217	1	0.475852	58.2064
UP_SEQ_FEATURE	active site:N6-AMP-lysine intermediate	3	0.109131	0.0628912	LIG1, LIG3, LIG4	2449	3	16021	6.54185	1	0.993952	70.7928
GOTERM_MF_FAT	GO:0016886~ligase activity, forming phosphoric ester bonds	3	0.109131	0.0952518	LIG1, LIG3, LIG4	1845	4	13288	5.40163	1	0.671699	80.2546
INTERPRO	IPR016059:ATP-dependent DNA ligase, conserved site	3	0.109131	0.191397	LIG1, LIG3, LIG4	2419	6	17763	3.67156	1	0.992735	97.8016
Annotation Cluster 143	Enrichment Score: 1.1760813501741407
Category	Term	Count	%	PValue	Genes	List Total	Pop Hits	Pop Total	Fold Enrichment	Bonferroni	Benjamini	FDR
GOTERM_CC_FAT	GO:0005744~mitochondrial inner membrane presequence translocase complex	5	0.181884	0.00330991	TIMM17A, TIMM50, TIMM23, MRPL45, TIMM44	1611	6	12504	6.46803	0.846369	0.0237293	4.74027
GOTERM_MF_FAT	GO:0008320~protein transmembrane transporter activity	5	0.181884	0.0387686	TIMM17A, TOMM20, TIMM23, MRPL45, TIMM44	1845	10	13288	3.60108	1	0.386675	47.3134
GOTERM_MF_FAT	GO:0015450~P-P-bond-hydrolysis-driven protein transmembrane transporter activity	5	0.181884	0.0387686	TIMM17A, TOMM20, TIMM23, MRPL45, TIMM44	1845	10	13288	3.60108	1	0.386675	47.3134
GOTERM_MF_FAT	GO:0022884~macromolecule transmembrane transporter activity	5	0.181884	0.0387686	TIMM17A, TOMM20, TIMM23, MRPL45, TIMM44	1845	10	13288	3.60108	1	0.386675	47.3134
GOTERM_CC_FAT	GO:0044455~mitochondrial membrane part	12	0.436522	0.0440189	COX7A1, IMMT, TOMM5, TIMM17A, TOMM20, TOMM40, TIMM50, COX6B2, TIMM23, COX18, MRPL45, TIMM44	1611	49	12504	1.90081	1	0.20812	48.2837
GOTERM_MF_FAT	GO:0015405~P-P-bond-hydrolysis-driven transmembrane transporter activity	13	0.472899	0.825704	TIMM17A, ATP5B, ATP6V1H, TIMM23, ATP6V1D, TIMM44, ABCB1B, TOMM20, ATP5A1, MRPL45, ATP6V0A4, ASNA1, ATP8A1	1845	107	13288	0.87503	1	0.999966	100
GOTERM_MF_FAT	GO:0015399~primary active transmembrane transporter activity	13	0.472899	0.835044	TIMM17A, ATP5B, ATP6V1H, TIMM23, ATP6V1D, TIMM44, ABCB1B, TOMM20, ATP5A1, MRPL45, ATP6V0A4, ASNA1, ATP8A1	1845	108	13288	0.866928	1	0.999968	100
Annotation Cluster 144	Enrichment Score: 1.128107113627318
Category	Term	Count	%	PValue	Genes	List Total	Pop Hits	Pop Total	Fold Enrichment	Bonferroni	Benjamini	FDR
GOTERM_BP_FAT	GO:0042770~DNA damage response, signal transduction	17	0.618407	0.00487324	TRP53, CDK1, MSH6, BRCC3, MSH2, FAM175A, TIPIN, PML, MLH1, MBD4, CHEK1, CHEK2, BRCA1, MIF, XPC, BRE, H2AFX	1937	57	13588	2.09218	1	0.0954621	8.49116
GOTERM_BP_FAT	GO:0008630~DNA damage response, signal transduction resulting in induction of apoptosis	6	0.218261	0.222214	TRP53, MSH6, PML, MLH1, MBD4, BRCA1	1937	23	13588	1.82999	1	0.939332	98.9587
GOTERM_BP_FAT	GO:0008629~induction of apoptosis by intracellular signals	7	0.254638	0.381145	TRP53, MSH6, BAX, PML, MLH1, MBD4, BRCA1	1937	35	13588	1.40299	1	0.99029	99.9836
Annotation Cluster 145	Enrichment Score: 1.114535041836482
Category	Term	Count	%	PValue	Genes	List Total	Pop Hits	Pop Total	Fold Enrichment	Bonferroni	Benjamini	FDR
GOTERM_CC_FAT	GO:0000214~tRNA-intron endonuclease complex	3	0.109131	0.0454472	TCP11, CLP1, TSEN2	1611	3	12504	7.76164	1	0.212509	49.4041
GOTERM_BP_FAT	GO:0006388~tRNA splicing, via endonucleolytic cleavage and ligation	3	0.109131	0.0998721	TCP11, CLP1, TSEN2	1937	4	13588	5.26123	1	0.758923	85.2097
GOTERM_BP_FAT	GO:0000394~RNA splicing, via endonucleolytic cleavage and ligation	3	0.109131	0.0998721	TCP11, CLP1, TSEN2	1937	4	13588	5.26123	1	0.758923	85.2097
Annotation Cluster 146	Enrichment Score: 1.1119096137626656
Category	Term	Count	%	PValue	Genes	List Total	Pop Hits	Pop Total	Fold Enrichment	Bonferroni	Benjamini	FDR
GOTERM_BP_FAT	GO:0045947~negative regulation of translational initiation	4	0.145507	0.0647436	EIF4EBP1, EIF4EBP2, EIF2B5, PAIP2B	1937	7	13588	4.00856	1	0.637585	70.353
GOTERM_BP_FAT	GO:0017148~negative regulation of translation	7	0.254638	0.0818341	EIF4EBP1, EIF4EBP2, SRP9, EIF2B5, FXR1, PAIP2B, YBX2	1937	22	13588	2.23204	1	0.701749	78.7923
GOTERM_MF_FAT	GO:0031369~translation initiation factor binding	4	0.145507	0.0871245	EIF4EBP1, EIF4EBP2, LIN28A, EIF2B5	1845	8	13288	3.60108	1	0.644098	77.1751
Annotation Cluster 147	Enrichment Score: 1.1063164944761898
Category	Term	Count	%	PValue	Genes	List Total	Pop Hits	Pop Total	Fold Enrichment	Bonferroni	Benjamini	FDR
GOTERM_BP_FAT	GO:0012501~programmed cell death	82	2.9829	0.0421267	FASTKD3, E2F1, FASTKD1, HTATIP2, FASTKD2, LRDD, DEDD, EIF5A, TIMM50, PAWR, CIAPIN1, DAXX, PDCD2, CTNNBL1, SMNDC1, BNIPL, BAG4, CUL7, GATA6, 4930453N24RIK, ACIN1, RNF34, CUL1, API5, CYCT, TBRG4, LIG4, ELMO3, WDR92, TAF10, PDCL3, KRT18, BNIP1, LCK, SH3KBP1, MFSD10, AVEN, BUB1B, PSME3, SIAH2, NGFR, FASTKD5, SIVA1, UBE2Z, GGCT, PML, TRIB3, PEG10, KRT8, GATAD2A, DNAJA3, TFDP1, TRP53, CCNB1IP1, PDCD11,…	1937	473	13588	1.21613	1	0.504322	54.2409
GOTERM_BP_FAT	GO:0006915~apoptosis	80	2.91015	0.0516561	FASTKD3, E2F1, FASTKD1, HTATIP2, FASTKD2, LRDD, DEDD, EIF5A, TIMM50, PAWR, CIAPIN1, DAXX, PDCD2, CTNNBL1, SMNDC1, BNIPL, BAG4, CUL7, GATA6, 4930453N24RIK, ACIN1, RNF34, CUL1, API5, CYCT, TBRG4, LIG4, ELMO3, WDR92, TAF10, PDCL3, KRT18, BNIP1, LCK, SH3KBP1, MFSD10, AVEN, BUB1B, PSME3, SIAH2, NGFR, FASTKD5, SIVA1, UBE2Z, GGCT, PML, TRIB3, PEG10, KRT8, DNAJA3, TFDP1, TRP53, CCNB1IP1, PDCD11, AIMP1, A…	1937	465	13588	1.20688	1	0.566333	61.8404
GOTERM_BP_FAT	GO:0016265~death	87	3.16479	0.0731848	FASTKD3, E2F1, FASTKD1, HTATIP2, FASTKD2, LRDD, DEDD, EIF5A, TIMM50, PAWR, CIAPIN1, DAXX, PDCD2, CTNNBL1, SMNDC1, BNIPL, BAG4, CUL7, GATA6, 4930453N24RIK, ACIN1, RNF34, CUL1, API5, CYCT, TBRG4, LIG4, ELMO3, C8G, WDR92, TAF10, PDCL3, KRT18, BNIP1, LCK, SH3KBP1, MFSD10, AVEN, BUB1B, PSME3, SIAH2, NGFR, FASTKD5, SIVA1, UBE2Z, GGCT, PML, TRIB3, SERPINB9B, PEG10, KRT8, GATAD2A, DNAJA3, TFDP1, TRP53, C…	1937	519	13588	1.17592	1	0.667461	74.8546
GOTERM_BP_FAT	GO:0008219~cell death	85	3.09203	0.0747521	FASTKD3, E2F1, FASTKD1, HTATIP2, FASTKD2, LRDD, DEDD, EIF5A, TIMM50, PAWR, CIAPIN1, DAXX, PDCD2, CTNNBL1, SMNDC1, BNIPL, BAG4, CUL7, GATA6, 4930453N24RIK, ACIN1, RNF34, CUL1, API5, CYCT, TBRG4, LIG4, ELMO3, C8G, WDR92, TAF10, PDCL3, KRT18, BNIP1, LCK, SH3KBP1, MFSD10, AVEN, BUB1B, PSME3, SIAH2, NGFR, FASTKD5, SIVA1, UBE2Z, GGCT, PML, TRIB3, SERPINB9B, PEG10, KRT8, GATAD2A, DNAJA3, TFDP1, TRP53, C…	1937	507	13588	1.17608	1	0.672267	75.6159
SP_PIR_KEYWORDS	Apoptosis	53	1.92797	0.246998	E2F1, HTATIP2, LRDD, DEDD, PAWR, DAXX, CIAPIN1, SMNDC1, CTNNBL1, PDCD2, BNIPL, 4930453N24RIK, ACIN1, RNF34, API5, ELMO3, WDR92, PDCL3, BNIP1, SH3KBP1, BUB1B, MFSD10, AVEN, PSME3, SIAH2, NGFR, SIVA1, UBE2Z, TRIB3, ZC3H8, PEG10, BUB1, DNAJA3, RBM25, TRP53, AIMP1, AIMP2, SRA1, RYBP, BIRC5, PPP1R13L, SIRT1, TAX1BP1, VDAC1, NAE1, PHF17, BAX, BRE, APAF1, FAF1, PERP, PDCD7, DAP3	2504	337	17854	1.12137	1	0.72985	98.406
Annotation Cluster 148	Enrichment Score: 1.076037484308601
Category	Term	Count	%	PValue	Genes	List Total	Pop Hits	Pop Total	Fold Enrichment	Bonferroni	Benjamini	FDR
UP_SEQ_FEATURE	repeat:WD 13	7	0.254638	0.0578761	TBL3, ELP2, WDR3, APAF1, PWP2, GEMIN5, LLGL2	2449	19	16021	2.41016	1	0.99215	67.6845
UP_SEQ_FEATURE	repeat:WD 9	10	0.363769	0.0644746	COPB2, TBL3, ELP2, WDR3, APAF1, CIRH1A, PWP2, GEMIN5, EML4, LLGL2	2449	34	16021	1.92407	1	0.994238	71.7138
UP_SEQ_FEATURE	repeat:WD 12	7	0.254638	0.0887767	TBL3, ELP2, WDR3, APAF1, PWP2, GEMIN5, LLGL2	2449	21	16021	2.18062	1	0.99844	82.8213
UP_SEQ_FEATURE	repeat:WD 8	12	0.436522	0.0935233	WDR48, COPB2, TBL3, ELP2, NLE1, WDR3, APAF1, CIRH1A, PWP2, GEMIN5, EML4, LLGL2	2449	47	16021	1.67026	1	0.998804	84.4399
UP_SEQ_FEATURE	repeat:WD 10	8	0.291015	0.106251	TBL3, ELP2, WDR3, APAF1, CIRH1A, PWP2, GEMIN5, LLGL2	2449	27	16021	1.93833	1	0.999377	88.0971
UP_SEQ_FEATURE	repeat:WD 11	8	0.291015	0.106251	TBL3, ELP2, WDR3, APAF1, CIRH1A, PWP2, GEMIN5, LLGL2	2449	27	16021	1.93833	1	0.999377	88.0971
Annotation Cluster 149	Enrichment Score: 1.0733429585119336
Category	Term	Count	%	PValue	Genes	List Total	Pop Hits	Pop Total	Fold Enrichment	Bonferroni	Benjamini	FDR
GOTERM_BP_FAT	GO:0000226~microtubule cytoskeleton organization	26	0.945798	0.0121765	HAUS4, CEP72, HAUS5, CROCC, HAUS1, MLH1, OFD1, HOOK2, SEH1L, SAC3D1, KATNA1, NPM1, TUBB5, FBXO5, NEFH, RANBP1, PPP4C, TUBA1B, PCNT, ESPL1, BIRC5, SMC3, BRCA1, SS18, CNTROB, HAUS8	1937	111	13588	1.64315	1	0.204257	19.9512
GOTERM_BP_FAT	GO:0007017~microtubule-based process	39	1.4187	0.0731237	HAUS4, KIF23, KIF22, GM6682, KIFC1, CEP72, HAUS5, CROCC, TUBA3A, HAUS1, MLH1, KLC3, OFD1, HOOK2, KIF2C, SEH1L, SAC3D1, KATNA1, NPM1, TUBB5, TUBE1, NEFH, FBXO5, RANBP1, PPP4C, TUBA1B, TUBA1C, PCNT, BIRC5, ESPL1, BICD2, BRCA1, SMC3, SS18, CNTROB, KIF20B, DYNLT1F, HAUS8, XRN2, DYNLT1B, KIF20A	1937	211	13588	1.29661	1	0.668781	74.8245
GOTERM_BP_FAT	GO:0007010~cytoskeleton organization	45	1.63696	0.676692	HAUS4, PRPH, FGD1, CEP72, SHROOM3, MAEA, HAUS5, CROCC, VPS54, HAUS1, PDLIM3, MLH1, VILL, ESPN, OFD1, HOOK2, SEH1L, SAC3D1, KATNA1, NPM1, TUBB5, NEFH, FBXO5, RANBP1, CNN1, PPP4C, ARHGAP8, TUBA1B, ACTA1, ARHGEF18, PCNT, PRKCI, ACTN1, BIRC5, ESPL1, BRCA1, SMC3, SS18, CDC42BPG, TAGLN, KRT17, CNTROB, HAUS8, DIAP1, ARHGAP10	1937	326	13588	0.968324	1	0.999789	100
Annotation Cluster 150	Enrichment Score: 1.0701349578270734
Category	Term	Count	%	PValue	Genes	List Total	Pop Hits	Pop Total	Fold Enrichment	Bonferroni	Benjamini	FDR
GOTERM_CC_FAT	GO:0015630~microtubule cytoskeleton	77	2.80102	0.00736805	KIF23, ALS2, KIFC1, SNCG, CEP72, GM6682, KIF22, CROCC, CEP78, AURKC, KNTC1, AURKA, CDC16, AURKB, GTSE1, CEP70, OFD1, HOOK2, KIF2C, CDCA8, INCENP, TUBB5, H2AFY, RANBP1, PPP4C, TUBA1B, TUBA1C, CDC6, NEIL2, VPS41, NUP85, DCTN4, EML4, SS18, MAD2L1, RCC2, NME1, CNTROB, LCK, CLIP2, HAUS8, DYNLT1F, DYNLT1B, HAUS4, PPP4R2, SDCCAG8, HAUS5, SHROOM3, NEK2, HAUS1, TUBA3A, CEP164, KLC3, CEP55, PIN4, SAC3D1, K…	1611	450	12504	1.3281	0.984676	0.0474242	10.2664
GOTERM_BP_FAT	GO:0007017~microtubule-based process	39	1.4187	0.0731237	HAUS4, KIF23, KIF22, GM6682, KIFC1, CEP72, HAUS5, CROCC, TUBA3A, HAUS1, MLH1, KLC3, OFD1, HOOK2, KIF2C, SEH1L, SAC3D1, KATNA1, NPM1, TUBB5, TUBE1, NEFH, FBXO5, RANBP1, PPP4C, TUBA1B, TUBA1C, PCNT, BIRC5, ESPL1, BICD2, BRCA1, SMC3, SS18, CNTROB, KIF20B, DYNLT1F, HAUS8, XRN2, DYNLT1B, KIF20A	1937	211	13588	1.29661	1	0.668781	74.8245
GOTERM_CC_FAT	GO:0005874~microtubule	37	1.34594	0.184107	HAUS4, KIF23, KIF22, GM6682, KIFC1, SHROOM3, HAUS5, TUBA3A, HAUS1, KLC3, CDC16, GTSE1, HOOK2, KIF2C, KATNA1, INCENP, TUBB5, TUBE1, ODF2, SKA1, EMD, TUBA1B, TUBA1C, NUDC, PCNT, NEIL2, BIRC5, VPS41, EML4, SS18, TRIM54, RCC2, KIF20B, NINL, CLIP2, DYNLT1F, HAUS8, DYNLT1B, KIF20A	1611	240	12504	1.19659	1	0.60136	94.9228
SP_PIR_KEYWORDS	microtubule	32	1.16406	0.528419	HAUS4, KIF23, KIF22, GM6682, KIFC1, SHROOM3, HAUS5, TUBA3A, HAUS1, KLC3, GTSE1, KIF2C, HOOK2, KATNA1, INCENP, TUBB5, TUBE1, ODF2, SKA1, EMD, TUBA1B, TUBA1C, NUDC, PCNT, EML4, TRIM54, RCC2, KIF20B, NINL, CLIP2, HAUS8, DYNLT1F, KIF20A, DYNLT1B	2504	221	17854	1.03243	1	0.941921	99.9983
Annotation Cluster 151	Enrichment Score: 1.0550152221957723
Category	Term	Count	%	PValue	Genes	List Total	Pop Hits	Pop Total	Fold Enrichment	Bonferroni	Benjamini	FDR
GOTERM_BP_FAT	GO:0009310~amine catabolic process	15	0.545653	0.0712637	BCAT1, BCKDK, AHCY, BCAT2, AMT, BCKDHB, HAL, GLDC, MTHFD1, GOT2, FRRS1, GOT1, DIO3, GCSH, DHPS	1937	65	13588	1.61884	1	0.662281	73.8908
GOTERM_BP_FAT	GO:0009063~cellular amino acid catabolic process	13	0.472899	0.0745321	BCAT1, BCKDK, AHCY, BCAT2, AMT, BCKDHB, HAL, GLDC, MTHFD1, GOT2, FRRS1, GOT1, GCSH	1937	54	13588	1.68879	1	0.672768	75.5103
GOTERM_BP_FAT	GO:0046395~carboxylic acid catabolic process	17	0.618407	0.106503	BCAT1, BCKDK, BCAT2, ACADM, AHCY, AMT, BCKDHB, HAL, PHYH, GLDC, FRRS1, MTHFD1, GOT2, GOT1, GCSH, BDH2, SLC27A2	1937	81	13588	1.47228	1	0.774975	87.0687
GOTERM_BP_FAT	GO:0016054~organic acid catabolic process	17	0.618407	0.106503	BCAT1, BCKDK, BCAT2, ACADM, AHCY, AMT, BCKDHB, HAL, PHYH, GLDC, FRRS1, MTHFD1, GOT2, GOT1, GCSH, BDH2, SLC27A2	1937	81	13588	1.47228	1	0.774975	87.0687
Annotation Cluster 152	Enrichment Score: 1.042363223322254
Category	Term	Count	%	PValue	Genes	List Total	Pop Hits	Pop Total	Fold Enrichment	Bonferroni	Benjamini	FDR
GOTERM_BP_FAT	GO:0009116~nucleoside metabolic process	19	0.69116	0.000517117	PYCRL, PNP2, UPP1, QTRT1, PRPSAP1, ADA, NME7, PPAT, NME6, APRT, NME4, PANK2, UMPS, NME1, DHODH, MTAP, DCAKD, DUT, PRPS1	1937	56	13588	2.38008	0.813343	0.0140059	0.935143
GOTERM_BP_FAT	GO:0006220~pyrimidine nucleotide metabolic process	12	0.436522	0.000686775	NME4, TYMS, UMPS, NT5M, NME1, CTPS, DTYMK, DHODH, UPP1, NME7, DUT, NME6	1937	27	13588	3.11777	0.892402	0.0179615	1.24014
GOTERM_BP_FAT	GO:0006221~pyrimidine nucleotide biosynthetic process	9	0.327392	0.00426207	NME4, TYMS, UMPS, NME1, CTPS, DTYMK, DHODH, NME7, NME6	1937	20	13588	3.15674	0.999999	0.0850135	7.46491
GOTERM_BP_FAT	GO:0046131~pyrimidine ribonucleoside metabolic process	7	0.254638	0.0131177	NME4, PYCRL, NME1, DHODH, UPP1, NME7, NME6	1937	15	13588	3.27365	1	0.215009	21.3253
GOTERM_BP_FAT	GO:0009119~ribonucleoside metabolic process	12	0.436522	0.0174124	NME4, PYCRL, PANK2, NME1, DHODH, UPP1, QTRT1, NME7, ADA, APRT, DCAKD, NME6	1937	39	13588	2.15845	1	0.27143	27.3173
GOTERM_BP_FAT	GO:0006213~pyrimidine nucleoside metabolic process	8	0.291015	0.028528	NME4, PYCRL, NME1, DHODH, UPP1, NME7, DUT, NME6	1937	22	13588	2.5509	1	0.38843	40.8872
GOTERM_MF_FAT	GO:0019205~nucleobase, nucleoside, nucleotide kinase activity	10	0.363769	0.0531682	NME4, NME1, CLP1, DTYMK, AK3, AK2, UCK2, NME7, NME6, TK1	1845	36	13288	2.0006	1	0.477557	58.746
UP_SEQ_FEATURE	active site:Pros-phosphohistidine intermediate	4	0.145507	0.0772164	NME4, NME1, NME7, NME6	2449	7	16021	3.7382	1	0.997343	78.1864
GOTERM_BP_FAT	GO:0009220~pyrimidine ribonucleotide biosynthetic process	5	0.181884	0.0789714	NME4, NME1, DHODH, NME7, NME6	1937	12	13588	2.9229	1	0.689888	77.5585
GOTERM_BP_FAT	GO:0009218~pyrimidine ribonucleotide metabolic process	5	0.181884	0.0789714	NME4, NME1, DHODH, NME7, NME6	1937	12	13588	2.9229	1	0.689888	77.5585
PIR_SUPERFAMILY	PIRSF000735:nucleoside diphosphate kinase	3	0.109131	0.134083	NME4, NME1, NME6	1082	5	8136	4.51165	1	1	90.1295
SP_PIR_KEYWORDS	nucleotide metabolism	6	0.218261	0.137963	NME4, NT5M, NME1, NME7, ADA, NME6	2504	20	17854	2.13906	1	0.533131	88.5356
GOTERM_MF_FAT	GO:0004550~nucleoside diphosphate kinase activity	4	0.145507	0.151457	NME4, NME1, NME7, NME6	1845	10	13288	2.88087	1	0.820602	93.0169
GOTERM_BP_FAT	GO:0006228~UTP biosynthetic process	4	0.145507	0.160595	NME4, NME1, NME7, NME6	1937	10	13588	2.80599	1	0.88088	95.8408
GOTERM_BP_FAT	GO:0006241~CTP biosynthetic process	4	0.145507	0.160595	NME4, NME1, NME7, NME6	1937	10	13588	2.80599	1	0.88088	95.8408
GOTERM_BP_FAT	GO:0046036~CTP metabolic process	4	0.145507	0.160595	NME4, NME1, NME7, NME6	1937	10	13588	2.80599	1	0.88088	95.8408
GOTERM_BP_FAT	GO:0046051~UTP metabolic process	4	0.145507	0.160595	NME4, NME1, NME7, NME6	1937	10	13588	2.80599	1	0.88088	95.8408
GOTERM_BP_FAT	GO:0009209~pyrimidine ribonucleoside triphosphate biosynthetic process	4	0.145507	0.160595	NME4, NME1, NME7, NME6	1937	10	13588	2.80599	1	0.88088	95.8408
GOTERM_BP_FAT	GO:0009208~pyrimidine ribonucleoside triphosphate metabolic process	4	0.145507	0.160595	NME4, NME1, NME7, NME6	1937	10	13588	2.80599	1	0.88088	95.8408
GOTERM_MF_FAT	GO:0016776~phosphotransferase activity, phosphate group as acceptor	7	0.254638	0.162151	NME4, NME1, DTYMK, AK3, AK2, NME7, NME6	1845	27	13288	1.86723	1	0.837929	94.3143
SMART	SM00562:NDK	4	0.145507	0.177145	NME4, NME1, NME7, NME6	1234	11	9131	2.69073	1	0.777162	93.309
INTERPRO	IPR001564:Nucleoside diphosphate kinase, core	4	0.145507	0.18029	NME4, NME1, NME7, NME6	2419	11	17763	2.67022	1	0.990391	97.1909
GOTERM_BP_FAT	GO:0009147~pyrimidine nucleoside triphosphate metabolic process	5	0.181884	0.184327	NME4, NME1, NME7, DUT, NME6	1937	16	13588	2.19218	1	0.90649	97.5296
GOTERM_BP_FAT	GO:0009148~pyrimidine nucleoside triphosphate biosynthetic process	4	0.145507	0.198654	NME4, NME1, NME7, NME6	1937	11	13588	2.5509	1	0.921085	98.2095
GOTERM_BP_FAT	GO:0006183~GTP biosynthetic process	4	0.145507	0.198654	NME4, NME1, NME7, NME6	1937	11	13588	2.5509	1	0.921085	98.2095
GOTERM_BP_FAT	GO:0046039~GTP metabolic process	4	0.145507	0.198654	NME4, NME1, NME7, NME6	1937	11	13588	2.5509	1	0.921085	98.2095
GOTERM_BP_FAT	GO:0009201~ribonucleoside triphosphate biosynthetic process	11	0.400146	0.870427	NME4, NME1, ATP5B, ATP6V1H, ATP5G1, ATP5A1, ATP6V0A4, ATP6V1D, NME7, NME6, ATP8A1	1937	93	13588	0.829728	1	0.999996	100
GOTERM_BP_FAT	GO:0009206~purine ribonucleoside triphosphate biosynthetic process	11	0.400146	0.870427	NME4, NME1, ATP5B, ATP6V1H, ATP5G1, ATP5A1, ATP6V0A4, ATP6V1D, NME7, NME6, ATP8A1	1937	93	13588	0.829728	1	0.999996	100
GOTERM_BP_FAT	GO:0009145~purine nucleoside triphosphate biosynthetic process	11	0.400146	0.878608	NME4, NME1, ATP5B, ATP6V1H, ATP5G1, ATP5A1, ATP6V0A4, ATP6V1D, NME7, NME6, ATP8A1	1937	94	13588	0.820901	1	0.999997	100
GOTERM_BP_FAT	GO:0009142~nucleoside triphosphate biosynthetic process	11	0.400146	0.886365	NME4, NME1, ATP5B, ATP6V1H, ATP5G1, ATP5A1, ATP6V0A4, ATP6V1D, NME7, NME6, ATP8A1	1937	95	13588	0.81226	1	0.999998	100
Annotation Cluster 153	Enrichment Score: 1.0375261179176187
Category	Term	Count	%	PValue	Genes	List Total	Pop Hits	Pop Total	Fold Enrichment	Bonferroni	Benjamini	FDR
GOTERM_MF_FAT	GO:0048256~flap endonuclease activity	3	0.109131	0.0524085	EXO1, DNA2, FEN1	1845	3	13288	7.20217	1	0.475852	58.2064
GOTERM_MF_FAT	GO:0004520~endodeoxyribonuclease activity	5	0.181884	0.0941541	EXO1, RAD51C, DNA2, APLF, FEN1	1845	13	13288	2.77006	1	0.670582	79.8628
GOTERM_MF_FAT	GO:0004536~deoxyribonuclease activity	6	0.218261	0.15638	EXO1, RAD1, RAD51C, DNA2, APLF, FEN1	1845	21	13288	2.05776	1	0.828631	93.6452
Annotation Cluster 154	Enrichment Score: 1.0110530034852607
Category	Term	Count	%	PValue	Genes	List Total	Pop Hits	Pop Total	Fold Enrichment	Bonferroni	Benjamini	FDR
INTERPRO	IPR018359:Bromodomain, conserved site	9	0.327392	0.0604381	KAT2A, BRD1, BRD3, BRPF3, TRIM28, BRD7, BRD4, TRIM24, BAZ2A	2419	32	17763	2.06525	1	0.837514	67.379
SMART	SM00297:BROMO	10	0.363769	0.0714116	KAT2A, BRD1, BRD3, BRPF3, TRIM28, BRD7, CECR2, BRD4, TRIM24, BAZ2A	1234	39	9131	1.89731	1	0.537419	64.2156
INTERPRO	IPR001487:Bromodomain	10	0.363769	0.0746201	KAT2A, BRD1, BRD3, BRPF3, TRIM28, BRD7, CECR2, BRD4, TRIM24, BAZ2A	2419	39	17763	1.88285	1	0.888673	75.1797
SP_PIR_KEYWORDS	bromodomain	9	0.327392	0.0937421	KAT2A, BRD1, BRD3, BRPF3, TRIM28, BRD7, BRD4, TRIM24, BAZ2A	2504	34	17854	1.8874	1	0.402293	76.2141
UP_SEQ_FEATURE	domain:Bromo	5	0.181884	0.291652	KAT2A, TRIM28, BRD7, TRIM24, BAZ2A	2449	18	16021	1.81718	1	1	99.8546
Annotation Cluster 155	Enrichment Score: 1.0094996988205651
Category	Term	Count	%	PValue	Genes	List Total	Pop Hits	Pop Total	Fold Enrichment	Bonferroni	Benjamini	FDR
SP_PIR_KEYWORDS	amino-acid biosynthesis	9	0.327392	0.00546988	BCAT1, MRI1, MTHFD1, PYCRL, PYCR2, BCAT2, ASS1, ASNSD1, ASNS	2504	21	17854	3.0558	0.950768	0.0364929	7.69044
GOTERM_BP_FAT	GO:0008652~cellular amino acid biosynthetic process	12	0.436522	0.0409331	GOT2, BCAT1, MRI1, MTHFD1, PYCRL, PYCR2, BCAT2, GOT1, DHFR, ASS1, ASNSD1, ASNS	1937	44	13588	1.91317	1	0.497642	53.1941
GOTERM_BP_FAT	GO:0009067~aspartate family amino acid biosynthetic process	6	0.218261	0.0657394	GOT2, MRI1, MTHFD1, GOT1, ASNSD1, ASNS	1937	16	13588	2.63061	1	0.641678	70.9212
GOTERM_BP_FAT	GO:0009066~aspartate family amino acid metabolic process	6	0.218261	0.195205	GOT2, MRI1, MTHFD1, GOT1, ASNSD1, ASNS	1937	22	13588	1.91317	1	0.91783	98.0642
GOTERM_BP_FAT	GO:0009309~amine biosynthetic process	14	0.509276	0.234262	MRI1, BCAT1, PYCRL, BCAT2, SRM, ASS1, ASNSD1, ASNS, MTHFD1, GOT2, PYCR2, GOT1, DHFR, SMS	1937	73	13588	1.34534	1	0.945866	99.2158
GOTERM_BP_FAT	GO:0046394~carboxylic acid biosynthetic process	23	0.836668	0.357039	BCAT1, PTGES3, MRI1, PYCRL, BCAT2, ASS1, MCAT, AMACR, ASNSD1, ASNS, CBR4, BRCA1, MTHFD1, GOT2, PECR, TPI1, PYCR2, DHFR, GOT1, LTA4H, LIAS, GSTO1, LIPT2	1937	141	13588	1.14429	1	0.987004	99.9672
GOTERM_BP_FAT	GO:0016053~organic acid biosynthetic process	23	0.836668	0.357039	BCAT1, PTGES3, MRI1, PYCRL, BCAT2, ASS1, MCAT, AMACR, ASNSD1, ASNS, CBR4, BRCA1, MTHFD1, GOT2, PECR, TPI1, PYCR2, DHFR, GOT1, LTA4H, LIAS, GSTO1, LIPT2	1937	141	13588	1.14429	1	0.987004	99.9672
Annotation Cluster 156	Enrichment Score: 1.0043604707132712
Category	Term	Count	%	PValue	Genes	List Total	Pop Hits	Pop Total	Fold Enrichment	Bonferroni	Benjamini	FDR
SMART	SM00667:LisH	8	0.291015	0.0737713	OFD1, SMU1, SSBP3, MAEA, NOLC1, TAF5, TCOF1, VPRBP	1234	28	9131	2.11415	1	0.539952	65.4565
INTERPRO	IPR006594:LisH dimerisation motif	8	0.291015	0.0765546	OFD1, SMU1, SSBP3, MAEA, NOLC1, TAF5, TCOF1, VPRBP	2419	28	17763	2.09803	1	0.892799	76.0957
UP_SEQ_FEATURE	domain:LisH	7	0.254638	0.171815	OFD1, SMU1, SSBP3, MAEA, TAF5, TCOF1, VPRBP	2449	25	16021	1.83172	1	0.999981	97.1899
Annotation Cluster 157	Enrichment Score: 0.9876584436611482
Category	Term	Count	%	PValue	Genes	List Total	Pop Hits	Pop Total	Fold Enrichment	Bonferroni	Benjamini	FDR
BIOCARTA	m_g2Pathway:Cell Cycle: G2/M Checkpoint	8	0.291015	0.0501498	TRP53, CDK1, PLK1, MDM2, CHEK1, CDC34, BRCA1, WEE1	181	23	1171	2.2503	0.999877	0.474359	46.7815
BIOCARTA	m_rbPathway:RB Tumor Suppressor/Checkpoint Signaling in response to DNA damage	5	0.181884	0.0739303	TRP53, CDK1, CHEK1, CDK2, WEE1	181	11	1171	2.94073	0.999999	0.526083	60.9997
BIOCARTA	m_cdc25Pathway:cdc25 and chk1 Regulatory Pathway in response to DNA damage	3	0.109131	0.29372	CDK1, CHEK1, WEE1	181	7	1171	2.77269	1	0.903728	98.5922
Annotation Cluster 158	Enrichment Score: 0.9848545569702989
Category	Term	Count	%	PValue	Genes	List Total	Pop Hits	Pop Total	Fold Enrichment	Bonferroni	Benjamini	FDR
BIOCARTA	m_cellcyclePathway:Cyclins and Cell Cycle Regulation	9	0.327392	0.0164981	E2F1, CDK1, CCNE1, CCND3, CCNH, CDK7, CDC25A, CDK2, TFDP1	181	23	1171	2.53159	0.945593	0.276369	18.4494
INTERPRO	IPR013763:Cyclin-related	10	0.363769	0.0285141	CCNB1, CCNE1, CCNK, CCNB2, CCND3, BRF2, CCNH, CCNF, FAM58B, GTF2B	2419	33	17763	2.22519	1	0.620078	40.5369
INTERPRO	IPR006671:Cyclin, N-terminal	8	0.291015	0.0647003	CCNB1, CCNE1, CCNK, CCNB2, CCND3, CCNH, CCNF, FAM58B	2419	27	17763	2.17574	1	0.854936	69.9381
SMART	SM00385:CYCLIN	9	0.327392	0.0678102	CCNB1, CCNE1, CCNK, CCNB2, CCND3, CCNH, CCNF, FAM58B, GTF2B	1234	33	9131	2.01805	1	0.528083	62.2418
INTERPRO	IPR006670:Cyclin	9	0.327392	0.0706538	CCNB1, CCNE1, CCNK, CCNB2, CCND3, CCNH, CCNF, FAM58B, GTF2B	2419	33	17763	2.00267	1	0.87685	73.197
PIR_SUPERFAMILY	PIRSF001771:cyclin, A/B/D/E types	4	0.145507	0.106175	CCNB1, CCNE1, CCNB2, CCND3	1082	9	8136	3.34196	1	0.999999	83.5592
INTERPRO	IPR004367:Cyclin, C-terminal	5	0.181884	0.1367	CCNB1, CCNE1, CCNB2, CCND3, CCNF	2419	15	17763	2.44771	1	0.976021	92.8733
PIR_SUPERFAMILY	PIRSF001771:Cyclin_A_B_D_E	4	0.145507	0.137296	CCNB1, CCNE1, CCNB2, CCND3	1082	10	8136	3.00776	1	1	90.7024
SP_PIR_KEYWORDS	cell cycle control	6	0.218261	0.137963	CCNB1, CDK1, CCNE1, MAPK1, CCND3, CDK7	2504	20	17854	2.13906	1	0.533131	88.5356
INTERPRO	IPR014400:Cyclin, A/B/D/E	4	0.145507	0.145081	CCNB1, CCNE1, CCNB2, CCND3	2419	10	17763	2.93725	1	0.979974	94.0192
SP_PIR_KEYWORDS	cyclin	10	0.363769	0.223485	CCNB1, CCNE1, CCNK, CCNB2, CCND3, CCNH, CCNF, FAM58B, CDK7, CDK2	2504	48	17854	1.48546	1	0.697931	97.5035
INTERPRO	IPR015429:Transcription regulator cyclin	3	0.109131	0.298816	CCNK, CCNH, FAM58B	2419	8	17763	2.75367	1	0.999364	99.8303
GOTERM_MF_FAT	GO:0004693~cyclin-dependent protein kinase activity	6	0.218261	0.405125	CDK1, CCND3, CCNH, CDK7, STK30, CDK2	1845	30	13288	1.44043	1	0.986764	99.9779
Annotation Cluster 159	Enrichment Score: 0.9588456215064696
Category	Term	Count	%	PValue	Genes	List Total	Pop Hits	Pop Total	Fold Enrichment	Bonferroni	Benjamini	FDR
GOTERM_BP_FAT	GO:0030518~steroid hormone receptor signaling pathway	7	0.254638	0.0672961	PTGES3, FKBP4, SAFB, TAF7, DNAJA1, CARM1, DAXX	1937	21	13588	2.33832	1	0.645491	71.7888
GOTERM_BP_FAT	GO:0030522~intracellular receptor-mediated signaling pathway	9	0.327392	0.0752366	PTGES3, RARG, FKBP4, SAFB, TAF7, DNAJA1, PML, CARM1, DAXX	1937	32	13588	1.97296	1	0.673109	75.8467
GOTERM_BP_FAT	GO:0030521~androgen receptor signaling pathway	3	0.109131	0.262449	FKBP4, DNAJA1, DAXX	1937	7	13588	3.00642	1	0.960373	99.6032
Annotation Cluster 160	Enrichment Score: 0.9297547265870864
Category	Term	Count	%	PValue	Genes	List Total	Pop Hits	Pop Total	Fold Enrichment	Bonferroni	Benjamini	FDR
INTERPRO	IPR005475:Transketolase, central region	4	0.145507	0.0831298	BCKDHB, OGDHL, TKT, PDHB	2419	8	17763	3.67156	1	0.910225	78.9762
INTERPRO	IPR015941:Transketolase C-terminal-like	3	0.109131	0.139794	BCKDHB, TKT, PDHB	2419	5	17763	4.40587	1	0.977383	93.3185
INTERPRO	IPR005476:Transketolase, C-terminal	3	0.109131	0.139794	BCKDHB, TKT, PDHB	2419	5	17763	4.40587	1	0.977383	93.3185
Annotation Cluster 161	Enrichment Score: 0.9253212338189195
Category	Term	Count	%	PValue	Genes	List Total	Pop Hits	Pop Total	Fold Enrichment	Bonferroni	Benjamini	FDR
SP_PIR_KEYWORDS	mrna capping	3	0.109131	0.0970198	NCBP2, NCBP1, RNMT	2504	4	17854	5.34764	1	0.41055	77.4388
GOTERM_BP_FAT	GO:0006370~mRNA capping	3	0.109131	0.0998721	NCBP2, NCBP1, RNMT	1937	4	13588	5.26123	1	0.758923	85.2097
GOTERM_CC_FAT	GO:0005845~mRNA cap binding complex	3	0.109131	0.127043	NCBP2, NCBP1, RNMT	1611	5	12504	4.65698	1	0.475386	86.3328
GOTERM_CC_FAT	GO:0034518~RNA cap binding complex	3	0.109131	0.127043	NCBP2, NCBP1, RNMT	1611	5	12504	4.65698	1	0.475386	86.3328
GOTERM_BP_FAT	GO:0009452~RNA capping	3	0.109131	0.151073	NCBP2, NCBP1, RNMT	1937	5	13588	4.20898	1	0.866433	94.8951
Annotation Cluster 162	Enrichment Score: 0.907450369177755
Category	Term	Count	%	PValue	Genes	List Total	Pop Hits	Pop Total	Fold Enrichment	Bonferroni	Benjamini	FDR
PIR_SUPERFAMILY	PIRSF002564:metallothionein	3	0.109131	0.0880469	MT2, MT1, MT4	1082	4	8136	5.63956	1	0.999998	77.2922
INTERPRO	IPR000006:Metallothionein, vertebrate	3	0.109131	0.0920115	MT2, MT1, MT4	2419	4	17763	5.50734	1	0.928005	82.3499
INTERPRO	IPR003019:Metallothionein superfamily, eukaryotic	3	0.109131	0.0920115	MT2, MT1, MT4	2419	4	17763	5.50734	1	0.928005	82.3499
INTERPRO	IPR018064:Metallothionein, vertebrate, metal binding site	3	0.109131	0.0920115	MT2, MT1, MT4	2419	4	17763	5.50734	1	0.928005	82.3499
SP_PIR_KEYWORDS	metal-thiolate cluster	3	0.109131	0.0970198	MT2, MT1, MT4	2504	4	17854	5.34764	1	0.41055	77.4388
UP_SEQ_FEATURE	metal ion-binding site:Divalent metal cation; cluster B	3	0.109131	0.113159	MT2, MT1, MT4	2449	4	16021	4.90639	1	0.999489	89.7244
UP_SEQ_FEATURE	metal ion-binding site:Divalent metal cation; cluster A	3	0.109131	0.113159	MT2, MT1, MT4	2449	4	16021	4.90639	1	0.999489	89.7244
GOTERM_BP_FAT	GO:0010038~response to metal ion	8	0.291015	0.645532	MNAT1, SLC25A13, ABCB1B, MT2, MT1, STIM1, CNGA3, MT4	1937	53	13588	1.05886	1	0.999699	100
Annotation Cluster 163	Enrichment Score: 0.9028951114910467
Category	Term	Count	%	PValue	Genes	List Total	Pop Hits	Pop Total	Fold Enrichment	Bonferroni	Benjamini	FDR
GOTERM_MF_FAT	GO:0008483~transaminase activity	9	0.327392	0.0126431	GOT2, BCAT1, AGXT2L2, BCAT2, GOT1, AMT, GFPT2, GOT1L1, HAT1	1845	24	13288	2.70081	1	0.167416	18.6335
SP_PIR_KEYWORDS	Aminotransferase	9	0.327392	0.0134368	GOT2, BCAT1, AGXT2L2, BCAT2, GOT1, AMT, GFPT2, GOT1L1, HAT1	2504	24	17854	2.67382	0.999405	0.0818235	17.9111
GOTERM_MF_FAT	GO:0016769~transferase activity, transferring nitrogenous groups	10	0.363769	0.0262844	GOT2, BCAT1, AGXT2L2, BCAT2, GOT1, AMT, GFPT2, GOT1L1, GCAT, HAT1	1845	32	13288	2.25068	1	0.295709	35.0581
PIR_SUPERFAMILY	PIRSF000515:aspartate aminotransferase/aromatic aminotransferase, tatA type	3	0.109131	0.048238	GOT2, GOT1, GOT1L1	1082	3	8136	7.51941	1	0.999925	54.852
INTERPRO	IPR000796:Aspartate/other aminotransferase	3	0.109131	0.0505313	GOT2, GOT1, GOT1L1	2419	3	17763	7.34312	1	0.796105	60.6131
GOTERM_MF_FAT	GO:0004069~L-aspartate:2-oxoglutarate aminotransferase activity	3	0.109131	0.0524085	GOT2, GOT1, GOT1L1	1845	3	13288	7.20217	1	0.475852	58.2064
INTERPRO	IPR004838:Aminotransferases, class-I, pyridoxal-phosphate-binding site	3	0.109131	0.244894	GOT2, GOT1, GOT1L1	2419	7	17763	3.14705	1	0.997912	99.3574
INTERPRO	IPR015421:Pyridoxal phosphate-dependent transferase, major region, subdomain 1	8	0.291015	0.321318	GOT2, AGXT2L2, SHMT1, GOT1, GOT1L1, NFS1, GCAT, GLDC	2419	41	17763	1.4328	1	0.999658	99.9055
INTERPRO	IPR004839:Aminotransferase, class I and II	4	0.145507	0.413618	GOT2, GOT1, GOT1L1, GCAT	2419	17	17763	1.72779	1	0.99997	99.9932
SP_PIR_KEYWORDS	pyridoxal phosphate	10	0.363769	0.468978	GOT2, BCAT1, AGXT2L2, SHMT1, BCAT2, GOT1, GOT1L1, NFS1, GCAT, GLDC	2504	60	17854	1.18837	1	0.91643	99.9902
GOTERM_MF_FAT	GO:0019842~vitamin binding	18	0.654784	0.518165	SHMT1, CUBN, GOT1L1, OGDHL, NFS1, GCAT, PHYH, SLC19A2, GLDC, C8G, AGXT2L2, OGFOD1, GOT2, BSPRY, LEPRE1, GOT1, P4HA2, FOLR1	1845	121	13288	1.0714	1	0.995557	99.9993
GOTERM_MF_FAT	GO:0070279~vitamin B6 binding	8	0.291015	0.636819	GOT2, AGXT2L2, SHMT1, GOT1, GOT1L1, NFS1, GCAT, GLDC	1845	54	13288	1.06699	1	0.999092	100
GOTERM_MF_FAT	GO:0030170~pyridoxal phosphate binding	8	0.291015	0.636819	GOT2, AGXT2L2, SHMT1, GOT1, GOT1L1, NFS1, GCAT, GLDC	1845	54	13288	1.06699	1	0.999092	100
Annotation Cluster 164	Enrichment Score: 0.8668425993053223
Category	Term	Count	%	PValue	Genes	List Total	Pop Hits	Pop Total	Fold Enrichment	Bonferroni	Benjamini	FDR
KEGG_PATHWAY	mmu00520:Amino sugar and nucleotide sugar metabolism	15	0.545653	0.00160056	CYB5R3, CYB5R1, UAP1, GNPDA1, CMAS, GNPNAT1, PMM1, CHIT1, GMPPB, GALK1, PGM3, NANS, GFPT2, FUK, NANP	789	44	5738	2.47926	0.246876	0.0140763	1.94829
GOTERM_BP_FAT	GO:0046349~amino sugar biosynthetic process	4	0.145507	0.010321	PGM3, CMAS, GNPNAT1, NANP	1937	4	13588	7.01497	1	0.178707	17.1755
GOTERM_BP_FAT	GO:0006040~amino sugar metabolic process	6	0.218261	0.122435	PGM3, GNPDA1, CMAS, GNPNAT1, B3GALNT2, NANP	1937	19	13588	2.21525	1	0.812718	90.6735
GOTERM_BP_FAT	GO:0046364~monosaccharide biosynthetic process	8	0.291015	0.142413	PGM3, TPI1, GNPDA1, CMAS, GNPNAT1, FBP2, NANP, PMM1	1937	31	13588	1.81032	1	0.854104	93.8616
GOTERM_BP_FAT	GO:0046165~alcohol biosynthetic process	9	0.327392	0.147035	PGM3, TPI1, GNPDA1, GOT1, CMAS, GNPNAT1, FBP2, NANP, PMM1	1937	37	13588	1.70634	1	0.861557	94.4355
GOTERM_BP_FAT	GO:0009225~nucleotide-sugar metabolic process	4	0.145507	0.160595	PGM3, CMAS, GNPNAT1, B3GALNT2	1937	10	13588	2.80599	1	0.88088	95.8408
GOTERM_BP_FAT	GO:0034637~cellular carbohydrate biosynthetic process	10	0.363769	0.403931	PTGES3, PGM3, TPI1, GNPDA1, GOT1, CMAS, GNPNAT1, FBP2, NANP, PMM1	1937	56	13588	1.25267	1	0.992832	99.9917
GOTERM_BP_FAT	GO:0006041~glucosamine metabolic process	3	0.109131	0.478719	PGM3, GNPDA1, GNPNAT1	1937	11	13588	1.91317	1	0.996996	99.9993
GOTERM_BP_FAT	GO:0006044~N-acetylglucosamine metabolic process	3	0.109131	0.478719	PGM3, GNPDA1, GNPNAT1	1937	11	13588	1.91317	1	0.996996	99.9993
GOTERM_BP_FAT	GO:0016051~carbohydrate biosynthetic process	12	0.436522	0.650171	PTGES3, PGM3, TPI1, GNPDA1, NANS, GOT1, CMAS, GNPNAT1, GFPT2, FBP2, NANP, PMM1	1937	83	13588	1.01421	1	0.999707	100
GOTERM_BP_FAT	GO:0019319~hexose biosynthetic process	4	0.145507	0.712254	TPI1, GNPDA1, FBP2, PMM1	1937	25	13588	1.1224	1	0.999867	100
Annotation Cluster 165	Enrichment Score: 0.8631185147209969
Category	Term	Count	%	PValue	Genes	List Total	Pop Hits	Pop Total	Fold Enrichment	Bonferroni	Benjamini	FDR
GOTERM_BP_FAT	GO:0048145~regulation of fibroblast proliferation	7	0.254638	0.0543824	TRP53, MORC3, BAX, TDGF1, LIG4, NGFR, SOD2	1937	20	13588	2.45524	1	0.583794	63.7846
GOTERM_BP_FAT	GO:0010332~response to gamma radiation	6	0.218261	0.0826206	TRP53, BAX, PML, LIG4, CHEK2, SOD2	1937	17	13588	2.47587	1	0.702215	79.1198
GOTERM_BP_FAT	GO:0048147~negative regulation of fibroblast proliferation	4	0.145507	0.0928977	TRP53, MORC3, BAX, SOD2	1937	8	13588	3.50749	1	0.739807	82.9838
GOTERM_BP_FAT	GO:0001836~release of cytochrome c from mitochondria	5	0.181884	0.184327	TRP53, GGCT, BAX, TIMM50, SOD2	1937	16	13588	2.19218	1	0.90649	97.5296
GOTERM_BP_FAT	GO:0008637~apoptotic mitochondrial changes	6	0.218261	0.279114	TRP53, GGCT, BAX, TIMM50, SOD2, DAP3	1937	25	13588	1.68359	1	0.967836	99.738
GOTERM_BP_FAT	GO:0007006~mitochondrial membrane organization	6	0.218261	0.308579	TRP53, TIMM8A1, BAX, TIMM9, TIMM50, COX18	1937	26	13588	1.61884	1	0.976292	99.8772
Annotation Cluster 166	Enrichment Score: 0.8625648607687809
Category	Term	Count	%	PValue	Genes	List Total	Pop Hits	Pop Total	Fold Enrichment	Bonferroni	Benjamini	FDR
PIR_SUPERFAMILY	PIRSF002051:histone H3	3	0.109131	0.134083	GM12657, CENPA, HIST1H3C	1082	5	8136	4.51165	1	1	90.1295
SMART	SM00428:H3	3	0.109131	0.137862	GM12657, CENPA, HIST1H3C	1234	5	9131	4.43971	1	0.718923	87.2232
INTERPRO	IPR000164:Histone H3	3	0.109131	0.139794	GM12657, CENPA, HIST1H3C	2419	5	17763	4.40587	1	0.977383	93.3185
Annotation Cluster 167	Enrichment Score: 0.8618525202857195
Category	Term	Count	%	PValue	Genes	List Total	Pop Hits	Pop Total	Fold Enrichment	Bonferroni	Benjamini	FDR
UP_SEQ_FEATURE	region of interest:Dimerization	7	0.254638	0.0182861	E2F1, NRF1, HNF1B, E2F4, TERF2, TERF1, TFDP1	2449	15	16021	3.05287	1	0.866286	29.5089
UP_SEQ_FEATURE	short sequence motif:DEF box	3	0.109131	0.351687	E2F1, E2F4, TFDP1	2449	8	16021	2.4532	1	1	99.9728
INTERPRO	IPR003316:Transcription factor E2F/dimerisation partner (TDP)	3	0.109131	0.403798	E2F1, E2F4, TFDP1	2419	10	17763	2.20294	1	0.999961	99.9908
Annotation Cluster 168	Enrichment Score: 0.8590994505288526
Category	Term	Count	%	PValue	Genes	List Total	Pop Hits	Pop Total	Fold Enrichment	Bonferroni	Benjamini	FDR
GOTERM_BP_FAT	GO:0009108~coenzyme biosynthetic process	15	0.545653	0.0639352	NFS1, MTHFSD, GGT1, GCLM, MTHFD1L, PDSS2, COQ6, MTHFD1, PANK2, QPRT, LIAS, FPGS, LIPT2, NMNAT1, DCAKD	1937	64	13588	1.64413	1	0.634529	69.8841
GOTERM_BP_FAT	GO:0051188~cofactor biosynthetic process	19	0.69116	0.0900783	HMBS, NFS1, MTHFSD, GGT1, GCLM, MTHFD1L, PDSS2, COQ6, MTHFD1, NFU1, PANK2, NUBP1, FXN, LIAS, QPRT, LIPT2, FPGS, DCAKD, NMNAT1	1937	91	13588	1.46466	1	0.729923	81.9971
GOTERM_BP_FAT	GO:0006732~coenzyme metabolic process	25	0.909422	0.222403	NFS1, GGT1, GCLM, PIPOX, PDSS2, MTHFD1L, HIBADH, MTHFD1, GSR, TPI1, FOLR1, GPX4, LIAS, LIPT2, SUCLA2, DCAKD, MTHFSD, GSTT3, COQ6, SOD2, PANK2, QPRT, FPGS, GSTP2, NMNAT1	1937	143	13588	1.22639	1	0.938912	98.9633
GOTERM_BP_FAT	GO:0051186~cofactor metabolic process	30	1.09131	0.285826	CYB5R4, NFS1, GGT1, GCLM, HIBADH, PIPOX, PDSS2, MTHFD1L, MTHFD1, GSR, TPI1, NUBP1, FXN, FOLR1, GPX4, LIAS, LIPT2, SUCLA2, DCAKD, HMBS, MTHFSD, GSTT3, COQ6, SOD2, NFU1, PANK2, QPRT, FPGS, GSTP2, NMNAT1	1937	182	13588	1.15631	1	0.969837	99.779
Annotation Cluster 169	Enrichment Score: 0.853759464208891
Category	Term	Count	%	PValue	Genes	List Total	Pop Hits	Pop Total	Fold Enrichment	Bonferroni	Benjamini	FDR
INTERPRO	IPR001678:Bacterial Fmu (Sun)/eukaryotic nucleolar NOL1/Nop2p	4	0.145507	0.0576525	NOP2, NSUN2, NSUN5, NSUN4	2419	7	17763	4.19607	1	0.828957	65.5967
INTERPRO	IPR018314:Bacterial Fmu (Sun)/eukaryotic nucleolar NOL1/Nop2p, conserved site	3	0.109131	0.191397	NOP2, NSUN2, NSUN4	2419	6	17763	3.67156	1	0.992735	97.8016
UP_SEQ_FEATURE	region of interest:S-adenosyl-L-methionine binding	7	0.254638	0.248868	NOP2, METTL1, SETD8, NSUN2, FBL, NSUN5, NSUN4	2449	28	16021	1.63546	1	0.999999	99.5583
Annotation Cluster 170	Enrichment Score: 0.8472308891291325
Category	Term	Count	%	PValue	Genes	List Total	Pop Hits	Pop Total	Fold Enrichment	Bonferroni	Benjamini	FDR
GOTERM_MF_FAT	GO:0051427~hormone receptor binding	12	0.436522	0.0144555	PSMC5, RARG, SOCS2, ZBTB9, FKBP4, H2-KE2, RING1, SNW1, DDX54, DAXX, HMGA1, PRPF6	1845	39	13288	2.21605	1	0.185238	21.0207
GOTERM_MF_FAT	GO:0030374~ligand-dependent nuclear receptor transcription coactivator activity	8	0.291015	0.0193064	TADA3, ZBTB9, H2-KE2, SRA1, WDR77, RING1, RBM14, HMGA1	1845	21	13288	2.74368	1	0.235179	27.0903
GOTERM_MF_FAT	GO:0035257~nuclear hormone receptor binding	10	0.363769	0.0381325	RARG, ZBTB9, FKBP4, H2-KE2, RING1, SNW1, DDX54, DAXX, HMGA1, PRPF6	1845	34	13288	2.11828	1	0.387736	46.7454
GOTERM_MF_FAT	GO:0035258~steroid hormone receptor binding	4	0.145507	0.0385048	FKBP4, DDX54, DAXX, PRPF6	1845	6	13288	4.80145	1	0.387631	47.0785
GOTERM_MF_FAT	GO:0042809~vitamin D receptor binding	4	0.145507	0.151457	ZBTB9, H2-KE2, RING1, SNW1	1845	10	13288	2.88087	1	0.820602	93.0169
GOTERM_MF_FAT	GO:0042974~retinoic acid receptor binding	5	0.181884	0.233084	RARG, ZBTB9, H2-KE2, RING1, HMGA1	1845	18	13288	2.0006	1	0.924071	98.6443
GOTERM_MF_FAT	GO:0030375~thyroid hormone receptor coactivator activity	3	0.109131	0.464057	ZBTB9, H2-KE2, RING1	1845	11	13288	1.96423	1	0.992029	99.9959
GOTERM_MF_FAT	GO:0010861~thyroid hormone receptor activator activity	3	0.109131	0.464057	ZBTB9, H2-KE2, RING1	1845	11	13288	1.96423	1	0.992029	99.9959
GOTERM_MF_FAT	GO:0030545~receptor regulator activity	4	0.145507	0.502666	LYNX1, ZBTB9, H2-KE2, RING1	1845	19	13288	1.51625	1	0.994727	99.9988
GOTERM_MF_FAT	GO:0030546~receptor activator activity	3	0.109131	0.511634	ZBTB9, H2-KE2, RING1	1845	12	13288	1.80054	1	0.995247	99.9991
GOTERM_MF_FAT	GO:0046966~thyroid hormone receptor binding	3	0.109131	0.59804	ZBTB9, H2-KE2, RING1	1845	14	13288	1.54332	1	0.998417	100
Annotation Cluster 171	Enrichment Score: 0.84513078008291
Category	Term	Count	%	PValue	Genes	List Total	Pop Hits	Pop Total	Fold Enrichment	Bonferroni	Benjamini	FDR
INTERPRO	IPR014778:Myb, DNA-binding	10	0.363769	0.0407147	TADA2A, RCOR2, SMARCC1, MTA3, TTF1, CDC5L, MYBL2, DNAJC2, TERF2, TERF1	2419	35	17763	2.09803	1	0.727968	52.6172
INTERPRO	IPR017930:Myb-type HTH DNA-binding domain	4	0.145507	0.145081	CDC5L, MYBL2, TERF2, TERF1	2419	10	17763	2.93725	1	0.979974	94.0192
UP_SEQ_FEATURE	DNA-binding region:H-T-H motif	4	0.145507	0.493453	CDC5L, MYBL2, TERF2, TERF1	2449	17	16021	1.53926	1	1	99.9997
Annotation Cluster 172	Enrichment Score: 0.8312849801299311
Category	Term	Count	%	PValue	Genes	List Total	Pop Hits	Pop Total	Fold Enrichment	Bonferroni	Benjamini	FDR
GOTERM_BP_FAT	GO:0048232~male gamete generation	49	1.78247	0.0247282	RAD51C, NR6A1, MAEL, MLH1, GGT1, MOV10L1, SOHLH2, TAF7L, YBX2, HSF1, STRA8, GPX4, PIWIL2, H2AFX, TLK2, FANCG, ACRBP, HERC2, NR0B1, CSDA, MORC1, HMGA1, PGM3, REC8, TCFL5, SYCP3, PSME4, DMC1, XRN2, RAD23B, RNF17, HMGB2, DAZAP1, CALCA, TCP11, ZFP296, DNAJA1, ODF2, DAZL, SPATA5, ERCC1, TRIP13, CCNB1IP1, SIRT1, TEX15, GMCL1, BAX, D1PAS1, TSSK6	1937	255	13588	1.34797	1	0.352413	36.5434
GOTERM_BP_FAT	GO:0007283~spermatogenesis	49	1.78247	0.0247282	RAD51C, NR6A1, MAEL, MLH1, GGT1, MOV10L1, SOHLH2, TAF7L, YBX2, HSF1, STRA8, GPX4, PIWIL2, H2AFX, TLK2, FANCG, ACRBP, HERC2, NR0B1, CSDA, MORC1, HMGA1, PGM3, REC8, TCFL5, SYCP3, PSME4, DMC1, XRN2, RAD23B, RNF17, HMGB2, DAZAP1, CALCA, TCP11, ZFP296, DNAJA1, ODF2, DAZL, SPATA5, ERCC1, TRIP13, CCNB1IP1, SIRT1, TEX15, GMCL1, BAX, D1PAS1, TSSK6	1937	255	13588	1.34797	1	0.352413	36.5434
GOTERM_BP_FAT	GO:0007276~gamete generation	57	2.07348	0.0941696	RAD51C, NR6A1, MAEL, MLH1, GGT1, MOV10L1, SOHLH2, YBX2, TAF7L, FANCL, PRMT7, HSF1, STRA8, GPX4, PIWIL2, H2AFX, TLK2, FANCG, DND1, ACRBP, HERC2, MORC1, NR0B1, CSDA, HMGA1, PGM3, REC8, SYCP3, TCFL5, FANCD2, PSME4, DMC1, XRN2, RAD23B, HMGB2, RNF17, DAZAP1, CALCA, TCP11, PRDM14, ZFP296, DNAJA1, FBXO5, DAZL, ODF2, SPATA5, ERCC1, TRIP13, CCNB1IP1, RHOX5, MSH2, SIRT1, TEX15, GMCL1, BAX, D1PAS1, TSSK6	1937	331	13588	1.20802	1	0.741841	83.412
GOTERM_BP_FAT	GO:0007281~germ cell development	20	0.727537	0.122046	CCNB1IP1, HMGB2, RNF17, ACRBP, MSH2, YBX2, TAF7L, CALCA, REC8, PRDM14, STRA8, BAX, FBXO5, DAZL, FANCG, DND1, DMC1, ERCC1, TSSK6, TRIP13	1937	101	13588	1.3891	1	0.812894	90.5981
GOTERM_BP_FAT	GO:0019953~sexual reproduction	63	2.29174	0.167417	RAD51C, GNPDA1, NR6A1, MAEL, MLH1, GGT1, MOV10L1, SOHLH2, YBX2, TAF7L, FANCL, PRMT7, HSF1, STRA8, GPX4, PIWIL2, H2AFX, DND1, TLK2, FANCG, ACRBP, HERC2, MORC1, NR0B1, CSDA, HMGA1, PGM3, REC8, AAAS, SYCP3, TCFL5, FANCD2, PSME4, DMC1, XRN2, RAD23B, HMGB2, RNF17, NHP2L1, DAZAP1, CALCA, TCP11, PRDM14, ZFP296, DNAJA1, FBXO5, DAZL, ODF2, SPATA5, ERCC1, TRIP13, CCNB1IP1, RHOX5, OOEP, MSH2, ITGA3, SIRT1, …	1937	386	13588	1.14493	1	0.886717	96.4138
GOTERM_BP_FAT	GO:0048515~spermatid differentiation	13	0.472899	0.178599	CCNB1IP1, RNF17, HMGB2, ACRBP, TAF7L, YBX2, CALCA, REC8, BAX, FANCG, DMC1, TSSK6, TRIP13	1937	63	13588	1.44753	1	0.901052	97.1947
GOTERM_BP_FAT	GO:0007286~spermatid development	12	0.436522	0.212017	CCNB1IP1, CALCA, RNF17, REC8, HMGB2, ACRBP, FANCG, DMC1, TSSK6, TAF7L, TRIP13, YBX2	1937	59	13588	1.42677	1	0.931763	98.6808
GOTERM_BP_FAT	GO:0032504~multicellular organism reproduction	64	2.32812	0.268682	RAD51C, NR6A1, MAEL, MLH1, GGT1, MOV10L1, SOHLH2, YBX2, TAF7L, FANCL, PRMT7, HSF1, STRA8, GPX4, PIWIL2, H2AFX, DND1, TLK2, FANCG, EIF2B4, EIF2B5, ACRBP, SOCS2, NODAL, TAF4A, HERC2, MORC1, NR0B1, CSDA, HMGA1, PGM3, REC8, SYCP3, TCFL5, NME1, FANCD2, PSME4, DMC1, XRN2, RAD23B, HMGB2, RNF17, BCAT2, DAZAP1, CALCA, TCP11, PRDM14, ZFP296, DNAJA1, FBXO5, DAZL, ODF2, SPATA5, ERCC1, TRIP13, CCNB1IP1, RHOX5…	1937	409	13588	1.0977	1	0.962995	99.6599
GOTERM_BP_FAT	GO:0048609~reproductive process in a multicellular organism	64	2.32812	0.268682	RAD51C, NR6A1, MAEL, MLH1, GGT1, MOV10L1, SOHLH2, YBX2, TAF7L, FANCL, PRMT7, HSF1, STRA8, GPX4, PIWIL2, H2AFX, DND1, TLK2, FANCG, EIF2B4, EIF2B5, ACRBP, SOCS2, NODAL, TAF4A, HERC2, MORC1, NR0B1, CSDA, HMGA1, PGM3, REC8, SYCP3, TCFL5, NME1, FANCD2, PSME4, DMC1, XRN2, RAD23B, HMGB2, RNF17, BCAT2, DAZAP1, CALCA, TCP11, PRDM14, ZFP296, DNAJA1, FBXO5, DAZL, ODF2, SPATA5, ERCC1, TRIP13, CCNB1IP1, RHOX5…	1937	409	13588	1.0977	1	0.962995	99.6599
GOTERM_BP_FAT	GO:0048610~reproductive cellular process	28	1.01855	0.334944	HMGB2, RNF17, GNPDA1, MAEL, TAF7L, YBX2, CALCA, PRDM14, PRMT7, STRA8, WDR77, FBXO5, PIWIL2, DAZL, FANCG, DND1, ERCC1, TRIP13, CCNB1IP1, RHOX5, ACRBP, MSH2, SF1, NR0B1, REC8, BAX, DMC1, TSSK6	1937	173	13588	1.13537	1	0.982752	99.9394
SP_PIR_KEYWORDS	spermatogenesis	17	0.618407	0.666115	RNF17, NR6A1, MAEL, MORC1, SOHLH2, DAZAP1, TAF7L, TCP11, GMCL1, D1PAS1, PIWIL2, DAZL, ODF2, TLK2, PSME4, SPATA5, TSSK6	2504	123	17854	0.985474	1	0.979971	100
Annotation Cluster 173	Enrichment Score: 0.8284441195987617
Category	Term	Count	%	PValue	Genes	List Total	Pop Hits	Pop Total	Fold Enrichment	Bonferroni	Benjamini	FDR
GOTERM_MF_FAT	GO:0016814~hydrolase activity, acting on carbon-nitrogen (but not peptide) bonds, in cyclic amidines	8	0.291015	0.0589291	DCTD, ADAT1, MTHFD1, ADAD2, PYCRL, APOBEC3, ATIC, ADA	1845	26	13288	2.21605	1	0.510723	62.6311
GOTERM_MF_FAT	GO:0019239~deaminase activity	6	0.218261	0.18068	DCTD, ADAT1, ADAD2, PYCRL, GNPDA1, ADA	1845	22	13288	1.96423	1	0.866795	96.0428
GOTERM_MF_FAT	GO:0004000~adenosine deaminase activity	3	0.109131	0.307204	ADAT1, ADAD2, ADA	1845	8	13288	2.70081	1	0.961431	99.7389
Annotation Cluster 174	Enrichment Score: 0.8011915911392653
Category	Term	Count	%	PValue	Genes	List Total	Pop Hits	Pop Total	Fold Enrichment	Bonferroni	Benjamini	FDR
SMART	SM00232:JAB_MPN	5	0.181884	0.0868205	STAMBP, BRCC3, COPS5, COPS6, PSMD7	1234	13	9131	2.84597	1	0.582792	71.6276
INTERPRO	IPR000555:Mov34/MPN/PAD-1	5	0.181884	0.0889863	STAMBP, BRCC3, COPS5, COPS6, PSMD7	2419	13	17763	2.82428	1	0.923022	81.2628
UP_SEQ_FEATURE	domain:MPN	4	0.145507	0.229684	STAMBP, COPS5, COPS6, PSMD7	2449	11	16021	2.37886	1	0.999998	99.2877
UP_SEQ_FEATURE	short sequence motif:JAMM motif	3	0.109131	0.351687	STAMBP, BRCC3, COPS5	2449	8	16021	2.4532	1	1	99.9728
Annotation Cluster 175	Enrichment Score: 0.799316248122188
Category	Term	Count	%	PValue	Genes	List Total	Pop Hits	Pop Total	Fold Enrichment	Bonferroni	Benjamini	FDR
GOTERM_BP_FAT	GO:0006544~glycine metabolic process	5	0.181884	0.0789714	SHMT1, DHFR, AMT, GCSH, GLDC	1937	12	13588	2.9229	1	0.689888	77.5585
GOTERM_BP_FAT	GO:0009069~serine family amino acid metabolic process	7	0.254638	0.0818341	SHMT1, DHFR, AMT, NFS1, GCSH, GCLM, GLDC	1937	22	13588	2.23204	1	0.701749	78.7923
GOTERM_BP_FAT	GO:0006546~glycine catabolic process	3	0.109131	0.262449	AMT, GCSH, GLDC	1937	7	13588	3.00642	1	0.960373	99.6032
GOTERM_BP_FAT	GO:0009071~serine family amino acid catabolic process	3	0.109131	0.374358	AMT, GCSH, GLDC	1937	9	13588	2.33832	1	0.9895	99.98
Annotation Cluster 176	Enrichment Score: 0.7986569353615185
Category	Term	Count	%	PValue	Genes	List Total	Pop Hits	Pop Total	Fold Enrichment	Bonferroni	Benjamini	FDR
GOTERM_MF_FAT	GO:0004722~protein serine/threonine phosphatase activity	10	0.363769	0.0381325	PPM1G, ILKAP, PPM1J, LCK, PPM1N, TIMM50, PPM1B, PPP4C, CDKN3, PPP5C	1845	34	13288	2.11828	1	0.387736	46.7454
SMART	SM00331:PP2C_SIG	6	0.218261	0.122288	PPM1G, ILKAP, PPM1J, PPM1N, PPM1B, PPTC7	1234	20	9131	2.21985	1	0.680603	83.6217
SMART	SM00332:PP2Cc	6	0.218261	0.122288	PPM1G, ILKAP, PPM1J, PPM1N, PPM1B, PPTC7	1234	20	9131	2.21985	1	0.680603	83.6217
UP_SEQ_FEATURE	metal ion-binding site:Manganese 1; via carbonyl oxygen	5	0.181884	0.12426	PPM1G, ILKAP, PPM1N, PPM1B, PPTC7	2449	13	16021	2.5161	1	0.999743	91.9062
INTERPRO	IPR001932:Protein phosphatase 2C-related	6	0.218261	0.125613	PPM1G, ILKAP, PPM1J, PPM1N, PPM1B, PPTC7	2419	20	17763	2.20294	1	0.968774	91.0365
GOTERM_CC_FAT	GO:0008287~protein serine/threonine phosphatase complex	8	0.291015	0.139105	PPM1G, ILKAP, PPM1J, PPP2CB, PPP2R5C, PPM1N, PPM1B, PPP2R2D	1611	34	12504	1.82627	1	0.503117	88.8528
UP_SEQ_FEATURE	metal ion-binding site:Manganese 1	7	0.254638	0.148646	PPM1G, ILKAP, PRUNE, ARG2, PPM1N, PPM1B, PPTC7	2449	24	16021	1.90804	1	0.999943	95.2602
UP_SEQ_FEATURE	metal ion-binding site:Manganese 2	7	0.254638	0.148646	PPM1G, ILKAP, PRUNE, ARG2, PPM1N, PPM1B, PPTC7	2449	24	16021	1.90804	1	0.999943	95.2602
INTERPRO	IPR000222:Protein phosphatase 2C, manganese/magnesium aspartate binding site	5	0.181884	0.163688	PPM1G, ILKAP, PPM1J, PPM1N, PPM1B	2419	16	17763	2.29472	1	0.986136	95.9725
INTERPRO	IPR015655:Protein phosphatase 2C	5	0.181884	0.192386	PPM1G, ILKAP, PPM1J, PPM1N, PPM1B	2419	17	17763	2.15974	1	0.99266	97.8494
INTERPRO	IPR014045:Protein phosphatase 2C, N-terminal	5	0.181884	0.253706	PPM1G, ILKAP, PPM1J, PPM1N, PPM1B	2419	19	17763	1.9324	1	0.998226	99.4796
UP_SEQ_FEATURE	domain:PP2C-like	4	0.145507	0.363602	ILKAP, PPM1J, PPM1N, PPTC7	2449	14	16021	1.8691	1	1	99.9809
SP_PIR_KEYWORDS	protein phosphatase	18	0.654784	0.521477	ILKAP, PTPN3, SSH1, CDC14B, PTPN2, DUSP12, PPM1B, ACP1, CDC25A, EYA3, PPM1G, PPM1J, PPP2CB, PPM1N, PPP4C, UBLCP1, PPTC7, PPP5C	2504	120	17854	1.06953	1	0.939795	99.9979
Annotation Cluster 177	Enrichment Score: 0.7783146110384632
Category	Term	Count	%	PValue	Genes	List Total	Pop Hits	Pop Total	Fold Enrichment	Bonferroni	Benjamini	FDR
GOTERM_CC_FAT	GO:0017053~transcriptional repressor complex	8	0.291015	0.0598215	RBBP4, CTBP2, HDAC1, POU5F1, GATAD2A, DDX20, REST, RBBP7	1611	28	12504	2.21761	1	0.267419	59.4872
GOTERM_CC_FAT	GO:0016581~NuRD complex	4	0.145507	0.127852	RBBP4, HDAC1, GATAD2A, RBBP7	1611	10	12504	3.10466	1	0.474855	86.5171
GOTERM_CC_FAT	GO:0000118~histone deacetylase complex	5	0.181884	0.604633	RBBP4, HDAC1, A730098P11RIK, GATAD2A, RBBP7	1611	32	12504	1.21276	1	0.964542	99.9999
Annotation Cluster 178	Enrichment Score: 0.7698838243073919
Category	Term	Count	%	PValue	Genes	List Total	Pop Hits	Pop Total	Fold Enrichment	Bonferroni	Benjamini	FDR
GOTERM_MF_FAT	GO:0050662~coenzyme binding	30	1.09131	0.0772767	ME2, OGDHL, HIBADH, KDM1A, GSR, AGPS, TYW1, GCSH, BDH2, ERO1L, NQO1, GAPDH, DUS1L, NQO2, GCDH, CTBP2, ACADM, AIFM2, SIRT6, CBR4, SIRT1, COQ6, MTRR, DHFR, TDH, TGDS, PARP1, GM12070, STEAP1, ACAD10, DUS2L	1845	160	13288	1.35041	1	0.601486	72.8399
SP_PIR_KEYWORDS	FAD	22	0.800291	0.0784929	CYB5R3, GCDH, CYB5R4, CYB5R1, ACADM, AIFM2, DAK, GFER, PIPOX, COQ6, KDM1A, GSR, AGPS, L2HGDH, FOXRED1, ERO1L, NQO1, DUS1L, ACAD10, STEAP1, DUS2L, NQO2	2504	109	17854	1.43912	1	0.35875	69.6577
SP_PIR_KEYWORDS	Flavoprotein	21	0.763914	0.0791322	CYB5R3, GCDH, CYB5R4, CYB5R1, ACADM, AIFM2, GFER, PIPOX, COQ6, GSR, AGPS, L2HGDH, DHODH, FOXRED1, ERO1L, NQO1, DUS1L, ACAD10, STEAP1, DUS2L, NQO2	2504	103	17854	1.45373	1	0.358351	69.9633
GOTERM_MF_FAT	GO:0048037~cofactor binding	39	1.4187	0.118347	ME2, GOT1L1, OGDHL, GCAT, NFS1, HIBADH, GLDC, GOT2, AGXT2L2, KDM1A, GSR, GOT1, AGPS, TYW1, GCSH, BDH2, ERO1L, NQO1, DUS1L, GAPDH, NQO2, GCDH, SHMT1, ACADM, CTBP2, AIFM2, SIRT6, BIRC5, CBR4, SIRT1, MTRR, COQ6, DHFR, TDH, TGDS, PARP1, GM12070, ACAD10, STEAP1, DUS2L	1845	226	13288	1.24285	1	0.741375	87.0143
UP_SEQ_FEATURE	nucleotide phosphate-binding region:FAD	12	0.436522	0.265812	CYB5R3, GCDH, CYB5R4, KDM1A, GSR, CYB5R1, ACADM, AIFM2, NQO1, ACAD10, PIPOX, NQO2	2449	58	16021	1.35349	1	1	99.7133
GOTERM_MF_FAT	GO:0050660~FAD binding	13	0.472899	0.276048	GCDH, ACADM, AIFM2, MTRR, COQ6, GSR, KDM1A, AGPS, ERO1L, DUS1L, ACAD10, STEAP1, DUS2L	1845	71	13288	1.31871	1	0.947695	99.4674
GOTERM_MF_FAT	GO:0009055~electron carrier activity	20	0.727537	0.979185	CYB5R3, GCDH, CYB5R4, ABCE1, CYB5R1, ACADM, COX7A1, POLR2L, CYCT, CYP2S1, MTRR, KDM1A, GSR, TYW1, FDX1L, ERO1L, NQO1, ACAD10, STEAP1, NQO2	1845	202	13288	0.713086	1	1	100
Annotation Cluster 179	Enrichment Score: 0.7472585338140072
Category	Term	Count	%	PValue	Genes	List Total	Pop Hits	Pop Total	Fold Enrichment	Bonferroni	Benjamini	FDR
GOTERM_BP_FAT	GO:0050000~chromosome localization	4	0.145507	0.0928977	SEH1L, MLH1, BIRC5, CDCA5	1937	8	13588	3.50749	1	0.739807	82.9838
GOTERM_BP_FAT	GO:0051303~establishment of chromosome localization	4	0.145507	0.0928977	SEH1L, MLH1, BIRC5, CDCA5	1937	8	13588	3.50749	1	0.739807	82.9838
GOTERM_BP_FAT	GO:0051656~establishment of organelle localization	8	0.291015	0.201893	SEH1L, NPM1, TMED10, MLH1, BIRC5, CDCA5, RAB27A, NMD3	1937	34	13588	1.65058	1	0.923287	98.3365
GOTERM_BP_FAT	GO:0051310~metaphase plate congression	3	0.109131	0.205961	SEH1L, MLH1, CDCA5	1937	6	13588	3.50749	1	0.926956	98.484
GOTERM_BP_FAT	GO:0051640~organelle localization	9	0.327392	0.511435	MSTO1, SEH1L, NPM1, TMED10, MLH1, BIRC5, CDCA5, RAB27A, NMD3	1937	54	13588	1.16916	1	0.997933	99.9998
Annotation Cluster 180	Enrichment Score: 0.7436342758093698
Category	Term	Count	%	PValue	Genes	List Total	Pop Hits	Pop Total	Fold Enrichment	Bonferroni	Benjamini	FDR
SMART	SM00244:PHB	4	0.145507	0.177145	PHB, PHB2, FLOT2, STOML2	1234	11	9131	2.69073	1	0.777162	93.309
INTERPRO	IPR001107:Band 7 protein	4	0.145507	0.18029	PHB, PHB2, FLOT2, STOML2	2419	11	17763	2.67022	1	0.990391	97.1909
PIR_SUPERFAMILY	PIRSF005651:membrane protease subunits, stomatin/prohibitin homologs	3	0.109131	0.183991	PHB, PHB2, STOML2	1082	6	8136	3.7597	1	1	96.2011
Annotation Cluster 181	Enrichment Score: 0.7427242058611446
Category	Term	Count	%	PValue	Genes	List Total	Pop Hits	Pop Total	Fold Enrichment	Bonferroni	Benjamini	FDR
SMART	SM00443:G_patch	6	0.218261	0.166453	RNF8, CHERP, AGGF1, GPATCH1, GPATCH4, RBM17	1234	22	9131	2.01805	1	0.767836	91.9968
INTERPRO	IPR000467:D111/G-patch	6	0.218261	0.170648	RNF8, CHERP, AGGF1, GPATCH1, GPATCH4, RBM17	2419	22	17763	2.00267	1	0.988232	96.534
UP_SEQ_FEATURE	domain:G-patch	6	0.218261	0.208178	RNF8, CHERP, AGGF1, GPATCH1, GPATCH4, RBM17	2449	21	16021	1.8691	1	0.999996	98.7998
Annotation Cluster 182	Enrichment Score: 0.7371739695846203
Category	Term	Count	%	PValue	Genes	List Total	Pop Hits	Pop Total	Fold Enrichment	Bonferroni	Benjamini	FDR
UP_SEQ_FEATURE	domain:PINc	3	0.109131	0.169947	DIS3, NOB1, FCF1	2449	5	16021	3.92511	1	0.999981	97.0674
SMART	SM00670:PINc	3	0.109131	0.188899	DIS3, NOB1, FCF1	1234	6	9131	3.69976	1	0.794124	94.5194
INTERPRO	IPR006596:Nucleotide binding protein, PINc	3	0.109131	0.191397	DIS3, NOB1, FCF1	2419	6	17763	3.67156	1	0.992735	97.8016
Annotation Cluster 183	Enrichment Score: 0.7326825857583156
Category	Term	Count	%	PValue	Genes	List Total	Pop Hits	Pop Total	Fold Enrichment	Bonferroni	Benjamini	FDR
INTERPRO	IPR018222:Nuclear transport factor 2, Eukaryote	4	0.145507	0.112479	NXT1, NXF7, G3BP1, G3BP2	2419	9	17763	3.26361	1	0.957775	88.2828
UP_SEQ_FEATURE	domain:NTF2	3	0.109131	0.230092	NXT1, G3BP1, G3BP2	2449	6	16021	3.27093	1	0.999998	99.2948
INTERPRO	IPR002075:Nuclear transport factor 2	3	0.109131	0.244894	NXT1, G3BP1, G3BP2	2419	7	17763	3.14705	1	0.997912	99.3574
Annotation Cluster 184	Enrichment Score: 0.6966099936033313
Category	Term	Count	%	PValue	Genes	List Total	Pop Hits	Pop Total	Fold Enrichment	Bonferroni	Benjamini	FDR
SMART	SM00356:ZnF_C3H1	13	0.472899	0.035883	MKRN1, ZC3H15, ZMAT5, ZC3H18, TRMT1, HELZ, NUPL2, ZC3H8, MKRN2, TOE1, CPSF4L, U2AF1, RNF113A1	1234	51	9131	1.88615	0.999999	0.3471	39.7618
INTERPRO	IPR000571:Zinc finger, CCCH-type	13	0.472899	0.0380968	MKRN1, ZC3H15, ZMAT5, ZC3H18, TRMT1, HELZ, NUPL2, ZC3H8, MKRN2, TOE1, CPSF4L, U2AF1, RNF113A1	2419	51	17763	1.87177	1	0.707579	50.239
UP_SEQ_FEATURE	zinc finger region:C3H1-type	6	0.218261	0.179749	ZMAT5, TOE1, ZC3H18, HELZ, TRMT1, NUPL2	2449	20	16021	1.96256	1	0.999986	97.6585
UP_SEQ_FEATURE	zinc finger region:C3H1-type 2	5	0.181884	0.608614	MKRN1, ZC3H15, U2AF1, ZC3H8, MKRN2	2449	27	16021	1.21145	1	1	100
UP_SEQ_FEATURE	zinc finger region:C3H1-type 1	5	0.181884	0.608614	MKRN1, ZC3H15, U2AF1, ZC3H8, MKRN2	2449	27	16021	1.21145	1	1	100
UP_SEQ_FEATURE	zinc finger region:C3H1-type 3	3	0.109131	0.726459	MKRN1, ZC3H8, MKRN2	2449	16	16021	1.2266	1	1	100
Annotation Cluster 185	Enrichment Score: 0.6933149582205824
Category	Term	Count	%	PValue	Genes	List Total	Pop Hits	Pop Total	Fold Enrichment	Bonferroni	Benjamini	FDR
INTERPRO	IPR001345:Phosphoglycerate/bisphosphoglycerate mutase	4	0.145507	0.112479	PGAM5, PFKFB1, 9630033F20RIK, PGAM1	2419	9	17763	3.26361	1	0.957775	88.2828
INTERPRO	IPR013078:Phosphoglycerate mutase	4	0.145507	0.18029	PGAM5, PFKFB1, 9630033F20RIK, PGAM1	2419	11	17763	2.67022	1	0.990391	97.1909
UP_SEQ_FEATURE	active site:Tele-phosphohistidine intermediate	3	0.109131	0.410215	PFKFB1, 9630033F20RIK, PGAM1	2449	9	16021	2.18062	1	1	99.9955
Annotation Cluster 186	Enrichment Score: 0.6933117334905283
Category	Term	Count	%	PValue	Genes	List Total	Pop Hits	Pop Total	Fold Enrichment	Bonferroni	Benjamini	FDR
SMART	SM00359:PUA	3	0.109131	0.188899	DKC1, NIP7, MCTS2	1234	6	9131	3.69976	1	0.794124	94.5194
INTERPRO	IPR002478:PUA	3	0.109131	0.191397	DKC1, NIP7, MCTS2	2419	6	17763	3.67156	1	0.992735	97.8016
UP_SEQ_FEATURE	domain:PUA	3	0.109131	0.230092	DKC1, NIP7, MCTS2	2449	6	16021	3.27093	1	0.999998	99.2948
Annotation Cluster 187	Enrichment Score: 0.6933117334905283
Category	Term	Count	%	PValue	Genes	List Total	Pop Hits	Pop Total	Fold Enrichment	Bonferroni	Benjamini	FDR
SMART	SM00440:ZnF_C2C2	3	0.109131	0.188899	TCEA3, POLR2I, TCEA1	1234	6	9131	3.69976	1	0.794124	94.5194
INTERPRO	IPR001222:Zinc finger, TFIIS-type	3	0.109131	0.191397	TCEA3, POLR2I, TCEA1	2419	6	17763	3.67156	1	0.992735	97.8016
UP_SEQ_FEATURE	zinc finger region:TFIIS-type	3	0.109131	0.230092	TCEA3, POLR2I, TCEA1	2449	6	16021	3.27093	1	0.999998	99.2948
Annotation Cluster 188	Enrichment Score: 0.683513828948107
Category	Term	Count	%	PValue	Genes	List Total	Pop Hits	Pop Total	Fold Enrichment	Bonferroni	Benjamini	FDR
GOTERM_BP_FAT	GO:0009083~branched chain family amino acid catabolic process	4	0.145507	0.0928977	BCAT1, BCKDK, BCAT2, BCKDHB	1937	8	13588	3.50749	1	0.739807	82.9838
GOTERM_BP_FAT	GO:0009081~branched chain family amino acid metabolic process	5	0.181884	0.15468	BCAT1, BCKDK, BCAT2, BCKDHB, HIBADH	1937	15	13588	2.33832	1	0.87126	95.275
KEGG_PATHWAY	mmu00280:Valine, leucine and isoleucine degradation	7	0.254638	0.619468	BCAT1, ACADM, BCAT2, BCKDHB, ALDH2, PCCB, HIBADH	789	46	5738	1.10668	1	0.955371	99.9993
Annotation Cluster 189	Enrichment Score: 0.6820278084125989
Category	Term	Count	%	PValue	Genes	List Total	Pop Hits	Pop Total	Fold Enrichment	Bonferroni	Benjamini	FDR
GOTERM_BP_FAT	GO:0046365~monosaccharide catabolic process	13	0.472899	0.0745321	ALDOA, GNPDA1, PFKL, GM5506, ADPGK, OGDHL, PGAM1, HIBADH, PDHB, TPI1, UEVLD, GM12070, PGK1, GAPDH, ENO1	1937	54	13588	1.68879	1	0.672768	75.5103
GOTERM_BP_FAT	GO:0006096~glycolysis	11	0.400146	0.0868238	ALDOA, PFKL, ADPGK, GM5506, OGDHL, PGAM1, PDHB, TPI1, UEVLD, GM12070, PGK1, GAPDH, ENO1	1937	44	13588	1.75374	1	0.717745	80.7909
GOTERM_BP_FAT	GO:0019320~hexose catabolic process	12	0.436522	0.112753	ALDOA, PFKL, ADPGK, GM5506, OGDHL, PGAM1, PDHB, HIBADH, TPI1, UEVLD, PGK1, GM12070, GAPDH, ENO1	1937	52	13588	1.61884	1	0.793627	88.6166
GOTERM_BP_FAT	GO:0006007~glucose catabolic process	12	0.436522	0.112753	ALDOA, PFKL, ADPGK, GM5506, OGDHL, PGAM1, PDHB, HIBADH, TPI1, UEVLD, PGK1, GM12070, GAPDH, ENO1	1937	52	13588	1.61884	1	0.793627	88.6166
GOTERM_BP_FAT	GO:0044275~cellular carbohydrate catabolic process	13	0.472899	0.138292	ALDOA, GNPDA1, PFKL, GM5506, ADPGK, OGDHL, PGAM1, HIBADH, PDHB, TPI1, UEVLD, GM12070, PGK1, GAPDH, ENO1	1937	60	13588	1.51991	1	0.846188	93.3032
SP_PIR_KEYWORDS	gluconeogenesis	5	0.181884	0.207167	ALDOA, TPI1, FBP2, PGK1, GM12070, GAPDH	2504	17	17854	2.09712	1	0.676269	96.6186
GOTERM_BP_FAT	GO:0046164~alcohol catabolic process	13	0.472899	0.208254	ALDOA, GNPDA1, PFKL, GM5506, ADPGK, OGDHL, PGAM1, HIBADH, PDHB, TPI1, UEVLD, GM12070, PGK1, GAPDH, ENO1	1937	65	13588	1.40299	1	0.928657	98.5615
SP_PIR_KEYWORDS	glycolysis	9	0.327392	0.228545	ALDOA, TPI1, PFKL, GM5506, ADPGK, PGAM1, PGK1, GM12070, GAPDH, PDHB, ENO1	2504	42	17854	1.5279	1	0.704045	97.7306
GOTERM_BP_FAT	GO:0005996~monosaccharide metabolic process	31	1.12768	0.310234	PTGES3, ALDOA, GNPDA1, ADPGK, GNPNAT1, PFKFB1, OGDHL, PGAM1, HIBADH, PDHB, GALK1, GALM, UEVLD, TPI1, B3GALNT2, GAPDH, NANP, ENO1, PDK1, WDTC1, PFKL, AIMP1, GM5506, CMAS, IGF2, FBP2, PMM1, MAN2A2, PGM3, GM12070, PGK1, POFUT1, XYLB	1937	191	13588	1.13856	1	0.976588	99.8825
KEGG_PATHWAY	mmu00010:Glycolysis / Gluconeogenesis	12	0.436522	0.327755	ALDOA, PFKL, GM5506, PGAM1, ADH5, FBP2, PDHB, TPI1, GALM, ALDH2, PGK1, GM12070, GAPDH, ENO1	789	68	5738	1.28338	1	0.842732	99.2387
GOTERM_BP_FAT	GO:0016052~carbohydrate catabolic process	14	0.509276	0.367061	ALDOA, GNPDA1, PFKL, GM5506, ADPGK, OGDHL, PGAM1, HIBADH, PDHB, CHIT1, TPI1, UEVLD, GM12070, PGK1, GAPDH, ENO1	1937	81	13588	1.21246	1	0.988558	99.9753
GOTERM_BP_FAT	GO:0019318~hexose metabolic process	26	0.945798	0.452717	PTGES3, ALDOA, GNPDA1, ADPGK, OGDHL, PFKFB1, PGAM1, HIBADH, PDHB, GALK1, GALM, TPI1, UEVLD, GAPDH, ENO1, PDK1, WDTC1, PFKL, AIMP1, GM5506, IGF2, FBP2, PMM1, MAN2A2, PGM3, GM12070, PGK1, POFUT1	1937	169	13588	1.07923	1	0.995763	99.9982
GOTERM_BP_FAT	GO:0006006~glucose metabolic process	19	0.69116	0.717652	PDK1, PTGES3, ALDOA, WDTC1, PFKL, AIMP1, GM5506, ADPGK, OGDHL, PGAM1, IGF2, FBP2, HIBADH, PDHB, PGM3, TPI1, UEVLD, PGK1, GM12070, GAPDH, ENO1	1937	140	13588	0.952032	1	0.999877	100
Annotation Cluster 190	Enrichment Score: 0.6774944004126021
Category	Term	Count	%	PValue	Genes	List Total	Pop Hits	Pop Total	Fold Enrichment	Bonferroni	Benjamini	FDR
GOTERM_BP_FAT	GO:0006476~protein amino acid deacetylation	8	0.291015	0.0123756	HDAC1, A730098P11RIK, PRDM5, SIRT6, RBM14, SIRT1, BAZ2A, HDAC6	1937	19	13588	2.95367	1	0.20619	20.2438
GOTERM_MF_FAT	GO:0019213~deacetylase activity	5	0.181884	0.265284	PIGL, HDAC1, SIRT6, SIRT1, HDAC6	1845	19	13288	1.89531	1	0.943884	99.3235
GOTERM_MF_FAT	GO:0033558~protein deacetylase activity	4	0.145507	0.386871	HDAC1, SIRT6, SIRT1, HDAC6	1845	16	13288	1.80054	1	0.983907	99.9639
GOTERM_MF_FAT	GO:0004407~histone deacetylase activity	4	0.145507	0.386871	HDAC1, SIRT6, SIRT1, HDAC6	1845	16	13288	1.80054	1	0.983907	99.9639
GOTERM_MF_FAT	GO:0016811~hydrolase activity, acting on carbon-nitrogen (but not peptide) bonds, in linear amides	7	0.254638	0.833906	GLS2, PIGL, ACY1, HDAC1, SIRT6, SIRT1, HDAC6	1845	58	13288	0.869227	1	0.99997	100
Annotation Cluster 191	Enrichment Score: 0.6676280878182068
Category	Term	Count	%	PValue	Genes	List Total	Pop Hits	Pop Total	Fold Enrichment	Bonferroni	Benjamini	FDR
GOTERM_BP_FAT	GO:0006282~regulation of DNA repair	7	0.254638	0.0252246	EYA3, RNF8, BRCC3, TEX15, FAM175A, BRE, RTEL1	1937	17	13588	2.88852	1	0.356594	37.1275
GOTERM_BP_FAT	GO:0045739~positive regulation of DNA repair	5	0.181884	0.127026	EYA3, RNF8, BRCC3, FAM175A, BRE	1937	14	13588	2.50535	1	0.821292	91.5212
GOTERM_BP_FAT	GO:0031576~G2/M transition checkpoint	5	0.181884	0.127026	CDK1, BRCC3, FAM175A, BRE, INTS3	1937	14	13588	2.50535	1	0.821292	91.5212
GOTERM_CC_FAT	GO:0070531~BRCA1-A complex	3	0.109131	0.174806	BRCC3, FAM175A, BRE	1611	6	12504	3.88082	1	0.586285	94.0057
GOTERM_BP_FAT	GO:0031572~G2/M transition DNA damage checkpoint	4	0.145507	0.198654	CDK1, BRCC3, FAM175A, BRE	1937	11	13588	2.5509	1	0.921085	98.2095
GOTERM_BP_FAT	GO:0051054~positive regulation of DNA metabolic process	7	0.254638	0.224117	EYA3, RNF8, DNA2, BRCC3, FAM175A, BRE, TERF2	1937	29	13588	1.69327	1	0.939816	99.004
GOTERM_MF_FAT	GO:0031593~polyubiquitin binding	3	0.109131	0.252184	BRCC3, FAM175A, BRE	1845	7	13288	3.08664	1	0.93789	99.0992
GOTERM_BP_FAT	GO:0080135~regulation of cellular response to stress	12	0.436522	0.508787	EYA3, RNF8, BRCC3, TEX15, FAM175A, EEF1E1, GAB1, NPM1, BRE, PRDX1, RTEL1, AXIN1	1937	75	13588	1.1224	1	0.99787	99.9998
GOTERM_MF_FAT	GO:0043130~ubiquitin binding	3	0.109131	0.705203	BRCC3, FAM175A, BRE	1845	17	13288	1.27097	1	0.999691	100
GOTERM_MF_FAT	GO:0032182~small conjugating protein binding	3	0.109131	0.735205	BRCC3, FAM175A, BRE	1845	18	13288	1.20036	1	0.999833	100
Annotation Cluster 192	Enrichment Score: 0.6611455881082996
Category	Term	Count	%	PValue	Genes	List Total	Pop Hits	Pop Total	Fold Enrichment	Bonferroni	Benjamini	FDR
GOTERM_MF_FAT	GO:0008143~poly(A) RNA binding	4	0.145507	0.151457	PABPN1, GM5088, PABPC4, PABPC1, PAIP2B	1845	10	13288	2.88087	1	0.820602	93.0169
GOTERM_MF_FAT	GO:0070717~poly-purine tract binding	4	0.145507	0.187856	PABPN1, GM5088, PABPC4, PABPC1, PAIP2B	1845	11	13288	2.61897	1	0.873894	96.5687
GOTERM_MF_FAT	GO:0003727~single-stranded RNA binding	5	0.181884	0.36513	PABPN1, CNBP, GM5088, PABPC4, PABPC1, PAIP2B	1845	22	13288	1.63686	1	0.979531	99.9366
Annotation Cluster 193	Enrichment Score: 0.6597907799086754
Category	Term	Count	%	PValue	Genes	List Total	Pop Hits	Pop Total	Fold Enrichment	Bonferroni	Benjamini	FDR
GOTERM_BP_FAT	GO:0034284~response to monosaccharide stimulus	6	0.218261	0.195205	ACVR2B, HNF1B, PFKL, MAFA, EIF2B1, EIF2B5	1937	22	13588	1.91317	1	0.91783	98.0642
GOTERM_BP_FAT	GO:0009749~response to glucose stimulus	6	0.218261	0.195205	ACVR2B, HNF1B, PFKL, MAFA, EIF2B1, EIF2B5	1937	22	13588	1.91317	1	0.91783	98.0642
GOTERM_BP_FAT	GO:0009746~response to hexose stimulus	6	0.218261	0.195205	ACVR2B, HNF1B, PFKL, MAFA, EIF2B1, EIF2B5	1937	22	13588	1.91317	1	0.91783	98.0642
GOTERM_BP_FAT	GO:0009743~response to carbohydrate stimulus	6	0.218261	0.308579	ACVR2B, HNF1B, PFKL, MAFA, EIF2B1, EIF2B5	1937	26	13588	1.61884	1	0.976292	99.8772
Annotation Cluster 194	Enrichment Score: 0.6583230609306276
Category	Term	Count	%	PValue	Genes	List Total	Pop Hits	Pop Total	Fold Enrichment	Bonferroni	Benjamini	FDR
GOTERM_BP_FAT	GO:0046661~male sex differentiation	14	0.509276	0.0545362	TESC, HMGB2, TBX3, MSH2, FKBP4, SF1, NR0B1, CSDA, LGR4, TEX15, BAX, FANCA, ERCC1, TEX11	1937	57	13588	1.72298	1	0.583095	63.8914
GOTERM_BP_FAT	GO:0046546~development of primary male sexual characteristics	13	0.472899	0.066172	TESC, HMGB2, TBX3, MSH2, SF1, NR0B1, CSDA, LGR4, TEX15, BAX, FANCA, ERCC1, TEX11	1937	53	13588	1.72065	1	0.642468	71.1648
GOTERM_BP_FAT	GO:0007548~sex differentiation	26	0.945798	0.0699687	HNF1B, HMGB2, FKBP4, LGR4, STRA8, FANCG, FANCA, ERCC1, EIF2B4, EIF2B5, NANOG, TESC, TBX3, MSH2, TAF4A, DMRT1, SF1, CSDA, NR0B1, SIRT1, TEX15, BAX, PHB2, ROR2, DMC1, TEX11	1937	130	13588	1.40299	1	0.656964	73.2215
GOTERM_BP_FAT	GO:0008584~male gonad development	10	0.363769	0.0936169	HMGB2, TESC, MSH2, BAX, SF1, NR0B1, CSDA, FANCA, ERCC1, TEX11	1937	39	13588	1.79871	1	0.741156	83.2272
GOTERM_BP_FAT	GO:0045137~development of primary sexual characteristics	21	0.763914	0.0969596	NANOG, HMGB2, TESC, TBX3, MSH2, TAF4A, SF1, NR0B1, CSDA, SIRT1, LGR4, TEX15, STRA8, BAX, FANCG, DMC1, FANCA, EIF2B4, ERCC1, TEX11, EIF2B5	1937	104	13588	1.41648	1	0.751062	84.3159
GOTERM_BP_FAT	GO:0008406~gonad development	18	0.654784	0.115164	NANOG, HMGB2, TESC, MSH2, TAF4A, SF1, NR0B1, CSDA, SIRT1, STRA8, BAX, FANCG, DMC1, FANCA, EIF2B4, ERCC1, TEX11, EIF2B5	1937	88	13588	1.43488	1	0.799599	89.1656
GOTERM_BP_FAT	GO:0048608~reproductive structure development	22	0.800291	0.301329	NANOG, HMGB2, TESC, RARG, MSH2, FKBP4, TAF4A, SF1, CSDA, NR0B1, SIRT1, SFRP1, STRA8, BAX, WDR77, FANCG, DMC1, FANCA, EIF2B4, ERCC1, TEX11, EIF2B5	1937	130	13588	1.18715	1	0.973946	99.8516
GOTERM_BP_FAT	GO:0001541~ovarian follicle development	7	0.254638	0.327266	STRA8, BAX, TAF4A, FANCG, DMC1, EIF2B4, EIF2B5	1937	33	13588	1.48802	1	0.980898	99.9254
GOTERM_BP_FAT	GO:0046545~development of primary female sexual characteristics	10	0.363769	0.425451	TBX3, STRA8, BAX, TAF4A, FANCG, DMC1, FANCA, SIRT1, EIF2B4, EIF2B5	1937	57	13588	1.2307	1	0.994385	99.9958
GOTERM_BP_FAT	GO:0046660~female sex differentiation	11	0.400146	0.429202	TBX3, STRA8, PHB2, BAX, TAF4A, FANCG, DMC1, FANCA, SIRT1, EIF2B4, EIF2B5	1937	64	13588	1.2057	1	0.994394	99.9962
GOTERM_BP_FAT	GO:0008585~female gonad development	9	0.327392	0.489147	STRA8, BAX, TAF4A, FANCG, DMC1, FANCA, SIRT1, EIF2B4, EIF2B5	1937	53	13588	1.19122	1	0.997235	99.9995
GOTERM_BP_FAT	GO:0022602~ovulation cycle process	8	0.291015	0.512622	STRA8, BAX, TAF4A, FANCG, DMC1, SIRT1, EIF2B4, EIF2B5	1937	47	13588	1.19404	1	0.997943	99.9998
GOTERM_BP_FAT	GO:0042698~ovulation cycle	8	0.291015	0.536117	STRA8, BAX, TAF4A, FANCG, DMC1, SIRT1, EIF2B4, EIF2B5	1937	48	13588	1.16916	1	0.998405	99.9999
GOTERM_BP_FAT	GO:0048511~rhythmic process	10	0.363769	0.950607	TIMELESS, STRA8, BAX, TAF4A, FANCG, NFIL3, DMC1, SIRT1, EIF2B4, EIF2B5	1937	98	13588	0.715813	1	1	100
Annotation Cluster 195	Enrichment Score: 0.6569823964209035
Category	Term	Count	%	PValue	Genes	List Total	Pop Hits	Pop Total	Fold Enrichment	Bonferroni	Benjamini	FDR
GOTERM_BP_FAT	GO:0035089~establishment of apical/basal cell polarity	4	0.145507	0.0647436	LAMA1, PTK7, PRKCI, CRB3	1937	7	13588	4.00856	1	0.637585	70.353
GOTERM_BP_FAT	GO:0045198~establishment of epithelial cell apical/basal polarity	3	0.109131	0.0998721	LAMA1, PTK7, CRB3	1937	4	13588	5.26123	1	0.758923	85.2097
GOTERM_BP_FAT	GO:0030859~polarized epithelial cell differentiation	3	0.109131	0.151073	LAMA1, PTK7, CRB3	1937	5	13588	4.20898	1	0.866433	94.8951
GOTERM_BP_FAT	GO:0035088~establishment or maintenance of apical/basal cell polarity	5	0.181884	0.15468	LAMA1, OOEP, PTK7, PRKCI, CRB3	1937	15	13588	2.33832	1	0.87126	95.275
GOTERM_BP_FAT	GO:0045197~establishment or maintenance of epithelial cell apical/basal polarity	3	0.109131	0.318966	LAMA1, PTK7, CRB3	1937	8	13588	2.63061	1	0.978916	99.9067
GOTERM_BP_FAT	GO:0030010~establishment of cell polarity	4	0.145507	0.362853	LAMA1, PTK7, PRKCI, CRB3	1937	15	13588	1.87066	1	0.987954	99.9722
GOTERM_BP_FAT	GO:0001738~morphogenesis of a polarized epithelium	3	0.109131	0.478719	LAMA1, PTK7, CRB3	1937	11	13588	1.91317	1	0.996996	99.9993
GOTERM_BP_FAT	GO:0007163~establishment or maintenance of cell polarity	5	0.181884	0.662711	LAMA1, OOEP, PTK7, PRKCI, CRB3	1937	31	13588	1.13145	1	0.999746	100
Annotation Cluster 196	Enrichment Score: 0.6510000142142442
Category	Term	Count	%	PValue	Genes	List Total	Pop Hits	Pop Total	Fold Enrichment	Bonferroni	Benjamini	FDR
UP_SEQ_FEATURE	zinc finger region:RanBP2-type	5	0.181884	0.185977	FUS, NPLOC4, RYBP, MDM2, EWSR1	2449	15	16021	2.18062	1	0.999987	97.9733
SMART	SM00547:ZnF_RBZ	6	0.218261	0.242084	FUS, NPLOC4, RYBP, MDM2, EWSR1, RNF31	1234	25	9131	1.77588	1	0.861406	97.8606
INTERPRO	IPR001876:Zinc finger, RanBP2-type	6	0.218261	0.2475	FUS, NPLOC4, RYBP, MDM2, EWSR1, RNF31	2419	25	17763	1.76235	1	0.997973	99.3961
Annotation Cluster 197	Enrichment Score: 0.6428392610177956
Category	Term	Count	%	PValue	Genes	List Total	Pop Hits	Pop Total	Fold Enrichment	Bonferroni	Benjamini	FDR
SMART	SM00398:HMG	11	0.400146	0.142109	TFAM, SSRP1, HMGB2, SMARCE1, UBTF, HMGXB4, BBX, SOX15, WDHD1, TCF7L1, PMS1	1234	51	9131	1.59597	1	0.722761	88.0692
INTERPRO	IPR000910:High mobility group, HMG1/HMG2	11	0.400146	0.147903	TFAM, SSRP1, HMGB2, SMARCE1, UBTF, HMGXB4, BBX, SOX15, WDHD1, TCF7L1, PMS1	2419	51	17763	1.58381	1	0.979641	94.3642
UP_SEQ_FEATURE	DNA-binding region:HMG box	7	0.254638	0.560895	SSRP1, SMARCE1, MAEL, BBX, SOX15, WDHD1, TCF7L1	2449	39	16021	1.17418	1	1	100
Annotation Cluster 198	Enrichment Score: 0.6427789906192104
Category	Term	Count	%	PValue	Genes	List Total	Pop Hits	Pop Total	Fold Enrichment	Bonferroni	Benjamini	FDR
UP_SEQ_FEATURE	repeat:24	5	0.181884	0.0529611	PRX, HNRNPM, NEFH, EWSR1, POLR2A	2449	10	16021	3.27093	1	0.98974	64.3362
UP_SEQ_FEATURE	repeat:27	5	0.181884	0.073441	PRX, HNRNPM, NEFH, EWSR1, POLR2A	2449	11	16021	2.97357	1	0.996711	76.4318
UP_SEQ_FEATURE	repeat:23	5	0.181884	0.073441	PRX, HNRNPM, NEFH, EWSR1, POLR2A	2449	11	16021	2.97357	1	0.996711	76.4318
UP_SEQ_FEATURE	repeat:25	5	0.181884	0.073441	PRX, HNRNPM, NEFH, EWSR1, POLR2A	2449	11	16021	2.97357	1	0.996711	76.4318
UP_SEQ_FEATURE	repeat:26	5	0.181884	0.073441	PRX, HNRNPM, NEFH, EWSR1, POLR2A	2449	11	16021	2.97357	1	0.996711	76.4318
UP_SEQ_FEATURE	repeat:22	5	0.181884	0.097302	PRX, HNRNPM, NEFH, EWSR1, POLR2A	2449	12	16021	2.72577	1	0.999008	85.624
UP_SEQ_FEATURE	repeat:31	4	0.145507	0.109907	PRX, NEFH, EWSR1, POLR2A	2449	8	16021	3.27093	1	0.999417	88.9865
UP_SEQ_FEATURE	repeat:30	4	0.145507	0.109907	PRX, NEFH, EWSR1, POLR2A	2449	8	16021	3.27093	1	0.999417	88.9865
UP_SEQ_FEATURE	repeat:44	3	0.109131	0.113159	PRX, NEFH, POLR2A	2449	4	16021	4.90639	1	0.999489	89.7244
UP_SEQ_FEATURE	repeat:45	3	0.109131	0.113159	PRX, NEFH, POLR2A	2449	4	16021	4.90639	1	0.999489	89.7244
UP_SEQ_FEATURE	repeat:41	3	0.109131	0.113159	PRX, NEFH, POLR2A	2449	4	16021	4.90639	1	0.999489	89.7244
UP_SEQ_FEATURE	repeat:42	3	0.109131	0.113159	PRX, NEFH, POLR2A	2449	4	16021	4.90639	1	0.999489	89.7244
UP_SEQ_FEATURE	repeat:40	3	0.109131	0.113159	PRX, NEFH, POLR2A	2449	4	16021	4.90639	1	0.999489	89.7244
UP_SEQ_FEATURE	repeat:39	3	0.109131	0.113159	PRX, NEFH, POLR2A	2449	4	16021	4.90639	1	0.999489	89.7244
UP_SEQ_FEATURE	repeat:38	3	0.109131	0.113159	PRX, NEFH, POLR2A	2449	4	16021	4.90639	1	0.999489	89.7244
UP_SEQ_FEATURE	repeat:29	4	0.145507	0.146839	PRX, NEFH, EWSR1, POLR2A	2449	9	16021	2.90749	1	0.999943	95.0659
UP_SEQ_FEATURE	repeat:37	3	0.109131	0.169947	PRX, NEFH, POLR2A	2449	5	16021	3.92511	1	0.999981	97.0674
UP_SEQ_FEATURE	repeat:1	28	1.01855	0.18466	GM8580, PRX, SNCG, SNRPD3, TCOF1, MOV10L1, TBP, POLR2A, HNRNPM, SMARCB1, NUP50, ZFP523, NEFH, INPP5E, PCYT1A, NUP54, NFATC3, EWSR1, NANOG, LGALS3, BRF2, NR0B1, NCL, GTF2B, RPL29, SS18, SPRR1A, SFPQ, KHSRP	2449	148	16021	1.23765	1	0.999987	97.9103
UP_SEQ_FEATURE	repeat:28	4	0.145507	0.187073	PRX, NEFH, EWSR1, POLR2A	2449	10	16021	2.61674	1	0.999986	98.0244
UP_SEQ_FEATURE	repeat:21	5	0.181884	0.219894	PRX, HNRNPM, NEFH, EWSR1, POLR2A	2449	16	16021	2.04433	1	0.999998	99.0951
UP_SEQ_FEATURE	repeat:33	3	0.109131	0.230092	PRX, NEFH, POLR2A	2449	6	16021	3.27093	1	0.999998	99.2948
UP_SEQ_FEATURE	repeat:36	3	0.109131	0.230092	PRX, NEFH, POLR2A	2449	6	16021	3.27093	1	0.999998	99.2948
UP_SEQ_FEATURE	repeat:35	3	0.109131	0.230092	PRX, NEFH, POLR2A	2449	6	16021	3.27093	1	0.999998	99.2948
UP_SEQ_FEATURE	repeat:34	3	0.109131	0.230092	PRX, NEFH, POLR2A	2449	6	16021	3.27093	1	0.999998	99.2948
UP_SEQ_FEATURE	repeat:18	5	0.181884	0.255263	PRX, HNRNPM, NEFH, EWSR1, POLR2A	2449	17	16021	1.92407	1	0.999999	99.6244
UP_SEQ_FEATURE	repeat:19	5	0.181884	0.255263	PRX, HNRNPM, NEFH, EWSR1, POLR2A	2449	17	16021	1.92407	1	0.999999	99.6244
UP_SEQ_FEATURE	repeat:20	5	0.181884	0.255263	PRX, HNRNPM, NEFH, EWSR1, POLR2A	2449	17	16021	1.92407	1	0.999999	99.6244
UP_SEQ_FEATURE	repeat:32	3	0.109131	0.291242	PRX, NEFH, POLR2A	2449	7	16021	2.80365	1	1	99.853
UP_SEQ_FEATURE	repeat:16	5	0.181884	0.32865	PRX, HNRNPM, NEFH, EWSR1, POLR2A	2449	19	16021	1.72154	1	1	99.9474
UP_SEQ_FEATURE	repeat:3	21	0.763914	0.358523	PRX, NANOG, LGALS3, SNRPD3, TCOF1, MOV10L1, NR0B1, NCL, POLR2A, HNRNPM, SPRR1A, SFPQ, NUP50, KHSRP, NEFH, ZFP523, INPP5E, PCYT1A, NUP54, NFATC3, EWSR1	2449	119	16021	1.15444	1	1	99.9778
UP_SEQ_FEATURE	repeat:2	26	0.945798	0.364193	GM8580, PRX, SNCG, SNRPD3, TCOF1, TBP, MOV10L1, HNRNPM, SMARCB1, NUP50, ZFP523, NEFH, INPP5E, NUP54, NFATC3, EWSR1, NANOG, LGALS3, BRF2, NR0B1, NCL, GTF2B, RPL29, SS18, SPRR1A, SFPQ, KHSRP	2449	151	16021	1.12641	1	1	99.9812
UP_SEQ_FEATURE	repeat:17	5	0.181884	0.365875	PRX, HNRNPM, NEFH, EWSR1, POLR2A	2449	20	16021	1.63546	1	1	99.9821
UP_SEQ_FEATURE	repeat:8	11	0.400146	0.392516	PRX, HNRNPM, NANOG, LGALS3, SPRR1A, TCOF1, NEFH, NUP54, NCL, EWSR1, POLR2A	2449	58	16021	1.2407	1	1	99.9921
UP_SEQ_FEATURE	repeat:9	8	0.291015	0.567566	PRX, HNRNPM, NANOG, SPRR1A, TCOF1, NEFH, EWSR1, POLR2A	2449	46	16021	1.13771	1	1	100
UP_SEQ_FEATURE	repeat:10	8	0.291015	0.567566	PRX, HNRNPM, NANOG, SPRR1A, TCOF1, NEFH, EWSR1, POLR2A	2449	46	16021	1.13771	1	1	100
UP_SEQ_FEATURE	repeat:15	5	0.181884	0.577317	PRX, HNRNPM, NEFH, EWSR1, POLR2A	2449	26	16021	1.25805	1	1	100
UP_SEQ_FEATURE	repeat:7	11	0.400146	0.584405	PRX, HNRNPM, NANOG, LGALS3, SPRR1A, TCOF1, NEFH, NUP54, NCL, EWSR1, POLR2A	2449	67	16021	1.07404	1	1	100
UP_SEQ_FEATURE	repeat:4	16	0.58203	0.590357	PRX, SNCG, NANOG, LGALS3, SNRPD3, TCOF1, MOV10L1, NCL, POLR2A, HNRNPM, SPRR1A, NUP50, KHSRP, NEFH, NUP54, EWSR1	2449	101	16021	1.03633	1	1	100
UP_SEQ_FEATURE	repeat:12	6	0.218261	0.636818	PRX, HNRNPM, SPRR1A, NEFH, EWSR1, POLR2A	2449	35	16021	1.12146	1	1	100
UP_SEQ_FEATURE	repeat:5	13	0.472899	0.646466	PRX, NANOG, LGALS3, SNRPD3, TCOF1, MOV10L1, POLR2A, HNRNPM, SPRR1A, NUP50, NEFH, NUP54, EWSR1	2449	84	16021	1.01243	1	1	100
UP_SEQ_FEATURE	repeat:6	11	0.400146	0.660621	PRX, HNRNPM, NANOG, LGALS3, SPRR1A, TCOF1, NEFH, NUP54, NCL, EWSR1, POLR2A	2449	71	16021	1.01353	1	1	100
UP_SEQ_FEATURE	repeat:14	5	0.181884	0.742274	PRX, HNRNPM, NEFH, EWSR1, POLR2A	2449	32	16021	1.02216	1	1	100
UP_SEQ_FEATURE	repeat:11	6	0.218261	0.752477	PRX, HNRNPM, SPRR1A, NEFH, EWSR1, POLR2A	2449	40	16021	0.981278	1	1	100
UP_SEQ_FEATURE	repeat:13	5	0.181884	0.784913	HNRNPM, SPRR1A, NEFH, EWSR1, POLR2A	2449	34	16021	0.962037	1	1	100
Annotation Cluster 199	Enrichment Score: 0.6377823756330646
Category	Term	Count	%	PValue	Genes	List Total	Pop Hits	Pop Total	Fold Enrichment	Bonferroni	Benjamini	FDR
INTERPRO	IPR011765:Peptidase M16, N-terminal	3	0.109131	0.191397	UQCRC1, PMPCA, PMPCB	2419	6	17763	3.67156	1	0.992735	97.8016
INTERPRO	IPR001431:Peptidase M16, zinc-binding site	3	0.109131	0.244894	UQCRC1, PMPCA, PMPCB	2419	7	17763	3.14705	1	0.997912	99.3574
INTERPRO	IPR007863:Peptidase M16, C-terminal	3	0.109131	0.244894	UQCRC1, PMPCA, PMPCB	2419	7	17763	3.14705	1	0.997912	99.3574
INTERPRO	IPR011237:Peptidase M16, core	3	0.109131	0.244894	UQCRC1, PMPCA, PMPCB	2419	7	17763	3.14705	1	0.997912	99.3574
Annotation Cluster 200	Enrichment Score: 0.6366652450683595
Category	Term	Count	%	PValue	Genes	List Total	Pop Hits	Pop Total	Fold Enrichment	Bonferroni	Benjamini	FDR
INTERPRO	IPR000086:NUDIX hydrolase, core	6	0.218261	0.147398	NUDT17, MUTYH, NUDT1, NUDT13, NUDT5, NUDT21	2419	21	17763	2.09803	1	0.980002	94.3037
INTERPRO	IPR000086:NUDIX hydrolase domain	6	0.218261	0.1952	NUDT17, MUTYH, NUDT1, NUDT13, NUDT5, NUDT21	2419	23	17763	1.9156	1	0.992685	97.9802
UP_SEQ_FEATURE	domain:Nudix hydrolase	6	0.218261	0.300356	NUDT17, MUTYH, NUDT1, NUDT13, NUDT5, NUDT21	2449	24	16021	1.63546	1	1	99.885
UP_SEQ_FEATURE	short sequence motif:Nudix box	5	0.181884	0.32865	NUDT17, NUDT1, NUDT13, NUDT5, NUDT21	2449	19	16021	1.72154	1	1	99.9474
Annotation Cluster 201	Enrichment Score: 0.6035178978030102
Category	Term	Count	%	PValue	Genes	List Total	Pop Hits	Pop Total	Fold Enrichment	Bonferroni	Benjamini	FDR
PIR_SUPERFAMILY	PIRSF000868:14-3-3 protein	3	0.109131	0.235933	YWHAZ, SFN, YWHAE	1082	7	8136	3.2226	1	1	98.6811
PIR_SUPERFAMILY	PIRSF000868:14-3-3	3	0.109131	0.235933	YWHAZ, SFN, YWHAE	1082	7	8136	3.2226	1	1	98.6811
SMART	SM00101:14_3_3	3	0.109131	0.241881	YWHAZ, SFN, YWHAE	1234	7	9131	3.17122	1	0.866219	97.8527
INTERPRO	IPR000308:14-3-3 protein	3	0.109131	0.244894	YWHAZ, SFN, YWHAE	2419	7	17763	3.14705	1	0.997912	99.3574
UP_SEQ_FEATURE	site:Interaction with phosphoserine on interacting protein	3	0.109131	0.291242	YWHAZ, SFN, YWHAE	2449	7	16021	2.80365	1	1	99.853
Annotation Cluster 202	Enrichment Score: 0.6025469967354156
Category	Term	Count	%	PValue	Genes	List Total	Pop Hits	Pop Total	Fold Enrichment	Bonferroni	Benjamini	FDR
SMART	SM00545:JmjN	4	0.145507	0.110323	JARID2, KDM4B, KDM4C, KDM5B	1234	9	9131	3.28867	1	0.657525	80.2381
INTERPRO	IPR003349:Transcription factor jumonji, JmjN	4	0.145507	0.112479	JARID2, KDM4B, KDM4C, KDM5B	2419	9	17763	3.26361	1	0.957775	88.2828
UP_SEQ_FEATURE	domain:JmjN	4	0.145507	0.146839	JARID2, KDM4B, KDM4C, KDM5B	2449	9	16021	2.90749	1	0.999943	95.0659
UP_SEQ_FEATURE	zinc finger region:PHD-type 1	7	0.254638	0.248868	PHF17, MTF2, AIRE, KDM4B, KDM4C, KDM5B, CHD4	2449	28	16021	1.63546	1	0.999999	99.5583
SMART	SM00558:JmjC	7	0.254638	0.257759	MINA, HSPBAP1, JARID2, KDM4B, KDM4C, KDM3B, KDM5B	1234	32	9131	1.61864	1	0.875888	98.399
INTERPRO	IPR003347:Transcription factor jumonji/aspartyl beta-hydroxylase	7	0.254638	0.264039	MINA, HSPBAP1, JARID2, KDM4B, KDM4C, KDM3B, KDM5B	2419	32	17763	1.60631	1	0.998623	99.5949
UP_SEQ_FEATURE	zinc finger region:PHD-type 2	6	0.218261	0.332491	MTF2, AIRE, KDM4B, KDM4C, KDM5B, CHD4	2449	25	16021	1.57004	1	1	99.9528
UP_SEQ_FEATURE	domain:JmjC	7	0.254638	0.362538	MINA, HSPBAP1, JARID2, KDM4B, KDM4C, KDM3B, KDM5B	2449	32	16021	1.43103	1	1	99.9803
INTERPRO	IPR013129:Transcription factor jumonji	5	0.181884	0.416507	JARID2, KDM4B, KDM4C, KDM3B, KDM5B	2419	24	17763	1.52982	1	0.999971	99.9937
UP_SEQ_FEATURE	metal ion-binding site:Iron; catalytic	5	0.181884	0.608614	KDM4B, KDM4C, KDM3B, ALKBH2, TET1	2449	27	16021	1.21145	1	1	100
Annotation Cluster 203	Enrichment Score: 0.6018835791196138
Category	Term	Count	%	PValue	Genes	List Total	Pop Hits	Pop Total	Fold Enrichment	Bonferroni	Benjamini	FDR
SMART	SM00509:TFS2N	3	0.109131	0.188899	TCEA3, MED26, TCEA1	1234	6	9131	3.69976	1	0.794124	94.5194
INTERPRO	IPR010990:Transcription elongation factor, TFIIS/elongin A/CRSP70, N-terminal	3	0.109131	0.191397	TCEA3, MED26, TCEA1	2419	6	17763	3.67156	1	0.992735	97.8016
INTERPRO	IPR003617:Transcription elongation factor, TFIIS/CRSP70, N-terminal, sub-type	3	0.109131	0.191397	TCEA3, MED26, TCEA1	2419	6	17763	3.67156	1	0.992735	97.8016
INTERPRO	IPR014765:Transcription elongation factor, TFIIS/CRSP70, N-terminal	3	0.109131	0.244894	TCEA3, MED26, TCEA1	2419	7	17763	3.14705	1	0.997912	99.3574
INTERPRO	IPR017923:TFIIS N-terminal	3	0.109131	0.352055	TCEA3, MED26, TCEA1	2419	9	17763	2.44771	1	0.999851	99.9589
UP_SEQ_FEATURE	domain:TFIIS N-terminal	3	0.109131	0.410215	TCEA3, MED26, TCEA1	2449	9	16021	2.18062	1	1	99.9955
Annotation Cluster 204	Enrichment Score: 0.5875564202181657
Category	Term	Count	%	PValue	Genes	List Total	Pop Hits	Pop Total	Fold Enrichment	Bonferroni	Benjamini	FDR
INTERPRO	IPR013084:Zinc finger, CCHC retroviral-type	4	0.145507	0.18029	ZCCHC3, CNBP, LIN28A, LIN28B	2419	11	17763	2.67022	1	0.990391	97.1909
UP_SEQ_FEATURE	zinc finger region:CCHC-type 2	3	0.109131	0.291242	CNBP, LIN28A, LIN28B	2449	7	16021	2.80365	1	1	99.853
UP_SEQ_FEATURE	zinc finger region:CCHC-type 1	3	0.109131	0.291242	CNBP, LIN28A, LIN28B	2449	7	16021	2.80365	1	1	99.853
COG_ONTOLOGY	Posttranslational modification, protein turnover, chaperones / Intracellular trafficking and secretion	4	0.145507	0.291941	ZCCHC3, CNBP, LIN28A, LIN28B	353	11	2040	2.10147	0.999999	0.683603	95.751
Annotation Cluster 205	Enrichment Score: 0.5860394002012903
Category	Term	Count	%	PValue	Genes	List Total	Pop Hits	Pop Total	Fold Enrichment	Bonferroni	Benjamini	FDR
SMART	SM00384:AT_hook	7	0.254638	0.167673	ELF3, AHCTF1, PHF20, CBX2, HMGA1, BAZ2A, AHDC1	1234	28	9131	1.84988	1	0.763551	92.1578
INTERPRO	IPR017956:AT hook, DNA-binding, conserved site	7	0.254638	0.172407	ELF3, AHCTF1, PHF20, CBX2, HMGA1, BAZ2A, AHDC1	2419	28	17763	1.83578	1	0.988401	96.6638
UP_SEQ_FEATURE	DNA-binding region:A.T hook	4	0.145507	0.187073	TCF20, AHCTF1, PHF20, CBX2	2449	10	16021	2.61674	1	0.999986	98.0244
UP_SEQ_FEATURE	DNA-binding region:A.T hook 2	3	0.109131	0.466001	HMGA1, BAZ2A, AHDC1	2449	10	16021	1.96256	1	1	99.9993
UP_SEQ_FEATURE	DNA-binding region:A.T hook 1	3	0.109131	0.466001	HMGA1, BAZ2A, AHDC1	2449	10	16021	1.96256	1	1	99.9993
Annotation Cluster 206	Enrichment Score: 0.584736927654018
Category	Term	Count	%	PValue	Genes	List Total	Pop Hits	Pop Total	Fold Enrichment	Bonferroni	Benjamini	FDR
GOTERM_BP_FAT	GO:0017148~negative regulation of translation	7	0.254638	0.0818341	EIF4EBP1, EIF4EBP2, SRP9, EIF2B5, FXR1, PAIP2B, YBX2	1937	22	13588	2.23204	1	0.701749	78.7923
GOTERM_BP_FAT	GO:0032269~negative regulation of cellular protein metabolic process	14	0.509276	0.21911	IBTK, GTPBP4, SERPING1, YWHAE, PAIP2B, FXR1, YBX2, EIF4EBP1, EIF4EBP2, BAX, RAB23, FBXO5, SRP9, EIF2B5	1937	72	13588	1.36402	1	0.937177	98.8806
GOTERM_BP_FAT	GO:0051248~negative regulation of protein metabolic process	14	0.509276	0.31537	IBTK, GTPBP4, SERPING1, YWHAE, PAIP2B, FXR1, YBX2, EIF4EBP1, EIF4EBP2, BAX, RAB23, FBXO5, SRP9, EIF2B5	1937	78	13588	1.2591	1	0.978032	99.8974
GOTERM_BP_FAT	GO:0031400~negative regulation of protein modification process	5	0.181884	0.810281	IBTK, GTPBP4, BAX, FBXO5, YWHAE	1937	38	13588	0.923023	1	0.999983	100
Annotation Cluster 207	Enrichment Score: 0.5778121952534931
Category	Term	Count	%	PValue	Genes	List Total	Pop Hits	Pop Total	Fold Enrichment	Bonferroni	Benjamini	FDR
UP_SEQ_FEATURE	domain:IBB	4	0.145507	0.0496585	SNUPN, KPNA6, KPNA3, KPNA2	2449	6	16021	4.36124	1	0.989161	61.9044
INTERPRO	IPR002652:Importin-alpha-like, importin-beta-binding region	4	0.145507	0.0576525	SNUPN, KPNA6, KPNA3, KPNA2	2419	7	17763	4.19607	1	0.828957	65.5967
PIR_SUPERFAMILY	PIRSF005673:pendulin	3	0.109131	0.134083	KPNA6, KPNA3, KPNA2	1082	5	8136	4.51165	1	1	90.1295
UP_SEQ_FEATURE	repeat:ARM 1; truncated	3	0.109131	0.169947	KPNA6, KPNA3, KPNA2	2449	5	16021	3.92511	1	0.999981	97.0674
UP_SEQ_FEATURE	region of interest:NLS binding site (major)	3	0.109131	0.169947	KPNA6, KPNA3, KPNA2	2449	5	16021	3.92511	1	0.999981	97.0674
UP_SEQ_FEATURE	repeat:ARM 10; atypical	3	0.109131	0.169947	KPNA6, KPNA3, KPNA2	2449	5	16021	3.92511	1	0.999981	97.0674
UP_SEQ_FEATURE	region of interest:NLS binding site (minor)	3	0.109131	0.169947	KPNA6, KPNA3, KPNA2	2449	5	16021	3.92511	1	0.999981	97.0674
UP_SEQ_FEATURE	repeat:ARM 8	5	0.181884	0.255263	PKP3, USO1, KPNA6, KPNA3, KPNA2	2449	17	16021	1.92407	1	0.999999	99.6244
UP_SEQ_FEATURE	repeat:ARM 7	5	0.181884	0.32865	PKP3, USO1, KPNA6, KPNA3, KPNA2	2449	19	16021	1.72154	1	1	99.9474
UP_SEQ_FEATURE	repeat:ARM 4	6	0.218261	0.364905	HSPBP1, PKP3, USO1, KPNA6, KPNA3, KPNA2	2449	26	16021	1.50966	1	1	99.9816
UP_SEQ_FEATURE	repeat:ARM 6	5	0.181884	0.402981	PKP3, USO1, KPNA6, KPNA3, KPNA2	2449	21	16021	1.55758	1	1	99.9943
UP_SEQ_FEATURE	repeat:ARM 9	4	0.145507	0.408008	USO1, KPNA6, KPNA3, KPNA2	2449	15	16021	1.74449	1	1	99.9951
SMART	SM00185:ARM	7	0.254638	0.433918	PKP2, PKP3, USO1, KPNA6, KPNA3, KPNA2, ARMC1	1234	39	9131	1.32812	1	0.970795	99.9626
INTERPRO	IPR000225:Armadillo	7	0.254638	0.44189	PKP2, PKP3, USO1, KPNA6, KPNA3, KPNA2, ARMC1	2419	39	17763	1.318	1	0.999986	99.9972
UP_SEQ_FEATURE	repeat:ARM 5	5	0.181884	0.475638	PKP3, USO1, KPNA6, KPNA3, KPNA2	2449	23	16021	1.42214	1	1	99.9995
UP_SEQ_FEATURE	repeat:ARM 3	6	0.218261	0.523565	HSPBP1, PKP3, USO1, KPNA6, KPNA3, KPNA2	2449	31	16021	1.26617	1	1	99.9999
UP_SEQ_FEATURE	repeat:ARM 2	6	0.218261	0.553385	HSPBP1, PKP3, USO1, KPNA6, KPNA3, KPNA2	2449	32	16021	1.2266	1	1	100
UP_SEQ_FEATURE	repeat:ARM 1	3	0.109131	0.93344	HSPBP1, PKP3, USO1	2449	27	16021	0.726873	1	1	100
Annotation Cluster 208	Enrichment Score: 0.5776429426174502
Category	Term	Count	%	PValue	Genes	List Total	Pop Hits	Pop Total	Fold Enrichment	Bonferroni	Benjamini	FDR
INTERPRO	IPR001834:NADH:cytochrome b5 reductase (CBR)	3	0.109131	0.139794	CYB5R3, CYB5R4, CYB5R1	2419	5	17763	4.40587	1	0.977383	93.3185
INTERPRO	IPR008333:Oxidoreductase FAD-binding region	3	0.109131	0.139794	CYB5R3, CYB5R4, CYB5R1	2419	5	17763	4.40587	1	0.977383	93.3185
GOTERM_MF_FAT	GO:0004128~cytochrome-b5 reductase activity	3	0.109131	0.144455	CYB5R3, CYB5R4, CYB5R1	1845	5	13288	4.3213	1	0.807228	92.0221
GOTERM_MF_FAT	GO:0016653~oxidoreductase activity, acting on NADH or NADPH, heme protein as acceptor	3	0.109131	0.19743	CYB5R3, CYB5R4, CYB5R1	1845	6	13288	3.60108	1	0.885935	97.1686
INTERPRO	IPR001433:Oxidoreductase FAD/NAD(P)-binding	4	0.145507	0.217469	CYB5R3, CYB5R4, CYB5R1, MTRR	2419	12	17763	2.44771	1	0.995958	98.7801
INTERPRO	IPR001709:Flavoprotein pyridine nucleotide cytochrome reductase	3	0.109131	0.403798	CYB5R3, CYB5R1, MTRR	2419	10	17763	2.20294	1	0.999961	99.9908
GOTERM_MF_FAT	GO:0016651~oxidoreductase activity, acting on NADH or NADPH	9	0.327392	0.413412	CYB5R3, CYB5R4, GSR, CYB5R1, NDUFA7, CBR4, NQO1, ECSIT, NDUFAF1	1845	51	13288	1.27097	1	0.986753	99.9824
INTERPRO	IPR017927:Ferredoxin reductase-type FAD-binding domain	4	0.145507	0.451843	CYB5R3, CYB5R4, CYB5R1, MTRR	2419	18	17763	1.6318	1	0.999988	99.998
UP_SEQ_FEATURE	domain:FAD-binding FR-type	3	0.109131	0.692079	CYB5R3, CYB5R4, CYB5R1	2449	15	16021	1.30837	1	1	100
Annotation Cluster 209	Enrichment Score: 0.5712772072756342
Category	Term	Count	%	PValue	Genes	List Total	Pop Hits	Pop Total	Fold Enrichment	Bonferroni	Benjamini	FDR
GOTERM_CC_FAT	GO:0005851~eukaryotic translation initiation factor 2B complex	5	0.181884	0.00330991	EIF2S1, EIF2B1, EIF2B3, EIF2B4, EIF2B5	1611	6	12504	6.46803	0.846369	0.0237293	4.74027
GOTERM_BP_FAT	GO:0014003~oligodendrocyte development	4	0.145507	0.321218	EIF2B1, EIF2B3, EIF2B4, EIF2B5	1937	14	13588	2.00428	1	0.97936	99.9122
GOTERM_BP_FAT	GO:0048709~oligodendrocyte differentiation	4	0.145507	0.557818	EIF2B1, EIF2B3, EIF2B4, EIF2B5	1937	20	13588	1.40299	1	0.998875	100
GOTERM_BP_FAT	GO:0021782~glial cell development	4	0.145507	0.65607	EIF2B1, EIF2B3, EIF2B4, EIF2B5	1937	23	13588	1.22	1	0.999722	100
GOTERM_BP_FAT	GO:0010001~glial cell differentiation	4	0.145507	0.975115	EIF2B1, EIF2B3, EIF2B4, EIF2B5	1937	48	13588	0.584581	1	1	100
GOTERM_BP_FAT	GO:0042063~gliogenesis	4	0.145507	0.984515	EIF2B1, EIF2B3, EIF2B4, EIF2B5	1937	52	13588	0.539613	1	1	100
Annotation Cluster 210	Enrichment Score: 0.5674739821864679
Category	Term	Count	%	PValue	Genes	List Total	Pop Hits	Pop Total	Fold Enrichment	Bonferroni	Benjamini	FDR
GOTERM_BP_FAT	GO:0006518~peptide metabolic process	10	0.363769	0.0818726	GSR, SEC11C, GPX4, THOP1, SPCS3, GGT1, GSTT3, GCLM, GSTP2, SOD2	1937	38	13588	1.84605	1	0.700353	78.8084
GOTERM_BP_FAT	GO:0006749~glutathione metabolic process	7	0.254638	0.115658	GSR, GPX4, GGT1, GSTT3, GCLM, GSTP2, SOD2	1937	24	13588	2.04603	1	0.798465	89.2748
GOTERM_BP_FAT	GO:0006790~sulfur metabolic process	13	0.472899	0.703926	MRI1, AHCY, NFS1, GGT1, GSTT3, GCLM, SOD2, MTHFD1, GSR, GPX4, LIAS, LIPT2, GSTP2	1937	94	13588	0.970156	1	0.999852	100
GOTERM_BP_FAT	GO:0006575~cellular amino acid derivative metabolic process	18	0.654784	0.805869	AHCY, ACADM, SRM, PADI3, EIF5A, GGT1, GSTT3, GCLM, SOD2, GSR, P4HA2, GPX4, FABP3, PEMT, PCYT1A, DHPS, GSTP2, SMS	1937	141	13588	0.895528	1	0.999981	100
Annotation Cluster 211	Enrichment Score: 0.5659458609410793
Category	Term	Count	%	PValue	Genes	List Total	Pop Hits	Pop Total	Fold Enrichment	Bonferroni	Benjamini	FDR
GOTERM_CC_FAT	GO:0042470~melanosome	20	0.727537	0.0105989	HSP90AB1, YWHAZ, HSP90AA1, GANAB, AHCY, RAN, NAP1L1, PDIA6, PDIA4, PRDX1, YWHAE, SLC1A5, HSP90B1, CCT4, SND1, ANXA11, TMED10, SYTL1, HSPA8, RAB27A	1611	85	12504	1.82627	0.997571	0.0633434	14.4508
GOTERM_CC_FAT	GO:0048770~pigment granule	20	0.727537	0.0105989	HSP90AB1, YWHAZ, HSP90AA1, GANAB, AHCY, RAN, NAP1L1, PDIA6, PDIA4, PRDX1, YWHAE, SLC1A5, HSP90B1, CCT4, SND1, ANXA11, TMED10, SYTL1, HSPA8, RAB27A	1611	85	12504	1.82627	0.997571	0.0633434	14.4508
GOTERM_CC_FAT	GO:0016023~cytoplasmic membrane-bounded vesicle	40	1.45507	0.988915	ALDOA, HSP90AB1, YWHAZ, AHCY, GANAB, AP1G1, COPZ1, NAP1L1, SYT9, PDIA6, PDIA4, PRDX1, COPB2, SLC1A5, SND1, TMED10, D230025D16RIK, SLC39A4, HSPA8, RAB27A, AXIN1, HSP90AA1, ACRBP, CUBN, AIMP1, RAN, SLA2, GARS, UQCC, ACTN1, YWHAE, SENP2, COPG2, HSP90B1, CCT4, ANXA11, SORT1, HSPD1, SYTL1, SEC23B	1611	414	12504	0.749917	1	0.999994	100
GOTERM_CC_FAT	GO:0031988~membrane-bounded vesicle	40	1.45507	0.991698	ALDOA, HSP90AB1, YWHAZ, AHCY, GANAB, AP1G1, COPZ1, NAP1L1, SYT9, PDIA6, PDIA4, PRDX1, COPB2, SLC1A5, SND1, TMED10, D230025D16RIK, SLC39A4, HSPA8, RAB27A, AXIN1, HSP90AA1, ACRBP, CUBN, AIMP1, RAN, SLA2, GARS, UQCC, ACTN1, YWHAE, SENP2, COPG2, HSP90B1, CCT4, ANXA11, SORT1, HSPD1, SYTL1, SEC23B	1611	420	12504	0.739204	1	0.999997	100
GOTERM_CC_FAT	GO:0031410~cytoplasmic vesicle	48	1.74609	0.996056	ALDOA, HSP90AB1, YWHAZ, AP1M2, SEC31A, AHCY, GANAB, AP1G1, COPZ1, NAP1L1, SYT9, PDIA6, PDIA4, PRDX1, COPB2, SLC1A5, SND1, TMED10, D230025D16RIK, SLC39A4, MYOF, HSPA8, RAB27A, AXIN1, ATG9B, HSP90AA1, CUBN, ACRBP, AIMP1, RAN, SLA2, GARS, UQCC, ACTN1, YWHAE, AGTRAP, SENP2, COPG2, HSP90B1, CCT4, ANXA11, ARCN1, SH3KBP1, SORT1, HSPD1, SYTL1, SEC23B, ATP8A1	1611	508	12504	0.733383	1	0.999999	100
GOTERM_CC_FAT	GO:0031982~vesicle	48	1.74609	0.997711	ALDOA, HSP90AB1, YWHAZ, AP1M2, SEC31A, AHCY, GANAB, AP1G1, COPZ1, NAP1L1, SYT9, PDIA6, PDIA4, PRDX1, COPB2, SLC1A5, SND1, TMED10, D230025D16RIK, SLC39A4, MYOF, HSPA8, RAB27A, AXIN1, ATG9B, HSP90AA1, CUBN, ACRBP, AIMP1, RAN, SLA2, GARS, UQCC, ACTN1, YWHAE, AGTRAP, SENP2, COPG2, HSP90B1, CCT4, ANXA11, ARCN1, SH3KBP1, SORT1, HSPD1, SYTL1, SEC23B, ATP8A1	1611	519	12504	0.717839	1	1	100
SP_PIR_KEYWORDS	cytoplasmic vesicle	20	0.727537	0.997768	ATG9B, AP1M2, SEC31A, ACRBP, HAX1, AIMP1, AP1G1, SLA2, COPZ1, UQCC, SYT9, AGTRAP, SENP2, COPB2, COPG2, ARCN1, SH3KBP1, GNAS, MYOF, ATP8A1	2504	232	17854	0.614672	1	1	100
Annotation Cluster 212	Enrichment Score: 0.5634273943465583
Category	Term	Count	%	PValue	Genes	List Total	Pop Hits	Pop Total	Fold Enrichment	Bonferroni	Benjamini	FDR
GOTERM_BP_FAT	GO:0009948~anterior/posterior axis specification	6	0.218261	0.0826206	TBX3, NODAL, RNF2, TDGF1, TCF7L1, LEFTY1	1937	17	13588	2.47587	1	0.702215	79.1198
GOTERM_BP_FAT	GO:0008595~determination of anterior/posterior axis, embryo	3	0.109131	0.205961	TBX3, TDGF1, TCF7L1	1937	6	13588	3.50749	1	0.926956	98.484
GOTERM_BP_FAT	GO:0007351~tripartite regional subdivision	3	0.109131	0.205961	TBX3, TDGF1, TCF7L1	1937	6	13588	3.50749	1	0.926956	98.484
GOTERM_BP_FAT	GO:0007350~blastoderm segmentation	3	0.109131	0.318966	TBX3, TDGF1, TCF7L1	1937	8	13588	2.63061	1	0.978916	99.9067
GOTERM_BP_FAT	GO:0009798~axis specification	6	0.218261	0.338442	TBX3, NODAL, RNF2, TDGF1, TCF7L1, LEFTY1	1937	27	13588	1.55888	1	0.983427	99.9449
GOTERM_BP_FAT	GO:0000578~embryonic axis specification	3	0.109131	0.526753	TBX3, TDGF1, TCF7L1	1937	12	13588	1.75374	1	0.998204	99.9999
GOTERM_BP_FAT	GO:0009880~embryonic pattern specification	6	0.218261	0.570837	NANOG, TBX3, OOEP, NODAL, TDGF1, TCF7L1	1937	35	13588	1.20257	1	0.999007	100
Annotation Cluster 213	Enrichment Score: 0.5628096427386802
Category	Term	Count	%	PValue	Genes	List Total	Pop Hits	Pop Total	Fold Enrichment	Bonferroni	Benjamini	FDR
SMART	SM00240:FHA	7	0.254638	0.234029	RNF8, MCRS1, AGGF1, PPP1R8, SNIP1, SLC4A1AP, CHEK2	1234	31	9131	1.67086	1	0.861093	97.5228
INTERPRO	IPR000253:Forkhead-associated	7	0.254638	0.23995	RNF8, MCRS1, AGGF1, PPP1R8, SNIP1, SLC4A1AP, CHEK2	2419	31	17763	1.65812	1	0.997696	99.2775
UP_SEQ_FEATURE	domain:FHA	6	0.218261	0.364905	RNF8, MCRS1, AGGF1, PPP1R8, SNIP1, CHEK2	2449	26	16021	1.50966	1	1	99.9816
Annotation Cluster 214	Enrichment Score: 0.5503708470271319
Category	Term	Count	%	PValue	Genes	List Total	Pop Hits	Pop Total	Fold Enrichment	Bonferroni	Benjamini	FDR
GOTERM_BP_FAT	GO:0045727~positive regulation of translation	7	0.254638	0.0131177	KRT17, WIBG, EIF5A, PIWIL2, DAZL, LIN28A, EIF2B5	1937	15	13588	3.27365	1	0.215009	21.3253
GOTERM_BP_FAT	GO:0032270~positive regulation of cellular protein metabolic process	14	0.509276	0.682873	TRP53, AURKAIP1, PML, EIF5A, LIN28A, STUB1, PIAS4, KRT17, WIBG, ATG7, PIWIL2, DAZL, IFT52, EIF2B5	1937	100	13588	0.982096	1	0.99981	100
GOTERM_BP_FAT	GO:0051247~positive regulation of protein metabolic process	15	0.545653	0.703879	TRP53, AURKAIP1, PML, EIF5A, LIN28A, STUB1, GPC3, PIAS4, KRT17, WIBG, ATG7, PIWIL2, DAZL, IFT52, EIF2B5	1937	109	13588	0.965363	1	0.999854	100
GOTERM_BP_FAT	GO:0031401~positive regulation of protein modification process	5	0.181884	0.997287	TRP53, PIAS4, ATG7, PML, STUB1	1937	78	13588	0.449678	1	1	100
Annotation Cluster 215	Enrichment Score: 0.5427984611745768
Category	Term	Count	%	PValue	Genes	List Total	Pop Hits	Pop Total	Fold Enrichment	Bonferroni	Benjamini	FDR
UP_SEQ_FEATURE	domain:ARID	4	0.145507	0.273812	JARID2, ARID3B, ARID1A, KDM5B	2449	12	16021	2.18062	1	1	99.7671
SMART	SM00501:BRIGHT	4	0.145507	0.29093	JARID2, ARID3B, ARID1A, KDM5B	1234	14	9131	2.11415	1	0.901939	99.1508
INTERPRO	IPR001606:AT-rich interaction region	4	0.145507	0.295368	JARID2, ARID3B, ARID1A, KDM5B	2419	14	17763	2.09803	1	0.999331	99.8146
Annotation Cluster 216	Enrichment Score: 0.5412081320335212
Category	Term	Count	%	PValue	Genes	List Total	Pop Hits	Pop Total	Fold Enrichment	Bonferroni	Benjamini	FDR
GOTERM_CC_FAT	GO:0044449~contractile fiber part	15	0.545653	0.21191	JPH2, ACTA1, ACTA2, PDLIM3, ACTN1, FLNC, LMAN1, TRIM63, TPM2, TPM1, FXR1, KRT19, TRIM54, DES, KRT8	1611	86	12504	1.35377	1	0.653356	96.9446
GOTERM_CC_FAT	GO:0030018~Z disc	9	0.327392	0.234519	KRT19, DES, TRIM54, JPH2, KRT8, PDLIM3, ACTN1, TRIM63, FLNC	1611	46	12504	1.51858	1	0.686987	98.0052
GOTERM_CC_FAT	GO:0043292~contractile fiber	16	0.58203	0.236749	JPH2, ACTA1, ACTA2, PDLIM3, ACTN1, TPM2, FLNC, LMAN1, TRIM63, TPM1, FXR1, KRT19, TRIM54, DES, KRT8, PLEC	1611	95	12504	1.30722	1	0.688149	98.0886
GOTERM_CC_FAT	GO:0030017~sarcomere	13	0.472899	0.331545	JPH2, ACTA1, PDLIM3, ACTN1, FLNC, LMAN1, TRIM63, TPM2, TPM1, KRT19, DES, TRIM54, KRT8	1611	80	12504	1.26127	1	0.810075	99.726
GOTERM_CC_FAT	GO:0031674~I band	9	0.327392	0.372904	KRT19, DES, TRIM54, JPH2, KRT8, PDLIM3, ACTN1, TRIM63, FLNC	1611	53	12504	1.31801	1	0.852005	99.8925
GOTERM_CC_FAT	GO:0030016~myofibril	14	0.509276	0.389041	JPH2, ACTA1, PDLIM3, ACTN1, FLNC, LMAN1, TRIM63, TPM2, TPM1, FXR1, KRT19, DES, TRIM54, KRT8	1611	91	12504	1.1941	1	0.85921	99.9266
Annotation Cluster 217	Enrichment Score: 0.5404391634166624
Category	Term	Count	%	PValue	Genes	List Total	Pop Hits	Pop Total	Fold Enrichment	Bonferroni	Benjamini	FDR
GOTERM_BP_FAT	GO:0001842~neural fold formation	3	0.109131	0.0998721	OVOL2, NODAL, GATAD2A	1937	4	13588	5.26123	1	0.758923	85.2097
GOTERM_BP_FAT	GO:0014020~primary neural tube formation	9	0.327392	0.242168	DVL2, KAT2A, COBL, SHROOM3, OVOL2, NODAL, GATAD2A, PTK7, APAF1	1937	42	13588	1.50321	1	0.949684	99.3506
GOTERM_BP_FAT	GO:0001839~neural plate morphogenesis	3	0.109131	0.318966	OVOL2, NODAL, GATAD2A	1937	8	13588	2.63061	1	0.978916	99.9067
GOTERM_BP_FAT	GO:0001840~neural plate development	3	0.109131	0.374358	OVOL2, NODAL, GATAD2A	1937	9	13588	2.33832	1	0.9895	99.98
GOTERM_BP_FAT	GO:0060571~morphogenesis of an epithelial fold	3	0.109131	0.687405	OVOL2, NODAL, GATAD2A	1937	16	13588	1.31531	1	0.999811	100
Annotation Cluster 218	Enrichment Score: 0.5390693794020959
Category	Term	Count	%	PValue	Genes	List Total	Pop Hits	Pop Total	Fold Enrichment	Bonferroni	Benjamini	FDR
INTERPRO	IPR017884:SANT, eukarya	6	0.218261	0.1952	TADA2A, RCOR2, SMARCC1, MTA3, SMARCA5, DNAJC2	2419	23	17763	1.9156	1	0.992685	97.9802
UP_SEQ_FEATURE	domain:SANT 1	3	0.109131	0.351687	RCOR2, SMARCA5, DNAJC2	2449	8	16021	2.4532	1	1	99.9728
UP_SEQ_FEATURE	domain:SANT 2	3	0.109131	0.351687	RCOR2, SMARCA5, DNAJC2	2449	8	16021	2.4532	1	1	99.9728
Annotation Cluster 219	Enrichment Score: 0.5339792957580893
Category	Term	Count	%	PValue	Genes	List Total	Pop Hits	Pop Total	Fold Enrichment	Bonferroni	Benjamini	FDR
UP_SEQ_FEATURE	site:Involved in polymerization	3	0.109131	0.113159	GM6682, TUBA3A, TUBA1B, TUBA1C	2449	4	16021	4.90639	1	0.999489	89.7244
INTERPRO	IPR003008:Tubulin/FtsZ, GTPase domain	6	0.218261	0.125613	GM6682, MSTO1, TUBA3A, TUBB5, TUBE1, TUBA1B, TUBA1C	2419	20	17763	2.20294	1	0.968774	91.0365
INTERPRO	IPR017975:Tubulin, conserved site	6	0.218261	0.220878	GM6682, GATA6, TUBA3A, TUBB5, TUBE1, TUBA1B, TUBA1C	2419	24	17763	1.83578	1	0.996176	98.8721
INTERPRO	IPR018316:Tubulin/FtsZ, 2-layer sandwich domain	5	0.181884	0.253706	GM6682, TUBA3A, TUBB5, TUBE1, TUBA1B, TUBA1C	2419	19	17763	1.9324	1	0.998226	99.4796
PIR_SUPERFAMILY	PIRSF002306:tubulin	5	0.181884	0.270411	GM6682, TUBA3A, TUBB5, TUBE1, TUBA1B, TUBA1C	1082	20	8136	1.87985	1	1	99.3724
INTERPRO	IPR000217:Tubulin	5	0.181884	0.285729	GM6682, TUBA3A, TUBB5, TUBE1, TUBA1B, TUBA1C	2419	20	17763	1.83578	1	0.999155	99.7634
INTERPRO	IPR002452:Alpha tubulin	3	0.109131	0.298816	GM6682, TUBA3A, TUBA1B, TUBA1C	2419	8	17763	2.75367	1	0.999364	99.8303
GOTERM_BP_FAT	GO:0051258~protein polymerization	8	0.291015	0.341223	GM6682, MSTO1, TUBA3A, TUBB5, FBXO5, TUBE1, TUBA1B, TUBA1C, DIAP1	1937	40	13588	1.40299	1	0.983904	99.949
GOTERM_BP_FAT	GO:0007018~microtubule-based movement	13	0.472899	0.792559	KIF23, KIFC1, GM6682, KIF22, TUBA3A, KLC3, BICD2, KIF2C, TUBB5, KIF20B, TUBE1, TUBA1B, TUBA1C, KIF20A	1937	101	13588	0.902917	1	0.999975	100
KEGG_PATHWAY	mmu04540:Gap junction	9	0.327392	0.919492	CDK1, MAPK1, GM6682, MAP2K1, ADCY9, TUBA3A, TUBB5, GNAS, TUBA1B, TUBA1C	789	86	5738	0.761075	1	0.992149	100
Annotation Cluster 220	Enrichment Score: 0.5252186105540969
Category	Term	Count	%	PValue	Genes	List Total	Pop Hits	Pop Total	Fold Enrichment	Bonferroni	Benjamini	FDR
INTERPRO	IPR000182:GCN5-related N-acetyltransferase	7	0.254638	0.194011	KAT2A, ELP3, CSRP2BP, NAA11, GNPNAT1, NAA40, NAT10	2419	29	17763	1.77248	1	0.992718	97.9259
UP_SEQ_FEATURE	domain:N-acetyltransferase	7	0.254638	0.222098	KAT2A, ELP3, CSRP2BP, NAA11, GNPNAT1, NAA40, NAT10	2449	27	16021	1.69604	1	0.999998	99.1424
GOTERM_MF_FAT	GO:0016407~acetyltransferase activity	12	0.436522	0.252189	KAT2A, ELP3, CSRP2BP, CDYL, NAA11, GNPNAT1, NAA40, GCAT, NAA15, GNPAT, HAT1, NAT10	1845	63	13288	1.37184	1	0.936541	99.0992
GOTERM_MF_FAT	GO:0008080~N-acetyltransferase activity	10	0.363769	0.271087	KAT2A, ELP3, CSRP2BP, CDYL, NAA11, GNPNAT1, NAA40, NAA15, HAT1, NAT10	1845	51	13288	1.41219	1	0.945524	99.4051
GOTERM_MF_FAT	GO:0004402~histone acetyltransferase activity	5	0.181884	0.29822	KAT2A, ELP3, CSRP2BP, CDYL, HAT1	1845	20	13288	1.80054	1	0.957741	99.6783
GOTERM_MF_FAT	GO:0004468~lysine N-acetyltransferase activity	5	0.181884	0.29822	KAT2A, ELP3, CSRP2BP, CDYL, HAT1	1845	20	13288	1.80054	1	0.957741	99.6783
GOTERM_MF_FAT	GO:0016410~N-acyltransferase activity	11	0.400146	0.4546	NMT2, KAT2A, ELP3, CSRP2BP, CDYL, NAA11, GNPNAT1, NAA40, NAA15, HAT1, NAT10	1845	67	13288	1.18245	1	0.991141	99.9946
INTERPRO	IPR016181:Acyl-CoA N-acyltransferase	6	0.218261	0.527646	NMT2, KAT2A, CSRP2BP, NAA11, GNPNAT1, NAA40	2419	35	17763	1.25882	1	0.999998	99.9999
Annotation Cluster 221	Enrichment Score: 0.5115578381123481
Category	Term	Count	%	PValue	Genes	List Total	Pop Hits	Pop Total	Fold Enrichment	Bonferroni	Benjamini	FDR
GOTERM_BP_FAT	GO:0032507~maintenance of protein location in cell	6	0.218261	0.169439	KDELR3, SEH1L, MORC3, PML, FAF1, OS9	1937	21	13588	2.00428	1	0.889053	96.5687
GOTERM_BP_FAT	GO:0051651~maintenance of location in cell	6	0.218261	0.279114	KDELR3, SEH1L, MORC3, PML, FAF1, OS9	1937	25	13588	1.68359	1	0.967836	99.738
GOTERM_BP_FAT	GO:0045185~maintenance of protein location	6	0.218261	0.368508	KDELR3, SEH1L, MORC3, PML, FAF1, OS9	1937	28	13588	1.50321	1	0.988659	99.9763
GOTERM_BP_FAT	GO:0051235~maintenance of location	6	0.218261	0.515855	KDELR3, SEH1L, MORC3, PML, FAF1, OS9	1937	33	13588	1.27545	1	0.997992	99.9998
Annotation Cluster 222	Enrichment Score: 0.505195985001089
Category	Term	Count	%	PValue	Genes	List Total	Pop Hits	Pop Total	Fold Enrichment	Bonferroni	Benjamini	FDR
INTERPRO	IPR001494:Importin-beta, N-terminal	6	0.218261	0.0429914	XPO1, RANBP17, CSE1L, IPO5, XPO7, KPNB1	2419	15	17763	2.93725	1	0.743792	54.5977
GOTERM_BP_FAT	GO:0000059~protein import into nucleus, docking	6	0.218261	0.0509784	XPO1, RANBP17, CSE1L, IPO5, XPO7, KPNB1	1937	15	13588	2.80599	1	0.563185	61.342
COG_ONTOLOGY	Nuclear structure / Intracellular trafficking and secretion	3	0.109131	0.140032	XPO1, RANBP17, XPO7	353	4	2040	4.33428	0.997605	0.577707	74.8477
UP_SEQ_FEATURE	domain:Importin N-terminal	5	0.181884	0.153954	XPO1, CSE1L, IPO5, XPO7, KPNB1	2449	14	16021	2.33638	1	0.999956	95.7899
UP_SEQ_FEATURE	repeat:HEAT 6	6	0.218261	0.364905	PPP2R1B, XPO1, COPG2, IPO5, PSME4, KPNB1	2449	26	16021	1.50966	1	1	99.9816
UP_SEQ_FEATURE	repeat:HEAT 1	9	0.327392	0.454969	PPP2R1B, XPO1, COPG2, HEATR3, IPO5, PSME4, UTP20, KPNB1, PIK3R4	2449	48	16021	1.2266	1	1	99.999
UP_SEQ_FEATURE	repeat:HEAT 2	9	0.327392	0.454969	PPP2R1B, XPO1, COPG2, HEATR3, IPO5, PSME4, UTP20, KPNB1, PIK3R4	2449	48	16021	1.2266	1	1	99.999
UP_SEQ_FEATURE	repeat:HEAT 5	6	0.218261	0.492909	PPP2R1B, XPO1, COPG2, IPO5, PSME4, KPNB1	2449	30	16021	1.30837	1	1	99.9997
UP_SEQ_FEATURE	repeat:HEAT 4	7	0.254638	0.506458	PPP2R1B, XPO1, COPG2, IPO5, PSME4, KPNB1, PIK3R4	2449	37	16021	1.23765	1	1	99.9998
UP_SEQ_FEATURE	repeat:HEAT 3	7	0.254638	0.612312	PPP2R1B, XPO1, COPG2, IPO5, PSME4, KPNB1, PIK3R4	2449	41	16021	1.1169	1	1	100
UP_SEQ_FEATURE	repeat:HEAT 8	3	0.109131	0.726459	PPP2R1B, XPO1, KPNB1	2449	16	16021	1.2266	1	1	100
INTERPRO	IPR000357:HEAT	6	0.218261	0.800711	PPP2R1B, HEATR2, IPO5, PSME4, KPNB1, PIK3R4	2419	48	17763	0.91789	1	1	100
UP_SEQ_FEATURE	repeat:HEAT 7	3	0.109131	0.853006	PPP2R1B, XPO1, KPNB1	2449	21	16021	0.934551	1	1	100
Annotation Cluster 223	Enrichment Score: 0.5019807123834013
Category	Term	Count	%	PValue	Genes	List Total	Pop Hits	Pop Total	Fold Enrichment	Bonferroni	Benjamini	FDR
GOTERM_BP_FAT	GO:0009163~nucleoside biosynthetic process	3	0.109131	0.262449	QTRT1, ADA, APRT	1937	7	13588	3.00642	1	0.960373	99.6032
GOTERM_BP_FAT	GO:0042451~purine nucleoside biosynthetic process	3	0.109131	0.262449	QTRT1, ADA, APRT	1937	7	13588	3.00642	1	0.960373	99.6032
GOTERM_BP_FAT	GO:0042455~ribonucleoside biosynthetic process	3	0.109131	0.262449	QTRT1, ADA, APRT	1937	7	13588	3.00642	1	0.960373	99.6032
GOTERM_BP_FAT	GO:0046129~purine ribonucleoside biosynthetic process	3	0.109131	0.262449	QTRT1, ADA, APRT	1937	7	13588	3.00642	1	0.960373	99.6032
GOTERM_BP_FAT	GO:0046128~purine ribonucleoside metabolic process	5	0.181884	0.452866	PANK2, QTRT1, ADA, APRT, DCAKD	1937	24	13588	1.46145	1	0.995708	99.9983
GOTERM_BP_FAT	GO:0042278~purine nucleoside metabolic process	5	0.181884	0.452866	PANK2, QTRT1, ADA, APRT, DCAKD	1937	24	13588	1.46145	1	0.995708	99.9983
Annotation Cluster 224	Enrichment Score: 0.5017763725219385
Category	Term	Count	%	PValue	Genes	List Total	Pop Hits	Pop Total	Fold Enrichment	Bonferroni	Benjamini	FDR
INTERPRO	IPR004001:Actin, conserved site	4	0.145507	0.217469	ACTA1, ACTA2, ACTR5, ACTL6A	2419	12	17763	2.44771	1	0.995958	98.7801
SMART	SM00268:ACTIN	6	0.218261	0.269103	ACTR2, ACTA1, ACTA2, ACTR5, ACTL6A, ACTR8	1234	26	9131	1.70758	1	0.88412	98.7069
INTERPRO	IPR004000:Actin/actin-like	6	0.218261	0.274881	ACTR2, ACTA1, ACTA2, ACTR5, ACTL6A, ACTR8	2419	26	17763	1.69457	1	0.998895	99.6898
PIR_SUPERFAMILY	PIRSF002337:Actin	3	0.109131	0.611553	ACTR2, ACTA1, ACTA2	1082	15	8136	1.50388	1	1	100
Annotation Cluster 225	Enrichment Score: 0.49089316555559026
Category	Term	Count	%	PValue	Genes	List Total	Pop Hits	Pop Total	Fold Enrichment	Bonferroni	Benjamini	FDR
GOTERM_BP_FAT	GO:0031328~positive regulation of cellular biosynthetic process	88	3.20116	0.164679	HSP90AB1, E2F1, CDX1, HNF1B, HTATIP2, GPBP1, EIF5A, PAWR, KDM1A, APOA2, FUBP3, RAET1E, POU5F1, GATA6, WIBG, RLN3, GATA4, TDGF1, PIWIL2, SOX15, RARA, YAP1, TOP2A, SPN, EIF2B5, RARG, HSP90AA1, NODAL, OTX2, TTF1, GRHL3, SIX4, HMGA1, CDK2, PRPF6, MED6, KRT17, MED17, SIX1, FUS, ING5, HMGB2, CNBP, AHCTF1, NUFIP1, NFYC, NFYB, LIN28A, TCF7L1, FOXH1, HOXA1, GM3258, OVOL2, HAND1, POU2F3, TEAD4, NPM1, DAZL,…	1937	552	13588	1.11833	1	0.884975	96.1934
GOTERM_BP_FAT	GO:0051173~positive regulation of nitrogen compound metabolic process	84	3.05566	0.167185	HSP90AB1, E2F1, NCBP1, CDX1, HNF1B, HTATIP2, FAM175A, GPBP1, KDM1A, FUBP3, RAET1E, POU5F1, GATA6, GPX4, RLN3, GATA4, TDGF1, SOX15, RARA, YAP1, TOP2A, RARG, BRCC3, HSP90AA1, NODAL, OTX2, TTF1, GRHL3, SIX4, HMGA1, CDK2, PRPF6, EYA3, MED6, MED17, SIX1, FUS, ING5, HMGB2, CNBP, AHCTF1, NUFIP1, NFYC, NFYB, TCF7L1, FOXH1, HOXA1, GM3258, OVOL2, HAND1, POU2F3, TEAD4, TCEA1, NFATC3, ING1, TERF2, HNRNPAB, T…	1937	526	13588	1.12026	1	0.887246	96.3956
GOTERM_BP_FAT	GO:0009891~positive regulation of biosynthetic process	88	3.20116	0.186431	HSP90AB1, E2F1, CDX1, HNF1B, HTATIP2, GPBP1, EIF5A, PAWR, KDM1A, APOA2, FUBP3, RAET1E, POU5F1, GATA6, WIBG, RLN3, GATA4, TDGF1, PIWIL2, SOX15, RARA, YAP1, TOP2A, SPN, EIF2B5, RARG, HSP90AA1, NODAL, OTX2, TTF1, GRHL3, SIX4, HMGA1, CDK2, PRPF6, MED6, KRT17, MED17, SIX1, FUS, ING5, HMGB2, CNBP, AHCTF1, NUFIP1, NFYC, NFYB, LIN28A, TCF7L1, FOXH1, HOXA1, GM3258, OVOL2, HAND1, POU2F3, TEAD4, NPM1, DAZL,…	1937	557	13588	1.10829	1	0.908476	97.6428
GOTERM_BP_FAT	GO:0045935~positive regulation of nucleobase, nucleoside, nucleotide and nucleic acid metabolic process	80	2.91015	0.224453	E2F1, NCBP1, CDX1, HNF1B, HTATIP2, FAM175A, GPBP1, KDM1A, FUBP3, POU5F1, GATA6, GPX4, RLN3, GATA4, TDGF1, SOX15, RARA, YAP1, TOP2A, RARG, BRCC3, NODAL, OTX2, TTF1, GRHL3, SIX4, HMGA1, CDK2, PRPF6, EYA3, MED6, MED17, SIX1, FUS, ING5, HMGB2, CNBP, AHCTF1, NUFIP1, NFYC, NFYB, TCF7L1, FOXH1, HOXA1, GM3258, OVOL2, HAND1, POU2F3, TEAD4, TCEA1, NFATC3, ING1, TERF2, HNRNPAB, FOXD3, TFDP1, KLF5, TRP53, TE…	1937	510	13588	1.10039	1	0.939527	99.0118
GOTERM_BP_FAT	GO:0010604~positive regulation of macromolecule metabolic process	98	3.56493	0.229534	NCBP1, CDX1, AURKAIP1, EIF5A, KDM1A, APOA2, GATA6, WIBG, ATG7, TDGF1, GATA4, RARA, SPN, EIF2B5, RARG, NODAL, GRHL3, SIX4, PIAS4, KRT17, MED17, SIX1, FUS, CNBP, HMGB2, AHCTF1, LIN28A, FOXH1, HOXA1, OVOL2, TEAD4, TFDP1, HNRNPAB, TRP53, KLF5, UTF1, TESC, SRA1, SNW1, RNF8, DNA2, SALL4, DCP1A, GTF2F1, GTF2F2, GLMN, MAFA, E2F1, HNF1B, HTATIP2, GPBP1, FAM175A, CTCF, PAWR, FUBP3, GPC3, POU5F1, GPX4, PIWI…	1937	633	13588	1.08605	1	0.943208	99.1231
GOTERM_BP_FAT	GO:0010557~positive regulation of macromolecule biosynthetic process	82	2.9829	0.259022	E2F1, CDX1, HNF1B, HTATIP2, GPBP1, EIF5A, PAWR, KDM1A, APOA2, FUBP3, POU5F1, GATA6, WIBG, GATA4, TDGF1, PIWIL2, SOX15, RARA, YAP1, TOP2A, SPN, EIF2B5, RARG, NODAL, OTX2, TTF1, GRHL3, SIX4, HMGA1, CDK2, PRPF6, MED6, KRT17, MED17, SIX1, FUS, ING5, HMGB2, CNBP, AHCTF1, NUFIP1, NFYC, NFYB, LIN28A, TCF7L1, FOXH1, HOXA1, GM3258, OVOL2, HAND1, POU2F3, TEAD4, DAZL, TCEA1, NFATC3, ING1, HNRNPAB, FOXD3, TF…	1937	530	13588	1.08534	1	0.959238	99.5684
GOTERM_BP_FAT	GO:0006357~regulation of transcription from RNA polymerase II promoter	94	3.41943	0.287108	E2F1, CDX1, HNF1B, E2F4, HTATIP2, NR6A1, MAEL, CBX4, CBX2, KDM1A, FUBP3, SIN3A, POU5F1, GATA6, PCGF6, MED26, GATA4, WDR77, TDGF1, BRD7, SOX15, RARA, YAP1, DDX20, TOP2A, NFX1, IKBKAP, ELP3, NANOG, RARG, NODAL, SLA2, TAF4A, OTX2, TTF1, SIX4, ECSIT, NR0B1, HLTF, RBBP7, PRPF6, MED19, SUZ12, CTNNBIP1, MED6, MED4, TIMELESS, PIAS4, MED8, MED17, MED18, SIX1, CUX1, FUS, HMGB2, ZFP395, CNBP, NUFIP1, TCF7L1…	1937	616	13588	1.07047	1	0.970061	99.7861
GOTERM_BP_FAT	GO:0045941~positive regulation of transcription	70	2.54638	0.45178	E2F1, CDX1, HNF1B, HTATIP2, GPBP1, KDM1A, FUBP3, POU5F1, GATA6, GATA4, TDGF1, SOX15, RARA, YAP1, TOP2A, RARG, NODAL, OTX2, TTF1, GRHL3, SIX4, HMGA1, CDK2, PRPF6, MED6, MED17, SIX1, FUS, ING5, HMGB2, CNBP, AHCTF1, NFYC, NUFIP1, NFYB, TCF7L1, FOXH1, HOXA1, GM3258, OVOL2, HAND1, POU2F3, TEAD4, TCEA1, NFATC3, ING1, HNRNPAB, FOXD3, TFDP1, KLF5, TRP53, TESC, UTF1, TBX3, TRIM28, SRA1, SNW1, TRIM24, SALL…	1937	475	13588	1.03379	1	0.995826	99.9982
GOTERM_BP_FAT	GO:0010628~positive regulation of gene expression	71	2.58276	0.497466	E2F1, CDX1, HNF1B, HTATIP2, GPBP1, CTCF, KDM1A, FUBP3, POU5F1, GATA6, GATA4, TDGF1, SOX15, RARA, YAP1, TOP2A, RARG, NODAL, OTX2, TTF1, GRHL3, SIX4, HMGA1, CDK2, PRPF6, MED6, MED17, SIX1, FUS, ING5, HMGB2, CNBP, AHCTF1, NFYC, NUFIP1, NFYB, TCF7L1, FOXH1, HOXA1, GM3258, OVOL2, HAND1, POU2F3, TEAD4, TCEA1, NFATC3, ING1, HNRNPAB, FOXD3, TFDP1, KLF5, TRP53, TESC, UTF1, TBX3, TRIM28, SRA1, SNW1, TRIM24…	1937	488	13588	1.02062	1	0.997487	99.9996
GOTERM_BP_FAT	GO:0051254~positive regulation of RNA metabolic process	60	2.18261	0.561444	E2F1, NCBP1, HNF1B, CDX1, HTATIP2, GPBP1, KDM1A, FUBP3, POU5F1, GATA6, GPX4, GATA4, TDGF1, SOX15, RARA, YAP1, TOP2A, RARG, NODAL, OTX2, TTF1, SIX4, PRPF6, MED6, MED17, SIX1, FUS, HMGB2, CNBP, NFYC, NUFIP1, NFYB, TCF7L1, FOXH1, HOXA1, OVOL2, HAND1, POU2F3, TEAD4, TCEA1, NFATC3, HNRNPAB, FOXD3, TFDP1, TRP53, TESC, UTF1, TBX3, SRA1, TRIM28, SNW1, SALL4, PKNOX1, ILF2, GTF2F2, MAFA, PHF5A, RBM14, NR5A…	1937	419	13588	1.00453	1	0.998912	100
GOTERM_BP_FAT	GO:0045893~positive regulation of transcription, DNA-dependent	58	2.10986	0.648457	E2F1, HNF1B, CDX1, HTATIP2, GPBP1, KDM1A, FUBP3, POU5F1, GATA6, GATA4, TDGF1, SOX15, RARA, YAP1, TOP2A, RARG, NODAL, OTX2, TTF1, SIX4, PRPF6, MED6, MED17, SIX1, FUS, HMGB2, CNBP, NFYC, NUFIP1, NFYB, TCF7L1, FOXH1, HOXA1, OVOL2, HAND1, POU2F3, TEAD4, TCEA1, NFATC3, HNRNPAB, FOXD3, TFDP1, TRP53, TESC, UTF1, TBX3, SRA1, TRIM28, SNW1, SALL4, PKNOX1, ILF2, GTF2F2, PHF5A, MAFA, RBM14, NR5A2, NFIC	1937	416	13588	0.978049	1	0.999707	100
GOTERM_BP_FAT	GO:0045944~positive regulation of transcription from RNA polymerase II promoter	47	1.70971	0.799277	E2F1, FUS, HMGB2, HNF1B, CNBP, CDX1, HTATIP2, NUFIP1, TCF7L1, FOXH1, KDM1A, HOXA1, FUBP3, HAND1, POU5F1, GATA6, POU2F3, GATA4, TEAD4, TDGF1, SOX15, RARA, TCEA1, YAP1, NFATC3, TOP2A, FOXD3, TRP53, UTF1, RARG, NODAL, OTX2, SRA1, TTF1, SNW1, SIX4, PRPF6, MED6, PKNOX1, SALL4, MED17, SIX1, GTF2F2, MAFA, RBM14, NR5A2, NFIC	1937	358	13588	0.92096	1	0.999979	100
Annotation Cluster 226	Enrichment Score: 0.45512641032457885
Category	Term	Count	%	PValue	Genes	List Total	Pop Hits	Pop Total	Fold Enrichment	Bonferroni	Benjamini	FDR
SMART	SM00546:CUE	3	0.109131	0.34822	ASCC2, TOLLIP, AMFR	1234	9	9131	2.4665	1	0.938775	99.7361
UP_SEQ_FEATURE	domain:CUE	3	0.109131	0.351687	ASCC2, TOLLIP, AMFR	2449	8	16021	2.4532	1	1	99.9728
INTERPRO	IPR003892:Ubiquitin system component Cue	3	0.109131	0.352055	ASCC2, TOLLIP, AMFR	2419	9	17763	2.44771	1	0.999851	99.9589
Annotation Cluster 227	Enrichment Score: 0.45453612878711375
Category	Term	Count	%	PValue	Genes	List Total	Pop Hits	Pop Total	Fold Enrichment	Bonferroni	Benjamini	FDR
GOTERM_BP_FAT	GO:0009394~2'-deoxyribonucleotide metabolic process	6	0.218261	0.0657394	TYMS, NUDT1, NT5M, DTYMK, ADA, DUT	1937	16	13588	2.63061	1	0.641678	70.9212
GOTERM_BP_FAT	GO:0009262~deoxyribonucleotide metabolic process	7	0.254638	0.0979714	TYMS, NUDT1, NT5M, RRM2, DTYMK, ADA, DUT	1937	23	13588	2.13499	1	0.753392	84.6321
GOTERM_BP_FAT	GO:0009219~pyrimidine deoxyribonucleotide metabolic process	4	0.145507	0.160595	TYMS, NT5M, DTYMK, DUT	1937	10	13588	2.80599	1	0.88088	95.8408
GOTERM_BP_FAT	GO:0009264~deoxyribonucleotide catabolic process	3	0.109131	0.262449	NUDT1, NT5M, ADA	1937	7	13588	3.00642	1	0.960373	99.6032
GOTERM_BP_FAT	GO:0009146~purine nucleoside triphosphate catabolic process	3	0.109131	0.318966	LONP1, NUDT1, ADA	1937	8	13588	2.63061	1	0.978916	99.9067
[truncated: 1,946 more rows]

## Sheet: Module_1
Annotation Cluster 1	Enrichment Score: 33.40206102372296
[truncated: 3,477 more rows]

[truncated: 27 more sheets: Module_2, Module_4, Module_6, Module_11, Module_18, Module_8, Module_33, Module_10, Module_16, Module_41, Module_21, Module_13, Module_40, Module_22, Module_14, Module_19, Module_23, Module_24, Module_25, Module_26 …]
