# Supplementary material for: Comprehensive Identification of Long Non-coding RNAs in Purified Cell Types from the Brain Reveals Functional LncRNA in OPC Fate Determination
Source: PLoS Genet. 2015 Dec 18;11(12):e1005669. doi: 10.1371/journal.pgen.1005669 (PMC4980008; doi:10.1371/journal.pgen.1005669)
Supplement: S5 Table — Module assignment for each gene is presented in the ‘Label.Merged’ column. The membership values of each gene associated with each module (color coded by WGCNA) are presented in the table. (XLSX) [file pgen.1005669.s012.xlsx]

## Sheet: Sheet1
Gene.Symbol	Label.Merged	MEmediumpurple3	MEturquoise	MEviolet	MEbrown	MEdarkgreen	MEblue	MEsaddlebrown	MEskyblue3	MEpink	MEdarkgrey	MElightyellow	MEgreenyellow	MEyellowgreen	MEdarkorange2	MElightgreen	MEyellow	MEdarkred	MEpurple	MElightcyan1	MEdarkturquoise	MEred	MEsteelblue	MEcyan	MElightcyan	MEorange	MEsalmon	MEdarkmagenta	MEdarkorange	MEfloralwhite	MEdarkolivegreen	MElightsteelblue1	MEsienna3
Cst3	1	0.677148	0.995296	0.620251	-0.219807	0.0473308	-0.132335	-0.29092	-0.159988	-0.168827	-0.266973	-0.216002	-0.218366	-0.320721	-0.26738	-0.230903	-0.135283	-0.251843	-0.437449	-0.150947	-0.248478	-0.102166	-0.184484	-0.349261	-0.496804	-0.403051	-0.319038	-0.535951	-0.445743	-0.424043	-0.359671	-0.327591	-0.282671
Ftl1	1	0.651145	0.91157	0.877171	0.1856	0.391764	-0.107764	0.0375626	-0.054836	-0.28283	-0.40097	-0.286082	-0.250307	-0.430201	-0.0529974	-0.36835	-0.225916	-0.425311	-0.563713	-0.295002	-0.448135	-0.282906	-0.237211	-0.118329	-0.359112	-0.493841	-0.468383	-0.587088	-0.580908	-0.402291	-0.164898	-0.346972	-0.3063
Ctsd	1	0.678581	0.994859	0.635666	-0.202448	0.0699654	-0.133029	-0.26141	-0.133317	-0.181035	-0.268697	-0.206549	-0.203883	-0.311152	-0.260406	-0.236465	-0.135723	-0.291385	-0.450827	-0.195321	-0.290579	-0.156356	-0.175875	-0.334774	-0.510404	-0.42242	-0.35818	-0.551592	-0.471455	-0.418281	-0.345436	-0.321745	-0.296989
Actg1	1	0.71804	0.671239	0.73082	0.273318	0.603894	0.277736	0.442485	0.281181	-0.303101	-0.539469	-0.40631	-0.596215	-0.671966	-0.00204781	-0.329317	-0.153542	-0.27227	-0.193802	-0.0137903	-0.38015	-0.237278	-0.0738846	0.253152	0.0588614	-0.111442	-0.141202	0.0249859	-0.13895	-0.119034	0.332392	0.15727	0.166545
Actb	1	0.538682	0.80028	0.882401	0.335852	0.420151	-0.149955	0.103028	-0.15348	-0.282431	-0.510728	-0.39179	-0.438386	-0.634323	-0.02107	-0.448674	-0.312115	-0.442829	-0.433353	-0.307073	-0.450739	-0.2866	0.106075	0.213591	-0.0958641	-0.186952	-0.330747	-0.379785	-0.476739	-0.369996	0.0305731	-0.0875552	-0.170074
Rps29	1	0.90661	0.850706	0.632113	-0.0656119	0.485449	0.337488	0.168534	0.316633	-0.270943	-0.387016	-0.331896	-0.264399	-0.464316	-0.307947	-0.372088	-0.243607	-0.485098	-0.524711	-0.0462971	-0.465997	-0.342627	-0.254697	-0.195853	-0.439756	-0.483291	-0.453317	-0.313336	-0.38519	-0.317183	-0.100581	-0.211966	-0.191141
Ubc	1	0.794931	0.965518	0.517463	-0.323061	0.103274	0.0640775	-0.292528	-0.0505442	-0.241297	-0.278957	-0.215521	-0.141248	-0.312177	-0.40347	-0.312483	-0.192435	-0.324362	-0.550388	-0.0261488	-0.30439	-0.111467	-0.235133	-0.454907	-0.597921	-0.486318	-0.376739	-0.509104	-0.461732	-0.45582	-0.444274	-0.405975	-0.345506
Fau	1	0.893554	0.838482	0.724443	0.0633654	0.574813	0.317501	0.130619	0.188112	-0.33811	-0.441156	-0.333464	-0.241294	-0.467627	-0.207416	-0.423632	-0.254941	-0.550128	-0.658045	-0.102325	-0.56981	-0.394597	-0.26273	-0.205535	-0.463122	-0.583683	-0.583277	-0.436582	-0.558699	-0.478439	-0.213281	-0.385367	-0.380483
Psap	1	0.567951	0.944145	0.450494	-0.392399	-0.18396	-0.206604	-0.476364	-0.252938	-0.0156784	-0.0687579	-0.0558756	-0.141005	-0.125017	-0.250509	-0.0259455	0.0050728	-0.0167048	-0.296818	-0.0563974	-0.012654	0.0849574	-0.302311	-0.536728	-0.529908	-0.386236	-0.191135	-0.52782	-0.320046	-0.392626	-0.478924	-0.389397	-0.263151
Glul	1	0.637582	0.932492	0.524304	-0.260035	-0.0361129	-0.108548	-0.403369	-0.286587	-0.155526	-0.278585	-0.254003	-0.278276	-0.396844	-0.312886	-0.271795	-0.189626	-0.0599418	-0.391101	0.117654	-0.0355793	0.20857	-0.21004	-0.373236	-0.371309	-0.269676	-0.0849968	-0.416212	-0.294425	-0.415918	-0.397595	-0.342227	-0.180766
Hexb	1	0.681861	0.99594	0.640465	-0.198366	0.0755827	-0.129027	-0.259137	-0.13252	-0.159074	-0.260941	-0.212417	-0.21053	-0.311401	-0.253153	-0.22214	-0.131601	-0.293273	-0.445512	-0.200784	-0.286399	-0.166309	-0.176913	-0.334623	-0.512013	-0.425406	-0.366993	-0.552273	-0.470308	-0.42812	-0.345918	-0.323317	-0.302958
C1qa	1	0.677834	0.99428	0.635511	-0.201865	0.0703213	-0.133807	-0.263216	-0.136809	-0.184717	-0.27384	-0.211238	-0.20481	-0.310377	-0.256589	-0.234783	-0.130493	-0.294019	-0.451041	-0.201119	-0.298062	-0.162948	-0.170095	-0.333232	-0.51221	-0.423416	-0.363144	-0.553789	-0.478124	-0.423868	-0.347775	-0.322453	-0.302764
Rhob	1	0.791423	0.972569	0.533814	-0.307245	0.0997349	0.0550323	-0.316848	-0.099886	-0.219763	-0.282361	-0.22282	-0.180029	-0.321531	-0.361062	-0.280373	-0.162166	-0.280485	-0.526966	-0.0103481	-0.277125	-0.0823044	-0.241959	-0.457729	-0.574841	-0.475702	-0.359363	-0.505012	-0.456888	-0.490975	-0.4586	-0.423012	-0.354294
Junb	1	0.81939	0.96773	0.556261	-0.26387	0.146184	0.105811	-0.291045	-0.127176	-0.237918	-0.352308	-0.281692	-0.294424	-0.3965	-0.300002	-0.264788	-0.119248	-0.219492	-0.471191	0.0502906	-0.267668	-0.0447489	-0.216837	-0.401182	-0.48921	-0.416374	-0.302398	-0.423555	-0.419006	-0.519559	-0.414068	-0.384305	-0.313492
Itm2b	1	0.745972	0.902149	0.336821	-0.500906	-0.0673308	0.088062	-0.444819	-0.0809265	0.0428825	-0.0420585	-0.128479	-0.0866223	-0.156924	-0.432713	-0.0832521	-0.104532	-0.157341	-0.418583	0.0868446	-0.0511181	0.0111005	-0.334891	-0.636211	-0.656317	-0.478348	-0.306573	-0.469341	-0.307348	-0.474121	-0.562932	-0.460748	-0.351507
Atp6v0c	1	0.460086	0.803148	0.347784	-0.40528	-0.195369	-0.192974	-0.36989	-0.129731	0.0196461	-0.014743	0.00418525	-0.0889649	0.173653	0.0452455	0.340069	0.434846	0.0519626	-0.0787404	-0.30999	-0.159997	-0.202751	-0.348803	-0.571065	-0.591838	-0.496356	-0.343849	-0.532497	-0.386446	-0.371108	-0.423215	-0.345897	-0.334924
Csf1r	1	0.677487	0.994824	0.63562	-0.202675	0.0688876	-0.134466	-0.263972	-0.136532	-0.174926	-0.267655	-0.210045	-0.205559	-0.30914	-0.256431	-0.229534	-0.130594	-0.292633	-0.447994	-0.20145	-0.292374	-0.162913	-0.171693	-0.334554	-0.512617	-0.423037	-0.363192	-0.553593	-0.474548	-0.424285	-0.347866	-0.322135	-0.30226
Zfp36	1	0.772165	0.989933	0.606936	-0.228447	0.133049	0.00723618	-0.261687	-0.11024	-0.216693	-0.315641	-0.246823	-0.244726	-0.368851	-0.301527	-0.276394	-0.155071	-0.29221	-0.488415	-0.0766158	-0.302271	-0.125144	-0.190177	-0.36363	-0.513047	-0.432022	-0.355165	-0.492293	-0.458111	-0.475859	-0.379903	-0.356806	-0.317485
Marcksl1	1	0.167071	0.650185	0.415742	-0.192965	-0.169555	-0.5054	-0.247799	-0.0460645	-0.155027	0.100409	0.232097	0.414075	0.359682	-0.0734297	-0.00371333	0.0734307	-0.384573	-0.451197	-0.706085	-0.411634	-0.457091	-0.303068	-0.478282	-0.735247	-0.681269	-0.627499	-0.890321	-0.68123	-0.174493	-0.420072	-0.455748	-0.500749
Ccl4	1	0.678838	0.994271	0.636635	-0.199983	0.0722639	-0.132304	-0.261984	-0.137728	-0.187773	-0.277417	-0.212763	-0.208452	-0.313469	-0.25497	-0.236092	-0.129745	-0.292732	-0.450088	-0.199279	-0.299161	-0.161823	-0.168489	-0.330584	-0.509063	-0.421223	-0.361184	-0.5511	-0.477594	-0.424335	-0.345911	-0.320861	-0.301259
Dusp1	1	0.903772	0.845942	0.423155	-0.298553	0.230827	0.36703	-0.283401	-0.0918245	-0.270859	-0.398161	-0.326117	-0.353784	-0.45968	-0.334765	-0.292054	-0.123168	-0.142532	-0.469541	0.318575	-0.21646	0.0769603	-0.246917	-0.434134	-0.424141	-0.377342	-0.222494	-0.246289	-0.319678	-0.574773	-0.44725	-0.421018	-0.303026
Calr	1	0.720612	0.69439	0.624066	0.0681438	0.415369	0.275083	0.0254923	0.0785693	0.309577	0.108856	0.0571561	-0.299889	-0.352823	-0.146424	-0.0885394	-0.295604	-0.231714	-0.359774	0.107256	0.0332648	-0.105165	-0.395076	-0.267176	-0.27334	-0.391571	-0.347087	-0.24935	-0.118815	-0.413764	-0.20437	-0.367857	-0.244142
Lgmn	1	0.665119	0.990007	0.617725	-0.226277	0.0481433	-0.148857	-0.281657	-0.12431	-0.172833	-0.221973	-0.152951	-0.139242	-0.259306	-0.284025	-0.236663	-0.148228	-0.315733	-0.482118	-0.219118	-0.294688	-0.17394	-0.199442	-0.377782	-0.558607	-0.462604	-0.39367	-0.59413	-0.493794	-0.413381	-0.382689	-0.359062	-0.332815
Ccl3	1	0.679086	0.994233	0.636867	-0.199594	0.072798	-0.131943	-0.261716	-0.137785	-0.1888	-0.278181	-0.212874	-0.208725	-0.313839	-0.254724	-0.236622	-0.129681	-0.292819	-0.450385	-0.199085	-0.299803	-0.161851	-0.168378	-0.330305	-0.508798	-0.421254	-0.361213	-0.550943	-0.477941	-0.424502	-0.345811	-0.320952	-0.301357
Laptm5	1	0.678186	0.994803	0.642056	-0.194423	0.0759117	-0.13404	-0.259679	-0.137459	-0.177883	-0.27193	-0.212958	-0.20764	-0.312635	-0.251473	-0.232654	-0.132086	-0.295202	-0.4517	-0.203109	-0.296312	-0.164977	-0.173144	-0.331093	-0.510172	-0.425513	-0.366284	-0.55578	-0.478781	-0.426985	-0.346374	-0.324959	-0.304619
Egr1	1	0.773938	0.881018	0.422509	-0.325822	0.0493669	0.156903	-0.374949	-0.225556	-0.198476	-0.372292	-0.339071	-0.417028	-0.460023	-0.293274	-0.21278	-0.0712325	0.0268789	-0.313024	0.308398	-0.0510166	0.235957	-0.204368	-0.390319	-0.324525	-0.229989	-0.034984	-0.225243	-0.214246	-0.49017	-0.393109	-0.313596	-0.159862
Tmbim6	1	0.575935	0.819261	0.358887	-0.419118	-0.084318	-0.0795004	-0.269869	0.133517	0.237603	0.247967	0.109192	0.164679	-0.0177503	-0.538102	-0.122768	-0.327714	-0.364616	-0.456183	-0.149521	-0.00554156	-0.156085	-0.353747	-0.553466	-0.697129	-0.506737	-0.403525	-0.561714	-0.247216	-0.204114	-0.406877	-0.355683	-0.271326
C1qb	1	0.677625	0.994593	0.635367	-0.202591	0.0692923	-0.134181	-0.26384	-0.136718	-0.179334	-0.27035	-0.210437	-0.205177	-0.309454	-0.256459	-0.231635	-0.130227	-0.293045	-0.449198	-0.201288	-0.294885	-0.162889	-0.171025	-0.334187	-0.512561	-0.423239	-0.363129	-0.553674	-0.476134	-0.424127	-0.34798	-0.322316	-0.302536
Atf3	1	0.903094	0.928541	0.525073	-0.26465	0.247573	0.264025	-0.224337	-0.0251494	-0.236086	-0.351212	-0.287961	-0.289989	-0.438898	-0.370075	-0.32091	-0.191434	-0.304026	-0.527501	0.115576	-0.308808	-0.0984625	-0.210686	-0.394856	-0.505603	-0.437555	-0.354375	-0.362874	-0.402096	-0.537035	-0.406306	-0.388001	-0.334713
Cd83	1	0.684052	0.994414	0.635885	-0.200915	0.0764455	-0.125109	-0.260762	-0.135168	-0.191151	-0.280248	-0.214041	-0.209651	-0.315856	-0.257046	-0.238801	-0.130633	-0.29471	-0.452988	-0.195258	-0.302243	-0.16276	-0.168978	-0.331744	-0.510222	-0.422928	-0.362935	-0.549011	-0.478464	-0.426902	-0.347229	-0.322541	-0.303057
Atf4	1	0.804372	0.77232	0.336711	-0.325556	0.130795	0.331625	-0.18959	-0.0141902	-0.223651	-0.379431	-0.32663	-0.465077	-0.456936	-0.263814	-0.163203	0.00144964	0.113116	-0.18804	0.431215	-0.0159647	0.264236	-0.283931	-0.342009	-0.221604	-0.177592	0.0719516	-0.0267786	-0.0457386	-0.328382	-0.219591	-0.178814	0.0215828
Jund	1	0.794776	0.85898	0.376274	-0.378302	0.0464332	0.211224	-0.427786	-0.20365	-0.123406	-0.242864	-0.224844	-0.296864	-0.345725	-0.323126	-0.171422	-0.0808288	0.00805079	-0.390469	0.334948	-0.0177409	0.227293	-0.331139	-0.543631	-0.440291	-0.360559	-0.127529	-0.303063	-0.246311	-0.543244	-0.523029	-0.468084	-0.278944
C1qc	1	0.677637	0.994616	0.63542	-0.202529	0.0693012	-0.134159	-0.263849	-0.136872	-0.179193	-0.270539	-0.210806	-0.205553	-0.309558	-0.256117	-0.231295	-0.129846	-0.292743	-0.448868	-0.201249	-0.294795	-0.16283	-0.170995	-0.334096	-0.512375	-0.423107	-0.362988	-0.553523	-0.476053	-0.424288	-0.347892	-0.322208	-0.30245
Ctss	1	0.673668	0.99566	0.632162	-0.210238	0.0586005	-0.138871	-0.269421	-0.133659	-0.127229	-0.234908	-0.2025	-0.203428	-0.298537	-0.258448	-0.203723	-0.131268	-0.287207	-0.434458	-0.20446	-0.264874	-0.16356	-0.180311	-0.344164	-0.518364	-0.423219	-0.364835	-0.554909	-0.458085	-0.424545	-0.350631	-0.321876	-0.301193
Ctsb	1	0.653132	0.988409	0.592605	-0.260756	0.00871473	-0.157834	-0.305999	-0.12233	-0.115545	-0.153956	-0.0951478	-0.121603	-0.216324	-0.288322	-0.188328	-0.131408	-0.274585	-0.451845	-0.202096	-0.234057	-0.143859	-0.238468	-0.420107	-0.569811	-0.46542	-0.374012	-0.591164	-0.453804	-0.396119	-0.398147	-0.368261	-0.321889
Ptms	1	0.52705	0.542953	0.313341	-0.128568	0.168973	0.187616	0.18152	0.198716	-0.130688	-0.445233	-0.478301	-0.587182	-0.354763	0.0830714	0.162076	0.351073	0.0353071	0.242973	-0.0874621	-0.256062	-0.243293	0.082215	0.113604	-0.0169769	0.0413071	-0.000848959	0.154051	-0.00339982	-0.0977798	0.257199	0.341176	0.21951
Sgk1	1	0.843662	0.970296	0.619859	-0.20049	0.24063	0.128047	-0.19009	-0.0174863	-0.168342	-0.269349	-0.206995	-0.231322	-0.365787	-0.311693	-0.273028	-0.186109	-0.375126	-0.535713	-0.0762428	-0.345718	-0.223578	-0.224189	-0.377472	-0.551127	-0.499141	-0.45624	-0.482131	-0.469841	-0.512136	-0.383269	-0.393909	-0.376383
Tyrobp	1	0.676523	0.994861	0.633491	-0.20609	0.0659057	-0.135822	-0.266096	-0.13511	-0.16922	-0.261886	-0.207951	-0.200874	-0.304438	-0.258573	-0.226309	-0.130819	-0.293749	-0.448521	-0.203513	-0.290011	-0.164432	-0.174339	-0.338998	-0.517315	-0.426169	-0.365914	-0.556901	-0.474624	-0.424146	-0.350872	-0.324474	-0.304491
Gabarap	1	0.633764	0.718348	0.24543	-0.472689	0.0350071	0.098303	-0.0529729	0.448679	-0.123893	0.0870776	0.109561	0.326795	0.113408	-0.548806	-0.201451	-0.197383	-0.504908	-0.530686	-0.236365	-0.339869	-0.385462	-0.405837	-0.569543	-0.810111	-0.66111	-0.539175	-0.546153	-0.37379	-0.0543973	-0.316627	-0.30934	-0.270898
Itm2c	1	0.703337	0.872151	0.307287	-0.499091	-0.119071	0.0885165	-0.418112	-0.10817	0.207652	0.0131262	-0.0986127	-0.291448	-0.173061	-0.293866	0.142575	0.0751468	0.0224597	-0.12681	0.0936442	0.0742965	0.0245578	-0.236383	-0.523994	-0.492455	-0.28851	-0.16754	-0.271437	-0.118476	-0.438656	-0.421317	-0.260929	-0.205368
Arhgdia	1	0.549928	0.799781	0.50732	-0.200758	0.120516	-0.1282	0.0837506	0.350758	-0.236462	-0.105785	-0.0212427	0.154397	-0.116834	-0.445857	-0.363403	-0.310209	-0.591467	-0.513648	-0.422482	-0.444006	-0.441552	-0.190985	-0.232893	-0.598756	-0.491973	-0.482491	-0.551694	-0.425211	0.0120285	-0.0822461	-0.111192	-0.140184
Sat1	1	0.911204	0.859245	0.457515	-0.270444	0.258927	0.356253	-0.246828	-0.0521722	-0.248864	-0.366516	-0.302887	-0.32251	-0.493357	-0.401094	-0.366398	-0.236952	-0.218457	-0.524652	0.304512	-0.213276	0.060105	-0.238466	-0.4047	-0.429032	-0.377988	-0.24168	-0.263248	-0.312709	-0.538739	-0.420711	-0.408197	-0.288042
Selplg	1	0.679004	0.994547	0.635821	-0.201715	0.0711766	-0.132274	-0.262837	-0.13644	-0.182348	-0.272965	-0.211461	-0.206447	-0.311562	-0.256761	-0.233986	-0.130992	-0.293611	-0.450232	-0.199765	-0.296564	-0.162589	-0.170204	-0.332979	-0.511493	-0.422717	-0.36273	-0.552395	-0.476524	-0.424485	-0.347347	-0.322008	-0.302232
Fscn1	1	0.712374	0.938224	0.597341	-0.216756	0.152461	-0.0225679	-0.148586	0.0472921	-0.140279	-0.162269	-0.066205	-0.110148	-0.151032	-0.207135	-0.113738	-0.0234395	-0.400585	-0.442655	-0.340416	-0.426836	-0.416113	-0.220272	-0.383214	-0.624947	-0.558594	-0.558059	-0.573228	-0.528459	-0.412566	-0.335561	-0.337253	-0.397796
Atp6v0b	1	0.506902	0.754468	0.282085	-0.475699	-0.128026	-0.103438	-0.292331	0.160763	0.0705644	0.270785	0.288951	0.340412	0.310203	-0.326726	0.0723627	0.0150379	-0.304246	-0.442741	-0.322555	-0.189201	-0.314542	-0.518286	-0.742922	-0.859474	-0.740695	-0.573749	-0.711611	-0.438148	-0.229607	-0.528721	-0.520786	-0.453549
Eif4g2	1	-0.277427	-0.572413	-0.204421	0.318225	0.230731	0.25158	0.511329	0.345487	0.259824	0.303961	0.427371	-0.106061	0.0694119	0.233677	0.209922	0.0511704	0.00956232	0.439817	-0.0471385	0.0681157	-0.260555	0.280505	0.502877	0.474632	0.38651	0.108535	0.578577	0.445883	0.359661	0.552031	0.506015	0.308006
Serinc3	1	0.849817	0.965346	0.53736	-0.299464	0.171109	0.148709	-0.24461	-0.0117968	-0.161681	-0.254284	-0.211384	-0.214523	-0.332268	-0.359236	-0.240439	-0.150935	-0.331375	-0.502525	-0.0293572	-0.310372	-0.183173	-0.224285	-0.432271	-0.581775	-0.483768	-0.417222	-0.454661	-0.433459	-0.500943	-0.416164	-0.382784	-0.359105
Ldhb	1	0.553871	0.950086	0.734828	-0.0263886	0.0776316	-0.251376	-0.184626	-0.207616	-0.030347	-0.253027	-0.285756	-0.341441	-0.378479	-0.0758548	-0.136873	-0.103861	-0.0978149	-0.289345	-0.146945	-0.0807936	0.0173428	-0.25464	-0.21415	-0.290736	-0.302884	-0.173087	-0.482313	-0.322894	-0.338574	-0.192116	-0.245421	-0.1213
Id2	1	0.570397	0.906061	0.483634	-0.280534	-0.117561	-0.165756	-0.461637	-0.364063	-0.135566	-0.260058	-0.224733	-0.307072	-0.362875	-0.257957	-0.199375	-0.11167	0.0499569	-0.300573	0.136162	0.0331465	0.281775	-0.193297	-0.373767	-0.320745	-0.206863	-0.00343347	-0.382433	-0.247489	-0.40528	-0.40011	-0.317741	-0.146724
Tmem66	1	0.830941	0.724464	0.161365	-0.557669	0.0671911	0.408087	-0.354511	0.106386	-0.033683	-0.00429465	-0.00852659	0.00675882	-0.00984481	-0.397425	-0.00941334	0.0298433	-0.17316	-0.445276	0.191891	-0.164826	-0.101507	-0.45133	-0.759922	-0.734862	-0.619717	-0.429988	-0.374499	-0.31978	-0.512248	-0.62497	-0.565297	-0.467486
Gpr56	1	0.396877	0.761302	0.346397	-0.294688	-0.24634	-0.244157	-0.393833	-0.308628	-0.0939459	-0.207728	-0.201472	-0.321106	-0.398773	-0.33075	-0.230073	-0.192365	0.19002	-0.114109	0.255037	0.24224	0.488553	-0.11101	-0.217052	-0.106689	0.0585756	0.299129	-0.167557	0.0301098	-0.118184	-0.18103	-0.0545735	0.173223
Arsb	1	0.43212	0.777762	0.400228	-0.324961	-0.153571	-0.219479	-0.326545	-0.0422539	0.340926	0.38258	0.367837	0.07981	0.0915011	-0.297004	0.0889099	-0.13752	-0.21082	-0.269342	-0.265801	0.0606007	-0.17832	-0.296911	-0.499686	-0.58126	-0.424636	-0.378416	-0.535823	-0.213962	-0.24255	-0.393293	-0.334794	-0.305139
Grn	1	0.689186	0.995926	0.644816	-0.190464	0.0857247	-0.119055	-0.258208	-0.139485	-0.180361	-0.278098	-0.216698	-0.220559	-0.329349	-0.255888	-0.242901	-0.142233	-0.288841	-0.454633	-0.179417	-0.287733	-0.148208	-0.176452	-0.328799	-0.499414	-0.418869	-0.354891	-0.543169	-0.468992	-0.431002	-0.345221	-0.326634	-0.29838
Ctsz	1	0.689411	0.994734	0.670922	-0.157561	0.116039	-0.120409	-0.218415	-0.113972	-0.195598	-0.292707	-0.229182	-0.217463	-0.337584	-0.242161	-0.25888	-0.152397	-0.305132	-0.467207	-0.19405	-0.305212	-0.162339	-0.194615	-0.310868	-0.491188	-0.432813	-0.364596	-0.5517	-0.478349	-0.412669	-0.318238	-0.323034	-0.287294
Clta	1	0.775621	0.861872	0.764955	0.0813085	0.47102	0.137799	0.0984305	0.0997275	-0.277819	-0.419322	-0.322078	-0.280243	-0.314126	0.0423837	-0.159986	0.0391523	-0.399967	-0.475908	-0.292159	-0.565929	-0.458321	-0.305407	-0.225506	-0.459048	-0.609611	-0.593567	-0.512638	-0.60375	-0.487064	-0.196487	-0.369563	-0.392005
Tmem176b	1	0.560185	0.761404	0.349602	-0.345893	-0.0843155	0.00697223	-0.227535	0.0243742	0.516387	0.240001	-0.00438177	-0.281862	-0.177772	-0.279631	0.204861	-0.0731175	-0.0170224	-0.00286231	0.00939526	0.253622	-0.0189877	-0.218695	-0.344781	-0.348298	-0.167923	-0.116166	-0.185792	0.0839977	-0.238483	-0.18877	-0.0774998	-0.0273304
Klf2	1	0.901762	0.791696	0.480093	-0.165611	0.342232	0.416913	-0.217348	-0.109853	-0.283977	-0.440503	-0.363916	-0.398538	-0.548084	-0.291409	-0.36748	-0.203343	-0.146139	-0.515083	0.393814	-0.199393	0.131165	-0.268436	-0.364638	-0.329173	-0.359782	-0.199344	-0.210511	-0.307624	-0.595533	-0.411102	-0.451639	-0.29462
Ccrl2	1	0.699132	0.99455	0.633599	-0.20354	0.0888011	-0.104089	-0.25673	-0.12689	-0.199589	-0.287707	-0.218349	-0.212532	-0.323172	-0.264267	-0.247246	-0.134906	-0.301484	-0.461922	-0.183514	-0.310555	-0.165632	-0.170332	-0.334834	-0.513776	-0.427796	-0.368212	-0.542988	-0.480469	-0.43387	-0.350719	-0.327135	-0.30795
Hspa1a	1	0.798796	0.986275	0.597255	-0.243342	0.156698	0.0485248	-0.242463	-0.0601277	-0.172677	-0.275662	-0.230594	-0.219215	-0.345088	-0.320583	-0.25598	-0.161748	-0.336133	-0.503577	-0.0960017	-0.31753	-0.183883	-0.204189	-0.386686	-0.555743	-0.470011	-0.411203	-0.501523	-0.464663	-0.48722	-0.390983	-0.370192	-0.34849
Abhd12	1	0.573742	0.948747	0.512715	-0.332202	-0.11224	-0.215131	-0.388974	-0.151332	0.0917167	0.0448104	0.0230983	-0.0598927	-0.111831	-0.311752	-0.06662	-0.13064	-0.193548	-0.375666	-0.179274	-0.0533972	-0.0716011	-0.287837	-0.499544	-0.58786	-0.443277	-0.328112	-0.591525	-0.348783	-0.36508	-0.44477	-0.384811	-0.308479
Atp6ap1	1	0.395841	0.741803	0.183068	-0.575359	-0.335584	-0.226809	-0.474127	-0.0339821	0.13954	0.31782	0.347448	0.260968	0.35575	-0.275571	0.216162	0.152827	-0.115602	-0.256025	-0.303532	-0.0587549	-0.196111	-0.392532	-0.741911	-0.787012	-0.577353	-0.423879	-0.638387	-0.348238	-0.25225	-0.568775	-0.446092	-0.411988
Rnaset2b	1	0.890149	0.9516	0.588903	-0.214355	0.274801	0.217566	-0.155761	0.0284604	-0.170795	-0.304214	-0.266448	-0.281663	-0.43394	-0.355535	-0.304691	-0.219816	-0.357341	-0.519185	0.0247702	-0.314459	-0.173048	-0.217384	-0.352445	-0.507124	-0.45112	-0.396335	-0.392931	-0.399901	-0.49255	-0.343089	-0.348567	-0.312165
Sept7	1	-0.528281	-0.580637	-0.612529	-0.208169	-0.368934	-0.104167	0.192403	0.421591	0.362902	0.623672	0.56295	0.42403	0.339851	-0.379246	0.0551167	-0.269015	-0.0601506	0.366953	-0.0602084	0.34092	-0.0307201	0.333469	0.258377	0.182163	0.464106	0.295047	0.420686	0.596589	0.752506	0.412707	0.611051	0.483254
Rab5c	1	0.754769	0.705701	0.301262	-0.382711	0.188329	0.299529	0.0130736	0.469731	0.100479	0.212247	0.211191	0.148202	-0.0397166	-0.561938	-0.182328	-0.320264	-0.481797	-0.483671	-0.0518321	-0.182656	-0.33305	-0.402157	-0.503115	-0.677641	-0.566148	-0.496335	-0.362157	-0.190388	-0.12575	-0.264487	-0.284829	-0.233419
Capzb	1	0.760233	0.7457	0.876627	0.362142	0.703936	0.229518	0.3791	0.207376	-0.248206	-0.499992	-0.427222	-0.449593	-0.616986	0.0119006	-0.379031	-0.249466	-0.502185	-0.460999	-0.194858	-0.525704	-0.428911	-0.145958	0.136606	-0.154485	-0.375685	-0.46234	-0.278165	-0.425822	-0.347426	0.116521	-0.13019	-0.161224
Mcl1	1	0.938458	0.854383	0.606508	-0.0750849	0.446534	0.387151	-0.0828697	-0.00767887	-0.316218	-0.474976	-0.372769	-0.398075	-0.581933	-0.281697	-0.418228	-0.2472	-0.322491	-0.565807	0.203368	-0.360509	-0.0843041	-0.206199	-0.261767	-0.361417	-0.406083	-0.338956	-0.271001	-0.398758	-0.56821	-0.314133	-0.384738	-0.312267
Hspa1b	1	0.85547	0.964478	0.572925	-0.251618	0.215256	0.151604	-0.21606	-0.0125208	-0.195351	-0.293994	-0.242923	-0.221456	-0.366693	-0.350764	-0.285436	-0.181915	-0.369051	-0.538838	-0.0428207	-0.349238	-0.20308	-0.210946	-0.398461	-0.56905	-0.49123	-0.438507	-0.466977	-0.465483	-0.512818	-0.402919	-0.389304	-0.371486
Trem2	1	0.677344	0.99449	0.63506	-0.20294	0.0689884	-0.134562	-0.264049	-0.136559	-0.180152	-0.270552	-0.210496	-0.204074	-0.30872	-0.256699	-0.231959	-0.130136	-0.293582	-0.449892	-0.201915	-0.295658	-0.163333	-0.171229	-0.334711	-0.513411	-0.424006	-0.363756	-0.554558	-0.477038	-0.424028	-0.348498	-0.322847	-0.303122
Tmem119	1	0.678318	0.994331	0.636556	-0.20039	0.0716342	-0.133157	-0.262308	-0.137242	-0.185441	-0.275309	-0.212163	-0.206829	-0.312243	-0.255679	-0.235405	-0.130607	-0.293563	-0.450602	-0.200289	-0.29823	-0.162432	-0.169407	-0.331622	-0.510413	-0.422283	-0.36226	-0.552513	-0.477674	-0.424161	-0.346604	-0.321651	-0.301938
Itgb5	1	0.669377	0.993755	0.638322	-0.193461	0.0603721	-0.143117	-0.269977	-0.159681	-0.189928	-0.288625	-0.226874	-0.231017	-0.338385	-0.254121	-0.247382	-0.140949	-0.251325	-0.435342	-0.155614	-0.256688	-0.0981094	-0.178464	-0.321748	-0.472889	-0.390739	-0.306689	-0.529868	-0.445452	-0.409353	-0.333912	-0.311589	-0.263649
Npc2	1	0.552206	0.844348	0.455229	-0.314863	0.00187553	-0.173663	-0.159574	0.167542	-0.245279	-0.0776984	-0.0132313	0.254959	-0.0352693	-0.48573	-0.361457	-0.298765	-0.519412	-0.63132	-0.331419	-0.375858	-0.29237	-0.301823	-0.457892	-0.733455	-0.608151	-0.502006	-0.703958	-0.526217	-0.144233	-0.351005	-0.360342	-0.311761
Gm13889	1	0.680989	0.995042	0.603552	-0.246197	0.0396315	-0.126986	-0.285895	-0.123529	-0.152534	-0.232371	-0.185594	-0.179737	-0.281973	-0.286475	-0.215064	-0.131072	-0.280505	-0.444861	-0.181724	-0.263939	-0.145043	-0.193827	-0.373551	-0.537926	-0.431868	-0.355695	-0.554073	-0.455068	-0.413011	-0.368856	-0.331615	-0.299893
Ctsa	1	0.686339	0.991049	0.617085	-0.228039	0.0682558	-0.12116	-0.266746	-0.102004	-0.177546	-0.236476	-0.179908	-0.141984	-0.274944	-0.298955	-0.250823	-0.161351	-0.331759	-0.495556	-0.206101	-0.304843	-0.180678	-0.203515	-0.377284	-0.564584	-0.470118	-0.401086	-0.587681	-0.494633	-0.416175	-0.378754	-0.358719	-0.331423
Cotl1	1	0.707921	0.99306	0.6642	-0.164056	0.129183	-0.0843354	-0.162557	-0.0551824	-0.150251	-0.287153	-0.24593	-0.279273	-0.350549	-0.217504	-0.195627	-0.101872	-0.274375	-0.380657	-0.193213	-0.286545	-0.1869	-0.183141	-0.272914	-0.453507	-0.390587	-0.334247	-0.478983	-0.411624	-0.374386	-0.242599	-0.238465	-0.218093
Hexa	1	0.682657	0.996403	0.651446	-0.187227	0.0876817	-0.127666	-0.217789	-0.0875916	-0.142945	-0.240293	-0.195559	-0.206932	-0.313922	-0.261628	-0.22615	-0.151355	-0.294279	-0.435467	-0.198081	-0.266723	-0.162267	-0.202612	-0.322176	-0.498606	-0.421623	-0.351841	-0.538821	-0.437887	-0.380258	-0.304588	-0.296892	-0.26022
Ppp1r15a	1	0.90205	0.852706	0.417778	-0.315644	0.214326	0.358156	-0.298658	-0.0886492	-0.236047	-0.356214	-0.294583	-0.330442	-0.438209	-0.352394	-0.280843	-0.135994	-0.146399	-0.475667	0.314951	-0.193801	0.078313	-0.264487	-0.460028	-0.446262	-0.39128	-0.232289	-0.262902	-0.313308	-0.572679	-0.46542	-0.436597	-0.31303
Dynll1	1	-0.167253	-0.539619	-0.0681936	0.41098	0.472464	0.312079	0.566149	0.506432	0.0248648	0.300989	0.459221	0.389456	0.250707	0.110468	-0.103538	-0.205901	-0.41877	-0.19406	-0.194798	-0.263763	-0.481524	-0.103835	0.186673	0.0402833	-0.218072	-0.39367	0.0581728	-0.0420286	0.22371	0.229667	-0.0472226	-0.141298
Brk1	1	0.737467	0.711709	0.319512	-0.369178	0.213249	0.247575	0.0397274	0.490895	-0.0616218	0.0519439	0.0395745	0.224327	-0.00233249	-0.526293	-0.222702	-0.252976	-0.620885	-0.569874	-0.238767	-0.417606	-0.518032	-0.336488	-0.482329	-0.781864	-0.666775	-0.648044	-0.492397	-0.398458	-0.169161	-0.286242	-0.306316	-0.33988
Sirpa	1	0.669731	0.992214	0.599555	-0.23903	0.0159057	-0.133732	-0.322826	-0.193708	-0.143005	-0.261003	-0.224082	-0.250511	-0.33321	-0.264962	-0.208193	-0.121786	-0.19254	-0.398661	-0.100351	-0.190316	-0.0383651	-0.184087	-0.354941	-0.466816	-0.363657	-0.261724	-0.501908	-0.400969	-0.426139	-0.363634	-0.316676	-0.253436
Grina	1	0.177154	0.59297	0.119121	-0.448417	-0.5005	-0.325004	-0.534211	-0.376099	0.323217	0.123551	-0.0439738	-0.280891	0.0627456	0.0451809	0.46324	0.389042	0.572549	0.307896	0.132743	0.483339	0.449271	-0.309273	-0.45919	-0.16914	-0.0132399	0.294902	-0.167043	0.146234	-0.166709	-0.285327	-0.116939	0.0982766
Higd2a	1	0.841613	0.810376	0.388213	-0.368769	0.234347	0.300455	-0.0581216	0.340302	-0.0560276	-0.0830432	-0.156261	0.0370748	-0.112215	-0.421136	-0.152607	-0.138833	-0.448576	-0.534293	-0.0831153	-0.340805	-0.355613	-0.423021	-0.550184	-0.739233	-0.672219	-0.566437	-0.478357	-0.402881	-0.340975	-0.371168	-0.404425	-0.360904
Btg2	1	0.906843	0.876404	0.486061	-0.24645	0.265849	0.333958	-0.200244	-0.0410718	-0.289653	-0.436883	-0.362788	-0.392415	-0.525048	-0.345452	-0.341418	-0.172139	-0.187856	-0.457019	0.2702	-0.243896	0.0414313	-0.203359	-0.338913	-0.377667	-0.332997	-0.204877	-0.225679	-0.300983	-0.506062	-0.342026	-0.325976	-0.223444
Gdf15	1	0.689861	0.993617	0.638081	-0.196223	0.0861208	-0.116615	-0.250051	-0.127278	-0.209828	-0.294952	-0.220455	-0.214097	-0.325969	-0.259491	-0.252571	-0.13498	-0.296992	-0.457099	-0.187738	-0.310698	-0.159977	-0.168311	-0.324065	-0.503494	-0.42013	-0.357665	-0.541485	-0.477896	-0.4204	-0.338	-0.31672	-0.294592
Rcan1	1	0.682888	0.995172	0.636815	-0.201898	0.0750833	-0.126784	-0.26053	-0.133546	-0.183358	-0.274618	-0.212449	-0.208165	-0.30484	-0.245645	-0.222839	-0.115907	-0.288019	-0.447032	-0.201094	-0.300267	-0.166825	-0.180704	-0.340037	-0.515206	-0.431856	-0.367859	-0.554503	-0.480451	-0.429105	-0.349893	-0.328191	-0.30694
Cap1	1	0.79465	0.887407	0.610856	-0.154706	0.307397	0.137295	-0.0511876	0.174275	-0.147087	-0.0998543	0.0245013	-0.0214608	-0.201534	-0.333904	-0.285914	-0.247441	-0.535405	-0.619279	-0.224643	-0.431288	-0.411003	-0.30909	-0.402599	-0.646183	-0.635393	-0.622819	-0.562836	-0.514135	-0.39327	-0.346287	-0.426293	-0.431561
Ier3	1	0.863234	0.961315	0.595101	-0.213152	0.248001	0.165716	-0.186173	-0.0223232	-0.253156	-0.362441	-0.283067	-0.276184	-0.417835	-0.320478	-0.312048	-0.170782	-0.351671	-0.5245	-0.022211	-0.372908	-0.186915	-0.185721	-0.346964	-0.514824	-0.456127	-0.405107	-0.428478	-0.461407	-0.50988	-0.362174	-0.357364	-0.339345
Rhog	1	0.44541	0.755551	0.329395	-0.392144	-0.112905	-0.234279	-0.307211	0.0698751	-0.246576	-0.00386071	0.0607214	0.419066	0.12076	-0.500704	-0.328238	-0.264485	-0.535365	-0.685862	-0.381292	-0.394464	-0.309506	-0.278866	-0.56672	-0.83925	-0.670144	-0.576145	-0.804588	-0.620397	-0.21178	-0.517437	-0.484866	-0.467827
Gatm	1	0.518186	0.764951	0.282823	-0.471364	-0.12923	-0.102403	-0.185581	0.28505	0.152197	0.300223	0.234039	0.294785	0.102555	-0.576224	-0.132216	-0.304599	-0.369309	-0.434003	-0.19197	-0.0320019	-0.180194	-0.416824	-0.5727	-0.724772	-0.531526	-0.380456	-0.552942	-0.208848	-0.0136258	-0.327161	-0.28844	-0.178802
Erp29	1	0.74031	0.9918	0.693693	-0.131993	0.190731	-0.0399469	-0.130886	-0.0209638	-0.124824	-0.258134	-0.220615	-0.257014	-0.339813	-0.208574	-0.197843	-0.123586	-0.316958	-0.428672	-0.199607	-0.30564	-0.228928	-0.234623	-0.298017	-0.483896	-0.454255	-0.399979	-0.508409	-0.439137	-0.403757	-0.262446	-0.294521	-0.268014
Psmd8	1	0.823492	0.824495	0.841071	0.225554	0.62998	0.233673	0.217618	0.15824	-0.221167	-0.395595	-0.309674	-0.324328	-0.516323	-0.0916423	-0.378858	-0.276106	-0.539779	-0.585223	-0.181156	-0.516753	-0.422578	-0.232554	-0.0710813	-0.341084	-0.516328	-0.566241	-0.416223	-0.512317	-0.451472	-0.0968637	-0.315802	-0.325617
Atp6v0d1	1	0.497051	0.742681	0.448425	-0.249284	0.0250902	-0.0958693	-0.185921	0.0751995	0.133156	0.201729	0.243727	0.117436	0.262518	0.00362533	0.255456	0.224206	-0.220156	-0.299971	-0.426608	-0.244201	-0.429144	-0.498261	-0.605478	-0.709659	-0.720479	-0.624037	-0.66576	-0.473788	-0.356436	-0.433669	-0.500506	-0.493273
Icam1	1	0.867842	0.957685	0.602015	-0.202003	0.264183	0.174327	-0.182977	-0.0217971	-0.256715	-0.362299	-0.280105	-0.266426	-0.414146	-0.315765	-0.318091	-0.175942	-0.367233	-0.544115	-0.0280066	-0.387289	-0.200878	-0.193144	-0.352854	-0.524888	-0.475266	-0.427665	-0.442105	-0.479884	-0.524848	-0.374261	-0.378465	-0.362305
Fcrls	1	0.677101	0.99493	0.63504	-0.203729	0.0677181	-0.13499	-0.264668	-0.13626	-0.171726	-0.265163	-0.209243	-0.204889	-0.307768	-0.256687	-0.227469	-0.130266	-0.292298	-0.447081	-0.202021	-0.290659	-0.163215	-0.172407	-0.33571	-0.513579	-0.423395	-0.36358	-0.554055	-0.473679	-0.424251	-0.348416	-0.322301	-0.302465
Socs3	1	0.683401	0.981294	0.609396	-0.211126	0.045924	-0.102802	-0.337368	-0.236727	-0.200202	-0.31421	-0.251397	-0.273111	-0.356317	-0.228479	-0.231288	-0.106617	-0.150371	-0.424782	-0.0350413	-0.191185	0.0228529	-0.22337	-0.37259	-0.442842	-0.379052	-0.240393	-0.499208	-0.42046	-0.467445	-0.395038	-0.374036	-0.274013
Crybb1	1	0.676957	0.994409	0.634589	-0.203429	0.0682849	-0.135047	-0.264641	-0.136919	-0.181018	-0.270725	-0.210228	-0.203443	-0.308395	-0.257132	-0.232479	-0.130256	-0.293364	-0.450201	-0.201691	-0.295654	-0.162671	-0.171251	-0.335081	-0.513606	-0.423982	-0.363351	-0.554829	-0.477216	-0.423709	-0.348904	-0.32307	-0.303084
Cyba	1	0.857007	0.963364	0.633138	-0.169488	0.276863	0.150739	-0.172585	-0.0322117	-0.245975	-0.360379	-0.282835	-0.267838	-0.417786	-0.293853	-0.318415	-0.183112	-0.374849	-0.551861	-0.0510813	-0.388634	-0.209221	-0.201445	-0.34118	-0.5185	-0.484528	-0.439804	-0.46347	-0.493822	-0.529325	-0.36817	-0.387962	-0.369451
Ergic3	1	0.842132	0.796503	0.388794	-0.342214	0.200171	0.354821	-0.113063	0.213402	0.242334	0.0779866	-0.0378988	-0.219311	-0.186617	-0.30236	0.0651544	-0.0584285	-0.170129	-0.272963	0.118078	-0.02124	-0.149492	-0.431629	-0.512589	-0.525155	-0.471007	-0.350995	-0.252226	-0.120224	-0.384091	-0.317146	-0.325282	-0.231593
Picalm	1	0.896889	0.839063	0.365789	-0.396197	0.217602	0.357221	-0.125592	0.231579	-0.134963	-0.143082	-0.072854	-0.134652	-0.281237	-0.509863	-0.258006	-0.211115	-0.436475	-0.477689	0.020738	-0.345027	-0.301125	-0.165039	-0.413474	-0.608366	-0.449981	-0.448893	-0.292535	-0.312901	-0.379036	-0.335338	-0.261738	-0.302134
Atp6v1f	1	0.725966	0.834098	0.797569	0.134601	0.49519	0.08762	0.158288	0.171958	-0.251183	-0.337466	-0.262215	-0.142995	-0.23988	0.0337485	-0.196181	-0.0389874	-0.445437	-0.560821	-0.328035	-0.539753	-0.453825	-0.448924	-0.274015	-0.50439	-0.713963	-0.639485	-0.613631	-0.627687	-0.409077	-0.194872	-0.447358	-0.399206
Gadd45b	1	0.754864	0.980612	0.582487	-0.247709	0.0961444	-0.0033721	-0.31254	-0.161277	-0.239047	-0.318197	-0.23348	-0.239684	-0.352643	-0.288534	-0.270731	-0.132689	-0.218427	-0.484084	-0.0126094	-0.253215	-0.032889	-0.235171	-0.408257	-0.500973	-0.430685	-0.302071	-0.492601	-0.444464	-0.482962	-0.420192	-0.399999	-0.314284
Ddost	1	0.468365	0.499547	0.622465	0.246939	0.418249	0.128905	0.247919	0.210622	0.519228	0.293148	0.169341	-0.24365	-0.240202	0.00161056	0.0545829	-0.27895	-0.235245	-0.167616	-0.0957563	0.116666	-0.227599	-0.358809	-0.0614406	-0.1181	-0.28646	-0.318897	-0.182172	0.0212202	-0.17115	0.0625471	-0.157295	-0.0793618
4632428N05Rik	1	0.711651	0.995988	0.63059	-0.209422	0.0947762	-0.0869448	-0.257305	-0.120175	-0.182897	-0.278053	-0.218024	-0.215828	-0.325893	-0.271488	-0.24218	-0.139545	-0.302573	-0.463181	-0.171431	-0.301941	-0.16514	-0.177089	-0.343215	-0.518623	-0.431632	-0.371873	-0.53758	-0.472938	-0.44154	-0.356306	-0.332493	-0.311579
Psenen	1	0.716504	0.733227	0.438545	-0.236721	0.271961	0.189884	0.0961439	0.462005	0.0766042	0.0928681	0.00596399	0.153	-0.121039	-0.524489	-0.268978	-0.400561	-0.654089	-0.573015	-0.243166	-0.324023	-0.486107	-0.309777	-0.369242	-0.684461	-0.597455	-0.615523	-0.482021	-0.337886	-0.157176	-0.204587	-0.262361	-0.280857
Sh3bgrl3	1	0.697578	0.730855	0.479238	-0.177342	0.311121	0.144325	-0.0435188	0.226597	-0.370953	-0.260375	-0.187164	0.2179	-0.0201146	-0.266041	-0.301687	-0.113399	-0.609356	-0.755304	-0.322048	-0.649982	-0.513752	-0.399348	-0.512573	-0.803567	-0.845196	-0.774083	-0.731037	-0.755253	-0.421327	-0.460132	-0.588326	-0.593919
Unc93b1	1	0.683275	0.994274	0.631362	-0.208481	0.0723052	-0.126781	-0.264429	-0.128661	-0.182296	-0.267711	-0.209279	-0.192291	-0.303966	-0.266099	-0.237638	-0.136488	-0.303513	-0.462475	-0.2006	-0.301024	-0.168269	-0.178289	-0.344789	-0.525861	-0.43606	-0.374085	-0.561569	-0.483532	-0.4265	-0.357029	-0.332959	-0.312029
Drap1	1	0.547262	0.56825	0.349991	-0.210889	0.231828	0.150383	0.272102	0.643764	0.16776	0.220845	0.110186	0.22164	0.174412	-0.230873	0.0838111	-0.0373963	-0.439002	-0.30254	-0.361235	-0.260959	-0.547888	-0.543686	-0.413506	-0.641219	-0.66817	-0.579453	-0.440855	-0.235323	0.0506083	-0.0443795	-0.188203	-0.152904
Prdx5	1	0.599304	0.866292	0.45163	-0.348295	-0.0367772	-0.0701449	-0.179916	0.110752	0.239458	0.106271	-0.0311233	-0.100032	0.0228322	-0.144392	0.225977	0.135606	-0.109926	-0.161778	-0.237446	-0.0491643	-0.227021	-0.43589	-0.516434	-0.590048	-0.508033	-0.366691	-0.485041	-0.242316	-0.265494	-0.287041	-0.274927	-0.209888
Olfml3	1	0.676935	0.994788	0.634638	-0.203616	0.0674067	-0.134943	-0.26252	-0.134837	-0.168788	-0.265563	-0.211669	-0.209046	-0.312286	-0.259261	-0.228185	-0.13297	-0.293693	-0.443161	-0.202481	-0.289502	-0.164494	-0.165307	-0.329446	-0.509734	-0.416653	-0.360619	-0.5488	-0.469193	-0.421689	-0.34298	-0.314282	-0.297411
Pmp22	1	0.726815	0.995408	0.6207	-0.216624	0.0909022	-0.0596005	-0.262419	-0.125843	-0.132799	-0.267913	-0.244877	-0.262246	-0.377019	-0.29875	-0.246626	-0.176025	-0.256717	-0.435087	-0.086418	-0.21986	-0.0845001	-0.184867	-0.333462	-0.472654	-0.380341	-0.300335	-0.480748	-0.397332	-0.43039	-0.337424	-0.308069	-0.254856
Atp1b3	1	0.788932	0.860056	0.625467	-0.103119	0.336599	0.171775	-0.0890652	0.0315922	-0.158694	-0.320229	-0.321566	-0.210756	-0.181375	0.0116872	-0.010872	0.147265	-0.299128	-0.456152	-0.213712	-0.461488	-0.385637	-0.397336	-0.443453	-0.594352	-0.68789	-0.607652	-0.562825	-0.602513	-0.595932	-0.394803	-0.509483	-0.501161
Pld4	1	0.677973	0.994629	0.635937	-0.201775	0.0700847	-0.133703	-0.263258	-0.136927	-0.179793	-0.271362	-0.211174	-0.206524	-0.31059	-0.255833	-0.231867	-0.130081	-0.292731	-0.448782	-0.200835	-0.295084	-0.162698	-0.170509	-0.333171	-0.511473	-0.422508	-0.362602	-0.552803	-0.475859	-0.424342	-0.347211	-0.321703	-0.302006
Chmp4b	1	0.410821	0.729805	0.40258	-0.292698	-0.0552884	-0.236762	-0.108028	0.240018	-0.112918	0.111822	0.129949	0.390168	0.199329	-0.327919	-0.158359	-0.154081	-0.331169	-0.532706	-0.317423	-0.19804	-0.187125	-0.607739	-0.596187	-0.731624	-0.719014	-0.449068	-0.753095	-0.437743	-0.00745931	-0.336448	-0.451484	-0.254731
Ier5	1	0.715505	0.997109	0.62265	-0.220012	0.0871485	-0.0796566	-0.263731	-0.124211	-0.166549	-0.275354	-0.224557	-0.233659	-0.325681	-0.262707	-0.217866	-0.118531	-0.281871	-0.439745	-0.161792	-0.287797	-0.158252	-0.17615	-0.346429	-0.512639	-0.421463	-0.360231	-0.52251	-0.457935	-0.446975	-0.355074	-0.324075	-0.304143
Fcer1g	1	0.675795	0.995247	0.633396	-0.206939	0.0640649	-0.136737	-0.267099	-0.135528	-0.159937	-0.256437	-0.207138	-0.202492	-0.302813	-0.256904	-0.219766	-0.128851	-0.291078	-0.444181	-0.204109	-0.284564	-0.164369	-0.1757	-0.340174	-0.517202	-0.425414	-0.3655	-0.556293	-0.471122	-0.424862	-0.350804	-0.3238	-0.303865
Arpc4	1	0.826641	0.943812	0.716076	-0.0528439	0.369004	0.12016	0.00224749	0.0971919	-0.220697	-0.34437	-0.271815	-0.258233	-0.424078	-0.250618	-0.326873	-0.217746	-0.482266	-0.537067	-0.196659	-0.462025	-0.361689	-0.179177	-0.216928	-0.483649	-0.488792	-0.50643	-0.466391	-0.497283	-0.428608	-0.214799	-0.285518	-0.312764
Plod1	1	0.868487	0.931705	0.518696	-0.292736	0.219316	0.200514	-0.222039	0.0394592	-0.226722	-0.260992	-0.201311	-0.121515	-0.328803	-0.432745	-0.348486	-0.24885	-0.412293	-0.621802	0.00577669	-0.353513	-0.18464	-0.265673	-0.464721	-0.628302	-0.548365	-0.46403	-0.491437	-0.476976	-0.491803	-0.452714	-0.450862	-0.401364
Sft2d1	1	0.926436	0.844367	0.429685	-0.318763	0.307206	0.379834	-0.0650668	0.256781	-0.251629	-0.261112	-0.199049	-0.114101	-0.348494	-0.510102	-0.382925	-0.283151	-0.463569	-0.592441	0.0786914	-0.385253	-0.239095	-0.261423	-0.412673	-0.599112	-0.516727	-0.445307	-0.342637	-0.372216	-0.371807	-0.328035	-0.33256	-0.294381
Cd164	1	0.713761	0.820912	0.722836	0.117	0.379509	0.112571	0.13441	0.0522944	-0.0395458	-0.362631	-0.394194	-0.566062	-0.737052	-0.245688	-0.380392	-0.394766	-0.256562	-0.265141	0.0834123	-0.106626	-0.0203979	-0.0243339	0.128018	-0.0253462	-0.0400636	-0.0591642	-0.0788708	-0.0720454	-0.220967	0.12711	0.0662418	0.122692
Tcn2	1	0.793969	0.987591	0.609359	-0.226294	0.163877	0.0390322	-0.214162	-0.0447406	-0.191642	-0.296586	-0.247051	-0.233889	-0.376891	-0.332679	-0.287983	-0.189267	-0.337786	-0.497591	-0.0876421	-0.312894	-0.166646	-0.191138	-0.349314	-0.524114	-0.439981	-0.378932	-0.480122	-0.442759	-0.449392	-0.348018	-0.331066	-0.301803
Txnip	1	0.762842	0.949062	0.794791	0.0529033	0.353879	0.0226424	-0.11228	-0.139326	-0.251944	-0.411695	-0.322724	-0.320076	-0.475086	-0.126964	-0.345271	-0.205546	-0.350865	-0.567949	-0.116412	-0.380356	-0.176327	-0.230281	-0.231279	-0.398377	-0.478174	-0.42895	-0.527541	-0.546631	-0.545519	-0.308202	-0.424298	-0.369122
Aamp	1	0.589844	0.838589	0.733904	0.0303023	0.304499	-0.115866	0.0445201	0.158914	-0.0921393	-0.0752899	-0.0288132	0.0863368	-0.066884	-0.113709	-0.183987	-0.161357	-0.548581	-0.602083	-0.493753	-0.464882	-0.514267	-0.409896	-0.350678	-0.64225	-0.738824	-0.711023	-0.758403	-0.633969	-0.322555	-0.274045	-0.461807	-0.453698
Cd14	1	0.680558	0.994591	0.635545	-0.201347	0.0721321	-0.129895	-0.261519	-0.136693	-0.188585	-0.278991	-0.214775	-0.210952	-0.316291	-0.256734	-0.237348	-0.130635	-0.289296	-0.448639	-0.193383	-0.295776	-0.156374	-0.170099	-0.330588	-0.506567	-0.418765	-0.356082	-0.547358	-0.473465	-0.422286	-0.344222	-0.319088	-0.296751
Herpud1	1	0.802834	0.9813	0.561714	-0.281659	0.125045	0.0686761	-0.28573	-0.0966355	-0.171665	-0.281393	-0.227863	-0.253161	-0.316176	-0.273562	-0.18321	-0.0672462	-0.253944	-0.448219	-0.0594268	-0.293297	-0.148599	-0.222912	-0.426792	-0.550295	-0.464056	-0.381177	-0.475035	-0.44881	-0.519516	-0.421644	-0.385031	-0.35544
Efhd2	1	0.671481	0.992567	0.622986	-0.210217	0.0466262	-0.137459	-0.301274	-0.187936	-0.195192	-0.297835	-0.236119	-0.237011	-0.33296	-0.24769	-0.234569	-0.118812	-0.234764	-0.432441	-0.143244	-0.256639	-0.0874585	-0.171943	-0.339186	-0.480075	-0.391408	-0.305678	-0.530778	-0.455257	-0.438514	-0.362894	-0.329447	-0.284828
Cnih	1	-0.32714	-0.658938	-0.406036	0.141638	0.138217	0.25526	0.668074	0.702543	0.156788	0.265669	0.228543	0.151264	0.0888778	-0.110339	-0.00582014	-0.173456	-0.129235	0.369291	0.000132945	0.0784237	-0.210164	0.243004	0.516048	0.393293	0.409031	0.223892	0.613809	0.56407	0.742353	0.724756	0.707256	0.583909
Bcl2a1b	1	0.679402	0.994121	0.63615	-0.200436	0.0726909	-0.131443	-0.262052	-0.137378	-0.190381	-0.27861	-0.212519	-0.207564	-0.313031	-0.25528	-0.237192	-0.129396	-0.293386	-0.451362	-0.199152	-0.301023	-0.162317	-0.16867	-0.331272	-0.509949	-0.422266	-0.36198	-0.551543	-0.478964	-0.424637	-0.346715	-0.321767	-0.30224
Wdr1	1	0.783142	0.904518	0.597784	-0.159881	0.210493	0.140335	-0.144158	-0.0174731	0.192524	-0.087216	-0.180301	-0.404268	-0.411771	-0.237458	-0.059591	-0.158802	-0.216873	-0.272287	-0.00316205	-0.0698226	-0.14515	-0.185552	-0.269687	-0.368565	-0.30173	-0.299212	-0.281083	-0.191521	-0.457143	-0.235993	-0.220108	-0.203909
Tnf	1	0.687784	0.993828	0.635671	-0.200134	0.0811064	-0.119666	-0.258593	-0.133301	-0.201806	-0.2876	-0.216227	-0.209765	-0.319072	-0.25882	-0.245864	-0.132086	-0.297992	-0.457968	-0.192467	-0.309435	-0.163752	-0.16761	-0.330646	-0.510335	-0.424242	-0.364251	-0.547717	-0.482134	-0.427991	-0.347475	-0.323634	-0.304501
Cd68	1	0.676774	0.994803	0.643153	-0.192877	0.0756061	-0.135959	-0.257717	-0.136895	-0.178223	-0.272253	-0.212594	-0.209035	-0.313888	-0.250814	-0.233197	-0.132636	-0.293744	-0.449643	-0.203103	-0.294837	-0.16332	-0.172792	-0.328396	-0.507173	-0.422944	-0.363232	-0.554118	-0.47641	-0.423624	-0.342761	-0.321755	-0.30062
Lag3	1	0.678263	0.994669	0.636645	-0.200974	0.0709755	-0.133407	-0.263174	-0.137253	-0.179729	-0.271641	-0.21169	-0.206487	-0.310594	-0.255047	-0.23179	-0.129948	-0.293029	-0.449563	-0.200997	-0.295529	-0.163064	-0.171269	-0.333545	-0.511805	-0.423558	-0.363566	-0.553616	-0.476823	-0.425422	-0.347863	-0.322984	-0.303134
Coro1b	1	0.875065	0.858975	0.597779	-0.134455	0.405188	0.276461	-0.0121832	0.212893	-0.230461	-0.20011	-0.0851724	-0.0470464	-0.301805	-0.389287	-0.401792	-0.328139	-0.555262	-0.70261	-0.0764204	-0.448921	-0.341024	-0.341383	-0.399982	-0.62056	-0.644537	-0.596407	-0.508424	-0.507974	-0.421026	-0.352719	-0.464791	-0.422554
Lamtor1	1	0.510271	0.782448	0.575946	-0.108388	0.165776	-0.171832	0.120181	0.355924	-0.127004	-0.0164753	0.0111478	0.210973	-0.0871915	-0.406398	-0.351864	-0.374939	-0.621149	-0.564522	-0.458989	-0.389921	-0.447122	-0.2894	-0.249467	-0.607755	-0.56245	-0.536618	-0.632521	-0.440869	0.00955881	-0.0913038	-0.19114	-0.178148
Epb4.1l2	1	0.326088	0.660734	0.309277	-0.320171	-0.185445	-0.256188	-0.346493	-0.0618356	0.00583877	0.327971	0.569987	0.274697	0.214502	-0.309014	-0.0791355	-0.14453	-0.222728	-0.396552	-0.25447	-0.0742029	-0.127767	-0.32208	-0.540058	-0.597022	-0.479835	-0.372126	-0.587492	-0.32182	-0.152489	-0.451493	-0.425159	-0.356686
Tspan31	1	0.611688	0.606773	0.378361	-0.169373	0.245349	0.195269	0.2305	0.54514	0.241094	0.223229	0.107612	0.0424547	-0.259175	-0.611699	-0.319858	-0.589998	-0.523062	-0.37831	-0.0424407	-0.0268512	-0.25363	-0.239146	-0.155042	-0.387949	-0.283092	-0.290633	-0.182322	0.0423781	0.120218	0.0727996	0.0246218	0.0815128
Ppp2r4	1	0.584348	0.86776	0.678346	-0.0575409	0.201558	-0.140093	0.0458497	0.194282	0.1001	-0.0098563	-0.0881701	-0.041277	-0.177331	-0.23747	-0.13929	-0.23246	-0.506688	-0.422864	-0.449203	-0.300438	-0.459877	-0.244763	-0.228998	-0.541576	-0.509378	-0.545733	-0.583879	-0.410379	-0.214053	-0.130387	-0.206846	-0.244057
Akt1	1	0.788078	0.8513	0.416714	-0.330695	0.121185	0.219447	-0.153985	0.0557595	0.0603172	-0.174281	-0.204777	-0.429213	-0.311125	-0.208115	0.0721561	0.0978168	-0.151254	-0.111491	-0.0411813	-0.193765	-0.247962	-0.0719045	-0.278141	-0.399063	-0.248188	-0.277347	-0.161125	-0.1789	-0.418471	-0.202797	-0.0812503	-0.166538
Cx3cr1	1	0.675808	0.995812	0.634356	-0.206556	0.0631547	-0.136504	-0.266908	-0.135378	-0.143196	-0.24782	-0.207247	-0.207477	-0.304489	-0.256365	-0.211952	-0.130186	-0.287661	-0.437427	-0.202249	-0.273719	-0.162525	-0.176473	-0.339176	-0.514227	-0.421409	-0.362789	-0.552514	-0.462579	-0.425212	-0.348287	-0.32056	-0.300232
Snx17	1	0.744893	0.958145	0.61959	-0.207452	0.179924	-0.0066026	-0.108435	0.116278	-0.104961	-0.132815	-0.0965643	-0.0680103	-0.249571	-0.371624	-0.274276	-0.255173	-0.46349	-0.54059	-0.23404	-0.334844	-0.309382	-0.265222	-0.368849	-0.610603	-0.537478	-0.496227	-0.564812	-0.452877	-0.327031	-0.2988	-0.326356	-0.308937
Pld3	1	0.579871	0.900757	0.494382	-0.307346	-0.0696159	-0.13853	-0.368906	-0.196132	0.0308126	-0.125985	-0.180566	-0.201615	-0.0294845	0.0139558	0.208854	0.283745	0.0133524	-0.202412	-0.195971	-0.133279	-0.1126	-0.385732	-0.546599	-0.556706	-0.513641	-0.339895	-0.560629	-0.419353	-0.49333	-0.454641	-0.43099	-0.359683
Mapkapk2	1	0.708547	0.990049	0.618433	-0.215363	0.0916595	-0.085816	-0.228227	-0.08646	-0.201167	-0.288525	-0.218998	-0.222592	-0.353887	-0.312128	-0.278807	-0.175459	-0.324644	-0.450355	-0.171514	-0.308769	-0.171018	-0.129538	-0.296582	-0.494381	-0.385275	-0.344082	-0.498446	-0.441175	-0.391401	-0.305937	-0.266021	-0.259776
Litaf	1	0.808363	0.824438	0.426243	-0.315591	0.226773	0.211039	-0.197552	0.132667	-0.308038	-0.247731	-0.205914	0.105027	-0.211997	-0.510534	-0.434707	-0.315676	-0.560951	-0.767713	-0.0661351	-0.46847	-0.282986	-0.294052	-0.523368	-0.7546	-0.673209	-0.592829	-0.59906	-0.593161	-0.455771	-0.515849	-0.53662	-0.502132
Camk1	1	0.689092	0.993581	0.619793	-0.228745	0.0594831	-0.107526	-0.251226	-0.0940023	-0.0371539	-0.182185	-0.199394	-0.222401	-0.27976	-0.245323	-0.130001	-0.0999543	-0.25626	-0.383532	-0.189927	-0.212237	-0.167291	-0.219452	-0.364667	-0.520012	-0.426065	-0.358957	-0.527386	-0.405745	-0.415927	-0.33408	-0.306926	-0.27792
Hmox1	1	0.757082	0.97638	0.706757	-0.0865354	0.242807	-0.00636355	-0.0713742	0.0029609	-0.215119	-0.349299	-0.280579	-0.303312	-0.460561	-0.271887	-0.33475	-0.231073	-0.362277	-0.457531	-0.14419	-0.3359	-0.196837	-0.14925	-0.18863	-0.403183	-0.368386	-0.338378	-0.432134	-0.407245	-0.35559	-0.181214	-0.211224	-0.189641
Ppp1cb	1	-0.239367	-0.634398	-0.318968	0.235127	0.248132	0.370034	0.579512	0.496017	0.00852809	0.184721	0.386498	-0.0048768	0.117145	0.173631	0.110435	0.0878846	0.0532679	0.38109	0.0912181	0.0031654	-0.166423	0.13785	0.418051	0.441905	0.315529	0.177567	0.616963	0.448766	0.487099	0.568456	0.483942	0.387286
Lasp1	1	0.539831	0.862069	0.867814	0.248842	0.304733	-0.186648	0.018467	-0.210548	-0.0699996	-0.415185	-0.421586	-0.541678	-0.571163	0.0892956	-0.189532	-0.122592	-0.189187	-0.239947	-0.224566	-0.221751	-0.13467	-0.0526147	0.092742	-0.0768039	-0.173824	-0.205166	-0.349985	-0.340711	-0.384973	0.00753987	-0.0985286	-0.0909214
Cmtm6	1	0.818463	0.982397	0.648109	-0.171376	0.228794	0.0790858	-0.167164	-0.0281032	-0.164252	-0.298152	-0.252314	-0.27541	-0.415817	-0.306929	-0.289772	-0.207075	-0.356722	-0.498114	-0.0822595	-0.318766	-0.192612	-0.188613	-0.311888	-0.492715	-0.435996	-0.396902	-0.455422	-0.433273	-0.468218	-0.318243	-0.324724	-0.303279
Gramd1a	1	0.700218	0.971362	0.527096	-0.319755	-0.00742109	-0.046412	-0.283492	-0.0870316	-0.0473219	-0.163083	-0.143709	-0.274397	-0.241459	-0.218463	-0.0387909	0.0192232	-0.0646935	-0.261553	-0.0363548	-0.0953083	-0.0133003	-0.305527	-0.433552	-0.46672	-0.374965	-0.209248	-0.412929	-0.275522	-0.360876	-0.324467	-0.280044	-0.175486
Rgs10	1	0.672696	0.994964	0.629349	-0.211874	0.0574104	-0.13895	-0.268783	-0.138722	-0.156902	-0.261413	-0.215229	-0.213459	-0.293633	-0.236944	-0.193698	-0.0968303	-0.275706	-0.422781	-0.212934	-0.286993	-0.171332	-0.174097	-0.34099	-0.515556	-0.423351	-0.363931	-0.551883	-0.470863	-0.428771	-0.34784	-0.316714	-0.30255
Epn1	1	0.589244	0.968869	0.58814	-0.257255	-0.0195828	-0.228204	-0.247413	-0.057398	-0.108733	-0.15041	-0.128072	-0.0736796	-0.12406	-0.213763	-0.0988221	-0.0275259	-0.267196	-0.392443	-0.323293	-0.270828	-0.222891	-0.276745	-0.416612	-0.596256	-0.505935	-0.40392	-0.635748	-0.478369	-0.324388	-0.340957	-0.326852	-0.293472
Pla2g15	1	0.676719	0.994115	0.656367	-0.174386	0.0889564	-0.135976	-0.251184	-0.145917	-0.195021	-0.290253	-0.220649	-0.21977	-0.321569	-0.231154	-0.237003	-0.124436	-0.289288	-0.452227	-0.203702	-0.305547	-0.162327	-0.175272	-0.320106	-0.496553	-0.425242	-0.363827	-0.555552	-0.48677	-0.431478	-0.339594	-0.32755	-0.304331
Slc39a7	1	0.674268	0.901107	0.628621	-0.132401	0.177336	-0.0281492	0.0356162	0.206128	0.0101849	-0.0288944	0.0243908	-0.171542	-0.312351	-0.355141	-0.244787	-0.308687	-0.342883	-0.35374	-0.154107	-0.144555	-0.190597	-0.260005	-0.212344	-0.394277	-0.34062	-0.282119	-0.363736	-0.187108	-0.102244	-0.0564334	-0.102556	-0.0317679
Mpeg1	1	0.674168	0.995718	0.632743	-0.209039	0.0596316	-0.138291	-0.269091	-0.135274	-0.131965	-0.239635	-0.204831	-0.206289	-0.301431	-0.257442	-0.205934	-0.130493	-0.286592	-0.434167	-0.203438	-0.267247	-0.162787	-0.177483	-0.341494	-0.515895	-0.420999	-0.363147	-0.552991	-0.458805	-0.425167	-0.349402	-0.320278	-0.300259
Gns	1	0.658242	0.995136	0.621041	-0.221796	0.0296747	-0.153979	-0.266296	-0.132611	-0.10091	-0.217308	-0.187188	-0.233312	-0.301566	-0.250954	-0.173395	-0.11205	-0.237819	-0.375637	-0.186629	-0.216762	-0.127978	-0.175686	-0.327544	-0.481245	-0.376783	-0.308511	-0.513513	-0.401036	-0.386364	-0.313899	-0.273302	-0.243161
Glt25d1	1	0.861767	0.941356	0.737738	-0.00910937	0.406625	0.181351	-0.0256472	0.00501021	-0.239405	-0.415606	-0.326328	-0.388203	-0.517891	-0.186277	-0.325208	-0.188976	-0.361641	-0.500209	-0.0489258	-0.392838	-0.223685	-0.198322	-0.20078	-0.37963	-0.428875	-0.40487	-0.383926	-0.445701	-0.496207	-0.222648	-0.309576	-0.284761
Wsb2	1	0.508532	0.665982	0.44524	-0.150785	0.165008	-0.00977726	0.0303185	0.181023	-0.14708	-0.190119	-0.133484	-0.065876	0.100638	0.11983	0.204204	0.379413	-0.316166	-0.191031	-0.559846	-0.568305	-0.658337	-0.206794	-0.299712	-0.57312	-0.57984	-0.629285	-0.50069	-0.553644	-0.323541	-0.184346	-0.214622	-0.386011
Plekho1	1	0.658368	0.993839	0.612407	-0.226746	0.0180279	-0.152262	-0.302423	-0.17765	-0.135896	-0.252968	-0.218533	-0.243398	-0.321397	-0.251479	-0.19743	-0.114736	-0.199046	-0.390548	-0.130034	-0.196029	-0.0581205	-0.191322	-0.345649	-0.467154	-0.370117	-0.270196	-0.512153	-0.40329	-0.406953	-0.343897	-0.304874	-0.24417
Vasp	1	0.873352	0.95225	0.66513	-0.112694	0.33768	0.186164	-0.0978485	0.00219277	-0.265698	-0.41145	-0.330409	-0.332597	-0.480595	-0.264255	-0.336442	-0.187722	-0.369445	-0.524445	-0.0304357	-0.399072	-0.209576	-0.187255	-0.269311	-0.450648	-0.445119	-0.407976	-0.404246	-0.461272	-0.503328	-0.2892	-0.330516	-0.310467
0610031J06Rik	1	0.924702	0.89889	0.596284	-0.15306	0.388764	0.31265	-0.0472864	0.134838	-0.217969	-0.334206	-0.294955	-0.244706	-0.482794	-0.406744	-0.414209	-0.328387	-0.457131	-0.605564	0.0580794	-0.370187	-0.211161	-0.23215	-0.308116	-0.497384	-0.479118	-0.435632	-0.369126	-0.406387	-0.457385	-0.29504	-0.348752	-0.303914
Syngr2	1	0.7331	0.98399	0.664882	-0.156992	0.172532	-0.0546623	-0.196906	-0.0675162	-0.242129	-0.302894	-0.217112	-0.167677	-0.341615	-0.294648	-0.328102	-0.210537	-0.393602	-0.555687	-0.190883	-0.374637	-0.216364	-0.195968	-0.328476	-0.540973	-0.487119	-0.436908	-0.573561	-0.528447	-0.43621	-0.34983	-0.367611	-0.345857
Ykt6	1	0.591557	0.951212	0.660987	-0.140842	0.0813048	-0.209786	-0.0703357	0.060334	-0.121028	-0.155711	-0.0864531	-0.13429	-0.24106	-0.249844	-0.208536	-0.164129	-0.335353	-0.370304	-0.326048	-0.273324	-0.248096	-0.212093	-0.237238	-0.465099	-0.399095	-0.344549	-0.525247	-0.376766	-0.178756	-0.140305	-0.161454	-0.136647
Ltc4s	1	0.683141	0.995045	0.635269	-0.203132	0.0737766	-0.126744	-0.262337	-0.133916	-0.178556	-0.271142	-0.211983	-0.207418	-0.312181	-0.258207	-0.232432	-0.131461	-0.294712	-0.450951	-0.197212	-0.295798	-0.163996	-0.172054	-0.335299	-0.513431	-0.424671	-0.365007	-0.551202	-0.475517	-0.427206	-0.348917	-0.323733	-0.304046
Gng10	1	0.324407	0.755049	0.345638	-0.377642	-0.252878	-0.343349	-0.159907	0.159906	0.327931	0.318457	0.192546	0.0899211	0.157857	-0.255528	0.203696	0.010796	-0.148269	-0.0617844	-0.40712	0.0583092	-0.231457	-0.299971	-0.397693	-0.537907	-0.348468	-0.261604	-0.478463	-0.11192	0.0400357	-0.137985	-0.0597849	-0.0344274
Aup1	1	0.738763	0.982692	0.561679	-0.294569	0.0709863	-0.0294938	-0.242559	-0.00523872	-0.081302	-0.138204	-0.113545	-0.132644	-0.269522	-0.387805	-0.231615	-0.210326	-0.337568	-0.472163	-0.13425	-0.232215	-0.171418	-0.231552	-0.410331	-0.581212	-0.455985	-0.383286	-0.517144	-0.392652	-0.371307	-0.36076	-0.323905	-0.284813
Snn	1	0.561601	0.84987	0.391054	-0.351454	-0.112513	-0.0994687	-0.191961	-0.0337028	-0.0839004	-0.289925	-0.329981	-0.398459	-0.271506	-0.148434	0.0661476	0.18478	0.0617826	0.0248459	-0.0711068	-0.0824577	-0.00693546	-0.100401	-0.221042	-0.282534	-0.119517	-0.00124207	-0.190463	-0.115878	-0.176209	-0.078337	0.0581258	0.0854131
Ucp2	1	0.786398	0.988449	0.658672	-0.164107	0.205428	0.0243064	-0.178433	-0.0545282	-0.215893	-0.332206	-0.26635	-0.258771	-0.39151	-0.273073	-0.287377	-0.168712	-0.347599	-0.499016	-0.127268	-0.352213	-0.199634	-0.187853	-0.311516	-0.499965	-0.449421	-0.40119	-0.493854	-0.476053	-0.462549	-0.322628	-0.331754	-0.312393
Ctsf	1	0.586957	0.968444	0.525252	-0.323646	-0.110676	-0.216342	-0.419244	-0.236497	-0.0743212	-0.150346	-0.134609	-0.151464	-0.148283	-0.198433	-0.0493962	0.0220495	-0.0957939	-0.342094	-0.152659	-0.130423	-0.0230029	-0.28282	-0.492893	-0.549831	-0.438319	-0.279767	-0.584393	-0.419057	-0.429308	-0.458504	-0.399053	-0.312023
Schip1	1	-0.597736	-0.635957	-0.63153	-0.162405	-0.361906	-0.149184	0.2803	0.422909	0.130764	0.305327	0.217413	0.328417	0.312229	-0.196094	0.10536	-0.023612	0.00552074	0.484788	-0.161429	0.156122	-0.0954061	0.427198	0.391836	0.262231	0.514421	0.345516	0.458773	0.503534	0.781896	0.541579	0.746532	0.563703
Coro1a	1	0.675436	0.994759	0.633232	-0.206564	0.0638489	-0.135132	-0.270875	-0.145721	-0.171928	-0.271524	-0.215561	-0.214398	-0.29157	-0.225442	-0.194574	-0.0870329	-0.271645	-0.429038	-0.210627	-0.296271	-0.170095	-0.181693	-0.346495	-0.516723	-0.432706	-0.368656	-0.557263	-0.482529	-0.438785	-0.355922	-0.330199	-0.313097
Slc39a1	1	0.817101	0.859045	0.466614	-0.271645	0.204738	0.219779	-0.0271224	0.228554	-0.0792476	-0.163796	-0.152841	-0.236382	-0.484505	-0.581236	-0.409804	-0.439929	-0.381802	-0.419302	0.111901	-0.150809	-0.0863063	-0.123464	-0.209443	-0.384428	-0.234588	-0.197178	-0.187783	-0.115799	-0.173677	-0.112041	-0.0652565	-0.0104868
Scamp2	1	0.634501	0.979831	0.598874	-0.241727	0.00378699	-0.174245	-0.294132	-0.122386	-0.0839269	-0.114795	-0.0456941	-0.129249	-0.243189	-0.319118	-0.218188	-0.194749	-0.279618	-0.441902	-0.186665	-0.190952	-0.117792	-0.209928	-0.379978	-0.528728	-0.414694	-0.337568	-0.559225	-0.403687	-0.357712	-0.36301	-0.329031	-0.279842
Sfpi1	1	0.677905	0.994466	0.636222	-0.201211	0.0706635	-0.133758	-0.263	-0.137134	-0.182545	-0.272959	-0.211209	-0.206053	-0.310353	-0.255121	-0.232849	-0.129444	-0.293148	-0.449747	-0.201389	-0.297059	-0.163233	-0.17052	-0.333093	-0.511668	-0.423291	-0.36324	-0.553474	-0.477477	-0.424557	-0.347468	-0.322376	-0.302782
Grb2	1	0.62196	0.879276	0.559901	-0.214208	0.0962306	-0.0828296	-0.233894	-0.0652949	-0.162596	-0.196057	-0.12906	-0.0645063	0.0123655	0.00541667	0.0674408	0.227559	-0.2574	-0.398478	-0.386557	-0.439768	-0.395669	-0.35129	-0.509387	-0.673856	-0.678627	-0.597885	-0.681879	-0.640535	-0.512912	-0.456141	-0.49465	-0.519537
Slco2b1	1	0.871635	0.956787	0.57617	-0.235315	0.243733	0.182902	-0.194741	-0.00793069	-0.231527	-0.336959	-0.268908	-0.255683	-0.399181	-0.339562	-0.301957	-0.174555	-0.366354	-0.532574	-0.022959	-0.371946	-0.203354	-0.1903	-0.369453	-0.54116	-0.471876	-0.426088	-0.433752	-0.462337	-0.517853	-0.381292	-0.369732	-0.35835
Clptm1l	1	0.38471	0.581354	0.125052	-0.482429	-0.213109	-0.0597761	-0.152949	0.298939	0.52294	0.560252	0.40678	0.157574	0.142015	-0.510506	0.139398	-0.221882	-0.232697	-0.0862068	-0.171336	0.202725	-0.201302	-0.22421	-0.41704	-0.526749	-0.251685	-0.240783	-0.258178	0.107579	0.0676834	-0.164041	-0.0251019	-0.025537
Fkbp9	1	-0.177369	-0.498893	-0.209335	0.215292	0.240537	0.313349	0.396971	0.311825	-0.123521	0.125547	0.412479	0.0729953	0.341159	0.443701	0.294013	0.418466	0.192541	0.260274	0.0205668	-0.106642	-0.164786	-0.204994	0.0727021	0.215127	-0.0558688	-0.0199227	0.293334	0.135973	0.215609	0.243355	0.0548219	0.06035
Slc35b2	1	0.186733	0.532861	0.159459	-0.40006	-0.298443	-0.318364	-0.295878	0.106973	0.306412	0.594967	0.625162	0.460154	0.318331	-0.494027	-0.0362058	-0.319149	-0.335676	-0.343531	-0.332264	0.0818204	-0.192756	-0.268053	-0.510604	-0.641868	-0.41446	-0.372566	-0.563101	-0.162608	0.0399454	-0.366297	-0.286289	-0.256022
Btg1	1	0.764189	0.948017	0.499968	-0.307813	0.0446211	0.0629657	-0.386611	-0.236305	-0.185712	-0.330663	-0.276828	-0.352914	-0.382537	-0.254255	-0.177012	-0.0398792	-0.0631403	-0.36263	0.128367	-0.143821	0.0897779	-0.210668	-0.422408	-0.425363	-0.331924	-0.17921	-0.367121	-0.338381	-0.530836	-0.438299	-0.369717	-0.267763
Syngr1	1	0.538761	0.943442	0.598937	-0.216359	-0.0459742	-0.259641	-0.327781	-0.208021	-0.0438584	-0.123438	-0.0800365	-0.152953	-0.0695578	-0.035163	0.0616408	0.138881	-0.135221	-0.295089	-0.335405	-0.2276	-0.202061	-0.282827	-0.440173	-0.549116	-0.496526	-0.400009	-0.633715	-0.492643	-0.441895	-0.404076	-0.390759	-0.371007
Itgam	1	0.673912	0.995628	0.632474	-0.209622	0.0595111	-0.138777	-0.268902	-0.133691	-0.132594	-0.238116	-0.202893	-0.202705	-0.299265	-0.258835	-0.207024	-0.131786	-0.288499	-0.436611	-0.20462	-0.268153	-0.163823	-0.179493	-0.343423	-0.518383	-0.423679	-0.365147	-0.555446	-0.4603	-0.424223	-0.350605	-0.322196	-0.301617
Adam15	1	0.872553	0.944307	0.518615	-0.29972	0.208622	0.204213	-0.183793	0.0490963	-0.230355	-0.326592	-0.269893	-0.242327	-0.34207	-0.332965	-0.233623	-0.092223	-0.330773	-0.473805	-0.0300329	-0.373389	-0.222535	-0.212562	-0.401643	-0.566034	-0.479168	-0.414962	-0.408212	-0.435486	-0.477691	-0.364464	-0.334233	-0.327193
Ncf1	1	0.679763	0.993959	0.636216	-0.200106	0.0734738	-0.13094	-0.261515	-0.136898	-0.192628	-0.279924	-0.212839	-0.206983	-0.313754	-0.256227	-0.239385	-0.130653	-0.294611	-0.452872	-0.198874	-0.302446	-0.162452	-0.168228	-0.330796	-0.510022	-0.422463	-0.362231	-0.551646	-0.479782	-0.424328	-0.346601	-0.321873	-0.302345
Tmem176a	1	0.556752	0.840771	0.45093	-0.293481	-0.0714036	-0.100656	-0.20551	0.0121831	0.388948	0.159677	-0.0263108	-0.248116	-0.242591	-0.337617	0.0453544	-0.189472	-0.122675	-0.110237	-0.0737719	0.163859	-0.0425376	-0.174454	-0.283925	-0.360985	-0.177834	-0.13949	-0.274873	-0.00336072	-0.196406	-0.159322	-0.0633957	-0.0170247
Vps37b	1	0.604468	0.950655	0.496165	-0.337624	-0.0997208	-0.172437	-0.379934	-0.168865	-0.127324	-0.0970757	0.020889	-0.119322	-0.189508	-0.329339	-0.182343	-0.125089	-0.138694	-0.380214	-0.0735024	-0.105025	0.0263162	-0.24887	-0.453243	-0.508693	-0.372256	-0.218446	-0.504397	-0.332805	-0.322315	-0.404728	-0.336597	-0.231762
Cebpa	1	0.670226	0.994212	0.630237	-0.208668	0.0559886	-0.140878	-0.273766	-0.151878	-0.174057	-0.275802	-0.217933	-0.222914	-0.293574	-0.220662	-0.189394	-0.0785998	-0.259953	-0.416392	-0.208485	-0.291219	-0.162503	-0.175073	-0.340831	-0.507619	-0.420921	-0.356055	-0.549162	-0.475366	-0.434472	-0.350025	-0.319928	-0.303218
Man2b1	1	0.681624	0.995222	0.645553	-0.194171	0.0813995	-0.129855	-0.256905	-0.123959	-0.146546	-0.236238	-0.186512	-0.187459	-0.297865	-0.261022	-0.22715	-0.149226	-0.308998	-0.464881	-0.207508	-0.28413	-0.174385	-0.194714	-0.348189	-0.527204	-0.445724	-0.385841	-0.570045	-0.477001	-0.427402	-0.356612	-0.343055	-0.317916
Ninj1	1	0.680704	0.958243	0.556782	-0.279933	0.0532333	-0.0982574	-0.283301	-0.0540071	-0.223274	-0.166281	-0.0416083	-0.0142804	-0.183988	-0.36822	-0.290674	-0.195943	-0.405566	-0.57036	-0.233353	-0.359259	-0.237582	-0.216183	-0.442376	-0.650879	-0.536363	-0.476221	-0.630838	-0.537978	-0.396687	-0.438995	-0.412556	-0.401449
P2ry12	1	0.659872	0.98781	0.62118	-0.22061	0.0376234	-0.144404	-0.277076	-0.129599	-0.00965332	-0.160285	-0.189479	-0.21081	-0.279536	-0.253412	-0.136483	-0.127394	-0.26394	-0.389328	-0.203911	-0.192817	-0.159107	-0.194912	-0.355741	-0.515941	-0.410692	-0.35773	-0.542882	-0.408036	-0.423912	-0.347413	-0.311789	-0.289691
Cuta	1	0.610271	0.712655	0.398644	-0.27476	0.163278	0.0594843	0.0762963	0.479355	8.9109e-05	0.17191	0.172873	0.305841	0.00141676	-0.561683	-0.309216	-0.422728	-0.619802	-0.594038	-0.273591	-0.286369	-0.412061	-0.391034	-0.42572	-0.711551	-0.623046	-0.562771	-0.549211	-0.328453	-0.00682991	-0.204222	-0.276097	-0.228545
Tspan14	1	0.817361	0.944694	0.535106	-0.278179	0.173035	0.113003	-0.226605	-0.00349572	-0.324007	-0.347977	-0.261649	-0.141488	-0.342844	-0.390887	-0.369492	-0.206217	-0.343563	-0.589812	0.00156648	-0.353958	-0.110946	-0.268121	-0.432984	-0.578537	-0.510659	-0.379777	-0.498059	-0.482055	-0.437539	-0.411753	-0.413747	-0.330731
Trpc4ap	1	0.593522	0.896589	0.407523	-0.429774	-0.101954	-0.124938	-0.207723	0.147864	0.1014	0.0817876	0.0185391	0.00895754	0.00495346	-0.339332	0.0410492	-0.0161593	-0.248477	-0.265661	-0.280697	-0.136417	-0.257214	-0.315585	-0.490254	-0.652718	-0.476245	-0.374372	-0.516035	-0.281434	-0.178722	-0.288234	-0.21444	-0.190884
Slc15a3	1	0.678742	0.994654	0.636188	-0.201317	0.0709947	-0.132621	-0.262776	-0.136961	-0.180914	-0.272643	-0.211766	-0.207787	-0.311909	-0.255741	-0.232652	-0.130194	-0.29253	-0.448733	-0.199775	-0.295511	-0.162278	-0.169958	-0.332363	-0.510512	-0.421797	-0.361982	-0.55167	-0.475576	-0.424589	-0.346662	-0.321212	-0.301518
Lgals9	1	0.931662	0.906646	0.539026	-0.230405	0.325602	0.322775	-0.151228	0.0495308	-0.246839	-0.358937	-0.290222	-0.272223	-0.427314	-0.354389	-0.321706	-0.185968	-0.389387	-0.55674	0.0550392	-0.399235	-0.220139	-0.199277	-0.372101	-0.535064	-0.486069	-0.448459	-0.370111	-0.447994	-0.550358	-0.384393	-0.387167	-0.379084
Tubb6	1	0.77879	0.75583	0.735927	0.198703	0.579676	0.244869	0.281045	0.17788	-0.407614	-0.610363	-0.481846	-0.471961	-0.723174	-0.208124	-0.544283	-0.347675	-0.516704	-0.455989	-0.0846177	-0.543363	-0.331094	0.0732663	0.195454	-0.126824	-0.195741	-0.315584	-0.152678	-0.358951	-0.284769	0.126612	0.0200687	-0.0561612
Prex1	1	0.286598	0.589817	0.10756	-0.4636	-0.402353	-0.190658	-0.502262	-0.21779	0.428936	0.376013	0.234912	-0.0700913	-0.0848704	-0.452095	0.0338468	-0.257572	0.220372	-0.0342002	0.298467	0.574775	0.486751	-0.253156	-0.449764	-0.242858	0.000899819	0.232006	-0.156569	0.249182	-0.0711868	-0.326331	-0.159245	0.0865086
Emc4	1	-0.285356	-0.571044	-0.385018	0.026062	0.0748586	0.24636	0.49632	0.627642	0.324615	0.436329	0.332747	0.272633	0.55804	0.306695	0.555795	0.421437	0.134664	0.432616	-0.141939	0.087668	-0.309354	-0.292118	0.000788215	0.0625884	-0.0850192	-0.0558553	0.275735	0.326177	0.461873	0.366467	0.233844	0.216225
Rdx	1	-0.539682	-0.660661	-0.234849	0.375414	0.0819845	-0.0601491	0.589024	0.417868	0.128469	0.289518	0.35045	0.160792	-0.00698981	-0.0588552	-0.194743	-0.397704	-0.0896188	0.287382	-0.0213889	0.207786	0.00635423	0.297075	0.657317	0.575972	0.530102	0.357141	0.511826	0.547725	0.778136	0.736649	0.658937	0.615977
Rnase4	1	0.67588	0.995819	0.631855	-0.211425	0.0592098	-0.135139	-0.270161	-0.132597	-0.112255	-0.227117	-0.203477	-0.206086	-0.297105	-0.256529	-0.194204	-0.129165	-0.284142	-0.430273	-0.202154	-0.256852	-0.163553	-0.185132	-0.348058	-0.519565	-0.424768	-0.366165	-0.553735	-0.453285	-0.428432	-0.352423	-0.324024	-0.302441
Ppp1r9b	1	0.381692	0.773877	0.23397	-0.53142	-0.31203	-0.30728	-0.423529	-0.0285529	0.0121739	0.0492984	-0.0737358	0.239734	0.213823	-0.313024	0.0804005	0.0928878	-0.233217	-0.326633	-0.392484	-0.196455	-0.24451	-0.277145	-0.61678	-0.789291	-0.555808	-0.432	-0.705112	-0.468261	-0.249563	-0.498389	-0.36533	-0.36925
Ehd1	1	0.577147	0.880319	0.637599	-0.123707	0.14132	-0.178234	-0.158003	0.0304529	-0.174129	-0.0560437	0.0604517	0.158881	-0.0552603	-0.278174	-0.287838	-0.243266	-0.523324	-0.668212	-0.405013	-0.415301	-0.372754	-0.344724	-0.443832	-0.701334	-0.692841	-0.63609	-0.786343	-0.63809	-0.340904	-0.41672	-0.511947	-0.485037
Fcgr3	1	0.676553	0.995341	0.634695	-0.205056	0.0658093	-0.135773	-0.265689	-0.135769	-0.160839	-0.258304	-0.208375	-0.205185	-0.306057	-0.25683	-0.221617	-0.130365	-0.290925	-0.443856	-0.202479	-0.284407	-0.163246	-0.174247	-0.337498	-0.51447	-0.423205	-0.363775	-0.554094	-0.469877	-0.424635	-0.348771	-0.32207	-0.302037
Arhgdib	1	0.755568	0.993488	0.624256	-0.214942	0.134414	-0.0223196	-0.241756	-0.0913507	-0.190829	-0.29193	-0.234275	-0.224206	-0.342676	-0.286907	-0.254475	-0.147527	-0.324232	-0.485215	-0.14263	-0.323425	-0.18249	-0.184847	-0.353897	-0.532091	-0.45062	-0.395124	-0.521485	-0.477949	-0.465954	-0.366326	-0.347557	-0.330126
Ppp6r1	1	0.679397	0.984311	0.580704	-0.273505	0.0287514	-0.112485	-0.272268	-0.0701212	-0.100855	-0.128254	-0.0536344	-0.131548	-0.210213	-0.298298	-0.170821	-0.122607	-0.285494	-0.429951	-0.200249	-0.241635	-0.178705	-0.234742	-0.414112	-0.57008	-0.460593	-0.383742	-0.553651	-0.42481	-0.376696	-0.371173	-0.337277	-0.305935
Sgpl1	1	0.549706	0.946176	0.627301	-0.162189	-0.0233384	-0.242244	-0.203076	-0.121349	0.0916604	-0.0966464	-0.13974	-0.306199	-0.332152	-0.220267	-0.095321	-0.15056	-0.13407	-0.2056	-0.167629	-0.0166141	-0.0338265	-0.151414	-0.208415	-0.321511	-0.212345	-0.148057	-0.396664	-0.197428	-0.24196	-0.151538	-0.1087	-0.049947
Cebpb	1	0.686838	0.994055	0.630964	-0.202043	0.068781	-0.118439	-0.281644	-0.166862	-0.200327	-0.299322	-0.232015	-0.237095	-0.343126	-0.257184	-0.24989	-0.13521	-0.254334	-0.445314	-0.141455	-0.268882	-0.101405	-0.173658	-0.332568	-0.481467	-0.397611	-0.317079	-0.526096	-0.45595	-0.435087	-0.35373	-0.32711	-0.284464
Plxnb2	1	0.595782	0.961128	0.65226	-0.131911	0.0426985	-0.205766	-0.182798	-0.143914	-0.117381	-0.303947	-0.28177	-0.354386	-0.419361	-0.211806	-0.204859	-0.13235	-0.213515	-0.269466	-0.202116	-0.205155	-0.109321	-0.0335266	-0.13208	-0.316944	-0.206047	-0.192136	-0.396065	-0.318722	-0.303724	-0.144703	-0.08786	-0.0938487
Ly86	1	0.671876	0.995371	0.630481	-0.212708	0.0554378	-0.140856	-0.271314	-0.133217	-0.119283	-0.229226	-0.202116	-0.200896	-0.29413	-0.258088	-0.197788	-0.12937	-0.286338	-0.432353	-0.206844	-0.261113	-0.164792	-0.182727	-0.347577	-0.521449	-0.425146	-0.366544	-0.557267	-0.457079	-0.424886	-0.35256	-0.323143	-0.302531
Sdc4	1	0.394431	0.71056	0.836235	0.381695	0.309198	-0.246384	-0.0213114	-0.363318	-0.327001	-0.538868	-0.416075	-0.454904	-0.642715	0.0736461	-0.464743	-0.298656	-0.114725	-0.389559	-0.0213099	-0.17139	0.166496	-0.0877732	0.140862	0.0764283	-0.110856	-0.0279863	-0.345533	-0.354257	-0.325518	-0.0243214	-0.206224	-0.0521702
H2-K1	1	0.919861	0.835477	0.547576	-0.143029	0.422599	0.386114	0.125509	0.294221	-0.276523	-0.407801	-0.347074	-0.346981	-0.526116	-0.364928	-0.375412	-0.240576	-0.374956	-0.434304	0.102206	-0.366461	-0.203264	-0.203415	-0.176236	-0.35745	-0.351553	-0.294635	-0.172293	-0.252408	-0.276821	-0.0687929	-0.122168	-0.0763119
Nudt16l1	1	0.417449	0.771562	0.535545	-0.168657	0.0230561	-0.279261	-0.136413	0.123493	-0.00220452	0.186103	0.241844	0.34203	0.175144	-0.253111	-0.133018	-0.192944	-0.462636	-0.581644	-0.480896	-0.278678	-0.371606	-0.481134	-0.529663	-0.746094	-0.740779	-0.628145	-0.830754	-0.549464	-0.179149	-0.394433	-0.511179	-0.437675
Psme1	1	0.856434	0.763384	0.736205	0.16389	0.608794	0.372317	0.105368	0.0216492	-0.24801	-0.504829	-0.426731	-0.480548	-0.466438	0.131047	-0.142934	0.064033	-0.261652	-0.424661	-0.0168655	-0.473277	-0.303837	-0.310807	-0.184183	-0.291934	-0.519243	-0.485371	-0.314263	-0.498181	-0.630546	-0.206959	-0.410524	-0.386871
Ldb1	1	0.70375	0.905841	0.71215	0.00638818	0.247409	0.0166245	-0.171209	-0.252884	-0.269424	-0.488455	-0.373585	-0.50707	-0.442931	0.0851894	-0.11472	0.110964	-0.0228901	-0.289538	-0.00846746	-0.265755	-0.012056	-0.244039	-0.227227	-0.244833	-0.342847	-0.213103	-0.364933	-0.417836	-0.541814	-0.257833	-0.333981	-0.241861
Bri3	1	0.772609	0.972821	0.710586	-0.087212	0.267414	0.0215502	-0.096832	-0.0226931	-0.241731	-0.363767	-0.270612	-0.285343	-0.360492	-0.147847	-0.223476	-0.0689776	-0.340941	-0.460911	-0.208003	-0.419992	-0.283496	-0.217289	-0.275207	-0.477588	-0.487138	-0.448504	-0.504361	-0.515872	-0.459635	-0.267907	-0.322188	-0.321118
Napa	1	0.564567	0.867927	0.58094	-0.187215	0.08676	-0.172847	-0.211468	-0.00353415	-0.241311	-0.129409	-0.0297291	0.159878	0.0508613	-0.144983	-0.14663	-0.012006	-0.361445	-0.602399	-0.370347	-0.4137	-0.306657	-0.483586	-0.568679	-0.73934	-0.774709	-0.605872	-0.819745	-0.679025	-0.378308	-0.484489	-0.595916	-0.508484
Rab5a	1	-0.31522	-0.704452	-0.607788	-0.0783244	-0.046969	0.370597	0.346143	0.475194	0.252656	0.442572	0.477347	0.142332	0.37527	0.102102	0.375559	0.240411	0.340965	0.527593	0.295817	0.3427	0.100956	-0.0968445	0.0899355	0.322619	0.280076	0.336445	0.630069	0.639102	0.53552	0.382364	0.374744	0.4244
Arl4c	1	0.638376	0.986506	0.612394	-0.215016	0.0115013	-0.171465	-0.292573	-0.195765	-0.161678	-0.298236	-0.250275	-0.28731	-0.327119	-0.202484	-0.164038	-0.0504673	-0.192053	-0.337344	-0.182068	-0.241945	-0.106124	-0.120307	-0.292473	-0.439087	-0.331069	-0.269626	-0.487449	-0.416559	-0.413637	-0.309233	-0.248786	-0.235832
Cndp2	1	0.668961	0.95559	0.823047	0.0683613	0.291266	-0.118923	-0.0749035	-0.0931941	-0.162975	-0.289482	-0.21735	-0.235448	-0.379806	-0.114297	-0.290661	-0.213154	-0.377039	-0.529459	-0.260811	-0.347121	-0.238117	-0.25439	-0.217963	-0.421542	-0.492141	-0.452903	-0.596153	-0.531363	-0.434315	-0.249283	-0.375763	-0.328502
Alox5ap	1	0.677035	0.995	0.636409	-0.202468	0.0689507	-0.135369	-0.264155	-0.135671	-0.168947	-0.263625	-0.210232	-0.203126	-0.306476	-0.25578	-0.226368	-0.130758	-0.293944	-0.448822	-0.203849	-0.290696	-0.165034	-0.174895	-0.337168	-0.515589	-0.426543	-0.366637	-0.557034	-0.475495	-0.425642	-0.349723	-0.325032	-0.304878
Derl1	1	0.676943	0.943096	0.441905	-0.411549	-0.0730699	-0.0619834	-0.412811	-0.111999	-0.0625294	-0.0236061	0.0445671	-0.0368956	-0.121062	-0.386662	-0.150576	-0.132217	-0.197433	-0.457455	-0.0459679	-0.118418	-0.0303078	-0.327626	-0.583424	-0.637133	-0.49299	-0.332061	-0.553395	-0.373568	-0.400513	-0.519583	-0.454845	-0.350034
Spry1	1	0.735311	0.715493	0.29238	-0.32763	0.0920195	0.290953	-0.156074	0.0592617	0.24162	-0.0670804	-0.223742	-0.462441	-0.540841	-0.506887	-0.156868	-0.318292	-0.174098	-0.114757	0.252123	0.0916184	0.0147071	0.101109	-0.11211	-0.198369	0.0510923	-0.0206294	0.0833334	0.126022	-0.286294	-0.0968325	0.0892492	0.0525677
Cd37	1	0.677275	0.994351	0.650985	-0.182462	0.0845436	-0.135781	-0.25367	-0.13938	-0.184008	-0.278465	-0.21612	-0.209683	-0.317082	-0.244456	-0.238115	-0.134357	-0.298862	-0.456717	-0.206802	-0.302527	-0.167694	-0.173906	-0.325027	-0.506033	-0.427978	-0.36977	-0.559194	-0.485085	-0.429083	-0.343373	-0.327753	-0.307021
Lfng	1	0.514852	0.819999	0.491458	-0.172138	-0.0156263	-0.161411	-0.0741959	-0.0217358	-0.261018	-0.382241	-0.316774	-0.373493	-0.513234	-0.341392	-0.352999	-0.231852	-0.0981427	-0.158584	0.0160754	-0.0887305	0.12368	0.0264229	0.0112434	-0.112635	0.0318177	0.122964	-0.139444	-0.0697324	-0.00942156	0.0750273	0.161545	0.239862
Hnrnpul1	1	0.336138	0.533671	0.472512	0.0844568	0.140153	-0.0853062	0.245831	0.137272	0.181359	-0.144443	-0.19193	-0.569298	-0.475885	-0.0504581	0.0116423	-0.0758159	-0.14499	0.243904	-0.249305	-0.0644471	-0.268979	0.318367	0.400647	0.158511	0.278652	0.0455052	0.166481	0.15869	0.0680365	0.44311	0.537562	0.345533
Rexo2	1	-0.241729	-0.526575	-0.307971	0.0978118	0.194242	0.175986	0.494088	0.665767	-0.0339632	0.305854	0.336191	0.618258	0.263981	-0.336888	-0.306772	-0.441676	-0.608743	-0.234135	-0.262618	-0.276275	-0.493857	0.13321	0.212157	-0.104676	-0.0807367	-0.30402	0.0593623	0.0275376	0.493458	0.285944	0.207919	0.0391365
Por	1	0.761118	0.968492	0.566657	-0.262862	0.103935	0.0221789	-0.202657	0.00176624	-0.130431	-0.213658	-0.193305	-0.208957	-0.3677	-0.390234	-0.291923	-0.246646	-0.234074	-0.450432	0.0341285	-0.142657	0.00237017	-0.296797	-0.381195	-0.472438	-0.392181	-0.23355	-0.42426	-0.295438	-0.316404	-0.297856	-0.295915	-0.15919
Tcirg1	1	0.674698	0.993925	0.627952	-0.212422	0.0583971	-0.137815	-0.273821	-0.134916	-0.181234	-0.256027	-0.19693	-0.181468	-0.302499	-0.277154	-0.249099	-0.153595	-0.281465	-0.467222	-0.172241	-0.267844	-0.123306	-0.205517	-0.358878	-0.518822	-0.433675	-0.345993	-0.563263	-0.465762	-0.408818	-0.361151	-0.3435	-0.294435
Gtf2h5	1	-0.349591	-0.55916	-0.221262	0.218669	0.19224	0.106581	0.689223	0.735618	0.174097	0.337972	0.267366	0.379545	0.474811	0.255119	0.30174	0.194814	-0.110211	0.260613	-0.333669	-0.0816858	-0.439829	-0.242467	0.181384	0.0806849	-0.11946	-0.142953	0.152584	0.203809	0.609012	0.522096	0.30083	0.2652
Ctdnep1	1	0.708418	0.959638	0.638417	-0.169898	0.152753	-0.0468554	-0.063443	0.0878526	-0.0462675	-0.171423	-0.155001	-0.244299	-0.347694	-0.308423	-0.207074	-0.200771	-0.363874	-0.35441	-0.2272	-0.261432	-0.269946	-0.139932	-0.211567	-0.446324	-0.347449	-0.350313	-0.413338	-0.317008	-0.264302	-0.14145	-0.126062	-0.143793
Per1	1	0.549099	0.626613	0.15856	-0.401737	-0.151867	0.137547	-0.525844	-0.35314	-0.0545337	-0.179454	-0.197801	-0.327741	-0.306779	-0.257554	-0.0819341	-0.0190686	0.354207	-0.160795	0.591032	0.308864	0.613756	-0.33489	-0.506143	-0.191441	-0.108318	0.245165	-0.0921266	0.026583	-0.39851	-0.467163	-0.375397	-0.0588355
Pnp	1	0.83841	0.92694	0.762025	0.0414649	0.42566	0.155719	-0.00929214	-0.0125861	-0.301407	-0.469044	-0.376651	-0.373526	-0.571737	-0.209111	-0.425723	-0.272296	-0.366298	-0.556479	-0.00217972	-0.379964	-0.145468	-0.215124	-0.169621	-0.338312	-0.414804	-0.357017	-0.394535	-0.449617	-0.464628	-0.20498	-0.322629	-0.249861
Plod3	1	0.731807	0.982523	0.579581	-0.269282	0.0817373	-0.0412397	-0.238511	-0.0223013	-0.145021	-0.166174	-0.0928835	-0.128104	-0.277752	-0.375336	-0.271886	-0.219057	-0.325234	-0.495959	-0.117697	-0.245035	-0.138808	-0.249529	-0.406122	-0.562481	-0.460365	-0.365634	-0.525024	-0.407591	-0.360427	-0.359986	-0.342159	-0.280023
Mknk2	1	0.778334	0.986644	0.676605	-0.134792	0.210631	0.0187281	-0.191391	-0.109628	-0.239099	-0.37427	-0.29031	-0.314061	-0.4057	-0.200496	-0.256335	-0.107402	-0.281444	-0.464287	-0.104442	-0.343154	-0.160347	-0.196712	-0.302081	-0.455987	-0.433093	-0.367609	-0.477554	-0.477826	-0.493743	-0.323512	-0.342732	-0.310046
Golm1	1	0.711767	0.906154	0.664833	-0.0536376	0.249237	0.0101775	0.0481844	0.0799487	-0.2074	-0.406995	-0.364748	-0.416387	-0.56894	-0.289885	-0.352502	-0.255136	-0.345432	-0.310436	-0.126369	-0.31036	-0.194992	0.0138169	0.0136434	-0.239099	-0.164163	-0.199209	-0.239199	-0.255462	-0.216013	0.0305769	0.0436713	0.0141543
Slc25a11	1	0.450243	0.706719	0.650597	0.0717032	0.258705	-0.140564	0.325227	0.364688	-0.108688	-0.125501	-0.029636	-0.124872	-0.0817003	0.0572687	0.00507603	0.0809856	-0.310785	-0.151494	-0.513378	-0.382073	-0.493233	-0.298649	-0.0547305	-0.318669	-0.417519	-0.393417	-0.392594	-0.301133	0.0577209	0.189264	0.0317888	0.0124328
Tgfb1	1	0.795201	0.986359	0.629084	-0.199534	0.18597	0.0403222	-0.217087	-0.0710015	-0.218108	-0.322678	-0.253431	-0.243694	-0.37464	-0.291743	-0.2825	-0.161304	-0.342827	-0.509879	-0.108166	-0.350246	-0.190834	-0.18689	-0.346684	-0.525575	-0.459845	-0.408574	-0.498507	-0.484218	-0.488309	-0.365341	-0.358911	-0.341766
Lrp10	1	0.891497	0.851908	0.354094	-0.406773	0.140007	0.354925	-0.293119	0.00604047	-0.0664354	-0.18548	-0.193668	-0.280643	-0.372342	-0.437952	-0.203783	-0.168701	-0.128141	-0.405847	0.326249	-0.065034	0.0909721	-0.307445	-0.506853	-0.477964	-0.36968	-0.197643	-0.227335	-0.185416	-0.472901	-0.433615	-0.375015	-0.2347
Rasgef1b	1	0.367788	0.724232	0.323989	-0.369031	-0.20136	-0.27077	-0.37341	-0.0472506	0.0298179	0.31489	0.494457	0.294905	0.206015	-0.366654	-0.0881918	-0.168317	-0.287057	-0.438259	-0.300971	-0.105776	-0.179039	-0.310267	-0.572215	-0.676577	-0.521014	-0.428944	-0.648147	-0.36961	-0.184823	-0.487501	-0.438215	-0.392382
Necap2	1	0.854557	0.836643	0.424973	-0.310568	0.25895	0.27057	-0.0833557	0.223417	-0.355369	-0.322059	-0.232552	-0.047008	-0.370234	-0.58233	-0.508358	-0.373652	-0.563031	-0.65561	-0.0111556	-0.468044	-0.27504	-0.132278	-0.337133	-0.606592	-0.473999	-0.454466	-0.392572	-0.440576	-0.327902	-0.312895	-0.282782	-0.294128
Csnk1e	1	0.427996	0.770407	0.74018	0.161128	0.178134	-0.218567	-0.0623348	-0.269743	-0.0548682	-0.358661	-0.329437	-0.514599	-0.248041	0.416018	0.215969	0.37552	0.0864536	-0.0121112	-0.312314	-0.220029	-0.171259	-0.222974	-0.0932027	-0.134309	-0.292412	-0.229872	-0.385323	-0.384628	-0.439077	-0.086497	-0.197178	-0.183523
Vkorc1	1	0.62152	0.782997	0.499867	-0.209657	0.154536	0.00650508	-0.114995	0.180653	0.214897	0.194869	0.101159	0.134027	-0.0597623	-0.411183	-0.151258	-0.340635	-0.569672	-0.552778	-0.320127	-0.230974	-0.437994	-0.282474	-0.43226	-0.698766	-0.601164	-0.644979	-0.610387	-0.410313	-0.32934	-0.370347	-0.400368	-0.436466
Gosr2	1	0.656518	0.765021	0.264749	-0.485938	-0.0229344	0.10638	-0.174148	0.292811	0.230881	0.286714	0.228075	0.122794	0.0248676	-0.543915	-0.0382861	-0.22391	-0.405436	-0.359281	-0.165057	-0.102775	-0.327435	-0.270896	-0.521547	-0.704478	-0.478011	-0.461396	-0.408919	-0.185634	-0.177703	-0.334054	-0.237878	-0.258714
Hiat1	1	-0.326472	-0.590784	-0.619851	-0.215898	-0.195117	0.177851	-0.0171361	0.250796	-0.075323	0.362321	0.419029	0.621138	0.433662	-0.269518	-0.121626	-0.175923	0.140581	-0.102234	0.415088	0.288129	0.384092	-0.322653	-0.288302	-0.0391146	-0.0577187	0.217072	0.128666	0.262357	0.405407	-0.113979	-0.166536	0.100065
Rnh1	1	0.84198	0.926641	0.755379	0.0179118	0.416934	0.163399	-0.0802161	-0.0501461	-0.227184	-0.374407	-0.297267	-0.296784	-0.446002	-0.147761	-0.320684	-0.193941	-0.355547	-0.597142	-0.0380546	-0.376265	-0.187788	-0.327333	-0.311737	-0.447225	-0.553405	-0.471652	-0.502685	-0.528253	-0.568433	-0.343383	-0.486426	-0.402449
Cyth4	1	0.693428	0.99591	0.630619	-0.208618	0.0762906	-0.112241	-0.267995	-0.137183	-0.181066	-0.276496	-0.217791	-0.215589	-0.322241	-0.264964	-0.23787	-0.135556	-0.286444	-0.453	-0.174132	-0.287622	-0.147505	-0.175768	-0.340551	-0.509704	-0.420888	-0.35502	-0.541388	-0.468059	-0.433463	-0.354574	-0.328238	-0.301649
Csf1	1	0.686856	0.990587	0.590633	-0.257503	0.0398596	-0.116388	-0.292889	-0.118805	-0.196385	-0.250829	-0.190122	-0.153435	-0.281596	-0.310958	-0.253354	-0.150761	-0.285092	-0.479277	-0.154633	-0.273036	-0.119717	-0.213223	-0.393452	-0.550529	-0.448015	-0.350087	-0.564104	-0.467529	-0.40657	-0.386571	-0.355141	-0.303998
Nrgn	1	0.285327	0.635275	0.218501	-0.426997	-0.250144	-0.296826	-0.308416	0.0572136	0.196735	0.150765	-0.119229	0.295709	0.28476	-0.217903	0.18962	0.101938	-0.248156	-0.281025	-0.448118	-0.135367	-0.310599	-0.350044	-0.582118	-0.759488	-0.592311	-0.482544	-0.707346	-0.428254	-0.210455	-0.431633	-0.367182	-0.365213
Dusp2	1	0.908758	0.928059	0.549188	-0.238667	0.288144	0.267245	-0.172258	0.0243341	-0.256394	-0.358901	-0.280467	-0.26742	-0.416646	-0.350406	-0.317933	-0.175948	-0.375708	-0.545278	0.0274614	-0.393567	-0.209207	-0.191011	-0.371104	-0.536265	-0.476236	-0.433303	-0.391426	-0.454416	-0.534838	-0.383278	-0.376389	-0.367404
Iscu	1	0.896553	0.904475	0.694067	-0.042053	0.444643	0.27414	-0.00499033	0.079242	-0.146049	-0.359094	-0.348509	-0.347112	-0.425834	-0.140435	-0.201788	-0.0962165	-0.374679	-0.49161	-0.0724506	-0.410845	-0.317962	-0.283488	-0.289725	-0.466296	-0.53652	-0.510623	-0.410122	-0.472878	-0.554675	-0.273876	-0.379746	-0.369038
Tpp1	1	0.687893	0.800725	0.301643	-0.425035	-0.0509176	0.12435	-0.329149	-0.00914382	0.10634	0.0953804	0.109651	-0.150055	-0.312133	-0.595314	-0.260819	-0.393051	-0.132377	-0.343996	0.280007	0.15579	0.196045	-0.217764	-0.427654	-0.40098	-0.196094	-0.0549216	-0.20158	0.00370153	-0.231607	-0.3409	-0.228016	-0.0726519
Bcl2a1d	1	0.678909	0.993759	0.636682	-0.19917	0.0734391	-0.131989	-0.261205	-0.137725	-0.194843	-0.281618	-0.213185	-0.207534	-0.314035	-0.254964	-0.239881	-0.129722	-0.294106	-0.452471	-0.19956	-0.303571	-0.162354	-0.167386	-0.329593	-0.508948	-0.421785	-0.361594	-0.551538	-0.480445	-0.423921	-0.345801	-0.321193	-0.301866
Stat3	1	0.413741	0.547709	0.180584	-0.25804	-0.120558	0.0222199	-0.121621	-0.0758202	-0.0961682	-0.336022	-0.365386	-0.560153	-0.632527	-0.4049	-0.276863	-0.238998	0.159752	0.13715	0.384324	0.217808	0.414234	0.239938	0.161593	0.190287	0.433025	0.496617	0.30874	0.329724	0.0708565	0.196834	0.415595	0.495177
Ppm1a	1	-0.0864588	-0.555671	-0.257719	0.192609	0.364326	0.470145	0.278879	0.27619	-0.0974854	0.0801641	0.179964	0.28666	0.407633	0.370793	0.226986	0.333476	-0.0844733	-0.0802458	-0.0308296	-0.308764	-0.366089	-0.252276	-0.130986	-0.0875544	-0.371109	-0.396647	0.0310237	-0.195696	-0.128479	-0.0989389	-0.318227	-0.377974
Ehmt2	1	0.0983534	0.597887	0.439347	-0.0699906	-0.211495	-0.471883	-0.0660718	-0.102714	0.205818	0.0381975	0.000988626	-0.279231	0.100982	0.333667	0.480271	0.478617	0.253153	0.327409	-0.44338	0.0625804	-0.123948	-0.213948	-0.114018	-0.120215	-0.117339	-0.0193764	-0.28353	-0.0664807	0.00474508	0.0905308	0.101791	0.115752
Mlec	1	0.257428	0.7051	0.829456	0.331052	0.236073	-0.451596	0.194281	0.00502187	-0.142676	-0.21418	-0.132122	-0.12351	-0.355493	-0.0537523	-0.383953	-0.373838	-0.463901	-0.377816	-0.53533	-0.322056	-0.314024	-0.026407	0.195172	-0.145319	-0.226017	-0.309951	-0.515287	-0.394573	-0.0122582	0.1587	-0.00140874	-0.0244764
Cnpy3	1	0.633147	0.974514	0.64168	-0.192695	0.0511692	-0.16888	-0.205043	-0.0382765	0.00907263	-0.0585711	-0.0484172	-0.124836	-0.221591	-0.275405	-0.160793	-0.188957	-0.278004	-0.414544	-0.214257	-0.150747	-0.14666	-0.300463	-0.376244	-0.521509	-0.453593	-0.355723	-0.567045	-0.366706	-0.308428	-0.300439	-0.318325	-0.239822
Mgea5	1	-0.343947	-0.623322	-0.460118	0.0873444	-0.0820999	0.258712	0.0404584	-0.178897	0.170916	0.00641496	0.023469	-0.405151	0.0765758	0.527306	0.547882	0.595716	0.679952	0.751936	0.372106	0.334568	0.289096	0.227381	0.276554	0.617234	0.547436	0.513187	0.725443	0.514307	0.041906	0.258676	0.348275	0.295388
Kif5b	1	-0.235105	-0.591172	-0.368829	0.159034	0.196217	0.279272	0.524313	0.486495	-0.23078	-0.094237	0.00781915	0.0959073	-0.163694	-0.2671	-0.383159	-0.357482	-0.347859	0.10559	0.0201343	-0.221612	-0.242734	0.578922	0.635154	0.375289	0.473419	0.155108	0.567698	0.305349	0.520762	0.586158	0.65675	0.407302
Bcl2l1	1	0.652463	0.932915	0.571909	-0.238947	0.0824432	-0.1214	-0.27234	-0.0727003	-0.312767	-0.285524	-0.20418	0.0231181	-0.14569	-0.269461	-0.272515	-0.101892	-0.40826	-0.614405	-0.290845	-0.454358	-0.274029	-0.274353	-0.470629	-0.692581	-0.633398	-0.538917	-0.72405	-0.665099	-0.449065	-0.476784	-0.493891	-0.472319
Erf	1	0.573573	0.817966	0.683013	0.0498976	0.261291	-0.104578	0.1518	0.140888	-0.417535	-0.395186	-0.160781	-0.240556	-0.450226	-0.242744	-0.467401	-0.284358	-0.38485	-0.386429	-0.225667	-0.406467	-0.211712	-0.0578234	0.0481811	-0.216942	-0.222876	-0.210633	-0.315401	-0.32224	-0.0380707	0.100073	0.0272869	0.0422085
Arrb2	1	0.645965	0.991011	0.662877	-0.167972	0.0658332	-0.169532	-0.251611	-0.15815	-0.125946	-0.251016	-0.20772	-0.239683	-0.271585	-0.152305	-0.129746	-0.0357405	-0.236499	-0.37965	-0.249039	-0.275884	-0.183363	-0.20024	-0.329814	-0.490309	-0.430552	-0.367411	-0.561646	-0.473409	-0.435893	-0.328941	-0.319952	-0.303274
Pdcd6	1	-0.444017	-0.744661	-0.23975	0.403939	0.263135	0.18706	0.654831	0.524591	0.348284	0.382051	0.279107	0.189676	0.345986	0.405282	0.355564	0.161119	0.0604823	0.375668	-0.119981	0.12811	-0.246369	-0.157374	0.317485	0.354736	0.0805896	0.0138818	0.353432	0.364513	0.484688	0.536372	0.29106	0.277927
Rragc	1	0.687444	0.968202	0.602138	-0.227048	0.0790515	-0.0788405	-0.160877	0.0139673	-0.056743	-0.12113	-0.0496685	-0.209698	-0.265546	-0.284807	-0.153647	-0.131541	-0.293978	-0.344808	-0.214021	-0.232356	-0.224233	-0.179672	-0.302506	-0.48489	-0.377178	-0.345173	-0.449227	-0.334707	-0.299845	-0.232321	-0.19959	-0.199148
Atp6v1c1	1	0.390367	0.723631	0.830772	0.307877	0.314246	-0.248239	0.0878434	-0.157203	-0.218611	-0.403098	-0.295711	-0.343452	-0.186879	0.452479	0.0766264	0.297826	-0.0827196	-0.197301	-0.447447	-0.400719	-0.30276	-0.326926	-0.0772863	-0.196197	-0.464623	-0.388139	-0.538215	-0.553146	-0.376293	-0.0594076	-0.295501	-0.261387
Gba	1	0.70389	0.915752	0.456975	-0.371882	0.0233059	-0.0124755	-0.297176	0.0336843	-0.135922	-0.0221793	0.0799367	0.0752402	-0.131813	-0.495023	-0.301148	-0.284094	-0.393656	-0.592625	-0.109774	-0.241964	-0.158765	-0.305807	-0.538908	-0.692532	-0.553136	-0.441449	-0.588145	-0.430743	-0.332535	-0.474268	-0.443005	-0.370992
P2ry13	1	0.675628	0.995878	0.634415	-0.206687	0.0626721	-0.136623	-0.266974	-0.135179	-0.138226	-0.245105	-0.20732	-0.208337	-0.304465	-0.256299	-0.209517	-0.13047	-0.286909	-0.435662	-0.202096	-0.270726	-0.162305	-0.176892	-0.339249	-0.513876	-0.420675	-0.3624	-0.551879	-0.460418	-0.425301	-0.347843	-0.319892	-0.299504
Il1a	1	0.675675	0.996136	0.63496	-0.206503	0.0615431	-0.135722	-0.267163	-0.135778	-0.120366	-0.236393	-0.207588	-0.215031	-0.305516	-0.253468	-0.19877	-0.128719	-0.28124	-0.426607	-0.199864	-0.259158	-0.160323	-0.178	-0.338601	-0.510199	-0.416297	-0.359174	-0.547014	-0.451163	-0.42668	-0.34539	-0.316524	-0.295918
Lpcat2	1	0.673693	0.995032	0.633042	-0.208072	0.0620378	-0.139603	-0.267961	-0.133472	-0.154276	-0.246817	-0.197418	-0.195262	-0.296976	-0.259916	-0.218961	-0.13274	-0.294514	-0.446863	-0.207799	-0.282273	-0.166896	-0.17884	-0.343947	-0.521697	-0.429189	-0.369602	-0.560816	-0.471264	-0.422751	-0.353277	-0.326894	-0.306681
Smap2	1	0.606645	0.969195	0.573243	-0.278157	-0.0217642	-0.202227	-0.274307	-0.0639866	-0.0333594	-0.0952413	-0.100679	-0.0732315	-0.123738	-0.246497	-0.0804796	-0.0558612	-0.29653	-0.396731	-0.322392	-0.250977	-0.250829	-0.247274	-0.429264	-0.619157	-0.502346	-0.436069	-0.629891	-0.466907	-0.364039	-0.372472	-0.336948	-0.330776
Ncln	1	0.417757	0.818305	0.446259	-0.292641	-0.147905	-0.312479	-0.278322	-0.00825317	-0.0285148	0.15616	0.251029	0.193669	-0.0347745	-0.47195	-0.292631	-0.373175	-0.2922	-0.486204	-0.184784	-0.0304385	-0.00585258	-0.326125	-0.446838	-0.558279	-0.422712	-0.260748	-0.606694	-0.286651	-0.0684274	-0.337329	-0.328294	-0.177861
Lamtor4	1	0.565008	0.774048	0.493113	-0.21869	0.139543	-0.060955	0.131707	0.454118	-0.0210875	0.0756119	0.0651527	0.18819	0.0407229	-0.327167	-0.124811	-0.164447	-0.473229	-0.424477	-0.399566	-0.309346	-0.441008	-0.450096	-0.386162	-0.653051	-0.62525	-0.520838	-0.571266	-0.349119	0.0221192	-0.102161	-0.204498	-0.150571
Csrnp1	1	0.8564	0.81792	0.374067	-0.338568	0.168071	0.328446	-0.348802	-0.116475	-0.270689	-0.318742	-0.229347	-0.239376	-0.384925	-0.387004	-0.323147	-0.17457	-0.124513	-0.52826	0.359179	-0.155913	0.15802	-0.321213	-0.522881	-0.469505	-0.420457	-0.209191	-0.303069	-0.320708	-0.54881	-0.524998	-0.507386	-0.332145
Hebp1	1	0.648587	0.955064	0.576529	-0.249134	0.0461063	-0.141426	-0.214634	-0.00643622	-0.230961	-0.234769	-0.199471	-0.0361573	-0.238313	-0.361522	-0.317006	-0.219342	-0.326762	-0.534874	-0.165488	-0.271064	-0.106114	-0.306631	-0.409084	-0.578942	-0.502345	-0.346861	-0.607897	-0.463073	-0.28219	-0.339177	-0.355225	-0.246231
Irf2bp2	1	0.312928	0.642554	0.262756	-0.275818	-0.291126	-0.22096	-0.572213	-0.567029	-0.145463	-0.275399	-0.234147	-0.366388	-0.275396	-0.0542709	-0.0325959	0.109481	0.442483	-0.0442756	0.352945	0.271219	0.618223	-0.203345	-0.352479	-0.0744436	-0.000552814	0.321725	-0.189728	-0.0605176	-0.343863	-0.383497	-0.278605	-0.00729172
Sdf4	1	0.712622	0.750469	0.271652	-0.471053	0.0709367	0.179496	-0.203665	0.288349	0.000464926	0.163919	0.173039	0.283068	0.0901621	-0.540696	-0.166754	-0.2277	-0.50949	-0.609078	-0.159529	-0.293142	-0.368679	-0.407975	-0.66995	-0.862267	-0.716379	-0.632564	-0.589267	-0.428206	-0.29954	-0.515794	-0.498747	-0.475634
Rps6ka1	1	0.683798	0.968962	0.778428	0.00479849	0.24858	-0.112949	-0.143026	-0.139746	-0.238102	-0.358478	-0.273094	-0.239746	-0.384888	-0.139972	-0.307217	-0.17706	-0.369645	-0.540128	-0.245729	-0.391162	-0.227483	-0.203242	-0.242452	-0.451639	-0.483575	-0.447046	-0.599417	-0.572139	-0.478595	-0.302608	-0.38545	-0.359913
Mgrn1	1	0.287351	0.699524	0.171219	-0.544433	-0.41296	-0.314457	-0.427898	-0.0515719	0.24519	0.329646	0.292471	0.138367	0.377792	-0.108969	0.408809	0.328475	0.110332	-0.00689674	-0.289629	0.0983882	-0.0865969	-0.430473	-0.671571	-0.630881	-0.450961	-0.239792	-0.527085	-0.188367	-0.141129	-0.420723	-0.301603	-0.221434
Elp5	1	0.44154	0.69742	0.888019	0.387806	0.483806	-0.169302	0.406254	0.241689	-0.180497	-0.253632	-0.144122	-0.166034	-0.240084	0.187383	-0.177848	-0.0843662	-0.393568	-0.354432	-0.502869	-0.439067	-0.452423	-0.371076	0.0448451	-0.219809	-0.498228	-0.466746	-0.511908	-0.450546	-0.070386	0.176166	-0.146098	-0.0962131
Mtfr1l	1	0.283419	0.712041	0.505312	-0.0701262	-0.122771	-0.353053	-0.0342546	-0.0326593	0.0797093	-0.0836854	-0.160445	-0.30636	-0.332253	-0.152537	-0.0999457	-0.164908	0.165893	0.0299878	0.0362015	0.284624	0.335228	-0.268274	-0.0498678	0.00425581	0.033543	0.283742	-0.164818	0.142037	0.16887	0.157884	0.132035	0.394607
Mfsd1	1	0.409365	0.498712	0.268184	-0.181508	0.0421415	0.0712854	0.214265	0.42844	0.494715	0.328512	0.160484	-0.232617	-0.244737	-0.391638	0.0347755	-0.309775	-0.14905	0.132496	-0.0119735	0.265132	-0.105586	-0.0705165	0.0352251	-0.0732897	0.0928088	0.0489328	0.133297	0.391406	0.25911	0.30775	0.372021	0.385625
Ncstn	1	0.770862	0.853985	0.286592	-0.476235	-0.0358938	0.184696	-0.343444	-0.0561005	-0.00672884	-0.185079	-0.229913	-0.353649	-0.438649	-0.532409	-0.202368	-0.206572	-0.155945	-0.239298	0.200135	-0.0415412	0.0440919	0.0316875	-0.306271	-0.38528	-0.101717	-0.0811923	-0.117969	-0.0841592	-0.368999	-0.300594	-0.0802704	-0.0881165
Map2k2	1	0.609457	0.881995	0.73065	-0.00437579	0.263734	-0.124345	0.0127116	0.101391	-0.106161	-0.139905	-0.0666793	-0.0502521	-0.122746	-0.0770314	-0.123432	-0.0647061	-0.491928	-0.483409	-0.510407	-0.482792	-0.532424	-0.276765	-0.279711	-0.583074	-0.627036	-0.653834	-0.670728	-0.59891	-0.350765	-0.229667	-0.346826	-0.407063
Zfand3	1	0.631125	0.591385	0.142532	-0.443985	0.0382718	0.277134	0.0526425	0.485707	0.312414	0.285398	0.189018	-0.063747	-0.149004	-0.603382	-0.0556237	-0.302527	-0.312528	-0.11172	0.0360539	0.0537848	-0.224094	-0.118373	-0.249531	-0.402312	-0.148973	-0.178615	0.000581178	0.181374	0.0736737	0.00767866	0.138462	0.111147
Fam89b	1	0.736528	0.855905	0.366422	-0.4178	0.0271651	0.139997	-0.230066	0.048913	-0.0224435	-0.171136	-0.200169	-0.265534	-0.101157	-0.129787	0.172278	0.272483	-0.0801915	-0.149736	-0.107255	-0.233499	-0.239348	-0.268762	-0.479523	-0.553765	-0.439149	-0.343423	-0.336261	-0.307188	-0.423114	-0.334685	-0.246787	-0.264093
Cib1	1	0.777045	0.91859	0.773393	0.04912	0.407331	0.0638461	0.0240271	0.0540866	-0.355516	-0.420809	-0.298979	-0.203064	-0.462291	-0.237589	-0.474496	-0.313906	-0.466091	-0.649253	-0.131571	-0.454039	-0.227789	-0.27412	-0.209155	-0.433628	-0.521947	-0.451064	-0.527623	-0.540795	-0.386486	-0.217103	-0.370291	-0.292629
Lpcat3	1	0.835303	0.911042	0.569255	-0.175557	0.240733	0.188211	-0.126853	-0.00507587	-0.227191	-0.370504	-0.307063	-0.378834	-0.584734	-0.415867	-0.430158	-0.337844	-0.249255	-0.448153	0.193792	-0.178498	0.0532151	-0.148527	-0.213825	-0.306927	-0.241092	-0.143201	-0.229857	-0.226013	-0.352505	-0.204581	-0.196055	-0.0876559
Adrbk1	1	0.685333	0.993699	0.677369	-0.152447	0.109133	-0.113375	-0.228906	-0.140149	-0.121778	-0.257603	-0.212874	-0.269506	-0.290975	-0.1337	-0.123267	-0.0281028	-0.207788	-0.38141	-0.191719	-0.255671	-0.152831	-0.255946	-0.347245	-0.474997	-0.447868	-0.355819	-0.538509	-0.452926	-0.449015	-0.327055	-0.344681	-0.295633
Zcrb1	1	-0.330298	-0.780797	-0.559821	0.066156	0.148736	0.364852	0.512882	0.599153	-0.0770851	0.127027	0.140714	0.330031	0.238193	-0.0727826	-0.0345285	-0.0420121	-0.206561	0.175567	-0.0100524	-0.163299	-0.305623	0.24046	0.335595	0.199396	0.202075	0.0153887	0.465172	0.272994	0.50316	0.432278	0.424718	0.247121
Usf2	1	0.607266	0.945215	0.573363	-0.264333	-0.00150244	-0.164301	-0.226551	-0.000811682	0.0541895	0.0337986	0.0558279	-0.0578162	-0.0577075	-0.208335	-0.00488849	-0.0327506	-0.234534	-0.351134	-0.283005	-0.162703	-0.223101	-0.367185	-0.475398	-0.601781	-0.530873	-0.419734	-0.598514	-0.383263	-0.309271	-0.347173	-0.355855	-0.297088
Npl	1	0.689521	0.985289	0.718205	-0.0852843	0.175678	-0.110364	-0.113673	-0.0528557	-0.20647	-0.327744	-0.264399	-0.269891	-0.396607	-0.213924	-0.283265	-0.174741	-0.29705	-0.433344	-0.183193	-0.296258	-0.152011	-0.205137	-0.226992	-0.410864	-0.391014	-0.315521	-0.496136	-0.425509	-0.338728	-0.204226	-0.245819	-0.189863
Rogdi	1	0.610118	0.973249	0.677186	-0.146763	0.0694353	-0.206768	-0.260165	-0.151846	-0.0894293	-0.170934	-0.135374	-0.128785	-0.169661	-0.122219	-0.101811	-0.0343751	-0.269872	-0.444638	-0.311391	-0.283579	-0.223917	-0.298582	-0.409066	-0.567465	-0.545405	-0.459344	-0.67282	-0.541742	-0.452452	-0.396092	-0.432481	-0.393839
Csk	1	0.618965	0.976894	0.667069	-0.154784	0.0666894	-0.193204	-0.214585	-0.114719	-0.094887	-0.18583	-0.119656	-0.202075	-0.226625	-0.150565	-0.110829	-0.0422395	-0.279354	-0.367629	-0.322123	-0.294432	-0.256302	-0.184331	-0.309574	-0.50185	-0.436706	-0.407901	-0.570675	-0.470226	-0.394013	-0.296855	-0.289933	-0.304195
Anapc2	1	0.451763	0.818037	0.537811	-0.195671	-0.0389759	-0.237737	-0.113728	0.0868782	0.341061	0.169004	-0.0499424	-0.0492434	0.0116245	-0.098045	0.190048	0.0153077	-0.10764	-0.169891	-0.292284	0.0626706	-0.155618	-0.489621	-0.430325	-0.500938	-0.480422	-0.31294	-0.547942	-0.205951	-0.16131	-0.198156	-0.261197	-0.130041
Gas6	1	0.682246	0.958347	0.561442	-0.26927	0.0311739	-0.0639664	-0.306462	-0.153461	-0.051449	-0.20645	-0.198402	-0.271695	-0.174693	-0.0780405	0.0591463	0.155726	-0.114646	-0.274755	-0.187495	-0.231674	-0.179526	-0.26952	-0.445219	-0.530955	-0.467061	-0.369904	-0.509144	-0.434835	-0.507079	-0.39919	-0.36372	-0.346438
Ubald1	1	0.576195	0.815766	0.2921	-0.486869	-0.177782	-0.0471217	-0.551415	-0.230053	0.0248233	0.0271147	0.0179437	0.00235644	0.12692	-0.13461	0.18106	0.233574	0.0494293	-0.317383	-0.0232385	-0.0453548	0.0208002	-0.497349	-0.789482	-0.695783	-0.608662	-0.348635	-0.598519	-0.414496	-0.538211	-0.692247	-0.635787	-0.491811
Zfr	1	-0.695469	-0.658022	-0.545637	-0.0301132	-0.413439	-0.21285	0.245395	0.221402	0.453098	0.469452	0.334484	0.0384018	0.351692	0.207602	0.51762	0.288099	0.529626	0.860086	0.0325368	0.584038	0.239985	0.16202	0.356282	0.545861	0.63294	0.637521	0.613326	0.788181	0.760064	0.611342	0.726289	0.730972
Sec14l1	1	0.860608	0.827599	0.604395	-0.0581325	0.417191	0.315643	0.0368372	0.079134	-0.364243	-0.57909	-0.523462	-0.449069	-0.476877	-0.0546549	-0.206315	0.0584548	-0.173441	-0.365005	0.0816991	-0.404561	-0.138693	-0.296102	-0.231446	-0.317682	-0.423494	-0.288702	-0.256016	-0.392621	-0.455448	-0.166325	-0.271168	-0.187723
Ccl2	1	0.677499	0.995118	0.635633	-0.202215	0.0682947	-0.133824	-0.257143	-0.131514	-0.164778	-0.267249	-0.216263	-0.217498	-0.317247	-0.257026	-0.224415	-0.13051	-0.289622	-0.434184	-0.201154	-0.285852	-0.163587	-0.162204	-0.322562	-0.50266	-0.409131	-0.354178	-0.540638	-0.461323	-0.417079	-0.33361	-0.303969	-0.287813
Tmem86a	1	0.813205	0.974382	0.572905	-0.267151	0.151355	0.0908487	-0.249731	-0.0401638	-0.0459406	-0.172319	-0.164322	-0.230737	-0.322765	-0.330063	-0.186065	-0.163317	-0.310445	-0.4607	-0.0615965	-0.236438	-0.177635	-0.229841	-0.416374	-0.556597	-0.46127	-0.408405	-0.463901	-0.394201	-0.494961	-0.399226	-0.370951	-0.345715
Nckap1l	1	0.676038	0.995425	0.636184	-0.203406	0.0664991	-0.136605	-0.265192	-0.136177	-0.157968	-0.257027	-0.208801	-0.205554	-0.306047	-0.255408	-0.220291	-0.130581	-0.290873	-0.443597	-0.203358	-0.283164	-0.163583	-0.175294	-0.337284	-0.514155	-0.423761	-0.364473	-0.554992	-0.469798	-0.425281	-0.348584	-0.322765	-0.302459
Smap1	1	-0.428119	-0.63164	-0.343526	0.170531	0.00991261	0.124515	0.444558	0.406293	0.563224	0.591181	0.520309	0.0546524	0.34784	0.280071	0.509145	0.200475	0.226334	0.610003	-0.0439751	0.364213	-0.12772	0.00763895	0.287511	0.39332	0.313627	0.197663	0.515114	0.603762	0.506575	0.516126	0.462277	0.395353
Sidt2	1	0.409436	0.675865	0.156891	-0.474064	-0.33523	-0.114465	-0.633435	-0.423244	-0.0322035	-0.0940329	-0.120788	-0.175466	-0.0686656	-0.156367	0.0837082	0.162152	0.392061	-0.121444	0.346515	0.279675	0.530453	-0.404376	-0.629582	-0.336607	-0.228685	0.157538	-0.308408	-0.102963	-0.37861	-0.555819	-0.445812	-0.147013
Irf8	1	0.680893	0.994549	0.638623	-0.197888	0.0757395	-0.12973	-0.260528	-0.137242	-0.186772	-0.278259	-0.214542	-0.209909	-0.31409	-0.252436	-0.234775	-0.128464	-0.293402	-0.45096	-0.199408	-0.300516	-0.163818	-0.170348	-0.33104	-0.509509	-0.42366	-0.363866	-0.551755	-0.479211	-0.427314	-0.346548	-0.323117	-0.303609
Tbc1d10a	1	0.645922	0.964946	0.616803	-0.178146	0.0350992	-0.13908	-0.323375	-0.259061	-0.231161	-0.345421	-0.268798	-0.297881	-0.39948	-0.228294	-0.274545	-0.139481	-0.120855	-0.405458	-0.00733692	-0.161755	0.0855961	-0.196427	-0.315361	-0.373922	-0.315076	-0.166308	-0.464314	-0.383448	-0.420039	-0.34514	-0.32661	-0.207285
Tex261	1	0.324782	0.658196	0.2935	-0.324753	-0.207669	-0.242907	-0.22128	0.0651197	0.412479	0.444684	0.394338	0.0659315	-0.0173945	-0.477519	-0.0307863	-0.349859	-0.274112	-0.162227	-0.234072	0.157527	-0.148038	-0.0573003	-0.262962	-0.413851	-0.14767	-0.205152	-0.320279	0.0136772	-0.00552999	-0.163087	-0.023411	-0.0543685
Bckdha	1	0.844341	0.890495	0.584791	-0.183524	0.288558	0.21949	-0.19552	0.0153467	0.0167392	-0.107329	-0.146948	-0.143161	-0.266993	-0.277945	-0.177256	-0.197208	-0.341641	-0.578829	0.00814617	-0.222804	-0.182704	-0.423407	-0.518716	-0.607985	-0.627499	-0.519805	-0.526797	-0.442611	-0.571193	-0.483461	-0.567688	-0.46925
Sec62	1	-0.338729	-0.704794	-0.36719	0.303474	0.127334	0.313509	0.283966	0.00964895	0.274592	0.0752716	0.0114583	-0.352423	-0.291099	0.102705	0.024505	-0.148262	0.242896	0.500116	0.432007	0.369151	0.252704	0.516311	0.64741	0.778396	0.773322	0.533067	0.856298	0.667731	0.241464	0.509431	0.578912	0.47158
Qsox1	1	0.804697	0.982039	0.554876	-0.287554	0.118054	0.0694496	-0.261467	-0.0593095	-0.133921	-0.259579	-0.242056	-0.256421	-0.37623	-0.362206	-0.248393	-0.177792	-0.271755	-0.452156	-0.00734097	-0.228924	-0.0934873	-0.202505	-0.386662	-0.514637	-0.403406	-0.318109	-0.430241	-0.372215	-0.452368	-0.369675	-0.323805	-0.272249
Lman2	1	0.797561	0.884448	0.545001	-0.206624	0.22033	0.164113	-0.0854061	0.126616	0.0507765	-0.0604429	-0.0578654	-0.234028	-0.437759	-0.497477	-0.328128	-0.424642	-0.411737	-0.44225	0.0145984	-0.142987	-0.164843	-0.127497	-0.239854	-0.422778	-0.29612	-0.314062	-0.28365	-0.187851	-0.300371	-0.199948	-0.171035	-0.155337
Dbnl	1	0.636765	0.935003	0.642474	-0.166032	0.132495	-0.12716	-0.0321121	0.157172	-0.0527653	-0.0953039	-0.0803307	-0.0689667	-0.137144	-0.209075	-0.104994	-0.0830049	-0.371614	-0.390517	-0.372249	-0.314756	-0.360512	-0.325633	-0.337943	-0.573252	-0.540077	-0.474097	-0.581926	-0.426487	-0.221688	-0.190099	-0.246889	-0.227689
Lyz2	1	0.683452	0.99568	0.63424	-0.205662	0.0716407	-0.126374	-0.263687	-0.132764	-0.165151	-0.263007	-0.211468	-0.208182	-0.310052	-0.258587	-0.22465	-0.130786	-0.292969	-0.446739	-0.197284	-0.288483	-0.164492	-0.174323	-0.338061	-0.515066	-0.424706	-0.365576	-0.550732	-0.470793	-0.428279	-0.349705	-0.323466	-0.30382
Man1b1	1	0.382104	0.710741	0.195702	-0.539388	-0.298375	-0.216664	-0.339824	0.137974	0.29703	0.416065	0.28165	0.325603	0.316954	-0.380305	0.162587	-0.0315066	-0.134633	-0.275418	-0.219897	0.109301	-0.0980148	-0.541577	-0.728562	-0.754866	-0.578636	-0.345202	-0.617231	-0.200377	-0.0781568	-0.449117	-0.396934	-0.245942
Yif1b	1	0.822353	0.800131	0.843147	0.251738	0.664603	0.2581	0.299839	0.236721	-0.237341	-0.418854	-0.35176	-0.327476	-0.533064	-0.0865512	-0.393738	-0.285335	-0.524457	-0.567623	-0.151468	-0.501549	-0.398052	-0.282073	-0.0427725	-0.303611	-0.509748	-0.524152	-0.379726	-0.467279	-0.374139	-0.0204125	-0.272465	-0.244726
Stard3	1	0.767692	0.924037	0.47742	-0.351076	0.107828	0.0587771	-0.237791	0.0848112	-0.189164	-0.170259	-0.152679	0.0341774	-0.205884	-0.489255	-0.331956	-0.269585	-0.470929	-0.631977	-0.133346	-0.354222	-0.243774	-0.270765	-0.498442	-0.717434	-0.586844	-0.504107	-0.594869	-0.505084	-0.389054	-0.453133	-0.429512	-0.395306
Parvg	1	0.684835	0.99512	0.633062	-0.206347	0.0732634	-0.124343	-0.263654	-0.132204	-0.177648	-0.269183	-0.210651	-0.204928	-0.309477	-0.259899	-0.231044	-0.130502	-0.295595	-0.452202	-0.196809	-0.296314	-0.165423	-0.174025	-0.339215	-0.517205	-0.427657	-0.367488	-0.552363	-0.476394	-0.428455	-0.351884	-0.326203	-0.306613
Spns1	1	0.360077	0.670398	0.511389	-0.0932947	0.0140526	-0.224161	-0.236105	-0.0588555	0.280555	0.384683	0.402227	0.213976	0.176693	-0.112601	0.046582	-0.154742	-0.226396	-0.442975	-0.276702	0.0196456	-0.160479	-0.555247	-0.564415	-0.585993	-0.643493	-0.499815	-0.704869	-0.364809	-0.294672	-0.46115	-0.601922	-0.452558
Tpst2	1	0.877307	0.952934	0.597081	-0.204956	0.270885	0.193282	-0.188204	-0.0180285	-0.244969	-0.351512	-0.284216	-0.254385	-0.412781	-0.324541	-0.323724	-0.19129	-0.352299	-0.562137	0.0127398	-0.358224	-0.163807	-0.238771	-0.382631	-0.530711	-0.494677	-0.418658	-0.44714	-0.470136	-0.52878	-0.393056	-0.411969	-0.364586
Tmed3	1	0.743519	0.815249	0.342112	-0.408262	0.0821234	0.173093	-0.0169095	0.355567	0.0833019	-0.0130176	-0.112537	-0.128037	-0.267832	-0.555886	-0.17181	-0.263884	-0.380498	-0.27669	-0.0626925	-0.146638	-0.255409	-0.137495	-0.283078	-0.505631	-0.284394	-0.277314	-0.216688	-0.0899846	-0.0943737	-0.0932484	0.0104874	-0.00940082
Rala	1	-0.276754	-0.645298	-0.526814	-0.0343475	0.0459271	0.335657	0.499513	0.609698	0.172231	0.260765	0.232132	0.1115	0.296242	0.0788378	0.325236	0.245762	0.0232392	0.505908	-0.0554882	-0.0019389	-0.322262	0.201248	0.306964	0.245131	0.28695	0.108404	0.580123	0.456057	0.523293	0.526357	0.581393	0.380287
Rbck1	1	0.752426	0.782212	0.522005	-0.180049	0.303785	0.189867	-0.0804338	0.208316	-0.15906	-0.0124899	0.100772	0.167993	-0.0321291	-0.307644	-0.25832	-0.218426	-0.465768	-0.715704	-0.120372	-0.365916	-0.302982	-0.573561	-0.60533	-0.736712	-0.814289	-0.651556	-0.657156	-0.546697	-0.387717	-0.480687	-0.648975	-0.518133
Pxn	1	0.822332	0.952297	0.611952	-0.192807	0.235842	0.116619	-0.182262	-0.00898431	-0.202588	-0.229665	-0.0921606	-0.195128	-0.342874	-0.332253	-0.309728	-0.218924	-0.393825	-0.551133	-0.0855295	-0.356477	-0.229237	-0.209287	-0.366438	-0.542505	-0.488644	-0.456028	-0.475066	-0.462456	-0.47324	-0.374418	-0.386321	-0.373561
Ube2g2	1	0.797042	0.972861	0.668056	-0.14228	0.247111	0.0646868	-0.066501	0.0569158	-0.180605	-0.304945	-0.235373	-0.297193	-0.366533	-0.211381	-0.205267	-0.0935894	-0.314061	-0.40654	-0.149964	-0.345938	-0.248606	-0.233617	-0.277734	-0.461313	-0.442329	-0.387027	-0.428762	-0.407863	-0.38197	-0.214104	-0.24979	-0.22921
Bod1	1	-0.583809	-0.702611	-0.310433	0.269386	0.0103805	-0.0457919	0.462037	0.348843	0.416253	0.370541	0.168073	0.187081	0.503019	0.536483	0.609525	0.445284	0.20099	0.552881	-0.304919	0.144216	-0.276861	-0.0815253	0.249551	0.282212	0.101933	0.0272526	0.250798	0.294271	0.423981	0.451656	0.316984	0.231607
Atf6b	1	0.42181	0.737317	0.343159	-0.372002	-0.172281	-0.176425	-0.265113	0.0763617	0.370505	0.436471	0.384068	0.128429	0.220721	-0.214689	0.228748	0.00973917	-0.0554005	-0.185996	-0.192299	0.157064	-0.091008	-0.541918	-0.623364	-0.597249	-0.512288	-0.314561	-0.523194	-0.133883	-0.137802	-0.364704	-0.370485	-0.22008
Lyn	1	0.833914	0.949014	0.57515	-0.21954	0.220995	0.14089	-0.110003	0.0532411	-0.199382	-0.352027	-0.312175	-0.330841	-0.48188	-0.379835	-0.322779	-0.223247	-0.365531	-0.423734	-0.0414641	-0.331134	-0.199934	-0.0728434	-0.217905	-0.431191	-0.316203	-0.31624	-0.317771	-0.340467	-0.382933	-0.209677	-0.160938	-0.181751
Vamp8	1	0.906125	0.926807	0.628222	-0.137026	0.362462	0.258727	-0.128508	0.00242268	-0.269795	-0.395066	-0.311481	-0.291811	-0.453622	-0.284957	-0.343648	-0.194349	-0.393504	-0.582106	0.00957839	-0.418531	-0.219977	-0.21747	-0.333864	-0.502497	-0.503104	-0.461963	-0.42176	-0.496278	-0.566293	-0.368075	-0.414639	-0.392453
Tnfrsf1a	1	0.742296	0.940628	0.605858	-0.177091	0.167623	0.0289297	-0.0318771	0.105196	-0.059172	-0.249671	-0.271741	-0.353121	-0.469472	-0.345538	-0.248808	-0.234705	-0.279201	-0.292405	-0.0653239	-0.175986	-0.131606	-0.121802	-0.150102	-0.333835	-0.231091	-0.195715	-0.271618	-0.191306	-0.21736	-0.0610634	-0.0338524	-0.00312519
Dgkz	1	0.652604	0.918201	0.590997	-0.197105	0.122792	-0.084596	-0.0151964	0.156275	-0.147191	-0.279215	-0.317858	-0.178796	-0.237988	-0.203734	-0.119394	-0.0183211	-0.311244	-0.313471	-0.303485	-0.341918	-0.307117	-0.237343	-0.258836	-0.497755	-0.437042	-0.364865	-0.475533	-0.391039	-0.20872	-0.117759	-0.131597	-0.125326
Rnf167	1	0.592017	0.886732	0.634161	-0.132991	0.104078	-0.142479	-0.284678	-0.127177	0.0206406	-0.0172318	-0.0431578	0.0327293	-0.0621603	-0.142783	-0.0973703	-0.115878	-0.268896	-0.566776	-0.212498	-0.177461	-0.146122	-0.514547	-0.571724	-0.647425	-0.698021	-0.52215	-0.761165	-0.548308	-0.485992	-0.527737	-0.648489	-0.501097
Inpp5d	1	0.689899	0.991018	0.703603	-0.111468	0.151164	-0.118539	-0.214308	-0.143833	-0.200768	-0.311635	-0.24142	-0.2341	-0.353134	-0.204636	-0.263774	-0.151196	-0.31857	-0.486492	-0.208339	-0.329026	-0.181062	-0.187886	-0.295112	-0.480641	-0.445799	-0.393114	-0.56776	-0.512211	-0.455322	-0.329615	-0.351543	-0.325063
Dmwd	1	-0.698756	-0.686295	-0.645846	-0.176598	-0.470378	-0.196042	0.0770605	0.243883	0.459528	0.722524	0.647144	0.455002	0.764462	0.199473	0.618702	0.378494	0.438819	0.602716	-0.0718756	0.49638	0.114382	-0.170641	-0.0837567	0.148237	0.187984	0.298891	0.260002	0.522116	0.619169	0.22038	0.266143	0.327738
Hbegf	1	0.883618	0.752472	0.546753	-0.0295616	0.43302	0.433157	-0.0799368	-0.0692058	-0.267755	-0.481082	-0.4036	-0.513891	-0.691604	-0.271223	-0.438192	-0.29965	-0.140166	-0.45744	0.442548	-0.151691	0.175156	-0.205811	-0.182593	-0.15254	-0.223294	-0.0926854	-0.0802933	-0.192729	-0.503424	-0.232141	-0.308122	-0.140579
Tgm2	1	0.776302	0.990208	0.657103	-0.169213	0.189733	0.00810302	-0.208991	-0.0839641	-0.202193	-0.314184	-0.249095	-0.24474	-0.372631	-0.266715	-0.275364	-0.163282	-0.34306	-0.508007	-0.134501	-0.344598	-0.195979	-0.193652	-0.333749	-0.515613	-0.463221	-0.414228	-0.517751	-0.491982	-0.486182	-0.355727	-0.36234	-0.34286
Cmtm3	1	0.671112	0.648662	0.337224	-0.201706	0.156266	0.28017	0.0986116	0.24085	0.118055	-0.170647	-0.312522	-0.514789	-0.582729	-0.386917	-0.181117	-0.271659	0.0498124	0.00965607	0.411813	0.229753	0.263526	-0.16296	-0.0287259	0.0186656	0.105228	0.258933	0.212747	0.322176	0.0331611	0.186942	0.223577	0.411361
Akr1b3	1	0.606184	0.871855	0.559989	-0.197413	0.111621	-0.115099	-0.0374228	0.186966	-0.0245726	-0.046309	-0.0390181	-0.011886	-0.213969	-0.424522	-0.267224	-0.314592	-0.570464	-0.450649	-0.407003	-0.357	-0.452067	-0.0630375	-0.207497	-0.567602	-0.407223	-0.500071	-0.512944	-0.392738	-0.182008	-0.155936	-0.118341	-0.222621
Ppp1r18	1	0.772564	0.990684	0.649892	-0.181366	0.17901	0.00629183	-0.18066	-0.039605	-0.153403	-0.261943	-0.200818	-0.246958	-0.362514	-0.284881	-0.251919	-0.172375	-0.344885	-0.468779	-0.14796	-0.316066	-0.212933	-0.186006	-0.316677	-0.505362	-0.437426	-0.400659	-0.487233	-0.440826	-0.43683	-0.312	-0.309488	-0.298484
Slc2a5	1	0.677618	0.994912	0.638133	-0.199455	0.0712189	-0.134448	-0.262371	-0.137339	-0.174965	-0.269149	-0.211466	-0.207784	-0.311121	-0.254054	-0.229821	-0.130681	-0.292485	-0.447897	-0.201616	-0.292731	-0.163014	-0.171675	-0.332497	-0.510542	-0.422641	-0.363175	-0.55328	-0.47489	-0.42517	-0.346501	-0.322073	-0.302071
Rela	1	0.82919	0.977516	0.577068	-0.253215	0.17268	0.105126	-0.218375	-0.0326717	-0.182583	-0.301835	-0.260978	-0.267407	-0.406246	-0.357394	-0.2889	-0.194033	-0.304335	-0.480949	-0.00471837	-0.276407	-0.118404	-0.198724	-0.359881	-0.503739	-0.414238	-0.337288	-0.421403	-0.392955	-0.454828	-0.3485	-0.322441	-0.275524
Zyx	1	0.861491	0.928443	0.507865	-0.294133	0.216646	0.194096	-0.164173	0.0793459	-0.239325	-0.336058	-0.305464	-0.199814	-0.394383	-0.440206	-0.344072	-0.227448	-0.444594	-0.537245	-0.0539207	-0.406309	-0.259645	-0.119332	-0.338849	-0.572761	-0.442975	-0.433785	-0.409089	-0.443429	-0.446304	-0.33931	-0.287086	-0.317007
Kctd12	1	0.763543	0.975792	0.559448	-0.273458	0.0903571	0.0222232	-0.297009	-0.139446	-0.110618	-0.286905	-0.272718	-0.317831	-0.340827	-0.241885	-0.127491	-0.0321395	-0.243267	-0.364077	-0.115134	-0.283635	-0.185522	-0.113413	-0.351391	-0.504499	-0.380503	-0.360503	-0.435877	-0.423342	-0.530171	-0.378778	-0.298565	-0.329971
Gna11	1	-0.326184	-0.700275	-0.54254	-0.0111747	0.0234831	0.319008	0.273671	0.387519	0.363526	0.516724	0.509516	0.261026	0.409764	0.0512185	0.33254	0.114434	-0.0642838	0.329563	-0.0626214	0.0649367	-0.341051	0.201342	0.152296	0.124153	0.17214	-0.0807742	0.419773	0.340824	0.270993	0.218398	0.274849	0.0421315
Nrd1	1	-0.23735	-0.603313	-0.229919	0.330464	0.313641	0.308217	0.651907	0.535048	-0.107217	0.109866	0.325708	0.0632824	-0.0962664	-0.0826064	-0.277817	-0.328476	-0.170499	0.15961	0.126589	-0.0265169	-0.104502	0.254979	0.575799	0.492759	0.396713	0.219475	0.592663	0.443123	0.604963	0.655009	0.551545	0.479594
Slc44a2	1	0.752137	0.987682	0.603998	-0.235487	0.102083	-0.0133493	-0.297448	-0.135007	-0.0641037	-0.208149	-0.212003	-0.240123	-0.34718	-0.305907	-0.21196	-0.179438	-0.265596	-0.461313	-0.0637697	-0.196421	-0.095551	-0.220724	-0.395414	-0.517507	-0.427389	-0.34971	-0.500993	-0.406757	-0.493425	-0.40655	-0.380276	-0.325602
Rilpl2	1	0.685942	0.997981	0.628105	-0.216485	0.0617207	-0.121095	-0.26803	-0.132156	-0.144986	-0.247883	-0.201009	-0.220399	-0.300315	-0.245687	-0.194735	-0.107021	-0.258473	-0.421209	-0.17882	-0.259776	-0.142996	-0.197935	-0.353137	-0.50848	-0.421721	-0.346149	-0.537919	-0.447145	-0.423445	-0.348354	-0.322784	-0.289293
Ppp2r2a	1	-0.512682	-0.57981	-0.0510961	0.467655	0.165742	-0.101201	0.473393	0.300156	0.409782	0.586248	0.61733	0.319828	0.391439	0.33962	0.234427	-0.054601	-0.0296205	0.189174	-0.257805	0.192335	-0.205564	-0.180714	0.241011	0.267438	0.00472722	-0.0764907	0.0892401	0.242788	0.424495	0.368138	0.103407	0.119831
Arfgap2	1	0.632858	0.938436	0.553444	-0.259788	0.0131108	-0.132577	-0.184723	0.0395125	-0.069851	-0.0814269	-0.0655754	-0.0760093	-0.279696	-0.443616	-0.310002	-0.331779	-0.274519	-0.44665	-0.07046	-0.0862833	-0.00629202	-0.297233	-0.359901	-0.483747	-0.37514	-0.219667	-0.482694	-0.260727	-0.167246	-0.245752	-0.243473	-0.0991184
Trim8	1	0.356391	0.833336	0.512738	-0.16502	-0.207358	-0.374629	-0.333512	-0.367167	-0.00401837	-0.22053	-0.219105	-0.446896	-0.344894	-0.0522122	0.000284204	0.0484619	0.203127	0.0291219	-0.029006	0.136986	0.259206	-0.0656078	-0.12957	-0.0875433	0.0252299	0.169225	-0.243741	-0.072999	-0.20206	-0.109778	-0.00718015	0.107196
Plau	1	0.675362	0.993419	0.640077	-0.196296	0.0742877	-0.137411	-0.259228	-0.133085	-0.190456	-0.268224	-0.19696	-0.193159	-0.303736	-0.256958	-0.241576	-0.136703	-0.301983	-0.461419	-0.207792	-0.303844	-0.168058	-0.176985	-0.335994	-0.517066	-0.432877	-0.371551	-0.563114	-0.485291	-0.420188	-0.349699	-0.33019	-0.308618
Nfkbiz	1	0.759186	0.908174	0.468602	-0.301004	0.0500464	0.098727	-0.362214	-0.204499	-0.155952	-0.304455	-0.281793	-0.350716	-0.460496	-0.35811	-0.277338	-0.19038	-0.0480768	-0.381661	0.26721	-0.030677	0.224568	-0.222836	-0.389031	-0.353873	-0.255516	-0.0670645	-0.288598	-0.222904	-0.45111	-0.391091	-0.330581	-0.162989
Ogfr	1	0.409011	0.489446	0.120531	-0.354451	-0.116192	0.11733	-0.0515007	0.168533	0.552127	0.256923	0.0507398	-0.410995	-0.0691973	-0.0752167	0.488046	0.254245	0.168579	0.404618	-0.0157904	0.260007	-0.120268	-0.0489675	-0.146441	-0.125276	0.0726043	0.0371726	0.165054	0.318818	-0.0536935	0.0868332	0.265674	0.192526
Ski	1	0.656509	0.904465	0.552811	-0.192081	0.0468042	-0.0337806	-0.313799	-0.297133	-0.198747	-0.430541	-0.371042	-0.493987	-0.354546	0.0243938	0.0133465	0.222519	0.0653812	-0.156788	-0.0135534	-0.194256	0.0157404	-0.15284	-0.291154	-0.294831	-0.260803	-0.141964	-0.320867	-0.349697	-0.52599	-0.30799	-0.25451	-0.210989
Tln1	1	0.806795	0.960029	0.596446	-0.207433	0.20352	0.0802629	-0.18191	-0.0208811	-0.222131	-0.323543	-0.254004	-0.244646	-0.445575	-0.404205	-0.379295	-0.283197	-0.431749	-0.53013	-0.0913013	-0.367783	-0.219516	-0.06973	-0.263759	-0.497572	-0.380019	-0.394236	-0.428185	-0.438894	-0.443856	-0.310509	-0.267487	-0.29634
Taf13	1	-0.578967	-0.747138	-0.573758	0.01097	-0.191411	-0.0219831	0.127889	0.211231	-0.111333	0.329904	0.441731	0.595861	0.405499	-0.127741	-0.156705	-0.20159	0.121682	0.0167858	0.236871	0.253694	0.323999	-0.120689	0.0156071	0.188705	0.135435	0.299112	0.198342	0.300187	0.570865	0.124692	0.0501944	0.238068
Comt	1	0.721267	0.953006	0.522749	-0.325457	0.0465875	-0.0087749	-0.182065	0.100529	0.0732877	-0.00963262	-0.0593127	-0.124518	-0.20556	-0.37547	-0.110997	-0.172927	-0.26066	-0.365873	-0.104046	-0.101417	-0.14084	-0.335522	-0.441656	-0.563908	-0.448093	-0.32874	-0.460533	-0.25831	-0.269617	-0.290251	-0.269715	-0.183359
Ndel1	1	0.790553	0.770653	0.379399	-0.287119	0.161272	0.314503	-0.295516	-0.165245	-0.18689	-0.372062	-0.300454	-0.450984	-0.259217	0.0210054	0.100868	0.322099	0.102063	-0.184785	0.193418	-0.205122	0.00195012	-0.302604	-0.46684	-0.374698	-0.388283	-0.219863	-0.214045	-0.315831	-0.627181	-0.428301	-0.402818	-0.329029
Szrd1	1	0.69921	0.787355	0.754198	0.200131	0.468305	0.0994594	0.173966	0.031853	-0.373566	-0.578522	-0.446662	-0.489887	-0.766829	-0.245237	-0.590465	-0.429743	-0.44854	-0.439219	-0.0499215	-0.420327	-0.181224	0.124655	0.221706	-0.0621946	-0.0933543	-0.196647	-0.163782	-0.308613	-0.265024	0.108876	0.0363169	-0.00435187
Mgat1	1	0.782172	0.983722	0.550563	-0.297391	0.0867881	0.0396697	-0.269628	-0.0596673	-0.0823289	-0.197248	-0.17864	-0.247243	-0.351208	-0.366551	-0.219552	-0.182001	-0.25358	-0.422518	-0.0177397	-0.183388	-0.0833948	-0.208161	-0.391264	-0.508869	-0.38686	-0.301636	-0.425656	-0.335847	-0.424018	-0.360072	-0.307208	-0.251949
Ift20	1	-0.205384	-0.573797	-0.141499	0.330786	0.401084	0.307225	0.518138	0.52075	0.143837	0.338883	0.326608	0.452415	0.445724	0.273068	0.165438	0.0581525	-0.24537	-0.10562	-0.195439	-0.178544	-0.442094	-0.357615	-0.0197512	-0.0653001	-0.382916	-0.417913	-0.0381879	-0.0673379	0.178313	0.131438	-0.188222	-0.194715
Pigu	1	0.182723	0.664226	0.263256	-0.391117	-0.379652	-0.439738	-0.271305	0.0471261	0.477836	0.485949	0.316452	0.160948	0.217942	-0.28655	0.231457	-0.0674664	-0.0529097	-0.0260608	-0.33018	0.264853	-0.0658796	-0.311595	-0.430712	-0.48619	-0.272028	-0.154657	-0.469	-0.0058453	0.074284	-0.192869	-0.094954	-0.0135245
Pip5k1c	1	0.575763	0.76493	0.341433	-0.349728	-0.06987	0.0271112	-0.357671	-0.204428	0.0883985	-0.160804	-0.229387	-0.378818	-0.0397962	0.129939	0.39914	0.498557	0.15975	0.0364081	-0.104519	-0.107136	-0.129336	-0.244079	-0.465074	-0.424785	-0.350918	-0.246806	-0.308597	-0.282767	-0.541144	-0.38604	-0.285373	-0.302809
Fuca1	1	0.745405	0.869558	0.381672	-0.398401	0.00707872	0.124008	-0.291629	0.0179627	0.126738	-0.00454447	-0.113628	-0.18554	-0.344995	-0.539915	-0.220236	-0.338979	-0.171816	-0.370864	0.211256	0.0916169	0.121103	-0.271094	-0.442233	-0.46022	-0.285875	-0.135539	-0.285478	-0.0861971	-0.300385	-0.34423	-0.263214	-0.111503
Wasf2	1	0.77334	0.90601	0.67586	-0.041583	0.32754	0.0811177	0.00333562	0.0505605	-0.308801	-0.441768	-0.335663	-0.329926	-0.566466	-0.346529	-0.470989	-0.335008	-0.501275	-0.499643	-0.15146	-0.460701	-0.294759	0.0425927	-0.0404984	-0.349197	-0.280136	-0.365796	-0.337668	-0.420101	-0.351471	-0.108839	-0.107397	-0.182807
Pkig	1	0.901029	0.840007	0.520219	-0.182643	0.369242	0.363149	0.0636613	0.226969	-0.163122	-0.404107	-0.429546	-0.419658	-0.487848	-0.273927	-0.201	-0.0849695	-0.339577	-0.31785	0.00926597	-0.377866	-0.299262	-0.113532	-0.171581	-0.377501	-0.325902	-0.340003	-0.167053	-0.273394	-0.377995	-0.0974818	-0.0890818	-0.13504
Med22	1	0.503242	0.823187	0.321857	-0.458173	-0.215796	-0.144605	-0.375194	-0.078452	0.228653	0.157523	0.118182	-0.118089	0.111949	-0.112382	0.328395	0.269484	0.00489097	-0.0448712	-0.246784	-0.0189841	-0.188056	-0.276203	-0.540071	-0.571214	-0.394066	-0.304936	-0.435066	-0.226963	-0.331037	-0.386536	-0.254354	-0.266857
Flcn	1	0.642189	0.980632	0.562231	-0.287108	-0.0307329	-0.155543	-0.326796	-0.141354	-0.113092	-0.137286	-0.0531053	-0.154761	-0.216257	-0.282026	-0.16356	-0.103737	-0.185702	-0.3926	-0.132425	-0.163536	-0.05666	-0.255019	-0.427811	-0.522112	-0.413904	-0.286185	-0.532913	-0.381469	-0.362133	-0.382663	-0.34097	-0.260904
Rnf19b	1	0.670703	0.986832	0.711403	-0.101681	0.136686	-0.130145	-0.218662	-0.169032	-0.131124	-0.283127	-0.236182	-0.283236	-0.300815	-0.0860459	-0.122621	-0.0171353	-0.218363	-0.391215	-0.222739	-0.283186	-0.175812	-0.245843	-0.322168	-0.46018	-0.457103	-0.380274	-0.559149	-0.489351	-0.479068	-0.326344	-0.361551	-0.323682
Pkn1	1	0.801414	0.987695	0.619059	-0.2208	0.176345	0.0534828	-0.222649	-0.0523165	-0.148492	-0.25984	-0.215578	-0.2318	-0.325539	-0.270479	-0.211204	-0.121678	-0.313542	-0.484048	-0.107376	-0.310439	-0.195533	-0.245903	-0.397269	-0.551797	-0.493892	-0.424194	-0.507672	-0.464248	-0.494196	-0.384379	-0.38571	-0.354507
Cd53	1	0.673256	0.995371	0.630297	-0.213118	0.0560873	-0.138571	-0.270854	-0.131801	-0.111318	-0.225023	-0.202459	-0.202644	-0.295234	-0.259305	-0.19499	-0.131174	-0.285981	-0.430479	-0.204854	-0.256439	-0.164402	-0.183517	-0.347844	-0.521001	-0.424121	-0.366204	-0.555225	-0.453122	-0.425552	-0.352009	-0.322351	-0.301528
Ccl9	1	0.678459	0.994327	0.636365	-0.200558	0.0715784	-0.132906	-0.262314	-0.137324	-0.18559	-0.275697	-0.212467	-0.207452	-0.312569	-0.255592	-0.235222	-0.130222	-0.293316	-0.450071	-0.200135	-0.298327	-0.162463	-0.168798	-0.331248	-0.510063	-0.42172	-0.361926	-0.551899	-0.477401	-0.424225	-0.34632	-0.321064	-0.301637
Rgs1	1	0.67247	0.995188	0.632355	-0.210202	0.055889	-0.13827	-0.269491	-0.133478	-0.0926874	-0.21743	-0.203885	-0.212927	-0.299497	-0.255099	-0.184715	-0.130326	-0.278839	-0.419144	-0.201564	-0.243183	-0.160697	-0.182561	-0.343273	-0.513009	-0.415991	-0.359956	-0.547484	-0.441353	-0.425942	-0.34628	-0.315904	-0.294833
Twf2	1	0.865838	0.947655	0.713329	-0.0523317	0.381597	0.17573	-0.0763133	-0.00155359	-0.236342	-0.38315	-0.308334	-0.308786	-0.472307	-0.234997	-0.343945	-0.218565	-0.399876	-0.568315	-0.0557997	-0.401752	-0.230573	-0.2303	-0.274229	-0.458707	-0.492732	-0.45629	-0.451938	-0.49365	-0.52504	-0.302519	-0.385311	-0.352822
Pdgfb	1	0.81954	0.973296	0.595976	-0.228244	0.191569	0.0947809	-0.229628	-0.0728936	-0.237112	-0.350559	-0.274897	-0.270387	-0.34704	-0.242588	-0.218545	-0.0631122	-0.29928	-0.475147	-0.0895238	-0.374038	-0.204705	-0.202787	-0.380933	-0.537643	-0.479784	-0.419112	-0.476193	-0.495632	-0.531273	-0.390963	-0.377695	-0.369614
Smim15	1	-0.409744	-0.590898	-0.26523	0.255558	0.111445	0.0373329	0.612694	0.584609	0.0281971	0.271476	0.322703	0.302689	0.00790401	-0.254836	-0.33406	-0.514801	-0.213972	0.113394	0.0325693	0.139074	-0.00805133	0.17322	0.522597	0.407181	0.383271	0.283187	0.432414	0.493692	0.826378	0.675075	0.580979	0.595324
Arpp19	1	-0.488433	-0.679197	-0.420211	0.115404	-0.00705582	0.0605923	0.525951	0.545482	0.313402	0.384164	0.28372	0.227306	0.432707	0.235987	0.426526	0.266925	-0.000479662	0.523866	-0.312772	0.0294243	-0.407007	0.149851	0.345574	0.240686	0.223714	0.0261998	0.391738	0.375442	0.574285	0.556817	0.543791	0.337408
Ptgs1	1	0.665233	0.992786	0.617265	-0.218819	0.0318319	-0.144978	-0.30989	-0.187948	-0.164065	-0.267681	-0.219123	-0.229063	-0.328465	-0.262613	-0.230239	-0.136582	-0.222724	-0.427923	-0.127093	-0.21953	-0.0622518	-0.187355	-0.350368	-0.478578	-0.385726	-0.289271	-0.528917	-0.431204	-0.425904	-0.365289	-0.331234	-0.271833
Ppp1r12c	1	0.784148	0.9462	0.478999	-0.341777	0.0457882	0.102045	-0.299238	-0.0912375	-0.0704206	-0.219069	-0.212414	-0.340997	-0.362007	-0.308734	-0.132498	-0.0739196	-0.0508476	-0.298978	0.156463	-0.0502775	0.0952703	-0.280192	-0.426086	-0.416447	-0.315011	-0.136777	-0.302773	-0.207741	-0.40586	-0.344548	-0.286062	-0.150573
Slc15a4	1	0.56598	0.919598	0.526008	-0.28827	-0.0490443	-0.209619	-0.312004	-0.076456	-0.0946909	0.0145855	0.15439	0.0436958	-0.080022	-0.351243	-0.205171	-0.193617	-0.339192	-0.486049	-0.273485	-0.23041	-0.197311	-0.237074	-0.453529	-0.622675	-0.49165	-0.42459	-0.63001	-0.447411	-0.306387	-0.418447	-0.381931	-0.354563
Gusb	1	0.83575	0.976547	0.585609	-0.251568	0.191094	0.115675	-0.185081	0.0243092	-0.137464	-0.247157	-0.225876	-0.224765	-0.355108	-0.345823	-0.251188	-0.182772	-0.320774	-0.489963	-0.0336294	-0.272351	-0.157135	-0.268987	-0.398863	-0.543867	-0.475224	-0.38333	-0.454311	-0.397631	-0.437958	-0.349549	-0.350954	-0.290898
Vegfb	1	0.148543	0.592377	0.576749	0.133793	-0.0289885	-0.409464	0.183892	0.0390995	0.178134	-0.0929441	-0.213142	-0.412489	-0.277297	0.153661	0.12371	0.0550657	0.215242	0.252041	-0.173796	0.231495	0.146677	-0.232206	0.146942	0.156574	0.085201	0.254178	-0.0944735	0.170642	0.241228	0.388175	0.295404	0.475247
Daglb	1	0.662444	0.994131	0.621486	-0.221754	0.0414241	-0.153809	-0.27345	-0.131277	-0.159495	-0.243321	-0.193927	-0.185614	-0.288789	-0.268916	-0.219844	-0.131961	-0.280569	-0.438852	-0.201812	-0.268383	-0.147303	-0.185134	-0.349253	-0.520303	-0.421801	-0.349437	-0.559192	-0.459322	-0.401093	-0.348694	-0.318027	-0.287791
Rtfdc1	1	0.688914	0.897932	0.699757	-0.0635009	0.278472	-0.0207097	-0.0420522	0.0922705	-0.0890275	-0.141694	-0.102035	-0.0588026	-0.09746	-0.0599037	-0.0667529	0.00125399	-0.407831	-0.504543	-0.384592	-0.43168	-0.449423	-0.418533	-0.418552	-0.635625	-0.713016	-0.652804	-0.679977	-0.599108	-0.434344	-0.333097	-0.472653	-0.460821
Cyfip1	1	0.736815	0.887552	0.565809	-0.149915	0.162876	0.0826203	-0.127952	-0.0544272	-0.0204263	-0.277683	-0.306443	-0.473906	-0.627419	-0.402079	-0.334485	-0.355507	-0.228257	-0.281147	0.113797	-0.0677769	0.0246574	0.0297246	-0.0648495	-0.196837	-0.05675	-0.0688581	-0.137257	-0.0990275	-0.307405	-0.0913025	-0.0112122	0.0125328
Lcp1	1	0.885312	0.946086	0.558423	-0.249992	0.253833	0.213057	-0.192526	0.0163953	-0.217925	-0.319529	-0.265216	-0.231254	-0.385283	-0.359758	-0.302453	-0.185882	-0.38649	-0.552221	-0.0143757	-0.375737	-0.217863	-0.20582	-0.392659	-0.567277	-0.496079	-0.450233	-0.43901	-0.466424	-0.525455	-0.399115	-0.389655	-0.378353
Phf23	1	0.774323	0.818385	0.875222	0.291333	0.603987	0.180383	0.16991	-0.00261767	-0.331678	-0.553573	-0.438259	-0.459605	-0.568785	0.0880914	-0.333123	-0.125219	-0.297294	-0.494137	-0.0543696	-0.438528	-0.198937	-0.312021	-0.0619964	-0.197082	-0.457677	-0.38595	-0.375153	-0.489889	-0.480842	-0.0887899	-0.347152	-0.250678
Pim1	1	0.807734	0.781902	0.79588	0.235074	0.587903	0.265886	0.0107265	-0.136639	-0.353117	-0.556082	-0.427976	-0.43118	-0.581013	0.0244748	-0.390661	-0.176647	-0.290067	-0.597529	0.0847366	-0.417914	-0.108176	-0.292926	-0.162131	-0.242633	-0.480796	-0.403977	-0.387498	-0.538063	-0.643269	-0.279098	-0.506061	-0.398643
Pald1	1	0.882468	0.935699	0.656154	-0.103701	0.362063	0.214097	-0.0725998	0.0228511	-0.291893	-0.439463	-0.350221	-0.343182	-0.51254	-0.287868	-0.373491	-0.215353	-0.407727	-0.532781	-0.0309525	-0.433814	-0.237661	-0.134821	-0.227182	-0.435655	-0.419197	-0.41309	-0.373881	-0.460703	-0.497604	-0.263659	-0.295336	-0.301903
Nfkbid	1	0.697966	0.995012	0.639439	-0.196458	0.0920247	-0.105964	-0.256182	-0.133078	-0.198681	-0.291843	-0.223199	-0.219311	-0.324236	-0.251879	-0.240952	-0.12664	-0.294917	-0.45826	-0.184418	-0.309975	-0.164118	-0.173961	-0.333558	-0.509303	-0.428944	-0.367768	-0.544174	-0.482839	-0.439371	-0.350511	-0.33044	-0.309761
Slc30a9	1	-0.397978	-0.646483	-0.732028	-0.316575	-0.299996	0.180437	0.143652	0.463114	0.174126	0.556485	0.59188	0.481209	0.626976	-0.0730318	0.337099	0.218114	0.315876	0.376785	0.222784	0.355739	0.165877	-0.251078	-0.191972	0.0478197	0.0939922	0.282493	0.366266	0.514782	0.611779	0.163172	0.198039	0.326995
Osm	1	0.678992	0.99408	0.637063	-0.199095	0.0732105	-0.13203	-0.261298	-0.137771	-0.190767	-0.279403	-0.21304	-0.208573	-0.314354	-0.2549	-0.238064	-0.130166	-0.293361	-0.451094	-0.19915	-0.300932	-0.161879	-0.167813	-0.3296	-0.50845	-0.421082	-0.361108	-0.550927	-0.478554	-0.424126	-0.345439	-0.32073	-0.301205
Irf5	1	0.689692	0.995058	0.63703	-0.200396	0.0819717	-0.117789	-0.25855	-0.131602	-0.186493	-0.279054	-0.216458	-0.211236	-0.318051	-0.25825	-0.238125	-0.132615	-0.297581	-0.455339	-0.192486	-0.302219	-0.165346	-0.171682	-0.333534	-0.512229	-0.426161	-0.366908	-0.548208	-0.47823	-0.430932	-0.34857	-0.325318	-0.305826
Gnl1	1	0.21904	0.668302	0.770874	0.291871	0.159051	-0.423956	0.1116	-0.151153	-0.0427029	-0.338523	-0.386802	-0.376639	-0.191688	0.443847	0.170233	0.294246	-0.00342565	0.00764916	-0.513925	-0.237615	-0.247544	-0.208636	0.0631118	-0.0767742	-0.264449	-0.218549	-0.449755	-0.37967	-0.198291	0.112892	-0.0555576	-0.0439305
Mfsd5	1	0.446512	0.855933	0.870348	0.233802	0.243564	-0.334861	-0.0207211	-0.169042	-0.129607	-0.234223	-0.138658	-0.206118	-0.388042	-0.0510431	-0.34332	-0.313291	-0.363417	-0.474948	-0.354838	-0.269251	-0.183763	-0.164575	-0.0377574	-0.256967	-0.35379	-0.351681	-0.590447	-0.473195	-0.290283	-0.112196	-0.267309	-0.217241
Flot1	1	0.31352	0.581314	0.268606	-0.232785	-0.161596	-0.137202	-0.210908	-0.2103	0.114403	-0.217612	-0.291729	-0.53704	-0.109196	0.253465	0.475346	0.578214	0.257743	0.374969	-0.224962	-0.0612473	-0.149861	0.0914297	-0.0789709	-0.100682	0.0320744	-0.00493544	-0.0413884	-0.0716433	-0.296356	-0.0283731	0.154809	0.00940323
Slc12a9	1	0.232914	0.635441	0.138219	-0.504784	-0.459019	-0.323126	-0.561424	-0.213942	0.405684	0.500753	0.441369	0.153172	0.221568	-0.328402	0.190315	-0.0644121	0.137659	-0.111595	-0.00142316	0.403851	0.241009	-0.386966	-0.644442	-0.494394	-0.278837	-0.0489449	-0.440576	0.00165167	-0.137049	-0.49095	-0.358322	-0.166623
Fam110a	1	0.69024	0.989706	0.666268	-0.15431	0.121321	-0.110896	-0.17025	-0.0733401	-0.18613	-0.308357	-0.252022	-0.265466	-0.373649	-0.248402	-0.252406	-0.149585	-0.30507	-0.408789	-0.202031	-0.304678	-0.182045	-0.139348	-0.243684	-0.444676	-0.368285	-0.327539	-0.485951	-0.426185	-0.364176	-0.238945	-0.225848	-0.215376
Ptpn1	1	0.687885	0.992593	0.628128	-0.206344	0.0741139	-0.111368	-0.219381	-0.0957453	-0.151106	-0.276042	-0.230847	-0.265608	-0.341519	-0.252098	-0.201728	-0.109937	-0.268243	-0.375889	-0.189787	-0.273022	-0.166954	-0.138163	-0.282608	-0.463699	-0.361849	-0.316306	-0.478809	-0.408493	-0.381422	-0.273095	-0.232297	-0.226216
Ube2f	1	0.45483	0.71052	0.772533	0.29693	0.347103	-0.158265	0.245765	0.012578	-0.21983	-0.455832	-0.363898	-0.493867	-0.68882	-0.118691	-0.452252	-0.372941	-0.377315	-0.224428	-0.248077	-0.313989	-0.213425	0.221117	0.395268	0.0808639	0.063809	-0.0968595	-0.133662	-0.194873	-0.0739177	0.306541	0.247278	0.16155
Mboat7	1	0.246979	0.724077	0.362741	-0.266307	-0.333028	-0.38606	-0.320323	-0.27272	0.239053	-0.0195035	-0.152881	-0.396595	-0.122254	0.0612744	0.32202	0.276245	0.387942	0.264	-0.0478785	0.314337	0.269409	-0.205393	-0.23119	-0.100286	0.0167193	0.226143	-0.1872	0.0824449	-0.0969879	-0.0704369	0.0438078	0.189687
Bscl2	1	0.442222	0.686285	0.347568	-0.308174	-0.104211	-0.0788088	-0.275287	-0.0237885	0.530796	0.347875	0.130578	-0.0858984	0.171641	0.0144146	0.470397	0.240359	0.0603384	-0.0210066	-0.184453	0.172426	-0.14754	-0.489519	-0.576646	-0.519305	-0.47396	-0.336284	-0.438407	-0.132975	-0.34625	-0.372633	-0.368726	-0.287324
Tnfaip3	1	0.904718	0.936204	0.549934	-0.246283	0.270598	0.255256	-0.189772	0.0093029	-0.221036	-0.335145	-0.272749	-0.273921	-0.416041	-0.352802	-0.301931	-0.179899	-0.353157	-0.532572	0.0422153	-0.35438	-0.181568	-0.203814	-0.382846	-0.531895	-0.468113	-0.41509	-0.390724	-0.433449	-0.535739	-0.390399	-0.380523	-0.358632
Psen1	1	0.6375	0.915676	0.439187	-0.399216	-0.0791566	-0.0818835	-0.319248	0.00115329	0.213855	0.125318	0.0210854	-0.0585517	-0.104126	-0.389234	-0.0129147	-0.149999	-0.235556	-0.330638	-0.142561	-0.0206448	-0.138368	-0.290482	-0.508771	-0.61674	-0.435914	-0.349983	-0.50214	-0.252793	-0.324837	-0.396857	-0.315151	-0.265112
Ddit3	1	0.544002	0.711942	0.154194	-0.517149	-0.228398	0.0218045	-0.506174	-0.188682	-0.176681	-0.0674256	0.0336929	-0.0509446	-0.133067	-0.433233	-0.193655	-0.11262	0.153102	-0.316714	0.387824	0.163807	0.449855	-0.389935	-0.613182	-0.415223	-0.270218	0.0893064	-0.283542	-0.0939205	-0.240473	-0.499008	-0.400756	-0.105112
Phyhd1	1	0.675428	0.996295	0.638619	-0.200607	0.065697	-0.137601	-0.264847	-0.139294	-0.154761	-0.257448	-0.211202	-0.2125	-0.311552	-0.252837	-0.21975	-0.131722	-0.279099	-0.438532	-0.192086	-0.270609	-0.148157	-0.18226	-0.336416	-0.505144	-0.4182	-0.351634	-0.549565	-0.460227	-0.421466	-0.344542	-0.321324	-0.292489
Furin	1	0.746041	0.994001	0.650373	-0.178513	0.146437	-0.0348597	-0.237652	-0.127582	-0.20833	-0.327071	-0.255689	-0.269247	-0.362913	-0.231785	-0.240189	-0.112832	-0.287813	-0.46043	-0.139735	-0.324014	-0.164736	-0.180446	-0.328165	-0.491668	-0.432368	-0.37327	-0.509737	-0.480814	-0.481685	-0.351337	-0.342983	-0.321643
Ube2q1	1	0.743655	0.753666	0.821208	0.269756	0.598404	0.22423	0.230327	0.10232	-0.0295259	-0.282189	-0.208229	-0.464721	-0.436041	0.136161	-0.0900074	-0.0396336	-0.349497	-0.32437	-0.214179	-0.401351	-0.440239	-0.221869	-0.0264345	-0.218034	-0.423766	-0.506187	-0.295212	-0.387854	-0.469436	-0.0256812	-0.234088	-0.282429
Slc35c2	1	0.591652	0.976632	0.658971	-0.157284	0.0407057	-0.24055	-0.197966	-0.0986752	-0.188338	-0.262659	-0.204722	-0.1725	-0.287423	-0.233192	-0.238355	-0.140052	-0.293988	-0.410535	-0.28112	-0.287247	-0.17084	-0.16799	-0.266536	-0.47081	-0.391101	-0.324945	-0.567032	-0.453955	-0.304328	-0.249137	-0.241337	-0.213645
Cdk2ap2	1	0.539227	0.854936	0.807228	0.123398	0.258686	-0.180052	-0.0233225	-0.0396171	0.176249	0.00166652	-0.0547094	-0.166217	-0.205342	0.00934506	-0.0447671	-0.150812	-0.295201	-0.395579	-0.332845	-0.148055	-0.26359	-0.401884	-0.263661	-0.407185	-0.529468	-0.475729	-0.612703	-0.409801	-0.368058	-0.211666	-0.394035	-0.312762
Osgep	1	0.587829	0.839088	0.910665	0.291396	0.439189	-0.115588	0.155403	0.0322881	-0.0628519	-0.240677	-0.235347	-0.240771	-0.444541	-0.0465091	-0.338769	-0.348242	-0.396809	-0.515295	-0.24328	-0.257803	-0.209374	-0.341023	-0.0641414	-0.260678	-0.453926	-0.398722	-0.533881	-0.419454	-0.282389	-0.0471572	-0.302745	-0.183377
Otud5	1	0.5382	0.699114	0.596863	0.10447	0.206381	0.0287907	0.0403886	-0.156815	-0.129185	-0.497033	-0.484212	-0.759433	-0.697704	0.0388226	-0.154424	-0.032934	0.212014	0.0679839	0.264939	0.0826149	0.308404	-0.0569159	0.157344	0.232777	0.167352	0.300885	0.116105	0.0962046	-0.166451	0.196051	0.162569	0.323438
Gatad1	1	-0.477495	-0.696065	-0.257021	0.367767	0.214783	0.0129509	0.504051	0.384327	-0.216576	-0.0133103	0.00638182	0.445185	0.114574	-0.0471837	-0.348797	-0.336245	-0.443803	-0.133618	-0.253765	-0.303769	-0.335956	0.299366	0.479303	0.201076	0.118137	-0.115993	0.12588	-0.0273115	0.444085	0.395503	0.275629	0.108957
Ptk2	1	-0.151075	-0.615405	-0.587287	-0.0796546	0.00413941	0.475473	0.129385	0.20213	0.0332973	0.174398	0.254893	0.00316135	-0.161791	-0.377492	-0.263388	-0.385689	0.113134	0.180487	0.661416	0.343121	0.387663	0.320991	0.279477	0.445247	0.567253	0.499814	0.752973	0.637226	0.349292	0.255561	0.382431	0.408203
Ufd1l	1	-0.306847	-0.601592	-0.483299	-0.0731153	-0.0239011	0.232418	0.109632	0.312699	0.18385	0.552302	0.628864	0.56654	0.72509	0.183995	0.384206	0.286105	0.075226	0.0659893	-0.0264332	0.0579402	-0.174498	-0.378612	-0.3322	-0.174974	-0.312761	-0.226055	0.00362906	0.0611148	0.166751	-0.142352	-0.267228	-0.226225
Clk3	1	0.459683	0.528881	0.461342	0.0562059	0.191874	0.112187	-0.0506436	-0.131094	-0.15874	-0.200852	-0.0187326	-0.381474	-0.214627	0.223877	0.0410667	0.19153	0.38339	-0.0709347	0.35018	0.145802	0.397115	-0.606282	-0.309759	0.00722573	-0.258634	0.136105	-0.111745	-0.0257192	-0.211703	-0.127849	-0.340235	0.0341088
Nfkbib	1	0.626999	0.968412	0.599587	-0.23905	0.0206949	-0.17689	-0.279644	-0.0916718	-0.122402	-0.100779	0.0024412	-0.0572715	-0.158905	-0.28143	-0.192652	-0.142187	-0.322607	-0.479712	-0.265557	-0.27112	-0.206582	-0.250554	-0.425164	-0.597685	-0.505717	-0.431736	-0.628466	-0.484206	-0.371521	-0.398256	-0.386661	-0.355881
Ncf2	1	0.681377	0.99475	0.636331	-0.202147	0.0739835	-0.12956	-0.262207	-0.132829	-0.177499	-0.269118	-0.212211	-0.201295	-0.30873	-0.258828	-0.233385	-0.133684	-0.299099	-0.455636	-0.201739	-0.297722	-0.167252	-0.174944	-0.337774	-0.517974	-0.430041	-0.370207	-0.55765	-0.480055	-0.427507	-0.351476	-0.328017	-0.30811
Gpr84	1	0.679049	0.993447	0.636707	-0.198567	0.0741459	-0.13158	-0.260936	-0.138349	-0.199184	-0.28471	-0.213894	-0.208063	-0.314956	-0.25445	-0.241845	-0.129145	-0.294182	-0.453197	-0.199209	-0.306004	-0.162203	-0.166198	-0.328556	-0.508127	-0.421363	-0.361173	-0.551045	-0.481782	-0.424054	-0.345536	-0.320981	-0.301921
Unc50	1	-0.305373	-0.651874	-0.43783	0.0713655	0.112049	0.256689	0.507119	0.674826	0.198929	0.438369	0.33787	0.481224	0.190543	-0.341899	-0.203905	-0.47192	-0.240701	0.00646713	0.144677	0.189374	-0.0417421	-0.0380919	0.211941	0.158347	0.145964	0.111455	0.349022	0.4524	0.674381	0.41801	0.320615	0.375879
Alkbh5	1	0.497148	0.638127	0.399921	-0.131005	0.0436718	0.0341467	-0.217783	-0.131552	-0.00603059	0.100626	0.3543	-0.208605	-0.258896	-0.266319	-0.216128	-0.269872	0.023131	-0.250272	0.245717	0.155123	0.252433	-0.259296	-0.279661	-0.153444	-0.137622	0.0189821	-0.146481	0.0112654	-0.180424	-0.225867	-0.243956	-0.0483061
Arhgef1	1	0.800511	0.807097	0.61029	-0.0178377	0.339342	0.260316	-0.193767	-0.211006	-0.247065	-0.414279	-0.302817	-0.449777	-0.532694	-0.111479	-0.300671	-0.144884	-0.0270287	-0.449951	0.34122	-0.116774	0.209663	-0.356331	-0.319982	-0.222181	-0.348415	-0.136972	-0.259721	-0.297191	-0.565392	-0.35544	-0.472228	-0.249665
Emr1	1	0.676382	0.99543	0.634655	-0.205229	0.0653539	-0.135949	-0.265975	-0.136176	-0.158994	-0.25776	-0.208999	-0.206166	-0.305781	-0.25574	-0.219583	-0.128954	-0.289744	-0.442311	-0.202619	-0.283347	-0.163189	-0.174431	-0.337632	-0.51418	-0.422864	-0.363451	-0.553732	-0.469178	-0.425101	-0.348653	-0.321741	-0.301812
Hmgcl	1	0.661379	0.847564	0.540421	-0.209993	0.160827	-0.00107042	0.0513548	0.337742	0.0775647	0.0240776	-0.0904	0.0213506	-0.211107	-0.457717	-0.25092	-0.369116	-0.436308	-0.456254	-0.170857	-0.14123	-0.229368	-0.382879	-0.333281	-0.54802	-0.483032	-0.373809	-0.472045	-0.231788	-0.0654715	-0.120421	-0.189604	-0.0800282
Gpr183	1	0.678934	0.994918	0.636876	-0.200678	0.0712074	-0.132397	-0.2624	-0.137227	-0.177302	-0.271331	-0.212168	-0.21009	-0.312998	-0.254906	-0.230681	-0.130026	-0.291317	-0.446572	-0.199228	-0.293149	-0.161819	-0.169666	-0.331373	-0.508992	-0.420257	-0.360952	-0.550146	-0.47339	-0.424871	-0.345487	-0.319898	-0.300287
Elmo1	1	0.456564	0.775229	0.304253	-0.448635	-0.19791	-0.17768	-0.386885	-0.0555327	0.101075	0.185736	0.240516	0.0975898	0.269557	-0.111852	0.269997	0.266532	-0.139822	-0.210879	-0.390264	-0.192915	-0.336072	-0.320343	-0.629348	-0.724117	-0.57402	-0.500556	-0.609896	-0.423782	-0.360167	-0.503073	-0.409647	-0.455604
Entpd1	1	0.788816	0.989685	0.605996	-0.231651	0.149942	0.031821	-0.23842	-0.0751635	-0.177038	-0.294329	-0.247796	-0.250549	-0.371575	-0.312746	-0.260331	-0.162093	-0.317827	-0.478909	-0.0904789	-0.305267	-0.164225	-0.179559	-0.354311	-0.521313	-0.432303	-0.377143	-0.478821	-0.444928	-0.474334	-0.363572	-0.336555	-0.315799
Gpaa1	1	0.36778	0.73093	0.333153	-0.319159	-0.2736	-0.221918	-0.436002	-0.300648	0.475509	0.248516	0.121524	-0.332844	-0.129418	-0.135393	0.271715	0.0405977	0.197701	0.10887	0.0109771	0.363312	0.169188	-0.127996	-0.324851	-0.222906	-0.0303076	0.0404873	-0.196184	0.0882336	-0.287148	-0.266367	-0.104062	-0.0405997
Slc11a2	1	0.752947	0.991153	0.588593	-0.259995	0.0962437	-0.017198	-0.263686	-0.080939	-0.181087	-0.241376	-0.158143	-0.202866	-0.303179	-0.305515	-0.232356	-0.133126	-0.281527	-0.463814	-0.107512	-0.279181	-0.141495	-0.221049	-0.397136	-0.5404	-0.449125	-0.363267	-0.505393	-0.437582	-0.434887	-0.379245	-0.351856	-0.309833
Rxrb	1	0.766788	0.93106	0.672244	-0.11945	0.264171	0.0628618	-0.147104	0.000329824	-0.000841657	-0.144778	-0.170677	-0.162508	-0.204201	-0.128126	-0.073054	-0.0524033	-0.350345	-0.496916	-0.221707	-0.321788	-0.328566	-0.38091	-0.447909	-0.608026	-0.643248	-0.582012	-0.606131	-0.527972	-0.544762	-0.407674	-0.499061	-0.469681
Fermt3	1	0.678075	0.994869	0.638056	-0.199161	0.0715029	-0.133698	-0.263417	-0.139643	-0.179744	-0.273262	-0.213311	-0.209491	-0.312079	-0.252008	-0.230634	-0.128154	-0.289718	-0.447958	-0.199167	-0.293883	-0.160275	-0.172298	-0.332881	-0.509217	-0.422489	-0.361315	-0.55264	-0.476037	-0.426517	-0.347415	-0.323348	-0.302193
Pfkfb3	1	0.489621	0.778831	0.382482	-0.266854	-0.148725	-0.139474	-0.45407	-0.380627	-0.198261	-0.28647	-0.22992	-0.304616	-0.408467	-0.296475	-0.2866	-0.182677	0.159903	-0.26841	0.322595	0.150958	0.491934	-0.195495	-0.324657	-0.182823	-0.0835269	0.18922	-0.253642	-0.116271	-0.298445	-0.344203	-0.267952	-0.0118885
Plekho2	1	0.711956	0.993099	0.621875	-0.210699	0.0842468	-0.0811528	-0.269428	-0.144091	-0.204361	-0.307014	-0.244221	-0.247738	-0.369997	-0.287392	-0.274395	-0.162804	-0.255846	-0.452745	-0.0981505	-0.256807	-0.079623	-0.178539	-0.330591	-0.472578	-0.386781	-0.298232	-0.497968	-0.431015	-0.42566	-0.343974	-0.317594	-0.262871
AF251705	1	0.67739	0.99504	0.635249	-0.203569	0.0679374	-0.13464	-0.264475	-0.136104	-0.170016	-0.264499	-0.209646	-0.205596	-0.30848	-0.256993	-0.22714	-0.130964	-0.29218	-0.446638	-0.201449	-0.289493	-0.16286	-0.17238	-0.335396	-0.513122	-0.422833	-0.36319	-0.553458	-0.472658	-0.424314	-0.348025	-0.321877	-0.301929
Limd2	1	0.716668	0.995055	0.648613	-0.183804	0.119875	-0.0783383	-0.218956	-0.10221	-0.180149	-0.303446	-0.252343	-0.254289	-0.351598	-0.246739	-0.231266	-0.124317	-0.30423	-0.435107	-0.185884	-0.315752	-0.188554	-0.156483	-0.301051	-0.489741	-0.410332	-0.3666	-0.511294	-0.461947	-0.432695	-0.311602	-0.291663	-0.28511
Edem2	1	0.694077	0.958904	0.621835	-0.206315	0.128728	-0.0850901	-0.193877	0.0202297	-0.146849	-0.140218	-0.0950531	-0.0017843	-0.210509	-0.360407	-0.303907	-0.264707	-0.435339	-0.604881	-0.226853	-0.317235	-0.234224	-0.315491	-0.433378	-0.642427	-0.584778	-0.494046	-0.657743	-0.517887	-0.362374	-0.390383	-0.432448	-0.36964
Jkamp	1	-0.594246	-0.711741	-0.487143	0.109708	-0.176083	-0.0412159	0.400553	0.34663	0.266689	0.420181	0.455025	0.102166	0.159771	-0.0212073	0.114183	-0.105553	0.201836	0.583168	0.0859784	0.399582	0.131738	0.319163	0.522775	0.581268	0.655854	0.530155	0.671951	0.737516	0.788983	0.672815	0.743969	0.689341
Gpr34	1	0.664015	0.990886	0.625033	-0.217759	0.0431454	-0.143133	-0.274989	-0.130777	-0.0365581	-0.178754	-0.194376	-0.21076	-0.285064	-0.253798	-0.151489	-0.127568	-0.269517	-0.39934	-0.2048	-0.210162	-0.161055	-0.191004	-0.352408	-0.516398	-0.413542	-0.359831	-0.54577	-0.42013	-0.425043	-0.347719	-0.313632	-0.292409
Sun2	1	0.781241	0.989347	0.58491	-0.257858	0.11891	0.029637	-0.251453	-0.084773	-0.149568	-0.285164	-0.245382	-0.285903	-0.34657	-0.269991	-0.182724	-0.0812478	-0.256795	-0.406384	-0.0913574	-0.28081	-0.158586	-0.180455	-0.362899	-0.507903	-0.411386	-0.350289	-0.449308	-0.415106	-0.474391	-0.353987	-0.309948	-0.29539
Hcls1	1	0.691347	0.995926	0.632335	-0.208356	0.077236	-0.115531	-0.262434	-0.128006	-0.1678	-0.265295	-0.213441	-0.208235	-0.312144	-0.262755	-0.227607	-0.132465	-0.296803	-0.451626	-0.191894	-0.292393	-0.166773	-0.176163	-0.341556	-0.518859	-0.428753	-0.369622	-0.5489	-0.472281	-0.432408	-0.35291	-0.327044	-0.307583
Fez2	1	0.749912	0.979497	0.598706	-0.245595	0.129392	-0.0199992	-0.200871	0.0165712	-0.135902	-0.194007	-0.172021	-0.110739	-0.290188	-0.380032	-0.286792	-0.239976	-0.39637	-0.537566	-0.159871	-0.297869	-0.208775	-0.245789	-0.394272	-0.595825	-0.502199	-0.4319	-0.558126	-0.454881	-0.383803	-0.357294	-0.354584	-0.314589
Il10ra	1	0.678402	0.99526	0.636554	-0.201803	0.0695963	-0.133224	-0.263266	-0.136828	-0.169433	-0.266171	-0.211356	-0.209911	-0.311523	-0.255238	-0.22655	-0.130262	-0.290459	-0.444423	-0.199722	-0.288604	-0.161842	-0.171106	-0.332862	-0.509894	-0.420282	-0.36118	-0.550462	-0.470744	-0.424988	-0.345883	-0.319847	-0.300039
Ifngr1	1	0.775245	0.991288	0.608076	-0.228591	0.134601	0.014215	-0.220555	-0.0640743	-0.139951	-0.279259	-0.251864	-0.27928	-0.393698	-0.319837	-0.250333	-0.175175	-0.294467	-0.434259	-0.0805857	-0.260072	-0.138906	-0.164684	-0.319841	-0.481939	-0.382853	-0.328442	-0.441479	-0.389237	-0.431955	-0.314594	-0.279634	-0.253373
Srgap2	1	0.539176	0.597917	0.288193	-0.175937	0.0864741	0.121062	-0.00338875	0.00479141	-0.290133	-0.536252	-0.473597	-0.582172	-0.645807	-0.316798	-0.304183	-0.126211	-0.16583	0.0181167	0.0539439	-0.257327	-0.0812728	0.456404	0.268795	0.0448395	0.287519	0.119675	0.205163	0.00394538	-0.120237	0.189918	0.417635	0.236482
Mapk14	1	0.693001	0.87325	0.89597	0.258632	0.468147	0.0120766	0.085562	-0.0759113	-0.0538693	-0.343476	-0.323167	-0.466542	-0.561711	0.0120022	-0.257014	-0.226322	-0.328165	-0.407031	-0.167698	-0.286668	-0.227519	-0.180277	-0.0108802	-0.192082	-0.342025	-0.370743	-0.390386	-0.393834	-0.455828	-0.0717724	-0.246736	-0.219008
Ap1b1	1	0.734855	0.965815	0.676954	-0.119772	0.183609	-0.00699853	-0.212801	-0.162897	-0.117201	-0.328648	-0.300811	-0.374548	-0.324857	-0.0318871	-0.046272	0.0812023	-0.165816	-0.332427	-0.155817	-0.293421	-0.187438	-0.24003	-0.330752	-0.439009	-0.446605	-0.378101	-0.477304	-0.466096	-0.55412	-0.334562	-0.35894	-0.340137
Ccdc104	1	-0.715996	-0.760473	-0.721889	-0.166589	-0.450913	-0.148179	0.198005	0.324269	0.295111	0.511425	0.44734	0.33414	0.546713	0.0658481	0.426399	0.258217	0.361911	0.676906	-0.0261353	0.410459	0.11008	0.141539	0.202127	0.326879	0.461206	0.461419	0.494578	0.633252	0.769136	0.454384	0.590487	0.554923
Plek	1	0.670391	0.994646	0.629552	-0.213812	0.0503185	-0.139096	-0.273498	-0.135917	-0.0746618	-0.206616	-0.201526	-0.217081	-0.294138	-0.249307	-0.168155	-0.121579	-0.268725	-0.407585	-0.200275	-0.230647	-0.157905	-0.186823	-0.347809	-0.512119	-0.414086	-0.356891	-0.544624	-0.433108	-0.428085	-0.347523	-0.315394	-0.293435
Rgl2	1	0.920907	0.861018	0.466979	-0.263361	0.264932	0.381446	-0.240022	-0.0624286	-0.1557	-0.327837	-0.286808	-0.400382	-0.462911	-0.294601	-0.220473	-0.111777	-0.131616	-0.418782	0.30019	-0.168384	0.0444686	-0.272911	-0.417625	-0.401678	-0.37353	-0.236119	-0.223718	-0.270703	-0.574891	-0.406847	-0.398531	-0.285053
Egln2	1	0.66031	0.861206	0.564662	-0.178725	0.151604	0.0109603	-0.0687836	0.0570145	-0.0905951	-0.259661	-0.26473	-0.279166	-0.11098	0.0763239	0.162749	0.310182	-0.109166	-0.174716	-0.27411	-0.327838	-0.319063	-0.352823	-0.368015	-0.482314	-0.5137	-0.404803	-0.446824	-0.416771	-0.381775	-0.215772	-0.262001	-0.253699
Dgkd	1	0.680621	0.985386	0.614316	-0.216035	0.0616077	-0.116098	-0.292581	-0.17958	-0.187357	-0.318932	-0.269387	-0.256672	-0.30567	-0.197125	-0.167137	-0.0342415	-0.261238	-0.400735	-0.2166	-0.328893	-0.193797	-0.124692	-0.328503	-0.507625	-0.409292	-0.37383	-0.533606	-0.500651	-0.487598	-0.366959	-0.315785	-0.335836
Rgs2	1	0.732254	0.982684	0.551855	-0.289737	0.0312247	-0.0221402	-0.33873	-0.180972	-0.0882397	-0.259374	-0.261527	-0.316702	-0.327204	-0.228745	-0.107939	-0.0248425	-0.115405	-0.335053	-0.0165455	-0.151979	-0.0181994	-0.22576	-0.409546	-0.468829	-0.370302	-0.247234	-0.435338	-0.354961	-0.486346	-0.392011	-0.333808	-0.262383
Aif1	1	0.673187	0.995475	0.630126	-0.212265	0.0573935	-0.13951	-0.272503	-0.138199	-0.147771	-0.248668	-0.205776	-0.202722	-0.292693	-0.248839	-0.202124	-0.114795	-0.282834	-0.434943	-0.208338	-0.278828	-0.166382	-0.180897	-0.347903	-0.521458	-0.428821	-0.367474	-0.558834	-0.469958	-0.428829	-0.355393	-0.32664	-0.307401
Stab1	1	0.842431	0.971543	0.592062	-0.230759	0.213104	0.125368	-0.209238	-0.0326836	-0.222341	-0.32707	-0.260449	-0.250022	-0.386199	-0.325671	-0.289887	-0.166722	-0.354111	-0.519669	-0.0557442	-0.359295	-0.196676	-0.188113	-0.365331	-0.538935	-0.465523	-0.416693	-0.458461	-0.467418	-0.504846	-0.377559	-0.363173	-0.350039
Rcsd1	1	0.750717	0.993558	0.625933	-0.211893	0.131449	-0.0293712	-0.241677	-0.096276	-0.200036	-0.298416	-0.234288	-0.227642	-0.346141	-0.284551	-0.258963	-0.146856	-0.320682	-0.482162	-0.14365	-0.324858	-0.178046	-0.178846	-0.346784	-0.524957	-0.443296	-0.387769	-0.51894	-0.477283	-0.461231	-0.361089	-0.341305	-0.323974
Abl1	1	0.415022	0.643564	0.246587	-0.398692	-0.0957516	-0.142132	-0.232598	0.202706	-0.103364	0.277371	0.438164	0.508046	0.238039	-0.548937	-0.277691	-0.330808	-0.53627	-0.636905	-0.333593	-0.282542	-0.329474	-0.335768	-0.589094	-0.812941	-0.651803	-0.575453	-0.698641	-0.457946	-0.0881252	-0.469358	-0.456235	-0.428736
Lemd2	1	0.769404	0.954481	0.501006	-0.348362	0.0564419	0.0600973	-0.283906	-0.00533917	-0.0132048	-0.077193	-0.0867173	-0.139229	-0.213553	-0.347821	-0.131401	-0.130515	-0.181637	-0.430279	0.0289501	-0.0954585	-0.0260613	-0.409228	-0.545524	-0.582802	-0.50312	-0.313776	-0.480712	-0.311951	-0.392959	-0.426891	-0.421163	-0.275438
Trib1	1	0.932099	0.890653	0.481654	-0.273706	0.27137	0.356267	-0.201512	-0.010982	-0.18137	-0.368496	-0.341994	-0.392319	-0.492734	-0.351489	-0.265111	-0.149622	-0.253164	-0.435402	0.187214	-0.270704	-0.0858541	-0.15517	-0.345438	-0.435627	-0.354389	-0.29912	-0.237947	-0.31581	-0.554141	-0.357927	-0.312212	-0.283419
Rnf114	1	0.778677	0.917717	0.80681	0.0804475	0.439307	0.0784962	0.0504451	0.0529264	-0.220195	-0.375163	-0.306611	-0.27399	-0.370978	-0.0438774	-0.232507	-0.0928948	-0.421982	-0.525185	-0.262037	-0.487672	-0.385324	-0.298409	-0.226082	-0.457553	-0.581676	-0.559751	-0.544057	-0.577122	-0.48251	-0.217513	-0.381865	-0.373981
Tuba4a	1	0.3832	0.710586	0.864266	0.369535	0.334607	-0.260356	-0.0699248	-0.356862	-0.190466	-0.403264	-0.354207	-0.282887	-0.266292	0.380809	-0.0815761	0.0891703	-0.117835	-0.41075	-0.308035	-0.31858	-0.135584	-0.369065	-0.156313	-0.220399	-0.519867	-0.408557	-0.655543	-0.639752	-0.553275	-0.265422	-0.53787	-0.424679
Map2k3	1	0.817461	0.972898	0.712786	-0.074843	0.303839	0.0835838	-0.112013	-0.0496729	-0.23743	-0.391265	-0.312272	-0.332485	-0.461772	-0.214394	-0.308023	-0.172068	-0.352657	-0.502307	-0.10073	-0.381325	-0.211546	-0.183529	-0.249057	-0.43585	-0.438066	-0.405302	-0.452049	-0.478398	-0.494221	-0.278334	-0.326662	-0.308307
9030624J02Rik	1	0.295157	0.678032	0.283276	-0.353618	-0.302758	-0.26716	-0.267127	-0.0537164	0.575292	0.314247	0.0318827	-0.218117	0.015616	-0.102948	0.412266	0.136954	0.196327	0.211159	-0.117547	0.383223	0.0704796	-0.268661	-0.340698	-0.278874	-0.1031	0.0252526	-0.223534	0.14728	-0.0763551	-0.116072	0.00504113	0.0963667
Brwd1	1	-0.633728	-0.582905	-0.0424058	0.529376	0.0120706	-0.226288	0.353669	-0.0620423	0.386561	0.297455	0.290227	-0.168341	0.216767	0.731809	0.519112	0.370272	0.547108	0.656598	-0.046413	0.439203	0.190969	-0.0920392	0.410009	0.676574	0.368152	0.398536	0.371233	0.460881	0.369943	0.514461	0.311468	0.404985
Mpi	1	0.644893	0.957311	0.673899	-0.136973	0.123763	-0.139032	-0.103866	0.0504039	-0.0235918	-0.0590898	-0.0120042	-0.109835	-0.240209	-0.287051	-0.215189	-0.241431	-0.346782	-0.440947	-0.243777	-0.201129	-0.207563	-0.298898	-0.319284	-0.502342	-0.460608	-0.384623	-0.548775	-0.362869	-0.248062	-0.225945	-0.277353	-0.208815
Rassf2	1	0.424061	0.743355	0.238521	-0.470514	-0.267639	-0.182041	-0.186476	0.178612	0.260481	0.220694	0.0633286	-0.0186922	-0.100432	-0.522591	-0.0423736	-0.24563	-0.0450502	-0.082367	0.0134463	0.268141	0.13892	-0.274314	-0.354363	-0.38149	-0.134092	0.0581969	-0.23537	0.139394	0.144031	-0.0782971	0.0462051	0.213599
Prkcd	1	0.606683	0.938194	0.581107	-0.197242	-0.0158865	-0.154697	-0.395918	-0.350669	-0.21587	-0.352721	-0.281625	-0.330237	-0.321887	-0.093989	-0.13094	0.0377934	0.0167184	-0.322531	0.00623137	-0.127752	0.130463	-0.249606	-0.382241	-0.367347	-0.335339	-0.143832	-0.471393	-0.397751	-0.489994	-0.408615	-0.388156	-0.252152
Mzt2	1	0.734885	0.935527	0.557528	-0.256509	0.117647	0.0315477	-0.0593887	0.173954	0.0808224	-0.0605971	-0.121729	-0.226827	-0.298091	-0.350296	-0.120308	-0.184718	-0.265222	-0.29036	-0.100177	-0.107592	-0.168408	-0.274371	-0.307784	-0.456949	-0.356163	-0.274675	-0.349684	-0.180211	-0.202063	-0.139927	-0.129429	-0.0662386
Tmem173	1	0.724443	0.986072	0.613114	-0.213162	0.10283	-0.0596044	-0.267704	-0.1411	-0.214015	-0.323326	-0.252486	-0.252209	-0.378636	-0.300496	-0.28236	-0.163973	-0.327109	-0.46421	-0.154004	-0.331236	-0.174123	-0.0892133	-0.296392	-0.493641	-0.379284	-0.360597	-0.494012	-0.471714	-0.465077	-0.349515	-0.295331	-0.311293
Ktn1	1	-0.450263	-0.613529	-0.463757	0.0820973	-0.170614	0.0567283	0.161201	0.0469152	0.101529	0.227474	0.355834	-0.0811197	-0.130543	-0.164355	-0.145622	-0.29249	0.280551	0.438008	0.431779	0.471809	0.451977	0.435221	0.510869	0.677422	0.789847	0.697908	0.754294	0.73809	0.561339	0.489187	0.621357	0.634788
Itgb2	1	0.680554	0.995076	0.635105	-0.203537	0.0709565	-0.130246	-0.26338	-0.135122	-0.174857	-0.268737	-0.211595	-0.207301	-0.310253	-0.256637	-0.228906	-0.129604	-0.292792	-0.448038	-0.199403	-0.293245	-0.163765	-0.172086	-0.335348	-0.51316	-0.423744	-0.364081	-0.551941	-0.474326	-0.426243	-0.348401	-0.322597	-0.303062
2510039O18Rik	1	0.755198	0.969537	0.701049	-0.107886	0.238293	-0.00255229	-0.146516	-0.0193528	-0.133587	-0.186934	-0.0980453	-0.159098	-0.301032	-0.251018	-0.267082	-0.214779	-0.394554	-0.55434	-0.187025	-0.329051	-0.248671	-0.288367	-0.360883	-0.545029	-0.543174	-0.489051	-0.574979	-0.497038	-0.445928	-0.349138	-0.418608	-0.37601
Jak1	1	0.839367	0.763158	0.4081	-0.216548	0.225375	0.390964	-0.183742	-0.0892602	-0.0607468	-0.3561	-0.387409	-0.593644	-0.604911	-0.256768	-0.179909	-0.115288	0.0797268	-0.190117	0.491373	0.0585523	0.274768	-0.197763	-0.245074	-0.128198	-0.0966028	0.0700547	0.0390635	0.00560518	-0.442595	-0.208718	-0.174276	-0.00398284
Cd52	1	0.67999	0.994566	0.63524	-0.202904	0.0717589	-0.131078	-0.263135	-0.134732	-0.181435	-0.271245	-0.210803	-0.203178	-0.309142	-0.25788	-0.233652	-0.131366	-0.29599	-0.45289	-0.200891	-0.297841	-0.164915	-0.172534	-0.336065	-0.515273	-0.426612	-0.366407	-0.555159	-0.478723	-0.425705	-0.349936	-0.325164	-0.305414
Atp13a1	1	0.421785	0.787179	0.741146	0.140281	0.120189	-0.251471	-0.22579	-0.364576	0.0968332	-0.037483	0.0561207	-0.32021	-0.27053	0.110272	-0.0406933	-0.0835921	0.0220354	-0.263352	-0.0849625	0.0562119	0.100843	-0.335171	-0.234461	-0.173136	-0.303905	-0.174043	-0.460592	-0.276917	-0.416789	-0.270086	-0.405758	-0.237987
Tom1	1	0.423384	0.839298	0.59359	-0.12918	-0.0133182	-0.344237	-0.185463	-0.0186435	-0.140897	0.0204014	0.136951	0.18002	-0.0735527	-0.341743	-0.345325	-0.352675	-0.364155	-0.577325	-0.289069	-0.175748	-0.0961051	-0.371004	-0.391549	-0.552513	-0.523186	-0.365522	-0.712934	-0.441922	-0.124921	-0.314326	-0.400013	-0.250073
Cerk	1	0.704136	0.965481	0.517233	-0.338122	0.00665429	-0.0466999	-0.314279	-0.0691088	-0.0532883	-0.0736455	0.00270465	-0.135134	-0.155337	-0.287637	-0.0863251	-0.0498311	-0.237099	-0.388379	-0.159231	-0.212773	-0.178944	-0.258266	-0.4819	-0.599294	-0.475511	-0.392398	-0.520758	-0.396988	-0.416805	-0.422864	-0.366334	-0.341372
Plbd2	1	0.619765	0.88495	0.514383	-0.236166	0.00790622	-0.0706647	-0.34662	-0.274774	-0.277062	-0.40484	-0.31474	-0.332882	-0.203578	0.0419999	0.0271144	0.281431	0.065263	-0.236349	-0.0551936	-0.240173	0.00840897	-0.29413	-0.429971	-0.413197	-0.411949	-0.2136	-0.451847	-0.449161	-0.512577	-0.40445	-0.389531	-0.296095
Cxcl2	1	0.829405	0.974825	0.595629	-0.228254	0.200093	0.102929	-0.218258	-0.0495658	-0.240991	-0.337698	-0.259859	-0.249177	-0.385643	-0.319723	-0.296707	-0.162716	-0.343282	-0.518311	-0.0592789	-0.359228	-0.182265	-0.185146	-0.361905	-0.53205	-0.459	-0.40373	-0.465016	-0.472469	-0.498699	-0.377413	-0.36208	-0.344196
Mafb	1	0.684227	0.997178	0.623802	-0.22021	0.0556969	-0.12222	-0.278901	-0.144245	-0.126037	-0.24592	-0.214296	-0.230122	-0.306598	-0.2472	-0.185784	-0.106781	-0.259671	-0.413268	-0.181232	-0.254275	-0.147092	-0.178983	-0.347626	-0.506928	-0.410646	-0.347003	-0.53341	-0.444576	-0.437053	-0.35287	-0.317373	-0.29457
Cmtm7	1	0.672697	0.9668	0.789913	0.0214524	0.249663	-0.125398	-0.139298	-0.149793	-0.229703	-0.3505	-0.259299	-0.247382	-0.383107	-0.120246	-0.29769	-0.171152	-0.355622	-0.529598	-0.24856	-0.379368	-0.219426	-0.210186	-0.235625	-0.436622	-0.478604	-0.439136	-0.598622	-0.565844	-0.475152	-0.294988	-0.385302	-0.354259
Scyl1	1	0.922583	0.867908	0.54363	-0.198814	0.351407	0.375135	-0.0529098	0.139128	-0.00803183	-0.232829	-0.281967	-0.363616	-0.364645	-0.197452	-0.0687912	-0.0290421	-0.222954	-0.358388	0.0909848	-0.229039	-0.193681	-0.359446	-0.392665	-0.462374	-0.482918	-0.387443	-0.279182	-0.28576	-0.498713	-0.283561	-0.338754	-0.27298
Snx8	1	0.587992	0.97595	0.67037	-0.143329	0.0458922	-0.239709	-0.18896	-0.105529	-0.138347	-0.233959	-0.174258	-0.210986	-0.274381	-0.183661	-0.172099	-0.0895818	-0.27752	-0.357114	-0.314677	-0.283314	-0.21175	-0.147723	-0.248186	-0.454114	-0.375996	-0.338722	-0.546472	-0.439665	-0.321379	-0.231808	-0.217973	-0.219305
P4ha1	1	0.386889	0.684472	0.503958	-0.043567	-0.0240221	-0.171932	-0.115221	-0.100536	0.344831	0.11968	-0.0102833	-0.345462	-0.423226	-0.270103	-0.133569	-0.386114	0.0808647	-0.066249	0.195451	0.421347	0.354634	-0.227019	-0.0873247	0.00175011	0.0498672	0.206605	-0.103579	0.217635	-0.0226892	0.0205622	0.00497449	0.245182
Kdm6b	1	0.725913	0.954413	0.556593	-0.245754	0.0580683	0.00426729	-0.304877	-0.193965	-0.195656	-0.309131	-0.204269	-0.3669	-0.364194	-0.189418	-0.153786	-0.0114357	-0.0357829	-0.308643	0.0715119	-0.138085	0.0759571	-0.243387	-0.369169	-0.370885	-0.316093	-0.150526	-0.357384	-0.305751	-0.437335	-0.340008	-0.307799	-0.190425
Tmem135	1	0.380925	0.810759	0.367862	-0.341574	-0.311221	-0.298167	-0.475673	-0.376368	0.0697699	-0.0860531	-0.107544	-0.341679	-0.15626	-0.0542055	0.15847	0.188572	0.338744	0.0436247	0.0828419	0.242518	0.349881	-0.259328	-0.39243	-0.224462	-0.1034	0.157826	-0.285176	-0.0549738	-0.262716	-0.298373	-0.181615	0.010634
Acads	1	0.721729	0.88643	0.869671	0.217807	0.476377	0.0252569	0.142969	0.0271285	-0.259124	-0.448766	-0.354577	-0.392184	-0.608537	-0.131717	-0.450156	-0.337988	-0.423584	-0.504695	-0.149062	-0.388441	-0.221354	-0.147491	0.0225528	-0.215519	-0.336007	-0.343945	-0.385307	-0.418482	-0.336453	-0.0175562	-0.185215	-0.144715
Bcl2a1a	1	0.679182	0.993586	0.63676	-0.198782	0.0741133	-0.131529	-0.26079	-0.137605	-0.197328	-0.283032	-0.213103	-0.207388	-0.314621	-0.255284	-0.24161	-0.130222	-0.294701	-0.453454	-0.199228	-0.304974	-0.162335	-0.166914	-0.329075	-0.508682	-0.421767	-0.361568	-0.55136	-0.481158	-0.423714	-0.345632	-0.321209	-0.301904
Cdk9	1	0.70247	0.75749	0.797434	0.279455	0.503488	0.160434	-0.00527048	-0.26333	-0.375355	-0.632313	-0.463558	-0.602557	-0.615956	0.192989	-0.274579	-0.00479001	-0.0726891	-0.375518	0.102367	-0.334448	0.0111377	-0.213892	-0.0442196	-0.0519924	-0.299492	-0.20717	-0.262412	-0.433985	-0.594432	-0.164513	-0.360343	-0.249727
Pepd	1	0.539361	0.879827	0.748754	0.0211671	0.203032	-0.232202	-0.088029	-0.00669673	-0.0598092	-0.0603573	-0.0232756	0.05744	-0.148846	-0.189214	-0.267441	-0.285356	-0.49617	-0.618736	-0.417461	-0.337133	-0.342058	-0.342869	-0.331784	-0.583654	-0.631414	-0.591234	-0.764541	-0.587693	-0.338762	-0.321581	-0.466234	-0.4204
Orai1	1	0.744862	0.956256	0.573581	-0.237009	0.0905965	0.0188981	-0.288674	-0.129402	0.0615981	-0.148177	-0.218616	-0.302763	-0.407023	-0.344618	-0.192937	-0.239435	-0.217893	-0.389531	0.0259846	-0.0679641	-0.0179577	-0.189796	-0.348296	-0.436884	-0.324117	-0.255686	-0.396584	-0.27238	-0.460248	-0.352526	-0.305794	-0.236234
Tor2a	1	0.638182	0.655601	0.732074	0.283188	0.495178	0.199902	0.310046	0.147761	0.186378	-0.22556	-0.356207	-0.623418	-0.695733	-0.0483481	-0.201758	-0.326782	-0.0975915	-0.115483	0.18297	0.0911632	0.0596643	-0.221492	0.168085	0.139548	-0.0274596	0.0233951	0.0436213	0.112367	-0.139537	0.265898	0.076738	0.236564
Trappc2	1	-0.274302	-0.615471	-0.673304	-0.281176	-0.157898	0.323669	0.283385	0.6197	0.294508	0.552519	0.469681	0.402835	0.559523	-0.066455	0.38999	0.212389	0.246746	0.392373	0.221363	0.337219	0.0520687	-0.299914	-0.164452	0.0335824	0.0479242	0.207033	0.41214	0.549662	0.592201	0.243168	0.239141	0.350277
Creg1	1	0.763391	0.988079	0.578701	-0.265858	0.0871856	0.0107177	-0.259716	-0.080826	-0.0415158	-0.199214	-0.208659	-0.286054	-0.359502	-0.313859	-0.175095	-0.149698	-0.221302	-0.380379	-0.0366141	-0.158737	-0.079481	-0.211272	-0.367607	-0.477811	-0.370353	-0.28645	-0.422399	-0.323255	-0.428951	-0.335071	-0.290498	-0.234199
Tlr2	1	0.68303	0.994507	0.639668	-0.196252	0.0789599	-0.126852	-0.258199	-0.135636	-0.18968	-0.280505	-0.21497	-0.211099	-0.317455	-0.254184	-0.238974	-0.131718	-0.295401	-0.453061	-0.197214	-0.302155	-0.163636	-0.16941	-0.328953	-0.508017	-0.422873	-0.363541	-0.549869	-0.478925	-0.426871	-0.344971	-0.322305	-0.302627
Ctsc	1	0.525834	0.598332	0.462603	0.00342292	0.242006	0.100671	0.33695	0.360565	-0.21766	-0.353042	-0.334599	-0.394634	-0.539752	-0.256989	-0.339455	-0.257156	-0.0436029	-0.0612861	0.18828	-0.00459238	0.157358	-0.205231	0.132387	0.0807848	0.0414284	0.23122	0.102126	0.173523	0.265002	0.393276	0.301831	0.511039
Stk40	1	0.546453	0.777775	0.58759	-0.0214335	0.176818	-0.0692221	0.194485	0.18218	-0.229274	-0.412288	-0.355694	-0.452178	-0.485663	-0.138162	-0.210147	-0.0710985	-0.146557	-0.053995	-0.141941	-0.223651	-0.122012	-0.0235626	0.126229	-0.0650942	-0.0307564	0.00408226	-0.0888054	-0.08078	0.0428499	0.270077	0.26379	0.279138
Wipi2	1	-0.701905	-0.645015	-0.441198	0.0299764	-0.316752	-0.286749	-0.0945588	-0.0711315	0.285397	0.560539	0.543341	0.587134	0.841492	0.425051	0.551918	0.436728	0.221423	0.232223	-0.323893	0.150234	-0.119079	-0.203913	-0.217566	-0.0768373	-0.175014	-0.139691	-0.176852	-0.0334434	0.151322	-0.162758	-0.226775	-0.247273
Tmem5	1	-0.493213	-0.612051	-0.420393	0.0233629	-0.0947652	-0.0538188	0.370978	0.572924	0.389361	0.644167	0.449923	0.669972	0.469543	-0.229709	0.0252054	-0.327949	-0.222046	0.0486712	-0.153098	0.236456	-0.14783	-0.124466	0.0694533	-0.010495	0.00571074	-0.0214323	0.0770246	0.331064	0.665593	0.296645	0.211093	0.241739
Spg21	1	0.49212	0.820017	0.868498	0.2473	0.316805	-0.207133	0.0711828	-0.0603296	0.114142	-0.074852	-0.0491997	-0.283815	-0.265482	0.136219	-0.0318657	-0.0872208	-0.268207	-0.29873	-0.392827	-0.205579	-0.311691	-0.296835	-0.0984348	-0.264207	-0.425358	-0.43255	-0.524362	-0.389527	-0.333969	-0.0748977	-0.271073	-0.242341
0610009O20Rik	1	0.665517	0.715049	0.356842	-0.292417	0.0961229	0.196177	0.0317805	0.3311	0.34418	0.168614	-0.0305495	-0.211867	-0.277535	-0.428004	-0.0407381	-0.280575	-0.0732598	-0.130939	0.21755	0.256313	0.0974049	-0.424703	-0.320223	-0.293542	-0.214547	-0.0204642	-0.0873823	0.197002	0.00473014	-0.016423	-0.0338044	0.181889
Sgce	1	0.355911	0.540544	0.101765	-0.479314	-0.223767	-0.0599892	-0.20022	0.272099	0.591539	0.610942	0.362812	0.24589	0.18427	-0.519771	0.137091	-0.272161	-0.189252	-0.160125	-0.0798813	0.308899	-0.0804553	-0.379824	-0.527984	-0.565557	-0.336659	-0.231441	-0.332463	0.104117	0.0416515	-0.257375	-0.171082	-0.0682276
Slc7a7	1	0.71958	0.973582	0.766372	-0.0121803	0.262228	-0.0642358	-0.147976	-0.135354	-0.245029	-0.371591	-0.280811	-0.267406	-0.409367	-0.155202	-0.313406	-0.177649	-0.35559	-0.538049	-0.195613	-0.383021	-0.205879	-0.204484	-0.251149	-0.444582	-0.473713	-0.43096	-0.566087	-0.55263	-0.494792	-0.309596	-0.386295	-0.354411
Tapbp	1	0.788577	0.990246	0.635563	-0.194938	0.174714	0.0328609	-0.228368	-0.0985409	-0.194944	-0.323682	-0.263349	-0.281722	-0.364312	-0.233964	-0.222236	-0.0976782	-0.27592	-0.461483	-0.0934902	-0.316069	-0.159665	-0.217677	-0.359213	-0.50305	-0.454535	-0.38034	-0.487301	-0.46614	-0.502012	-0.365027	-0.364573	-0.330286
Mafg	1	0.424469	0.80505	0.593607	-0.040853	-0.0212399	-0.247071	-0.181756	-0.281113	-0.179996	-0.325538	-0.176573	-0.483561	-0.297714	0.155472	0.0456673	0.226921	0.228464	0.012875	-0.0514867	-0.0292214	0.159228	-0.212408	-0.141929	-0.0715804	-0.115479	0.073423	-0.246885	-0.172359	-0.234221	-0.0721632	-0.089639	0.0472735
Pdxk	1	0.685513	0.926056	0.506768	-0.319964	0.064589	-0.0625665	-0.189297	0.109253	-0.170231	-0.162553	-0.172067	0.0535251	-0.173468	-0.448831	-0.297815	-0.243707	-0.471863	-0.574302	-0.247975	-0.355	-0.282447	-0.254402	-0.438539	-0.69561	-0.56197	-0.487613	-0.624747	-0.499284	-0.296104	-0.366447	-0.346881	-0.325775
Dhrs3	1	0.712927	0.94576	0.518139	-0.290883	0.0261212	-0.00862192	-0.377215	-0.245679	-0.234314	-0.3592	-0.282942	-0.319187	-0.27866	-0.128403	-0.0810556	0.113731	-0.0454921	-0.330195	-0.00533404	-0.230291	-0.0019752	-0.243905	-0.445992	-0.468268	-0.40583	-0.248442	-0.447613	-0.432926	-0.540991	-0.446645	-0.396684	-0.321185
Gga1	1	0.795846	0.881298	0.509792	-0.256215	0.173955	0.199532	-0.114954	0.0645259	0.00829397	-0.188974	-0.203248	-0.388646	-0.24341	-0.0703885	0.109065	0.177464	-0.0165904	-0.161374	0.0306146	-0.130604	-0.108373	-0.390459	-0.413464	-0.410617	-0.414437	-0.253485	-0.270051	-0.214861	-0.399409	-0.238526	-0.25835	-0.164676
Bmyc	1	0.35981	0.760071	0.29759	-0.428945	-0.309339	-0.282214	-0.435846	-0.176939	0.120266	0.0764632	-0.0132446	-0.0151927	0.206113	0.0113998	0.340014	0.359111	0.23548	-0.0655163	-0.125138	0.115834	0.109943	-0.55496	-0.672975	-0.540408	-0.481083	-0.14601	-0.549129	-0.248281	-0.26275	-0.449458	-0.418173	-0.210423
Jdp2	1	0.636495	0.972173	0.517669	-0.336191	-0.0639323	-0.148778	-0.342378	-0.145733	-0.112485	-0.207091	-0.187381	-0.194457	-0.166791	-0.190254	-0.0294854	0.0764322	-0.129596	-0.302473	-0.185358	-0.210316	-0.115589	-0.242943	-0.448896	-0.549924	-0.429949	-0.305084	-0.530394	-0.41634	-0.4073	-0.38968	-0.319103	-0.279273
Gm11974	1	0.541862	0.883697	0.776951	0.117862	0.184997	-0.199794	-0.0949946	-0.256543	-0.250561	-0.466463	-0.380121	-0.477331	-0.525529	0.0239149	-0.256892	-0.0920664	-0.025552	-0.270681	-0.037738	-0.141814	0.118953	-0.195966	-0.0572122	-0.0962073	-0.192128	-0.0447282	-0.354961	-0.307867	-0.317474	-0.0791804	-0.179587	-0.0263505
Tgfbr1	1	0.670757	0.979219	0.589871	-0.243021	0.0205643	-0.111558	-0.270992	-0.120525	0.0262182	-0.140503	-0.164944	-0.275811	-0.339459	-0.302679	-0.148149	-0.166803	-0.227282	-0.325777	-0.129458	-0.123693	-0.101615	-0.134578	-0.303207	-0.444429	-0.304381	-0.26646	-0.43447	-0.299708	-0.380321	-0.290275	-0.219671	-0.200086
D15Ertd621e	1	0.375473	0.624083	0.422856	-0.0808806	-0.0350433	-0.105477	-0.166532	-0.179251	0.149154	0.113814	0.316886	-0.39819	-0.253315	-0.0718415	0.0327234	-0.0520065	0.119296	0.0629533	0.0434227	0.175156	0.118304	-0.0481551	-0.0766632	-0.00527816	0.060897	0.0830866	-0.0261308	0.107517	-0.134002	-0.0331756	0.0262399	0.076101
Cln8	1	0.585263	0.956182	0.570944	-0.26759	-0.0253302	-0.229155	-0.307756	-0.0919696	-0.125034	-0.0862871	-0.0148398	0.023244	-0.113675	-0.317174	-0.208885	-0.164843	-0.356624	-0.51591	-0.307105	-0.280724	-0.217487	-0.252969	-0.453819	-0.648833	-0.535488	-0.456418	-0.688743	-0.520817	-0.354581	-0.43016	-0.409414	-0.379829
Gpr107	1	0.274109	0.630557	0.311495	-0.257115	-0.21782	-0.275709	-0.129266	0.0691178	0.0254081	0.144061	0.192409	0.00910015	-0.0773944	-0.321916	-0.142223	-0.221351	0.153142	-0.115284	0.139278	0.32828	0.402034	-0.474721	-0.329135	-0.191159	-0.142632	0.226049	-0.246744	0.139798	0.247872	-0.0332864	-0.0683188	0.28961
Lrrc33	1	0.770962	0.991111	0.622614	-0.213055	0.150455	0.00203389	-0.234567	-0.0851184	-0.206622	-0.307354	-0.241722	-0.234807	-0.356958	-0.290842	-0.2666	-0.150827	-0.327297	-0.491074	-0.125507	-0.333191	-0.181309	-0.181414	-0.349641	-0.526699	-0.448492	-0.393938	-0.507546	-0.47711	-0.472213	-0.364425	-0.347094	-0.329978
Ifngr2	1	0.715865	0.922055	0.48831	-0.311819	0.0422254	0.0289984	-0.251953	-0.0908245	-0.165175	-0.332153	-0.300797	-0.354096	-0.239914	-0.0925938	0.0378736	0.213364	-0.0620265	-0.196571	-0.100817	-0.265198	-0.14424	-0.205981	-0.379034	-0.456944	-0.37303	-0.267094	-0.36612	-0.365141	-0.446589	-0.30746	-0.238528	-0.23051
Rab24	1	0.36866	0.56926	0.551209	0.108382	0.123453	-0.0568093	-0.176807	-0.296261	0.206104	0.0137943	0.0128492	-0.365514	-0.0934152	0.371034	0.293211	0.266746	0.389953	-0.0228284	0.155235	0.259747	0.292104	-0.640103	-0.387465	-0.0781378	-0.346369	-0.0193958	-0.293652	-0.095899	-0.391199	-0.261729	-0.477057	-0.154704
Sdf2l1	1	0.426051	0.771051	0.60981	-0.0524651	0.063464	-0.245852	-0.147993	-0.0205145	0.289969	0.278386	0.267129	0.0475551	-0.0338546	-0.19956	-0.0480733	-0.266756	-0.370684	-0.395071	-0.379594	-0.0686464	-0.295998	-0.287248	-0.33219	-0.505511	-0.473929	-0.491021	-0.609724	-0.331364	-0.266888	-0.289465	-0.356135	-0.342502
Lst1	1	0.682141	0.995577	0.631195	-0.210032	0.0676481	-0.127662	-0.267949	-0.134767	-0.165768	-0.262056	-0.20993	-0.205572	-0.301046	-0.252311	-0.215299	-0.11861	-0.288569	-0.443828	-0.201302	-0.290812	-0.167453	-0.178454	-0.345216	-0.520452	-0.430386	-0.369295	-0.554905	-0.47524	-0.431869	-0.355263	-0.328327	-0.309425
Tfe3	1	0.709242	0.990043	0.729746	-0.0793336	0.19587	-0.0848166	-0.143656	-0.0903915	-0.159674	-0.310217	-0.257932	-0.289956	-0.363953	-0.149636	-0.204862	-0.10259	-0.297216	-0.425619	-0.219395	-0.323457	-0.215099	-0.208043	-0.26141	-0.445409	-0.43673	-0.389292	-0.523772	-0.473675	-0.434858	-0.262052	-0.303547	-0.281648
Pold4	1	0.930571	0.851592	0.440039	-0.318521	0.31104	0.381708	-0.0608832	0.26423	-0.192402	-0.223995	-0.18265	-0.123328	-0.312543	-0.465816	-0.308032	-0.228703	-0.455587	-0.560534	0.0385502	-0.383216	-0.286439	-0.280534	-0.431013	-0.618788	-0.542969	-0.483302	-0.355712	-0.377504	-0.39569	-0.334365	-0.342124	-0.32049
Hs6st1	1	0.524252	0.933514	0.741957	-0.00257617	0.0818696	-0.277711	-0.237142	-0.30289	-0.16877	-0.337505	-0.271704	-0.324664	-0.278144	0.0864045	-0.0621783	0.0897805	-0.0708259	-0.300185	-0.247238	-0.229933	-0.0705246	-0.259998	-0.263889	-0.340082	-0.397603	-0.274296	-0.569228	-0.488393	-0.453607	-0.286014	-0.353111	-0.273193
4933426M11Rik	1	0.713973	0.739656	0.455568	-0.122398	0.237749	0.206429	0.0473923	0.0986668	-0.29676	-0.431966	-0.285182	-0.496509	-0.688272	-0.439235	-0.480411	-0.359385	-0.274612	-0.231388	0.153939	-0.229278	-0.0279109	0.199041	0.128172	-0.0584796	0.0898529	0.0215778	0.0774873	-0.0348122	-0.130829	0.108786	0.209547	0.168366
St3gal5	1	0.553768	0.637838	0.324866	-0.244698	0.0554738	0.126539	-0.280069	-0.190609	-0.037581	-0.262531	-0.275486	-0.362574	0.0130003	0.292436	0.427484	0.626087	0.150611	0.00740819	-0.128532	-0.254273	-0.221326	-0.277559	-0.451288	-0.408851	-0.4373	-0.341727	-0.311386	-0.394545	-0.614427	-0.40009	-0.369293	-0.409928
Nr1h2	1	0.753199	0.855643	0.606292	-0.12725	0.282913	0.104941	-0.143897	0.0708155	-0.0869687	-0.0824027	-0.0741179	0.0465857	-0.244605	-0.394603	-0.382125	-0.405024	-0.476309	-0.737894	-0.0511024	-0.260371	-0.170692	-0.446122	-0.489813	-0.636457	-0.667889	-0.5393	-0.633679	-0.496003	-0.429827	-0.456207	-0.588385	-0.447084
Mef2d	1	0.687752	0.865685	0.388787	-0.36777	-0.0465685	0.065926	-0.449982	-0.300836	-0.148684	-0.276446	-0.173431	-0.394889	-0.228603	-0.0796446	0.0675947	0.242166	0.109212	-0.168674	0.0985414	-0.121947	0.0668479	-0.197993	-0.467586	-0.398936	-0.300498	-0.152118	-0.297079	-0.303056	-0.565953	-0.464714	-0.351408	-0.295336
Pnpla2	1	0.946481	0.881903	0.51793	-0.231598	0.352372	0.368542	-0.103046	0.115489	-0.267488	-0.371493	-0.316228	-0.255327	-0.453817	-0.403464	-0.37472	-0.24117	-0.400447	-0.576807	0.11305	-0.383561	-0.185055	-0.227471	-0.362321	-0.519285	-0.478725	-0.415049	-0.334762	-0.408218	-0.494952	-0.346827	-0.365631	-0.325235
Man2b2	1	0.69724	0.997024	0.607327	-0.245142	0.0510076	-0.101356	-0.266089	-0.0966228	-0.0892273	-0.19107	-0.170093	-0.200917	-0.292828	-0.292708	-0.191385	-0.145303	-0.25962	-0.419758	-0.147501	-0.209385	-0.12288	-0.223771	-0.376257	-0.520439	-0.42029	-0.33356	-0.523428	-0.401023	-0.396794	-0.347178	-0.31791	-0.267106
Trappc10	1	0.153182	0.666662	0.115754	-0.56909	-0.548636	-0.480877	-0.511775	-0.141425	0.154652	0.355665	0.40906	0.236887	0.359213	-0.26289	0.22836	0.147409	0.0399201	-0.0570927	-0.328187	0.105589	-0.0261924	-0.241031	-0.58016	-0.592652	-0.313273	-0.158868	-0.533859	-0.17701	-0.0357568	-0.410502	-0.215363	-0.173007
Rhot1	1	-0.129176	-0.642457	-0.285003	0.326801	0.340544	0.544365	0.486448	0.284192	0.129097	0.0606867	0.111261	-0.301383	-0.27522	0.0877383	-0.055227	-0.163933	0.231701	0.366875	0.576764	0.315294	0.273828	0.163337	0.505068	0.707931	0.54875	0.480794	0.847125	0.672394	0.333175	0.547523	0.455248	0.512149
Taf11	1	-0.274475	-0.54391	-0.159713	0.2788	0.266834	0.189361	0.526378	0.579081	0.308157	0.593955	0.622403	0.486197	0.414862	0.0634774	0.0821389	-0.189995	-0.210495	-0.0301022	-0.116629	0.0847549	-0.272071	-0.329757	0.0435416	0.0360158	-0.193664	-0.212366	0.07135	0.206625	0.439442	0.267283	-0.00734405	0.052339
Gcn1l1	1	0.517887	0.903448	0.786528	0.104073	0.167967	-0.271871	-0.131072	-0.265197	-0.183013	-0.378984	-0.286966	-0.387525	-0.494167	-0.0804216	-0.29925	-0.198854	-0.297958	-0.35119	-0.29641	-0.307484	-0.175933	0.0565761	0.0165694	-0.216753	-0.195876	-0.267431	-0.448612	-0.438753	-0.389059	-0.123409	-0.137525	-0.189678
Ndufaf2	1	-0.64843	-0.635446	-0.292877	0.211912	-0.0862331	-0.244514	0.45191	0.468899	0.357616	0.618424	0.567088	0.551803	0.523847	0.0708264	0.181882	-0.108031	-0.180429	0.233213	-0.439337	0.113997	-0.335409	0.0323728	0.272792	0.13082	0.0944698	-0.059517	0.0812441	0.268126	0.678098	0.445635	0.348619	0.245034
Taz	1	0.432179	0.661795	0.17806	-0.456625	-0.266181	-0.0436273	-0.32296	-0.056858	0.176881	0.110233	0.0525067	-0.217921	0.0147316	-0.101747	0.285805	0.249533	0.435936	0.118886	0.272949	0.380862	0.403704	-0.544006	-0.552597	-0.264066	-0.19754	0.204555	-0.14383	0.153809	-0.0760418	-0.237952	-0.185976	0.130428
Fbrs	1	0.634958	0.965051	0.49968	-0.349615	-0.0823647	-0.135441	-0.343833	-0.141851	-0.102751	-0.16554	-0.107362	-0.21183	-0.168377	-0.202343	-0.0267491	0.067706	-0.0687054	-0.266272	-0.117575	-0.142111	-0.0416928	-0.268906	-0.454535	-0.507356	-0.389726	-0.23422	-0.475994	-0.341294	-0.362333	-0.368551	-0.297623	-0.22197
C330006A16Rik	1	0.615106	0.796557	0.494352	-0.217359	0.162659	-0.0397348	0.00787154	0.311562	-0.140049	-0.0966725	-0.159026	0.194795	-0.16073	-0.521668	-0.409317	-0.422243	-0.625038	-0.647238	-0.295423	-0.374137	-0.361521	-0.28359	-0.34396	-0.674145	-0.582258	-0.530387	-0.617158	-0.460464	-0.122899	-0.228072	-0.282781	-0.249872
Vps11	1	0.668808	0.963841	0.541052	-0.304825	-0.0159539	-0.0837332	-0.265129	-0.0500911	0.0580237	-0.0324495	-0.0294181	-0.208194	-0.195349	-0.251876	-0.029637	-0.0534465	-0.107366	-0.27724	-0.0783443	-0.0416222	-0.039569	-0.337335	-0.445345	-0.489203	-0.3954	-0.242438	-0.446244	-0.245616	-0.315995	-0.317119	-0.288473	-0.178169
Tatdn2	1	0.830833	0.965522	0.690348	-0.101153	0.295642	0.111844	-0.181922	-0.0949504	-0.21215	-0.349404	-0.277689	-0.287754	-0.410831	-0.207182	-0.281937	-0.156833	-0.328906	-0.550839	-0.0561633	-0.35423	-0.176484	-0.259218	-0.350794	-0.492333	-0.51127	-0.442753	-0.503043	-0.513668	-0.569932	-0.388078	-0.449581	-0.399119
Zfp385a	1	0.480458	0.876474	0.563023	-0.157261	-0.0622888	-0.253339	-0.158612	-0.149969	-0.117628	-0.332137	-0.326518	-0.434014	-0.324457	-0.0164343	0.0116349	0.142599	0.0830158	-0.0132114	-0.13623	-0.0731029	0.0447554	-0.138422	-0.136149	-0.185395	-0.121443	0.016057	-0.277914	-0.176096	-0.18012	-0.0371105	0.0117638	0.0873985
Cryl1	1	0.646388	0.978133	0.61782	-0.2215	0.0277477	-0.146663	-0.280397	-0.127609	0.0596503	-0.0886526	-0.121312	-0.205762	-0.225482	-0.209606	-0.0581034	-0.0797683	-0.228899	-0.350172	-0.218454	-0.154842	-0.170439	-0.236999	-0.387117	-0.522591	-0.43028	-0.371325	-0.546124	-0.386935	-0.428361	-0.357156	-0.330451	-0.303901
Tmem219	1	0.72446	0.882113	0.427572	-0.380434	0.0807525	0.0515367	-0.0823831	0.292052	-0.109223	-0.073187	-0.0881512	0.0571265	-0.163729	-0.532835	-0.278627	-0.274431	-0.458896	-0.498416	-0.16757	-0.285372	-0.275105	-0.288121	-0.425505	-0.665675	-0.511252	-0.420933	-0.486929	-0.337327	-0.150794	-0.253381	-0.226583	-0.185524
Aagab	1	0.658805	0.977733	0.662471	-0.174198	0.101958	-0.143176	-0.207935	-0.0511339	-0.096645	-0.142213	-0.0958988	-0.0945449	-0.171165	-0.194421	-0.143686	-0.0896889	-0.31457	-0.476456	-0.281316	-0.289633	-0.239951	-0.334663	-0.425762	-0.594625	-0.568693	-0.470861	-0.651299	-0.510787	-0.398777	-0.37051	-0.417093	-0.363471
Tle3	1	0.592668	0.916855	0.725003	-0.020136	0.137033	-0.158606	-0.182181	-0.156437	0.174452	-0.0281196	-0.0764786	-0.275411	-0.326746	-0.142902	-0.104354	-0.215928	-0.212859	-0.34512	-0.16238	-0.0375462	-0.0928927	-0.259266	-0.260687	-0.357947	-0.357221	-0.310023	-0.48938	-0.295331	-0.400334	-0.257349	-0.316221	-0.238581
Renbp	1	0.647921	0.882207	0.901515	0.259864	0.446029	-0.080209	0.109056	-0.0538345	-0.306184	-0.483236	-0.367963	-0.362035	-0.54728	-0.0306653	-0.410938	-0.254489	-0.412468	-0.507777	-0.256209	-0.446873	-0.260666	-0.144483	0.0191129	-0.232804	-0.377555	-0.389477	-0.476653	-0.518169	-0.373172	-0.0525538	-0.233371	-0.211762
Cant1	1	0.471431	0.873264	0.38133	-0.438616	-0.24206	-0.265823	-0.368253	-0.032511	0.175576	0.222936	0.194635	0.0716773	0.069353	-0.340303	0.0479357	-0.0693738	-0.112479	-0.264862	-0.196257	0.059371	-0.0414893	-0.379682	-0.570602	-0.614834	-0.438292	-0.260806	-0.562654	-0.223642	-0.174833	-0.393419	-0.317254	-0.200071
Snta1	1	0.621284	0.970306	0.599727	-0.213603	-0.00749156	-0.181703	-0.357016	-0.257928	-0.209982	-0.294919	-0.228858	-0.223669	-0.324087	-0.237213	-0.245499	-0.123414	-0.14107	-0.426887	-0.0630303	-0.169852	0.052178	-0.225416	-0.372746	-0.442518	-0.37007	-0.215653	-0.532609	-0.422609	-0.421329	-0.393101	-0.369598	-0.25498
B4galt3	1	0.172458	0.602086	0.582208	0.126837	-0.0433278	-0.365624	-0.00569313	-0.190666	0.357714	0.0423239	-0.0279046	-0.515039	-0.168454	0.352775	0.392456	0.282298	0.298126	0.336684	-0.234916	0.234172	0.0340265	-0.178766	0.0415588	0.107503	0.0362366	0.102257	-0.122846	0.0897078	-0.0736842	0.174369	0.128316	0.195939
Chst7	1	0.38546	0.561777	0.325176	-0.12294	0.0233048	-0.0534202	0.18278	0.232965	0.0529085	-0.210808	-0.312901	-0.44705	-0.53015	-0.361048	-0.200411	-0.262645	-0.177043	0.136211	-0.0715557	-0.0111024	-0.0892288	0.304162	0.318811	0.0797658	0.311278	0.180608	0.188306	0.226304	0.207511	0.41538	0.577772	0.473744
Plxdc2	1	0.642503	0.984411	0.559817	-0.296438	-0.0302756	-0.167777	-0.357689	-0.164271	-0.114472	-0.188333	-0.177108	-0.124057	-0.207426	-0.278464	-0.15943	-0.0890322	-0.238024	-0.440711	-0.184264	-0.221421	-0.111461	-0.240157	-0.452048	-0.586544	-0.468694	-0.358757	-0.60509	-0.469886	-0.432513	-0.439846	-0.391625	-0.339175
Tmem115	1	0.471363	0.631621	0.11961	-0.49661	-0.256795	0.0157663	-0.507829	-0.170662	0.229098	0.169028	0.00377521	-0.0324532	-0.0848429	-0.41746	-0.0160206	-0.165531	0.212183	-0.22742	0.429304	0.427837	0.50625	-0.491907	-0.653926	-0.397566	-0.260643	0.108718	-0.270929	0.0594004	-0.243072	-0.499958	-0.424439	-0.080731
Tbc1d17	1	0.563992	0.881499	0.585459	-0.185477	0.0532656	-0.165294	-0.248487	-0.108898	-0.104363	-0.191305	-0.204676	-0.0696707	0.0129563	0.0529229	0.102168	0.235039	-0.156015	-0.366131	-0.345296	-0.321556	-0.266889	-0.450588	-0.530226	-0.632345	-0.674086	-0.510067	-0.711758	-0.598399	-0.477314	-0.44418	-0.517973	-0.45544
Edem1	1	0.694783	0.992741	0.633742	-0.195993	0.077813	-0.104581	-0.261688	-0.143559	-0.160075	-0.26445	-0.204923	-0.248268	-0.374947	-0.298761	-0.274915	-0.196865	-0.26646	-0.441081	-0.113257	-0.228968	-0.0833904	-0.160448	-0.306759	-0.455821	-0.362234	-0.29147	-0.490691	-0.404396	-0.404957	-0.322612	-0.293475	-0.245445
Tbc1d20	1	0.618949	0.792804	0.368671	-0.399286	0.0247096	9.85095e-05	-0.200992	0.226419	0.0839569	0.191811	0.149515	0.275108	0.149037	-0.402734	-0.0507146	-0.136342	-0.474233	-0.542131	-0.326731	-0.277119	-0.419091	-0.434636	-0.645287	-0.856963	-0.740286	-0.660817	-0.69354	-0.47546	-0.292913	-0.484146	-0.492437	-0.479234
Cln5	1	0.69409	0.899777	0.658561	-0.067691	0.226569	-0.0236539	-0.0857243	0.00637232	-0.206766	-0.225994	-0.0973726	-0.177117	-0.486077	-0.454951	-0.530053	-0.503524	-0.466829	-0.575532	-0.0775074	-0.269745	-0.125485	-0.0850752	-0.149188	-0.37629	-0.304292	-0.305259	-0.413756	-0.347028	-0.269723	-0.18915	-0.212388	-0.17335
Mknk1	1	0.769221	0.993782	0.60852	-0.235808	0.119571	0.00771117	-0.246429	-0.0818357	-0.0958427	-0.220392	-0.187058	-0.263483	-0.346756	-0.29172	-0.200347	-0.145793	-0.256872	-0.425104	-0.073218	-0.219813	-0.12025	-0.222138	-0.37158	-0.498744	-0.414793	-0.33658	-0.46293	-0.382738	-0.447816	-0.350933	-0.328117	-0.279544
Gak	1	0.718873	0.840752	0.800051	0.159304	0.42886	0.115074	0.162169	0.0773313	0.0127524	-0.250314	-0.223713	-0.50949	-0.443274	0.0975368	-0.0431368	-0.0132371	-0.0948376	-0.200034	-0.0418584	-0.138999	-0.124402	-0.388946	-0.110609	-0.150656	-0.341687	-0.230776	-0.248978	-0.197074	-0.310391	0.0199758	-0.178284	-0.04746
Htra2	1	0.541513	0.90579	0.750089	0.036713	0.137982	-0.208327	-0.0147559	-0.078716	0.0501738	-0.229774	-0.269708	-0.456349	-0.390367	0.0276757	-0.0123012	-0.00272403	-0.0599402	-0.105778	-0.205817	-0.0746901	-0.0809191	-0.210982	-0.0765144	-0.174664	-0.208764	-0.132544	-0.335451	-0.199535	-0.230303	0.0115911	-0.0509567	0.0219317
AI837181	1	0.613037	0.898664	0.636216	-0.12062	0.111438	-0.0890249	-0.0362262	0.0450585	0.12281	-0.136404	-0.232201	-0.364924	-0.225332	0.0134599	0.146614	0.141148	-0.0575481	-0.0859644	-0.21905	-0.0979523	-0.182672	-0.329831	-0.257866	-0.343792	-0.352645	-0.244843	-0.366522	-0.217582	-0.26344	-0.082779	-0.126026	-0.0650639
Rab3il1	1	0.693524	0.996507	0.642012	-0.195897	0.0869655	-0.112939	-0.257318	-0.133062	-0.170671	-0.2722	-0.216307	-0.219566	-0.320618	-0.251697	-0.228484	-0.130572	-0.291925	-0.450321	-0.187818	-0.292483	-0.163075	-0.178149	-0.334916	-0.508708	-0.426603	-0.366766	-0.545263	-0.472215	-0.437031	-0.348598	-0.328353	-0.3064
Gtpbp1	1	0.511741	0.792653	0.792432	0.219363	0.273951	-0.122642	0.0368931	-0.200899	0.0411453	-0.35283	-0.365096	-0.653613	-0.462869	0.289005	0.096502	0.165108	0.0189175	0.0044666	-0.20505	-0.142548	-0.138832	-0.104605	0.0682989	-0.00548634	-0.132698	-0.143052	-0.221161	-0.227767	-0.388909	0.0561116	-0.0388581	-0.0420262
0610012G03Rik	1	0.657485	0.648394	0.175157	-0.496574	0.0466679	0.243326	-0.0140178	0.487585	0.221671	0.224151	0.0751198	0.126824	0.14934	-0.3737	0.163493	0.0409352	-0.308566	-0.2294	-0.171054	-0.153379	-0.407469	-0.434248	-0.566395	-0.714911	-0.574401	-0.481789	-0.347832	-0.164136	-0.114282	-0.2436	-0.209757	-0.204401
Pcif1	1	0.265793	0.575436	0.246692	-0.294887	-0.183502	-0.218791	0.111373	0.349102	0.365234	0.189884	-0.0381289	-0.147672	-0.0560842	-0.247134	0.203702	-0.0026302	-0.0524177	0.230468	-0.27149	0.155665	-0.164939	-0.0956754	-0.0463857	-0.198957	0.00953218	0.0347199	-0.0702306	0.217953	0.298952	0.271946	0.385349	0.37612
Flii	1	0.85735	0.841223	0.736108	0.105656	0.528276	0.283809	0.18413	0.134334	-0.244803	-0.532369	-0.498607	-0.539083	-0.686583	-0.166457	-0.37353	-0.235323	-0.36476	-0.383896	0.0143964	-0.390796	-0.228606	-0.082002	0.0372394	-0.176789	-0.250822	-0.281286	-0.16373	-0.297123	-0.372406	0.0308539	-0.0713569	-0.0735056
Wbp1l	1	0.784744	0.919688	0.52775	-0.259427	0.116868	0.124587	-0.290592	-0.104955	-0.0261919	-0.131	-0.100207	-0.277329	-0.36509	-0.330328	-0.208431	-0.207777	-0.100196	-0.413191	0.203067	-0.00740926	0.130691	-0.360857	-0.456906	-0.420189	-0.37657	-0.183394	-0.352751	-0.221542	-0.434357	-0.397195	-0.40489	-0.218262
Pacsin2	1	0.433238	0.729895	0.909673	0.397907	0.442099	-0.20845	0.273219	0.0269974	-0.176535	-0.346115	-0.232536	-0.318541	-0.286343	0.315833	-0.0781936	0.0615898	-0.305868	-0.271691	-0.52547	-0.461883	-0.451371	-0.237908	0.0756768	-0.1726	-0.42798	-0.458099	-0.498007	-0.509403	-0.25484	0.0997813	-0.161683	-0.185935
Nek6	1	0.719958	0.933593	0.64791	-0.0997219	0.185761	0.00626877	-0.0498625	-0.0170969	-0.162163	-0.400423	-0.389701	-0.474062	-0.559364	-0.236036	-0.266679	-0.170316	-0.171314	-0.25232	-2.76254e-05	-0.175997	-0.024339	-0.0932416	-0.082527	-0.215972	-0.160737	-0.0964377	-0.227368	-0.201116	-0.264854	-0.0394531	-0.0277217	0.031122
Otud6b	1	-0.742535	-0.837149	-0.324759	0.460764	0.00330689	-0.149975	0.395011	0.0247562	-0.00792306	0.0427798	0.140659	0.00790687	0.0963472	0.382366	0.0846334	0.0862771	0.125175	0.481644	-0.153771	0.0405774	-0.062107	0.513684	0.718985	0.679167	0.59363	0.326521	0.510908	0.332381	0.462893	0.594938	0.580548	0.379716
Vps51	1	0.379544	0.746572	0.395557	-0.276414	-0.194286	-0.222362	-0.26872	-0.145586	0.207396	0.0341834	-0.048998	-0.283609	0.0503371	0.162999	0.427287	0.422925	0.34736	0.144438	-0.0794206	0.18951	0.125211	-0.485389	-0.458208	-0.295604	-0.296523	-0.00933627	-0.328605	-0.0706645	-0.207419	-0.211606	-0.208101	-0.0178539
Snx18	1	0.753754	0.827986	0.65709	0.00798822	0.350889	0.146414	-0.121721	-0.0974411	-0.169279	-0.217908	-0.0192918	-0.283444	-0.496762	-0.31873	-0.442253	-0.405809	-0.457289	-0.568035	-0.0336625	-0.331338	-0.210873	-0.0239874	-0.148787	-0.342672	-0.320977	-0.412932	-0.347847	-0.3988	-0.498577	-0.289684	-0.320842	-0.360765
Cbr2	1	0.677141	0.995069	0.635193	-0.203758	0.0676238	-0.135034	-0.264489	-0.1359	-0.168251	-0.264281	-0.211575	-0.205577	-0.308322	-0.256812	-0.226032	-0.130661	-0.292213	-0.446171	-0.202025	-0.288886	-0.163219	-0.172632	-0.335565	-0.513557	-0.423077	-0.36348	-0.55393	-0.472591	-0.424549	-0.348	-0.321772	-0.301905
Dtx4	1	0.566819	0.936804	0.54259	-0.235468	-0.0663317	-0.216218	-0.291078	-0.211955	-0.170383	-0.319755	-0.273225	-0.340734	-0.420819	-0.296016	-0.241809	-0.143759	-0.161078	-0.2506	-0.119682	-0.164161	-0.00866589	0.0439982	-0.15369	-0.30876	-0.124159	-0.0995221	-0.345686	-0.278589	-0.294545	-0.193878	-0.0625055	-0.0691091
Dgcr6	1	-0.223642	-0.506764	-0.473711	-0.13468	-0.0707772	0.290794	0.384573	0.597513	0.534598	0.509556	0.219711	0.139899	0.393491	0.105667	0.543122	0.270146	0.389318	0.551212	0.252872	0.511811	0.134572	-0.397727	-0.0670614	0.184776	0.11164	0.311638	0.464416	0.671052	0.564056	0.392584	0.31864	0.500123
Tox4	1	0.828559	0.802226	0.779479	0.188498	0.586426	0.291672	0.226089	0.123861	-0.163167	-0.461215	-0.399461	-0.563045	-0.588929	0.0173211	-0.207255	-0.0822116	-0.344663	-0.315389	-0.100483	-0.433252	-0.363733	-0.1147	0.0358481	-0.175451	-0.314101	-0.39047	-0.186878	-0.342219	-0.442033	0.0284857	-0.114729	-0.167948
Tmem179b	1	0.798373	0.884243	0.747424	0.0447635	0.440967	0.129895	0.0348583	0.103022	-0.300781	-0.320592	-0.189414	-0.138599	-0.445701	-0.312996	-0.51772	-0.416066	-0.520261	-0.712104	-0.0821664	-0.419338	-0.227707	-0.308594	-0.244811	-0.461048	-0.551352	-0.485707	-0.520813	-0.5107	-0.37927	-0.24775	-0.416772	-0.32364
Dtnbp1	1	0.744708	0.980501	0.598903	-0.246416	0.117565	-0.0150044	-0.211567	-0.0252783	-0.0790197	-0.198883	-0.181657	-0.211251	-0.24737	-0.233362	-0.108259	-0.0446568	-0.312066	-0.399942	-0.222568	-0.313453	-0.280232	-0.213043	-0.382984	-0.571414	-0.482463	-0.448355	-0.519174	-0.453272	-0.449906	-0.345583	-0.319428	-0.337822
Dnajb12	1	0.207376	0.606906	0.248954	-0.358952	-0.268955	-0.365332	-0.173962	0.174334	0.44282	0.475218	0.303895	0.265024	0.22602	-0.372518	0.136517	-0.167904	-0.345704	-0.150821	-0.510681	0.0312736	-0.368617	-0.147799	-0.347517	-0.58917	-0.333549	-0.387037	-0.513144	-0.141688	0.0414483	-0.180044	-0.0652475	-0.145586
Ankrd13c	1	-0.350262	-0.657314	-0.405136	0.182664	-0.00542748	0.288586	0.170738	-0.0576294	0.381322	0.190949	0.139257	-0.394792	0.0205375	0.453744	0.5057	0.384783	0.650981	0.75146	0.448532	0.516266	0.353048	0.139426	0.335505	0.702686	0.591142	0.569471	0.792301	0.690507	0.17193	0.379583	0.400382	0.4226
Zfp513	1	0.724311	0.994006	0.623054	-0.217017	0.091007	-0.0517499	-0.208349	-0.0682523	-0.0917759	-0.225356	-0.19244	-0.291976	-0.339009	-0.243068	-0.159605	-0.0988103	-0.19751	-0.347419	-0.0982619	-0.186703	-0.0954745	-0.232479	-0.330109	-0.445245	-0.371689	-0.272588	-0.437763	-0.335858	-0.371926	-0.27281	-0.256312	-0.191878
Psmb10	1	0.854324	0.967524	0.595239	-0.233219	0.231421	0.153549	-0.132613	0.0743388	-0.125957	-0.248401	-0.233037	-0.241683	-0.3503	-0.314485	-0.220467	-0.151513	-0.322627	-0.468786	-0.0431179	-0.288286	-0.194265	-0.292304	-0.388667	-0.537451	-0.490532	-0.400764	-0.434584	-0.388133	-0.427693	-0.315339	-0.335236	-0.279146
Plekhm2	1	0.599138	0.927582	0.41811	-0.406781	-0.148497	-0.159061	-0.42071	-0.173808	-0.194263	-0.206376	-0.175349	-0.0983615	-0.217729	-0.385275	-0.227012	-0.12628	-0.0993141	-0.399194	0.0152523	-0.0877048	0.128284	-0.264786	-0.486862	-0.522182	-0.362499	-0.145065	-0.499073	-0.333088	-0.311413	-0.430945	-0.342065	-0.191559
Blnk	1	0.67684	0.995204	0.644727	-0.191699	0.0761269	-0.136054	-0.25883	-0.138458	-0.168758	-0.267484	-0.212943	-0.210417	-0.312878	-0.248212	-0.227468	-0.131608	-0.293347	-0.447975	-0.204667	-0.29129	-0.165191	-0.174198	-0.329763	-0.508099	-0.424311	-0.365991	-0.555525	-0.475799	-0.427631	-0.344592	-0.323978	-0.30356
Ptpn6	1	0.669946	0.98935	0.707948	-0.104961	0.138888	-0.145483	-0.215548	-0.151596	-0.196273	-0.305277	-0.235911	-0.227128	-0.342924	-0.194656	-0.256901	-0.146606	-0.315576	-0.479065	-0.228238	-0.325954	-0.183291	-0.184863	-0.288875	-0.477473	-0.442485	-0.391094	-0.578035	-0.514851	-0.445415	-0.323795	-0.346034	-0.321167
P2ry6	1	0.678639	0.994245	0.639428	-0.196427	0.0748982	-0.13282	-0.259835	-0.137746	-0.188407	-0.278715	-0.213873	-0.209071	-0.314791	-0.253067	-0.237289	-0.130703	-0.294033	-0.451322	-0.200604	-0.300507	-0.162927	-0.168921	-0.328726	-0.507935	-0.421976	-0.362358	-0.552095	-0.479019	-0.424705	-0.344666	-0.32138	-0.301678
Trafd1	1	0.403133	0.697096	0.322581	-0.306952	-0.176178	-0.132488	-0.309971	-0.209964	0.153585	-0.0861347	-0.155873	-0.387382	0.0368213	0.243154	0.515888	0.590167	0.316418	0.220981	-0.151135	0.0256731	-0.0427859	-0.26907	-0.390664	-0.295478	-0.241314	-0.0920216	-0.25285	-0.151857	-0.363063	-0.242914	-0.152585	-0.12818
Arl10	1	0.14073	0.611178	0.136352	-0.494456	-0.468363	-0.42677	-0.386212	-0.0815537	0.176368	0.26256	0.256543	0.120594	0.433254	0.0254942	0.485778	0.473093	0.157126	0.124205	-0.424463	0.0301095	-0.153378	-0.314438	-0.549869	-0.546018	-0.363904	-0.201356	-0.491972	-0.202221	-0.0701749	-0.316166	-0.174161	-0.164593
Tmem120a	1	0.499409	0.854476	0.903699	0.288621	0.318113	-0.241032	0.0272709	-0.21613	-0.196633	-0.437834	-0.358638	-0.436755	-0.433311	0.217065	-0.15458	-6.2049e-05	-0.155125	-0.299546	-0.296343	-0.304399	-0.154913	-0.218225	-0.00943164	-0.145911	-0.336188	-0.281353	-0.487157	-0.47139	-0.388488	-0.0555227	-0.242569	-0.178666
Hk2	1	0.474646	0.768279	0.958721	0.446593	0.460954	-0.209904	0.0911252	-0.218197	-0.256252	-0.453638	-0.341728	-0.341538	-0.506913	0.152497	-0.373363	-0.238799	-0.359979	-0.507802	-0.315392	-0.402724	-0.220642	-0.156253	0.0775395	-0.135395	-0.374617	-0.396182	-0.545538	-0.573285	-0.429419	-0.0753447	-0.326764	-0.287528
Serpinf1	1	0.715842	0.996724	0.616409	-0.225746	0.0728751	-0.0755486	-0.295341	-0.157557	-0.130174	-0.260046	-0.23474	-0.248854	-0.340983	-0.268101	-0.21223	-0.133955	-0.237408	-0.434885	-0.101644	-0.223194	-0.0871384	-0.2046	-0.368565	-0.495666	-0.408638	-0.319695	-0.511942	-0.425827	-0.461834	-0.377429	-0.34848	-0.294444
Ptpn23	1	0.270442	0.752325	0.488589	-0.126582	-0.206364	-0.398246	-0.229463	-0.284238	-0.0338855	-0.167464	-0.0711962	-0.419238	-0.179014	0.131234	0.167529	0.26553	0.285202	0.164842	-0.145124	0.087768	0.160293	-0.134878	-0.120725	-0.0583225	-0.00934127	0.149303	-0.219722	-0.0617181	-0.103093	-0.0183187	0.0430431	0.140694
Ccdc107	1	0.629966	0.663239	0.406075	-0.160019	0.14951	0.22393	0.0153445	0.12415	0.475787	0.0535665	-0.197414	-0.550163	-0.338384	-0.0584304	0.279512	0.0728779	0.0993929	0.160964	0.130497	0.22446	-0.020427	-0.226888	-0.154609	-0.109005	-0.0672087	-0.0186527	0.0601671	0.197464	-0.232704	0.0375835	0.0632816	0.121646
Lrrc25	1	0.679254	0.994012	0.636814	-0.199389	0.0734381	-0.131685	-0.26123	-0.137275	-0.191584	-0.279794	-0.213359	-0.207746	-0.314048	-0.255373	-0.238634	-0.130352	-0.294182	-0.451995	-0.199405	-0.301867	-0.162476	-0.167978	-0.330038	-0.509284	-0.421885	-0.361891	-0.551504	-0.479382	-0.424251	-0.345893	-0.321254	-0.301836
Jup	1	0.858281	0.796687	0.727063	0.108682	0.598206	0.304984	0.132372	0.156486	-0.421674	-0.518807	-0.412376	-0.206351	-0.447818	-0.144112	-0.443476	-0.218304	-0.537455	-0.703767	-0.103675	-0.616706	-0.375838	-0.309552	-0.221369	-0.46631	-0.637424	-0.600296	-0.48822	-0.633884	-0.506138	-0.244701	-0.456742	-0.424226
Pex14	1	0.508432	0.718816	0.845835	0.345949	0.432539	-0.0586785	0.280752	0.0255264	0.0473033	-0.35847	-0.425454	-0.594059	-0.446878	0.33893	0.0801656	0.13316	-0.0750954	-0.0232899	-0.270714	-0.206707	-0.254981	-0.222487	0.134828	0.00929266	-0.219279	-0.21461	-0.224414	-0.224717	-0.261297	0.210936	0.00176076	0.0258293
Man2c1	1	0.368518	0.772177	0.36719	-0.337682	-0.264434	-0.27357	-0.436346	-0.286144	0.106152	0.0306594	0.0303634	-0.182935	0.114443	0.121032	0.364891	0.410395	0.31273	0.0170841	-0.0947932	0.125598	0.13919	-0.467752	-0.57083	-0.404736	-0.374631	-0.0847425	-0.454729	-0.211781	-0.324851	-0.403333	-0.369021	-0.190325
Gm26532	1	0.711033	0.996794	0.625921	-0.212259	0.0823996	-0.0845627	-0.271536	-0.145028	-0.184596	-0.293849	-0.23698	-0.249031	-0.345102	-0.258076	-0.23372	-0.124743	-0.246029	-0.43714	-0.120483	-0.260145	-0.101273	-0.193616	-0.345735	-0.485548	-0.405582	-0.317723	-0.510456	-0.440799	-0.439415	-0.352278	-0.328713	-0.279943
Tob2	1	0.826445	0.705794	0.19184	-0.485069	0.0923588	0.437528	-0.338945	0.0330326	-0.0276649	-0.00838141	0.0738664	-0.1502	-0.0959441	-0.315267	0.0115156	0.0561094	-0.0288908	-0.333691	0.314716	-0.0622782	0.0292643	-0.428587	-0.67597	-0.559787	-0.484261	-0.280827	-0.226851	-0.191512	-0.499147	-0.548337	-0.498437	-0.365584
Gpr137b-ps	1	0.628696	0.97608	0.551698	-0.309251	-0.0346054	-0.17362	-0.265005	-0.0304853	-0.0258641	-0.0810474	-0.0895791	-0.088229	-0.157831	-0.305407	-0.111725	-0.103164	-0.259343	-0.381776	-0.234854	-0.181999	-0.167208	-0.273976	-0.43325	-0.589136	-0.461953	-0.357388	-0.574387	-0.386279	-0.307103	-0.341977	-0.302007	-0.251251
Pex6	1	0.613656	0.921539	0.623834	-0.177242	0.0720068	-0.13796	-0.280473	-0.120568	-0.0238796	-0.0760675	-0.0783569	-0.0459462	-0.0540021	-0.0782878	-0.0139109	0.0247825	-0.169406	-0.462978	-0.204215	-0.181572	-0.127963	-0.525527	-0.575103	-0.621304	-0.668878	-0.461154	-0.709943	-0.51702	-0.464812	-0.486457	-0.587289	-0.436661
Uap1l1	1	0.515476	0.842513	0.939308	0.335311	0.397855	-0.224152	0.105747	-0.10261	-0.171935	-0.338465	-0.242671	-0.299268	-0.442427	0.0653768	-0.314637	-0.235821	-0.383033	-0.463228	-0.36817	-0.368334	-0.276982	-0.189616	0.0223543	-0.215914	-0.393778	-0.411313	-0.551142	-0.511781	-0.33834	-0.0444435	-0.259981	-0.230199
Mfsd12	1	0.663379	0.99393	0.64527	-0.195008	0.0665483	-0.151274	-0.245208	-0.116278	-0.147932	-0.230411	-0.168758	-0.192167	-0.268665	-0.22404	-0.185745	-0.0977978	-0.282942	-0.425648	-0.23678	-0.287068	-0.188226	-0.202894	-0.34512	-0.520618	-0.443961	-0.379493	-0.567401	-0.471377	-0.405534	-0.335286	-0.322299	-0.30116
Irf1	1	0.797821	0.95807	0.629092	-0.161593	0.192861	0.0930093	-0.264168	-0.186921	-0.175929	-0.356769	-0.303788	-0.386085	-0.409882	-0.143435	-0.170751	-0.0343045	-0.112335	-0.402702	0.0698828	-0.204651	0.0048215	-0.291122	-0.381474	-0.405006	-0.414647	-0.268232	-0.410102	-0.395911	-0.56041	-0.387679	-0.414942	-0.3027
Mms19	1	0.492519	0.781902	0.698379	0.10086	0.164984	-0.140102	-0.12052	-0.233899	-0.123542	-0.16041	0.0717886	-0.362829	-0.309438	0.081881	-0.117454	-0.0350107	0.06202	-0.230172	0.00665302	-0.0232488	0.133659	-0.347116	-0.197065	-0.118311	-0.262744	-0.0808832	-0.332752	-0.220561	-0.291824	-0.158402	-0.298253	-0.102779
Csf3r	1	0.678012	0.995199	0.636098	-0.202475	0.0689586	-0.13378	-0.263667	-0.136439	-0.169071	-0.265215	-0.210741	-0.2083	-0.310324	-0.25591	-0.226496	-0.130574	-0.291167	-0.445119	-0.200503	-0.288711	-0.162377	-0.171628	-0.333827	-0.511171	-0.421254	-0.362042	-0.551608	-0.471312	-0.424743	-0.346635	-0.320545	-0.300737
Gkap1	1	-0.637824	-0.705681	-0.344048	0.229708	-0.046443	-0.149397	0.52705	0.53328	0.210205	0.534304	0.549845	0.52963	0.450626	0.0354915	0.0614405	-0.162952	-0.0630865	0.233643	-0.207813	0.193396	-0.114651	-0.069834	0.291397	0.25564	0.158041	0.132567	0.213483	0.392586	0.810357	0.530058	0.381372	0.413192
Nab2	1	0.550384	0.779018	0.554286	-0.0652401	0.155538	-0.0744337	0.178515	0.217331	-0.22526	-0.37587	-0.332666	-0.374219	-0.503588	-0.284274	-0.315009	-0.213312	-0.263984	-0.133671	-0.157572	-0.243032	-0.155251	0.049075	0.136248	-0.116244	-0.0186807	-0.0287136	-0.107805	-0.0878183	0.0713515	0.253774	0.283261	0.267025
Gm129	1	0.499299	0.635934	0.204247	-0.362795	-0.172135	0.0567535	-0.487586	-0.308077	0.122661	0.010256	-0.0417698	-0.274617	-0.299131	-0.332704	-0.0994216	-0.178822	0.303914	-0.160647	0.553142	0.434891	0.620602	-0.35031	-0.472058	-0.171452	-0.0735699	0.25707	-0.10455	0.124001	-0.296833	-0.406778	-0.330284	0.00481304
Cd74	1	0.686963	0.994826	0.643493	-0.192554	0.0862725	-0.122347	-0.255744	-0.132768	-0.185932	-0.279666	-0.219173	-0.20768	-0.31699	-0.253402	-0.239589	-0.13475	-0.302001	-0.460913	-0.198852	-0.30534	-0.169101	-0.175716	-0.332877	-0.513725	-0.43235	-0.373152	-0.556333	-0.485121	-0.433079	-0.349449	-0.331125	-0.310783
Tagap1	1	0.675174	0.993816	0.675654	-0.151073	0.106338	-0.134779	-0.185987	-0.0858303	-0.154746	-0.257548	-0.195926	-0.239864	-0.339789	-0.236495	-0.232806	-0.150828	-0.280786	-0.413662	-0.197544	-0.264408	-0.154212	-0.192815	-0.280254	-0.454511	-0.393221	-0.326142	-0.513375	-0.419195	-0.35868	-0.260833	-0.264271	-0.224831
B4galt1	1	0.809646	0.970382	0.712578	-0.0725647	0.297816	0.0717802	-0.147863	-0.0882077	-0.265126	-0.399878	-0.309746	-0.302955	-0.451907	-0.217333	-0.334295	-0.186137	-0.355095	-0.547073	-0.0887725	-0.387472	-0.187345	-0.201557	-0.279459	-0.455319	-0.466111	-0.417921	-0.490185	-0.51561	-0.524207	-0.32796	-0.384177	-0.350514
Egr2	1	0.680227	0.995012	0.621816	-0.216799	0.0554576	-0.127442	-0.268735	-0.140966	-0.169379	-0.277155	-0.225857	-0.235018	-0.328186	-0.262367	-0.222071	-0.122987	-0.266847	-0.417215	-0.176343	-0.271001	-0.138467	-0.152905	-0.32085	-0.48926	-0.387277	-0.326492	-0.518495	-0.442573	-0.415137	-0.331326	-0.290626	-0.27051
Ccdc97	1	0.647135	0.971828	0.647916	-0.187202	0.0831264	-0.147515	-0.20194	-0.0432003	-0.0643387	-0.113427	-0.0586734	-0.117693	-0.149487	-0.170601	-0.0873353	-0.0423168	-0.294898	-0.41539	-0.309258	-0.283389	-0.270678	-0.30488	-0.408709	-0.580856	-0.539582	-0.464933	-0.619283	-0.482187	-0.385359	-0.344259	-0.371314	-0.345806
Nfkb1	1	0.935322	0.875375	0.656451	-0.0364615	0.473548	0.356436	-0.0246046	0.035529	-0.263762	-0.454309	-0.378452	-0.409966	-0.597447	-0.278423	-0.409007	-0.272119	-0.390756	-0.552206	0.11041	-0.390586	-0.178468	-0.161214	-0.199823	-0.360329	-0.396996	-0.38522	-0.28174	-0.403451	-0.544878	-0.252783	-0.325006	-0.298217
Vav1	1	0.677687	0.994991	0.638198	-0.199506	0.071198	-0.13438	-0.262303	-0.137194	-0.173445	-0.26864	-0.212103	-0.208178	-0.311091	-0.253771	-0.22879	-0.130356	-0.29232	-0.447279	-0.201821	-0.292123	-0.163309	-0.171803	-0.332542	-0.510602	-0.422621	-0.363326	-0.553201	-0.474498	-0.425446	-0.346381	-0.321888	-0.30202
Mxra8	1	0.669163	0.91154	0.523832	-0.22529	0.0498037	-0.0475892	-0.200087	-0.104937	-0.226104	-0.378453	-0.309788	-0.38642	-0.536454	-0.396582	-0.361124	-0.253366	-0.252624	-0.300228	-0.0259349	-0.221197	-0.0405198	0.108471	-0.0838678	-0.274933	-0.0826479	-0.101978	-0.23231	-0.235896	-0.28349	-0.133771	-0.000661171	-0.0320786
Lman2l	1	0.258169	0.706024	0.333459	-0.318856	-0.32633	-0.349426	-0.394779	-0.254686	0.412667	0.238167	0.122914	-0.217638	0.138721	0.11485	0.509414	0.376017	0.264884	0.191883	-0.23814	0.231439	0.00427725	-0.283584	-0.426987	-0.336316	-0.218212	-0.0886014	-0.361825	-0.0676822	-0.256991	-0.277542	-0.17037	-0.119821
Bcl7b	1	0.861169	0.826544	0.380586	-0.377193	0.185901	0.333682	-0.128452	0.240146	0.144895	0.0508799	-0.0334457	-0.133241	-0.256245	-0.497138	-0.147711	-0.267978	-0.302641	-0.413227	0.140234	-0.0607749	-0.125497	-0.361936	-0.490042	-0.564243	-0.451939	-0.347438	-0.283183	-0.144246	-0.327545	-0.327775	-0.31038	-0.215044
Tmem106c	1	0.613983	0.878611	0.665691	-0.0714494	0.174176	-0.0816291	0.0912155	0.218432	0.158998	-0.0140444	-0.118919	-0.219765	-0.280967	-0.205794	-0.0813838	-0.19514	-0.21139	-0.237535	-0.160101	-0.0219879	-0.131135	-0.400023	-0.219282	-0.34071	-0.358471	-0.224162	-0.374029	-0.126507	-0.0714173	0.00865136	-0.0972468	0.0457095
Usp2	1	0.369701	0.78526	0.369737	-0.304294	-0.295905	-0.293877	-0.516034	-0.450236	0.00541106	-0.136947	-0.141302	-0.332521	-0.22206	-0.0930979	0.0415159	0.0887643	0.340684	-0.0387771	0.178093	0.265378	0.45853	-0.255455	-0.384891	-0.186781	-0.0838171	0.203815	-0.289015	-0.0688139	-0.292502	-0.341964	-0.241443	-0.00415693
Rn4.5s	1	0.603477	0.844879	0.358735	-0.436688	-0.106913	-0.0456809	-0.313966	0.0489615	0.324308	0.261809	0.151718	-0.0172473	-0.0296255	-0.410831	0.0596848	-0.145347	-0.238661	-0.27352	-0.149482	0.0298157	-0.181086	-0.267693	-0.518529	-0.621943	-0.41039	-0.363199	-0.447803	-0.17988	-0.29149	-0.389181	-0.281582	-0.265151
Rilpl1	1	0.792324	0.981488	0.633508	-0.193271	0.202368	0.0370751	-0.161449	0.0015237	-0.230817	-0.312672	-0.245459	-0.202065	-0.366283	-0.324806	-0.315695	-0.200555	-0.390083	-0.530456	-0.136837	-0.371342	-0.223505	-0.201034	-0.331158	-0.539069	-0.475416	-0.423562	-0.507407	-0.48069	-0.425724	-0.322463	-0.33054	-0.310697
BC037034	1	0.488181	0.896185	0.546347	-0.218157	-0.110741	-0.258128	-0.344437	-0.287949	-0.0282964	-0.199424	-0.189718	-0.326401	-0.126944	0.0855521	0.176307	0.287003	0.133982	-0.0858666	-0.168888	-0.0615899	0.0193946	-0.301677	-0.391177	-0.364264	-0.335318	-0.15146	-0.463421	-0.323586	-0.396306	-0.315702	-0.28733	-0.191115
Dpagt1	1	0.818573	0.795541	0.453372	-0.187158	0.256723	0.30678	-0.00388837	0.0850698	-0.257148	-0.465978	-0.383241	-0.559863	-0.654938	-0.353376	-0.338348	-0.193082	-0.164861	-0.201308	0.230936	-0.204749	0.00449783	0.0512392	-0.0170684	-0.125903	-0.0159799	-0.00445989	0.0567318	-0.0593923	-0.255011	0.0106187	0.0936478	0.101319
Bag3	1	0.715896	0.789165	0.607199	0.00628893	0.299051	0.155933	-0.0470749	-0.101057	-0.37848	-0.578747	-0.501581	-0.493235	-0.594927	-0.0968842	-0.345564	-0.1096	0.0211729	-0.330923	0.295665	-0.13894	0.250073	-0.306949	-0.156953	-0.101921	-0.222072	0.0286797	-0.178549	-0.219677	-0.331513	-0.116049	-0.230851	0.0120626
Neat1	1	0.300089	0.61948	0.458305	0.0270884	-0.0644974	-0.253278	-0.385471	-0.591703	-0.307537	-0.481603	-0.349097	-0.484351	-0.630352	-0.158585	-0.435624	-0.275625	0.101919	-0.207476	0.236045	0.0488982	0.455552	0.20168	0.082162	0.129139	0.209475	0.27485	-0.113335	-0.136109	-0.331416	-0.167357	-0.0721381	0.0348989
Tbxas1	1	0.677655	0.99461	0.635552	-0.202356	0.0694927	-0.134152	-0.263614	-0.136746	-0.179158	-0.27084	-0.211413	-0.205685	-0.309693	-0.255944	-0.231218	-0.12973	-0.292932	-0.448827	-0.201524	-0.295049	-0.163163	-0.170861	-0.33387	-0.512371	-0.423147	-0.363171	-0.553573	-0.476224	-0.424368	-0.347706	-0.322062	-0.302459
Osgin1	1	0.882492	0.948438	0.571938	-0.230999	0.261718	0.206738	-0.177666	0.00845112	-0.255092	-0.354709	-0.275621	-0.260523	-0.410205	-0.343435	-0.317604	-0.177903	-0.372704	-0.537843	-0.0100422	-0.387203	-0.206336	-0.187295	-0.360213	-0.533916	-0.469654	-0.424255	-0.417914	-0.460848	-0.512587	-0.37044	-0.362655	-0.351692
Vps33a	1	0.426781	0.818896	0.346599	-0.428839	-0.247656	-0.258696	-0.379677	-0.100036	0.155036	0.143742	0.139192	-0.0252275	0.186708	-0.0732762	0.310648	0.290744	-0.0320357	-0.0902831	-0.364463	-0.0893804	-0.235769	-0.29123	-0.548602	-0.614577	-0.454146	-0.358531	-0.544936	-0.324941	-0.304658	-0.403411	-0.29254	-0.310956
Mllt1	1	0.443477	0.725146	0.299557	-0.355652	-0.17255	-0.117047	-0.177597	0.00446949	0.300705	0.0466457	-0.0747312	-0.379741	-0.153488	-0.144377	0.281418	0.176324	0.001301	0.203489	-0.221629	0.0342466	-0.200507	0.073664	-0.135296	-0.255711	-0.000979098	-0.0766619	-0.0908887	0.0342272	-0.151374	-0.0171638	0.198767	0.0664843
Hvcn1	1	0.673629	0.993946	0.667855	-0.158934	0.0965663	-0.140647	-0.243495	-0.149642	-0.194442	-0.295817	-0.227746	-0.227983	-0.332423	-0.223813	-0.242559	-0.131057	-0.286215	-0.452008	-0.200949	-0.300633	-0.154665	-0.177484	-0.309365	-0.483785	-0.420164	-0.356867	-0.553774	-0.483728	-0.428937	-0.330372	-0.325161	-0.296739
Smad3	1	0.785334	0.977934	0.596317	-0.233469	0.147301	0.0450195	-0.194646	-0.0138371	-0.13975	-0.211204	-0.131547	-0.240113	-0.375462	-0.364826	-0.285203	-0.230848	-0.300997	-0.455754	-0.0387861	-0.228809	-0.113549	-0.208088	-0.33862	-0.479398	-0.38949	-0.315005	-0.419687	-0.34415	-0.377224	-0.30295	-0.285108	-0.228709
Hmha1	1	0.676366	0.994119	0.668457	-0.16013	0.100374	-0.137769	-0.242683	-0.142839	-0.180259	-0.282866	-0.222234	-0.217699	-0.325583	-0.229519	-0.239664	-0.137777	-0.30218	-0.460291	-0.212139	-0.305032	-0.17188	-0.177761	-0.314649	-0.49697	-0.431021	-0.375344	-0.563137	-0.490391	-0.434941	-0.337041	-0.332065	-0.310088
Nrm	1	0.358873	0.654721	0.708305	0.218538	0.252169	-0.228632	0.13011	0.052159	0.0917707	0.0899556	0.240242	-0.121318	-0.270672	-0.143931	-0.262153	-0.398342	-0.473456	-0.333333	-0.42398	-0.214025	-0.376069	-0.00907752	0.0864293	-0.196546	-0.217528	-0.384374	-0.381528	-0.254882	-0.100201	0.0538113	-0.0476117	-0.131018
Slc35f6	1	0.485287	0.886282	0.423143	-0.364591	-0.197944	-0.282427	-0.372156	-0.129505	-0.123088	-0.0875602	-0.0705543	-0.000467487	-0.192869	-0.455872	-0.289737	-0.272145	-0.147551	-0.405113	-0.0406627	-0.00749426	0.150812	-0.252465	-0.42244	-0.485445	-0.310192	-0.101596	-0.516697	-0.263534	-0.156389	-0.346315	-0.270099	-0.0995687
Gpr137b	1	0.606995	0.979421	0.616002	-0.220265	0.000961926	-0.211525	-0.222927	-0.068844	-0.0318552	-0.13789	-0.144087	-0.173683	-0.261209	-0.28254	-0.163045	-0.156412	-0.271626	-0.357606	-0.24768	-0.182548	-0.158525	-0.183147	-0.307285	-0.489257	-0.369932	-0.310489	-0.528876	-0.363108	-0.295256	-0.258927	-0.221675	-0.193171
Neu1	1	0.700689	0.994381	0.585114	-0.272616	0.0333816	-0.0893488	-0.294831	-0.110909	-0.108936	-0.182241	-0.132941	-0.189629	-0.248526	-0.266113	-0.154595	-0.0870939	-0.218619	-0.410355	-0.132289	-0.208886	-0.108227	-0.262083	-0.426718	-0.540571	-0.44854	-0.335752	-0.531482	-0.411489	-0.414282	-0.38506	-0.356335	-0.292484
Srxn1	1	0.630749	0.970469	0.752021	-0.0318363	0.175499	-0.179314	-0.0678416	-0.0446343	-0.190013	-0.323306	-0.268828	-0.265762	-0.361433	-0.136466	-0.233324	-0.124414	-0.295111	-0.390937	-0.277265	-0.31616	-0.205474	-0.204497	-0.184057	-0.390636	-0.394144	-0.332973	-0.522103	-0.442554	-0.304243	-0.151039	-0.212729	-0.174097
Ntpcr	1	0.699368	0.991831	0.701841	-0.123878	0.16101	-0.104432	-0.178614	-0.077952	-0.165222	-0.271802	-0.227567	-0.198835	-0.302924	-0.19313	-0.218659	-0.1231	-0.319423	-0.480613	-0.228216	-0.322303	-0.209651	-0.262013	-0.33592	-0.518078	-0.500434	-0.422527	-0.589791	-0.507387	-0.427083	-0.321425	-0.366149	-0.321643
Tbc1d16	1	0.465368	0.786416	0.334177	-0.421575	-0.138112	-0.218763	-0.359609	-0.00489579	-0.254216	-0.0427389	0.0548278	0.318505	0.231136	-0.262869	-0.0771292	0.0686253	-0.339904	-0.541028	-0.402431	-0.407343	-0.318261	-0.387933	-0.669985	-0.851356	-0.740149	-0.585078	-0.812502	-0.660483	-0.318775	-0.576005	-0.554242	-0.528312
Pi4k2a	1	0.367989	0.826708	0.68752	0.0497157	-0.0186956	-0.35666	-0.160521	-0.304756	0.03363	-0.231329	-0.240815	-0.483951	-0.344864	0.149662	0.0560734	0.0970488	0.193698	0.00622998	-0.100816	0.0979699	0.180602	-0.235908	-0.0933377	-0.0424846	-0.0991455	0.0739127	-0.308254	-0.131094	-0.220563	-0.0336874	-0.0850141	0.0781317
Rcbtb1	1	-0.55299	-0.567998	-0.0627215	0.442069	0.147716	-0.211953	0.462037	0.331953	-0.0337726	0.377418	0.569849	0.590169	0.42982	0.178068	-0.109973	-0.200486	-0.255318	-0.116595	-0.372467	-0.103707	-0.263544	-0.151085	0.212403	0.110685	-0.136648	-0.184819	-0.125703	-0.0327804	0.503305	0.290194	0.00776434	0.0264569
Sqrdl	1	0.823566	0.981649	0.597148	-0.235258	0.186134	0.0899064	-0.205366	-0.0275718	-0.190335	-0.305727	-0.259588	-0.253419	-0.384982	-0.329581	-0.275659	-0.172335	-0.329566	-0.491218	-0.0571745	-0.316054	-0.168741	-0.200789	-0.358938	-0.523894	-0.444931	-0.381353	-0.45434	-0.432687	-0.466416	-0.351171	-0.335237	-0.30555
Trappc9	1	0.281707	0.682778	0.330275	-0.32378	-0.250564	-0.3081	-0.362327	-0.163597	0.258368	0.209035	0.157069	-0.0138447	0.331219	0.183003	0.523806	0.489836	0.130178	0.0259668	-0.396837	-0.00899434	-0.206645	-0.425192	-0.580128	-0.550443	-0.502154	-0.351553	-0.566771	-0.319718	-0.327714	-0.409101	-0.374658	-0.347268
Fhl3	1	0.731599	0.79627	0.452708	-0.254688	0.219636	0.147694	8.03039e-05	0.300069	-0.282049	-0.0878418	0.137984	0.0629013	-0.188295	-0.503809	-0.412811	-0.337426	-0.547496	-0.578857	-0.161807	-0.425424	-0.352566	-0.207369	-0.330325	-0.590942	-0.496374	-0.480626	-0.421847	-0.382675	-0.158992	-0.225053	-0.241026	-0.249877
Tor1aip1	1	0.710458	0.753769	0.274773	-0.36174	-8.1079e-05	0.211798	-0.295826	-0.136553	-0.0543251	-0.298852	-0.323553	-0.520531	-0.623708	-0.501304	-0.293814	-0.276557	-0.0454263	-0.144807	0.369591	0.054511	0.226258	0.158741	-0.109152	-0.129417	0.130798	0.141753	0.088173	0.0653606	-0.316441	-0.160058	0.063592	0.0832268
Brf1	1	0.619609	0.814909	0.17996	-0.626704	-0.205723	-0.00944262	-0.49969	-0.0131888	-0.101862	0.0877865	0.159612	0.221805	0.0757794	-0.573542	-0.167491	-0.15009	-0.299226	-0.521265	-0.0667953	-0.179102	-0.11105	-0.278217	-0.71609	-0.815281	-0.550981	-0.413457	-0.578419	-0.403131	-0.344008	-0.639962	-0.484403	-0.438726
Tfeb	1	0.523243	0.724083	0.356521	-0.333428	0.0060186	-0.079081	-0.25784	0.119916	-0.154608	0.164126	0.329886	0.408925	0.130333	-0.497236	-0.323813	-0.33536	-0.524706	-0.719494	-0.258679	-0.31414	-0.28409	-0.391717	-0.615914	-0.808408	-0.710816	-0.605207	-0.736569	-0.535254	-0.236868	-0.540017	-0.573426	-0.507647
Fgd2	1	0.678887	0.995331	0.635416	-0.20341	0.0687685	-0.132616	-0.265155	-0.137484	-0.169522	-0.266068	-0.212168	-0.208508	-0.310529	-0.256012	-0.226467	-0.130063	-0.289723	-0.445764	-0.198073	-0.287848	-0.160209	-0.17317	-0.335685	-0.511638	-0.422008	-0.361378	-0.551745	-0.471482	-0.426211	-0.3485	-0.322503	-0.301473
Pdlim4	1	0.60087	0.945399	0.581016	-0.205957	-0.0138763	-0.175458	-0.237273	-0.142578	-0.180145	-0.293791	-0.254674	-0.291491	-0.392868	-0.274234	-0.256648	-0.162201	-0.0819099	-0.306309	-0.00139178	-0.0755147	0.125242	-0.208987	-0.260348	-0.31704	-0.233869	-0.0572492	-0.3854	-0.24588	-0.237734	-0.202456	-0.175156	-0.0265939
Fbxw4	1	0.663677	0.976408	0.554107	-0.30348	-0.004206	-0.122511	-0.250687	-0.013817	0.0118551	-0.0580486	-0.070521	-0.11985	-0.207998	-0.348404	-0.140567	-0.164887	-0.275887	-0.386406	-0.184118	-0.151536	-0.152973	-0.25266	-0.410766	-0.563683	-0.428346	-0.341909	-0.525271	-0.339228	-0.310141	-0.326202	-0.281597	-0.232092
Arhgef40	1	0.289939	0.623434	0.187378	-0.347216	-0.363515	-0.215014	-0.439284	-0.374661	0.176824	-0.0982674	-0.22859	-0.485867	-0.383252	-0.228361	0.0402355	-0.0264453	0.413511	0.207841	0.342999	0.468019	0.573966	0.0110528	-0.137384	0.0627909	0.29179	0.483	0.0724117	0.278084	-0.107694	-0.0956905	0.126754	0.306387
Ccdc9	1	0.549255	0.832564	0.702005	0.0727458	0.163073	-0.109615	-0.0867107	-0.232642	-0.148951	-0.421002	-0.38104	-0.56679	-0.475029	0.132901	-0.0652705	0.0841168	0.177788	-0.0993601	0.0864254	-0.00507305	0.219672	-0.3073	-0.11448	-0.030889	-0.16067	0.0649914	-0.232923	-0.168286	-0.303535	-0.050938	-0.157571	0.0554391
Vkorc1l1	1	-0.679005	-0.738789	-0.267322	0.394024	-0.000939317	-0.141627	0.602316	0.370047	0.339417	0.333108	0.247904	0.0485393	0.238575	0.387961	0.339247	0.146221	0.227146	0.647845	-0.17406	0.28987	-0.062875	0.137469	0.587801	0.615053	0.475638	0.363922	0.512507	0.573179	0.727779	0.775863	0.667638	0.616706
Vps18	1	0.716407	0.995452	0.652113	-0.175547	0.112482	-0.0745778	-0.25166	-0.157216	-0.197394	-0.325187	-0.260122	-0.288538	-0.364937	-0.209793	-0.221471	-0.0962467	-0.225327	-0.422177	-0.116076	-0.269533	-0.0996442	-0.199553	-0.324712	-0.4553	-0.401658	-0.311979	-0.497775	-0.445252	-0.455759	-0.335367	-0.328389	-0.276705
Adrb2	1	0.733679	0.994571	0.645246	-0.188084	0.133084	-0.0558698	-0.231961	-0.105792	-0.207449	-0.306412	-0.236961	-0.231246	-0.349441	-0.265141	-0.262388	-0.14605	-0.31687	-0.478769	-0.160414	-0.326544	-0.175825	-0.179089	-0.329591	-0.509895	-0.438755	-0.381958	-0.527762	-0.482733	-0.451161	-0.346011	-0.335474	-0.314888
Crtc2	1	0.905454	0.856755	0.438702	-0.295089	0.226514	0.371626	-0.252551	-0.0654769	-0.153598	-0.306114	-0.234946	-0.414326	-0.422775	-0.265469	-0.160308	-0.040281	-0.0845308	-0.355201	0.286624	-0.160007	0.0388738	-0.262154	-0.424454	-0.393591	-0.35155	-0.214732	-0.195938	-0.245453	-0.556867	-0.396138	-0.366639	-0.266736
Prosc	1	0.377934	0.698781	0.845286	0.369682	0.289487	-0.219523	0.076856	-0.207776	0.203852	-0.144797	-0.219402	-0.506173	-0.46054	0.230693	-0.0296523	-0.126348	0.0538602	-0.108046	-0.0653531	0.131196	0.11314	-0.322773	0.0464517	0.0833394	-0.148045	-0.0332772	-0.279603	-0.101575	-0.25021	0.0713555	-0.156585	0.04047
Dyrk2	1	0.673007	0.888833	0.436746	-0.326668	-0.049309	0.0158586	-0.457343	-0.340976	-0.122027	-0.310153	-0.281064	-0.414056	-0.297312	-0.0916917	0.0174757	0.167607	0.144634	-0.195563	0.158591	-0.0391573	0.18313	-0.250353	-0.458142	-0.358798	-0.285106	-0.081839	-0.32125	-0.279571	-0.553666	-0.454902	-0.371562	-0.243692
Ccr5	1	0.677356	0.995992	0.636229	-0.203756	0.0660851	-0.134452	-0.264917	-0.136337	-0.146886	-0.252539	-0.209571	-0.212492	-0.309198	-0.254643	-0.214167	-0.13003	-0.286463	-0.436401	-0.199799	-0.275071	-0.161137	-0.174117	-0.335225	-0.509894	-0.418299	-0.360219	-0.548861	-0.461688	-0.425709	-0.345452	-0.318151	-0.29798
Cdk10	1	0.246321	0.6045	0.787543	0.389271	0.228195	-0.299838	0.0525523	-0.29311	0.000788699	-0.307217	-0.328043	-0.479655	-0.288445	0.514836	0.13573	0.228089	0.262282	-0.00965535	-0.117507	0.0456119	0.157195	-0.450534	-0.0261496	0.0976911	-0.235039	0.00123453	-0.343555	-0.220866	-0.262056	0.0363807	-0.241022	0.00593659
Ndnl2	1	-0.452405	-0.532074	-0.114331	0.36154	0.165527	-0.0887673	0.424047	0.224134	-0.305775	-0.0606156	0.171133	0.276302	0.445278	0.557186	0.217793	0.450002	-0.0741276	0.152484	-0.504622	-0.446335	-0.490631	0.0226065	0.247221	0.114822	-0.131332	-0.248489	-0.0281135	-0.231467	0.239626	0.280294	0.0964418	-0.079722
Siglech	1	0.675966	0.995517	0.634326	-0.206025	0.064335	-0.136481	-0.266411	-0.135475	-0.154145	-0.253563	-0.206768	-0.205157	-0.304441	-0.256733	-0.217651	-0.130045	-0.289912	-0.441571	-0.203089	-0.280571	-0.163477	-0.175349	-0.338718	-0.515073	-0.423074	-0.363951	-0.554101	-0.467458	-0.424643	-0.348996	-0.321843	-0.301824
Irak2	1	0.693844	0.892067	0.497795	-0.246128	0.0332268	0.0177454	-0.39078	-0.282474	-0.209796	-0.325751	-0.267673	-0.319076	-0.44686	-0.313141	-0.313263	-0.200018	-0.025201	-0.416912	0.252758	-0.029597	0.27588	-0.24239	-0.385577	-0.331238	-0.266346	-0.0519421	-0.34474	-0.268888	-0.454957	-0.416173	-0.383249	-0.185719
Akr1b10	1	0.377307	0.729827	0.491598	-0.081303	-0.0576792	-0.246785	-0.0132841	-0.029584	-0.0138813	-0.242357	-0.302679	-0.436233	-0.531798	-0.275779	-0.246492	-0.269116	0.0279582	0.0112428	0.0551255	0.152768	0.244096	0.0129	0.118419	0.0590527	0.181264	0.283005	-0.0330361	0.138693	0.112379	0.220219	0.285857	0.414728
Mast3	1	0.289877	0.745573	0.323838	-0.40047	-0.271454	-0.423892	-0.396561	-0.0609686	-0.0865955	0.0998938	0.103152	0.394087	0.300986	-0.259471	-0.0193339	0.0164674	-0.305165	-0.472593	-0.491886	-0.260728	-0.266731	-0.372679	-0.636397	-0.817137	-0.674491	-0.522727	-0.863944	-0.593696	-0.218991	-0.538676	-0.5032	-0.462915
St6galnac4	1	0.765864	0.995983	0.621818	-0.219338	0.133107	-0.00360206	-0.226897	-0.0781523	-0.141422	-0.2775	-0.245603	-0.271478	-0.360147	-0.273462	-0.213689	-0.127696	-0.277341	-0.430088	-0.107835	-0.271114	-0.152254	-0.197494	-0.343632	-0.49748	-0.41737	-0.350877	-0.473772	-0.418091	-0.449762	-0.332709	-0.311504	-0.280705
C3ar1	1	0.677555	0.995602	0.63612	-0.203073	0.0673869	-0.134313	-0.264572	-0.137097	-0.159113	-0.260168	-0.21107	-0.211009	-0.309983	-0.254575	-0.220226	-0.129282	-0.288477	-0.44041	-0.200433	-0.282726	-0.161909	-0.172085	-0.334118	-0.510247	-0.419442	-0.360984	-0.550106	-0.467091	-0.425702	-0.346055	-0.319095	-0.299512
Mark2	1	0.479004	0.846983	0.852021	0.21275	0.243653	-0.25862	-0.122229	-0.281204	-0.0121184	-0.163599	-0.0682697	-0.283223	-0.283065	0.136397	-0.0997358	-0.0766883	-0.214629	-0.381608	-0.326116	-0.223642	-0.193726	-0.254949	-0.169538	-0.286514	-0.429603	-0.410966	-0.593543	-0.495613	-0.481008	-0.250299	-0.410409	-0.366393
Nfkb2	1	0.790543	0.974877	0.668507	-0.131776	0.240097	0.042353	-0.112184	-0.00878322	-0.271939	-0.37946	-0.287189	-0.2857	-0.451432	-0.297971	-0.355551	-0.217041	-0.363889	-0.494889	-0.10276	-0.367644	-0.185736	-0.154768	-0.238137	-0.441437	-0.396949	-0.353921	-0.436819	-0.439254	-0.397719	-0.24175	-0.258867	-0.235591
Opa1	1	-0.654312	-0.663795	-0.436889	0.105124	-0.248202	-0.164511	0.373984	0.313318	0.306227	0.488131	0.539859	0.13281	0.358516	0.200764	0.353337	0.163201	0.371857	0.685257	-0.0225257	0.437631	0.132793	0.099096	0.380382	0.523147	0.516676	0.503694	0.545852	0.687699	0.792334	0.630388	0.642153	0.654815
Slc7a8	1	0.937229	0.897334	0.504902	-0.269395	0.304386	0.34775	-0.169961	0.0626319	-0.171356	-0.294091	-0.252801	-0.266649	-0.382387	-0.348373	-0.248148	-0.146882	-0.361762	-0.519429	0.0639007	-0.358204	-0.227836	-0.225493	-0.415745	-0.558188	-0.498134	-0.457816	-0.358125	-0.416989	-0.562394	-0.40683	-0.397975	-0.392052
Naglu	1	0.728022	0.993003	0.602935	-0.241056	0.0895092	-0.0578296	-0.223564	-0.0550935	-0.177076	-0.264491	-0.212178	-0.214991	-0.340051	-0.325188	-0.259878	-0.169834	-0.301587	-0.443377	-0.135395	-0.275179	-0.145741	-0.18043	-0.332678	-0.507072	-0.402218	-0.330914	-0.489141	-0.412315	-0.37662	-0.309863	-0.276687	-0.243053
Chst12	1	0.624912	0.989121	0.683002	-0.134878	0.0606261	-0.199938	-0.267409	-0.204455	-0.124745	-0.266253	-0.238807	-0.252652	-0.325622	-0.172216	-0.188016	-0.107533	-0.213213	-0.401738	-0.191819	-0.217651	-0.0908859	-0.206039	-0.307957	-0.442996	-0.394039	-0.305796	-0.557495	-0.447556	-0.426072	-0.324764	-0.328137	-0.269308
Slc46a1	1	0.595676	0.973165	0.641031	-0.1635	-0.00164377	-0.211888	-0.287883	-0.232222	-0.0974489	-0.259613	-0.242563	-0.316767	-0.355584	-0.171308	-0.158752	-0.0882507	-0.0822642	-0.302457	-0.0853655	-0.0928407	0.0533404	-0.213549	-0.29019	-0.351697	-0.290902	-0.151908	-0.461582	-0.323076	-0.362855	-0.275955	-0.258647	-0.147718
Ccdc22	1	0.637743	0.981512	0.702705	-0.102336	0.0991975	-0.165163	-0.215894	-0.186223	-0.0965426	-0.284977	-0.258235	-0.336951	-0.321652	-0.0653361	-0.0845147	0.0097909	-0.16406	-0.30865	-0.219611	-0.234444	-0.143571	-0.204158	-0.272819	-0.400481	-0.379836	-0.309771	-0.505883	-0.427741	-0.442484	-0.270705	-0.283233	-0.251494
Susd3	1	0.675503	0.99481	0.63524	-0.20341	0.066516	-0.136803	-0.266496	-0.14015	-0.175132	-0.269268	-0.211909	-0.207	-0.30361	-0.247373	-0.220259	-0.118367	-0.286881	-0.443189	-0.205336	-0.293966	-0.164778	-0.174294	-0.337785	-0.51399	-0.425977	-0.364767	-0.55608	-0.477962	-0.428002	-0.350413	-0.324744	-0.305586
Zswim4	1	0.707265	0.987836	0.69814	-0.11393	0.155151	-0.0765307	-0.216468	-0.166226	-0.149354	-0.319969	-0.269794	-0.330061	-0.342461	-0.0965506	-0.132061	-0.0116138	-0.203704	-0.378032	-0.172094	-0.285226	-0.158011	-0.224211	-0.309665	-0.438282	-0.429246	-0.355319	-0.509391	-0.467345	-0.496028	-0.318616	-0.34196	-0.307418
1700017B05Rik	1	0.719843	0.986162	0.680356	-0.126762	0.165592	-0.0690274	-0.177029	-0.103271	-0.229271	-0.358033	-0.282659	-0.291349	-0.428226	-0.258311	-0.309996	-0.187077	-0.329125	-0.45466	-0.162819	-0.33445	-0.171805	-0.111222	-0.225649	-0.429088	-0.363191	-0.336502	-0.474866	-0.452063	-0.414779	-0.260642	-0.252869	-0.24733
Arap1	1	0.578804	0.967672	0.602086	-0.216436	-0.04379	-0.236412	-0.32267	-0.198836	-0.00973792	-0.143102	-0.171085	-0.202398	-0.309952	-0.294149	-0.195569	-0.205899	-0.187743	-0.37056	-0.129154	-0.0736201	0.00391926	-0.189483	-0.328886	-0.437762	-0.319262	-0.218256	-0.517932	-0.329262	-0.346916	-0.32523	-0.280397	-0.194949
Ccl7	1	0.676364	0.995619	0.636878	-0.201702	0.0675163	-0.135543	-0.255417	-0.12955	-0.160122	-0.263523	-0.214741	-0.217244	-0.313961	-0.253361	-0.21894	-0.127017	-0.285323	-0.43087	-0.201508	-0.28141	-0.161833	-0.168974	-0.324993	-0.50247	-0.411173	-0.352851	-0.5416	-0.458712	-0.414428	-0.332051	-0.304574	-0.285321
Fam3a	1	0.728105	0.968772	0.525199	-0.337538	0.0365238	-0.0227436	-0.294161	-0.0198388	-0.011726	-0.0504818	-0.037275	-0.0844906	-0.162213	-0.343466	-0.124231	-0.127076	-0.295483	-0.455082	-0.147735	-0.201631	-0.186368	-0.307689	-0.511821	-0.644797	-0.52743	-0.431709	-0.56058	-0.408065	-0.415673	-0.440598	-0.406854	-0.359015
2310011J03Rik	1	0.603278	0.628648	0.483029	-0.073806	0.36823	0.114668	0.273077	0.553303	-0.268736	-0.0655911	0.034064	0.295907	-0.0976615	-0.478955	-0.489873	-0.459291	-0.771454	-0.703136	-0.355592	-0.5459	-0.551933	-0.310124	-0.242133	-0.633257	-0.6447	-0.645901	-0.543826	-0.472152	0.0120139	-0.0804638	-0.238309	-0.242964
Sft2d2	1	0.848685	0.938265	0.541533	-0.256261	0.213218	0.166325	-0.172451	0.0380545	-0.262461	-0.353098	-0.315988	-0.216667	-0.445063	-0.443017	-0.405289	-0.288469	-0.359686	-0.55736	0.0608174	-0.30472	-0.0898089	-0.20967	-0.349653	-0.507024	-0.422063	-0.323204	-0.402003	-0.39072	-0.406853	-0.330588	-0.320885	-0.245876
Smg9	1	0.644105	0.959846	0.550546	-0.292143	-0.00226767	-0.124129	-0.173111	0.0426531	-0.0513475	-0.14135	-0.158582	-0.169925	-0.174799	-0.22373	-0.046005	0.00146548	-0.151199	-0.276787	-0.177593	-0.152005	-0.118283	-0.344725	-0.404184	-0.511275	-0.431844	-0.266689	-0.4842	-0.306461	-0.233699	-0.235764	-0.226842	-0.129292
Gpr108	1	0.757754	0.783714	0.304173	-0.440412	0.0866219	0.205041	-0.283081	0.147781	-0.165213	-0.00226395	0.0563041	0.199783	-0.0732807	-0.577563	-0.344275	-0.323805	-0.394556	-0.696215	0.0865471	-0.21848	-0.0845217	-0.460006	-0.680984	-0.76274	-0.662214	-0.460679	-0.5542	-0.411171	-0.34494	-0.569786	-0.581305	-0.425038
Fmnl1	1	0.664138	0.994824	0.633302	-0.208822	0.0506616	-0.149162	-0.277963	-0.151337	-0.131213	-0.245173	-0.210582	-0.214248	-0.275583	-0.211808	-0.16138	-0.0731921	-0.256645	-0.410268	-0.219754	-0.271392	-0.168758	-0.194126	-0.356012	-0.519104	-0.434828	-0.368386	-0.563488	-0.472043	-0.440424	-0.358801	-0.332886	-0.313292
Fkbp15	1	0.517244	0.809094	0.32773	-0.440637	-0.155315	-0.149548	-0.325221	0.0631062	0.0477779	0.249936	0.34909	0.206316	0.043077	-0.536471	-0.18699	-0.295721	-0.340146	-0.455969	-0.180899	-0.077396	-0.142096	-0.274807	-0.538643	-0.672019	-0.459165	-0.368116	-0.550019	-0.27644	-0.152467	-0.421511	-0.336582	-0.279139
Asl	1	0.829327	0.865763	0.751136	0.0733818	0.473964	0.224241	0.004052	-0.0280842	-0.222074	-0.449719	-0.386831	-0.417827	-0.403075	0.0807544	-0.120157	0.06837	-0.239244	-0.430086	-0.0821888	-0.425579	-0.266433	-0.346696	-0.268287	-0.376216	-0.549685	-0.474228	-0.42371	-0.521909	-0.601969	-0.265509	-0.43368	-0.385792
Fam46c	1	0.683588	0.9971	0.631547	-0.20974	0.0636675	-0.125466	-0.274507	-0.144223	-0.14725	-0.253572	-0.209471	-0.219421	-0.314842	-0.257843	-0.215432	-0.130718	-0.271444	-0.435643	-0.17616	-0.261191	-0.138977	-0.182362	-0.343961	-0.505286	-0.414676	-0.346737	-0.541083	-0.452588	-0.430812	-0.353226	-0.325345	-0.294966
Hck	1	0.676923	0.99407	0.655374	-0.176144	0.0887613	-0.136081	-0.251082	-0.142669	-0.190221	-0.28559	-0.219431	-0.214845	-0.319795	-0.236365	-0.238092	-0.129462	-0.296433	-0.455613	-0.207864	-0.306819	-0.168097	-0.173369	-0.321005	-0.501438	-0.427543	-0.36936	-0.558563	-0.488295	-0.43155	-0.341098	-0.327972	-0.307442
0610040J01Rik	1	0.459448	0.812311	0.448928	-0.271675	-0.151675	-0.21095	-0.389845	-0.21168	0.418849	0.187788	-0.036341	-0.168364	-0.149555	-0.237272	0.0963763	-0.139999	-0.0151191	-0.182162	-0.0394602	0.24852	0.0990139	-0.295052	-0.430393	-0.407166	-0.276482	-0.152287	-0.433814	-0.109243	-0.343314	-0.368022	-0.307421	-0.179436
Mfsd11	1	0.677736	0.953885	0.477	-0.359765	-0.0718146	-0.0545638	-0.368424	-0.155952	0.0533783	-0.0877892	-0.113993	-0.281333	-0.275993	-0.300578	-0.0577421	-0.073802	-0.0301224	-0.251385	0.0576535	0.0330807	0.0956533	-0.264642	-0.442342	-0.436147	-0.295679	-0.133218	-0.36966	-0.190955	-0.373029	-0.364275	-0.278165	-0.15513
Dnase2a	1	0.655464	0.987669	0.712513	-0.0959199	0.130988	-0.161301	-0.1645	-0.102973	-0.173965	-0.288774	-0.231562	-0.245539	-0.372455	-0.219705	-0.272697	-0.185649	-0.290121	-0.436869	-0.200617	-0.267333	-0.135798	-0.194467	-0.244912	-0.423513	-0.387405	-0.316222	-0.527522	-0.433047	-0.352874	-0.240579	-0.268575	-0.214576
Mbd6	1	0.437115	0.820443	0.393087	-0.319719	-0.242791	-0.230343	-0.430597	-0.32806	0.000935827	-0.0876244	-0.021119	-0.335464	-0.17262	-0.0758994	0.0949298	0.14959	0.302574	-0.0102658	0.1153	0.198334	0.334923	-0.289348	-0.396838	-0.226529	-0.134296	0.132609	-0.269899	-0.0632639	-0.253207	-0.291808	-0.204382	0.000229725
Thrsp	1	0.114639	0.574066	0.0648249	-0.513061	-0.501852	-0.460529	-0.490094	-0.210141	-0.25818	-0.148877	-0.178159	0.204596	0.213027	-0.188006	0.0378548	0.226349	0.119252	-0.150746	-0.184782	-0.0527901	0.159866	-0.25715	-0.521138	-0.513756	-0.316023	-0.0218136	-0.544953	-0.331552	-0.0592525	-0.399165	-0.252657	-0.114236
Isoc2a	1	0.468436	0.711848	0.741834	0.183756	0.282104	-0.110628	0.129937	0.106765	0.340131	0.14541	0.0129559	-0.183748	-0.241805	-0.021309	-0.0384171	-0.269271	-0.143939	-0.27187	-0.106917	0.138544	-0.0306005	-0.546178	-0.199545	-0.212276	-0.397247	-0.233781	-0.410946	-0.0992176	-0.127886	-0.0190164	-0.271057	-0.034729
Pmepa1	1	0.872387	0.924354	0.578422	-0.210139	0.270466	0.231848	-0.2176	-0.0484291	-0.148018	-0.265501	-0.194052	-0.276197	-0.29751	-0.178687	-0.129472	-0.0124005	-0.25484	-0.476785	-0.00542098	-0.327881	-0.202234	-0.322754	-0.467589	-0.552715	-0.558353	-0.470006	-0.451296	-0.472484	-0.610303	-0.453467	-0.489014	-0.446996
Srd5a3	1	0.468879	0.840547	0.507889	-0.24015	-0.0340857	-0.288776	-0.178385	0.0832534	-0.0778069	0.00332064	-0.0132001	0.210898	-0.0984196	-0.491217	-0.358274	-0.406681	-0.526964	-0.587208	-0.36977	-0.260754	-0.260868	-0.210198	-0.356753	-0.649708	-0.499106	-0.454224	-0.694633	-0.45883	-0.13514	-0.303068	-0.295931	-0.267953
Mogs	1	0.440019	0.784756	0.913977	0.383448	0.352489	-0.246056	0.149392	-0.170587	-0.139526	-0.455282	-0.413821	-0.544353	-0.542432	0.23694	-0.170545	-0.0562174	-0.119363	-0.179826	-0.261735	-0.226971	-0.111062	-0.126223	0.176464	0.0347844	-0.163364	-0.145957	-0.331096	-0.320388	-0.267421	0.13872	-0.051818	0.00562219
Rfwd2	1	-0.185871	-0.671381	-0.439085	0.14496	0.208284	0.4884	0.445884	0.385194	0.299435	0.165338	0.0591493	-0.178985	-0.120048	-0.017986	0.10393	-0.0839582	-0.0152191	0.442576	0.227635	0.137491	-0.139137	0.462075	0.537697	0.500025	0.552636	0.23883	0.791133	0.57864	0.305613	0.530412	0.613887	0.386098
BC017643	1	0.624639	0.953434	0.560911	-0.281289	-0.00141454	-0.166103	-0.288993	-0.0419357	-0.07524	-0.035878	0.00974734	0.0329437	-0.121221	-0.356236	-0.216434	-0.21185	-0.327933	-0.531569	-0.210529	-0.201914	-0.146353	-0.347959	-0.502668	-0.648628	-0.556946	-0.423957	-0.663655	-0.457016	-0.330192	-0.433813	-0.441	-0.347102
Fam134b	1	0.503768	0.707821	0.241493	-0.465328	-0.108926	-0.0634594	-0.390952	-0.0142155	-0.11196	-0.030427	-0.0587439	0.245029	0.297735	-0.127494	0.155373	0.281594	-0.236506	-0.430523	-0.346724	-0.376396	-0.360284	-0.438974	-0.754931	-0.875217	-0.786874	-0.634167	-0.75199	-0.645961	-0.471575	-0.65161	-0.620312	-0.621263
Fam214b	1	0.479181	0.799178	0.335703	-0.364752	-0.222029	-0.15763	-0.463841	-0.337784	-0.179089	-0.272936	-0.228208	-0.305181	-0.192253	-0.0894924	0.0216123	0.193312	0.301007	-0.0997333	0.188566	0.0967713	0.374759	-0.321642	-0.457782	-0.281525	-0.203994	0.121767	-0.304037	-0.168285	-0.318141	-0.370615	-0.288696	-0.0554567
Acp2	1	0.467829	0.805127	0.305326	-0.435626	-0.284125	-0.16653	-0.447717	-0.197643	0.375797	0.199242	0.0439026	-0.233676	-0.123708	-0.2798	0.16885	-0.0250589	0.169609	-0.0161101	0.104557	0.353543	0.244885	-0.27854	-0.465299	-0.347581	-0.146539	0.0419108	-0.266116	0.0589464	-0.241864	-0.328736	-0.184097	-0.0242983
Gngt2	1	0.733522	0.994705	0.64662	-0.188402	0.134061	-0.0569405	-0.236101	-0.105265	-0.192244	-0.291867	-0.230457	-0.219088	-0.340093	-0.267648	-0.258054	-0.151633	-0.326835	-0.488394	-0.168213	-0.325433	-0.185086	-0.186198	-0.339966	-0.523058	-0.452222	-0.397872	-0.541277	-0.490237	-0.459287	-0.357775	-0.349591	-0.330259
Usp46	1	-0.0941076	-0.652854	-0.453599	0.0989628	0.224154	0.625801	0.346072	0.286453	0.278259	0.0497676	-0.14561	-0.273543	-0.00878827	0.284211	0.382869	0.307954	0.40285	0.519034	0.512177	0.29804	0.165745	-0.0207268	0.208366	0.47354	0.329329	0.34362	0.742653	0.564375	0.132294	0.340658	0.294092	0.328709
Rin2	1	0.583532	0.875113	0.440385	-0.342008	-0.106249	-0.104575	-0.360265	-0.114403	0.30539	0.170483	0.0653429	-0.163668	-0.198037	-0.379407	-0.0238932	-0.222426	-0.124489	-0.253381	-0.0142647	0.147502	0.0299111	-0.233535	-0.428471	-0.45782	-0.277255	-0.192606	-0.387268	-0.113234	-0.31884	-0.35882	-0.263829	-0.177102
Zfp703	1	0.710511	0.854209	0.409206	-0.297031	0.0176867	0.0876358	-0.334905	-0.226726	-0.218641	-0.409781	-0.364947	-0.465096	-0.597293	-0.420241	-0.358124	-0.241695	-0.0765518	-0.279675	0.264982	-0.0678184	0.209761	0.0646061	-0.171995	-0.209527	-0.0176378	0.0498273	-0.114944	-0.137368	-0.385508	-0.24874	-0.0896873	-0.0313424
St3gal2	1	0.700773	0.878213	0.518911	-0.227402	0.0702627	0.0731401	-0.285576	-0.196083	0.132436	-0.199633	-0.30766	-0.492764	-0.297522	0.00962887	0.185326	0.20862	0.0966979	-0.0861063	0.0487556	-0.00789036	0.00780116	-0.281388	-0.379389	-0.329732	-0.301178	-0.172657	-0.277494	-0.207199	-0.538644	-0.318371	-0.283621	-0.20798
Gna15	1	0.676986	0.993538	0.661352	-0.167781	0.0955667	-0.136272	-0.246072	-0.142621	-0.195115	-0.29001	-0.221313	-0.215416	-0.324852	-0.235024	-0.245675	-0.13552	-0.301139	-0.461168	-0.20877	-0.310873	-0.169129	-0.172962	-0.315761	-0.498211	-0.428306	-0.371148	-0.560071	-0.491674	-0.431594	-0.338268	-0.329118	-0.307962
3110043O21Rik	1	0.528296	0.859314	0.402035	-0.380648	-0.161379	-0.15679	-0.404914	-0.19504	-0.0589824	-0.0875401	-0.0291747	-0.151411	0.0499851	-0.00242336	0.211146	0.332718	0.121315	-0.152172	-0.124361	-0.0819381	-0.00292805	-0.425328	-0.59406	-0.531127	-0.475955	-0.231837	-0.50918	-0.350457	-0.390829	-0.452682	-0.410821	-0.288468
Fam188a	1	-0.138462	-0.63187	-0.398576	0.11241	0.269636	0.506007	0.645738	0.744129	0.241604	0.353769	0.317611	0.133925	0.103871	-0.105937	0.0469152	-0.162658	-0.0752052	0.280477	0.211873	0.15354	-0.140497	-0.000707899	0.310658	0.313785	0.24284	0.153252	0.619054	0.581427	0.590239	0.570711	0.47775	0.458
Sphk2	1	0.578582	0.962778	0.577135	-0.264277	-0.0436167	-0.241048	-0.319797	-0.114996	-0.084233	-0.0900982	-0.0698952	-0.0103405	-0.140264	-0.303505	-0.190812	-0.16553	-0.27504	-0.486033	-0.232231	-0.187038	-0.109581	-0.315132	-0.46955	-0.608993	-0.5144	-0.376697	-0.671195	-0.465062	-0.339829	-0.421273	-0.415863	-0.3231
Tbc1d22a	1	0.917652	0.915049	0.558635	-0.22379	0.320351	0.293824	-0.159542	0.0510659	-0.204288	-0.295237	-0.227963	-0.223268	-0.360772	-0.3235	-0.277027	-0.1642	-0.392652	-0.573077	0.0101025	-0.391254	-0.247308	-0.265095	-0.425043	-0.580613	-0.552514	-0.500291	-0.433762	-0.477622	-0.561112	-0.420325	-0.447108	-0.426823
Camta2	1	0.326853	0.712849	0.194912	-0.489068	-0.403384	-0.263426	-0.559632	-0.330495	0.130042	0.0128261	-0.0956855	-0.148863	0.134141	0.0256739	0.386269	0.426482	0.38725	0.0605451	0.0125623	0.21237	0.257668	-0.420362	-0.631149	-0.427121	-0.306975	0.0161239	-0.405937	-0.152516	-0.325218	-0.471263	-0.350324	-0.15936
Opa3	1	0.265503	0.606255	0.255732	-0.337424	-0.198493	-0.271467	0.061217	0.400857	0.350496	0.358047	0.196845	0.126306	0.0800793	-0.407412	0.0716662	-0.187406	-0.248141	-0.0110797	-0.363423	0.0960684	-0.248477	-0.193868	-0.197835	-0.406047	-0.1839	-0.151491	-0.282967	0.0849187	0.309469	0.119361	0.199819	0.208292
Mib2	1	0.194601	0.606389	0.390582	-0.165683	-0.200711	-0.345035	-0.304255	-0.234476	0.250597	0.143336	0.0637729	-0.0866634	0.29999	0.372885	0.563798	0.554869	0.318239	0.0869607	-0.28713	0.11185	-0.0142136	-0.579683	-0.544888	-0.388571	-0.482603	-0.210779	-0.537846	-0.263931	-0.298734	-0.345283	-0.420309	-0.257867
Fam105b	1	0.689337	0.986095	0.721521	-0.0819376	0.174258	-0.115677	-0.190547	-0.137901	-0.193814	-0.307433	-0.227085	-0.248409	-0.380899	-0.212309	-0.288293	-0.187317	-0.345174	-0.490046	-0.216596	-0.335173	-0.197751	-0.155519	-0.25455	-0.456423	-0.422167	-0.395503	-0.550373	-0.502302	-0.447696	-0.302508	-0.326715	-0.31497
Zfp410	1	-0.216697	-0.623093	-0.406784	0.117598	0.104897	0.421572	0.417245	0.400338	0.488296	0.362788	0.145549	-0.136345	-0.0216826	0.0506404	0.235976	-0.0615081	0.412991	0.516818	0.581525	0.636649	0.401064	-0.139576	0.251586	0.565874	0.450604	0.559206	0.756876	0.845941	0.494115	0.509491	0.424508	0.625356
St3gal3	1	0.500103	0.849835	0.353937	-0.453806	-0.176627	-0.208473	-0.255839	0.0968385	0.0530049	0.0827599	0.0632125	0.0700899	0.120398	-0.269092	0.114049	0.104663	-0.254105	-0.227353	-0.416328	-0.223432	-0.354598	-0.241587	-0.492964	-0.692662	-0.488765	-0.433281	-0.566502	-0.364119	-0.193738	-0.322895	-0.212072	-0.263359
Clcn7	1	0.506461	0.882962	0.460278	-0.309162	-0.178851	-0.21103	-0.349598	-0.189559	0.164946	0.0239327	-0.0290574	-0.278202	-0.238287	-0.246964	0.00413642	-0.0836557	0.115046	-0.110669	0.0723477	0.230303	0.247164	-0.293883	-0.374016	-0.295528	-0.168509	0.0457209	-0.313506	-0.0307384	-0.20536	-0.247937	-0.174711	0.0185779
C5ar1	1	0.678705	0.994817	0.636877	-0.200537	0.0712068	-0.13268	-0.262368	-0.137383	-0.178825	-0.272141	-0.212128	-0.209757	-0.312872	-0.254742	-0.231323	-0.129818	-0.29144	-0.446977	-0.199481	-0.294023	-0.161864	-0.169522	-0.331254	-0.509005	-0.420419	-0.360988	-0.550424	-0.474064	-0.424691	-0.345516	-0.320017	-0.300417
Ptafr	1	0.678711	0.994561	0.636777	-0.200264	0.071671	-0.132565	-0.262202	-0.137649	-0.183224	-0.274778	-0.212405	-0.209261	-0.312944	-0.254424	-0.233225	-0.129211	-0.291856	-0.44821	-0.199625	-0.296675	-0.162046	-0.16903	-0.330964	-0.509038	-0.420875	-0.361172	-0.550774	-0.475902	-0.424638	-0.345711	-0.320417	-0.300929
Stat6	1	0.818139	0.973968	0.689741	-0.108919	0.280998	0.0810787	-0.16061	-0.0680253	-0.23922	-0.366308	-0.288425	-0.276753	-0.422767	-0.242014	-0.315222	-0.18263	-0.369693	-0.548886	-0.0998713	-0.38618	-0.210225	-0.206547	-0.309136	-0.492083	-0.484077	-0.440743	-0.500002	-0.515313	-0.525072	-0.347435	-0.390646	-0.366597
Naga	1	0.557076	0.635083	0.411605	-0.106406	0.0915161	0.119201	-0.27108	-0.205043	0.167731	-0.0202647	-0.118165	-0.303901	-0.427777	-0.275594	-0.215205	-0.349682	0.136316	-0.296863	0.502958	0.366156	0.510448	-0.423473	-0.350991	-0.118658	-0.159953	0.130109	-0.153916	0.0652523	-0.315472	-0.302222	-0.374669	-0.0211649
Blvra	1	0.766926	0.776104	0.567208	-0.0955364	0.341621	0.252996	0.111279	0.287907	0.318223	0.0361533	-0.151728	-0.292267	-0.305143	-0.211109	0.0200065	-0.161458	-0.315882	-0.245413	-0.0827367	-0.0907088	-0.318756	-0.317542	-0.245124	-0.394524	-0.398893	-0.402521	-0.249845	-0.127067	-0.298056	-0.0816906	-0.157985	-0.140182
Cln3	1	0.580711	0.962066	0.614066	-0.21445	-0.0139368	-0.229509	-0.254579	-0.0817628	-0.00689149	-0.0362445	-0.0118155	-0.0810902	-0.190993	-0.292432	-0.176833	-0.203443	-0.236598	-0.418283	-0.193114	-0.103192	-0.0712476	-0.318516	-0.402924	-0.517761	-0.4405	-0.306417	-0.58764	-0.354702	-0.27683	-0.325794	-0.336793	-0.224171
Numb	1	0.850811	0.930267	0.56226	-0.218104	0.210349	0.205257	-0.194497	-0.0464312	0.0269258	-0.235147	-0.298181	-0.424766	-0.485813	-0.303505	-0.170716	-0.17648	-0.187062	-0.339698	0.129323	-0.103813	-0.0337828	-0.195245	-0.308675	-0.375209	-0.300552	-0.234983	-0.261116	-0.21916	-0.487577	-0.287793	-0.25831	-0.19417
Nnt	1	0.404777	0.632688	0.281104	-0.23692	-0.166302	-0.0760353	-0.257857	-0.201128	0.163886	-0.079422	-0.169801	-0.48435	-0.540496	-0.382381	-0.186707	-0.312335	0.223296	0.0617961	0.411752	0.434225	0.529732	0.0129619	-0.031242	0.10499	0.295964	0.443672	0.13484	0.330621	-0.0298498	0.0179687	0.171712	0.367487
Sh2b3	1	0.80987	0.981781	0.608313	-0.222598	0.183555	0.0693826	-0.215052	-0.0459783	-0.158188	-0.274237	-0.223688	-0.248929	-0.374797	-0.323799	-0.263492	-0.180206	-0.358122	-0.491315	-0.101484	-0.326797	-0.211414	-0.164795	-0.344851	-0.530877	-0.441468	-0.414846	-0.468517	-0.447312	-0.485955	-0.359325	-0.334421	-0.336254
Sall1	1	0.479126	0.890567	0.778681	0.109446	0.133415	-0.311972	-0.119583	-0.260681	-0.243577	-0.429205	-0.364419	-0.366385	-0.507531	-0.0784118	-0.344953	-0.216048	-0.172934	-0.351707	-0.169076	-0.197462	0.029702	-0.09176	-0.0209872	-0.161871	-0.193183	-0.118491	-0.446924	-0.375823	-0.287451	-0.0929635	-0.158769	-0.0679129
Dcxr	1	0.570877	0.9271	0.820531	0.0997159	0.242833	-0.232987	-0.00353804	-0.0522612	-0.248511	-0.33263	-0.226712	-0.211801	-0.398583	-0.138239	-0.366127	-0.258256	-0.382266	-0.486817	-0.315848	-0.355573	-0.214479	-0.187115	-0.10054	-0.342302	-0.395931	-0.357133	-0.564245	-0.486421	-0.265043	-0.110994	-0.23061	-0.182207
Alg1	1	0.702156	0.859634	0.409287	-0.377851	0.0109434	0.0669298	-0.287406	0.0572852	0.163914	0.135825	0.0571625	-0.0107879	-0.17254	-0.500128	-0.175525	-0.326901	-0.227567	-0.460936	0.0984034	0.0651629	0.0382397	-0.42664	-0.565343	-0.585276	-0.465091	-0.280219	-0.44953	-0.182769	-0.295403	-0.42832	-0.415352	-0.234708
Pf4	1	0.68884	0.995287	0.630259	-0.209236	0.0731297	-0.117952	-0.267339	-0.136326	-0.163912	-0.268637	-0.219427	-0.217261	-0.316811	-0.260379	-0.223026	-0.128249	-0.294897	-0.443396	-0.194592	-0.292432	-0.169103	-0.161188	-0.334018	-0.513728	-0.418265	-0.366741	-0.54302	-0.470505	-0.437729	-0.351555	-0.319106	-0.307251
Zbtb22	1	0.879558	0.791812	0.397481	-0.297804	0.282468	0.399562	-0.0518958	0.170232	-0.200573	-0.36947	-0.337408	-0.367117	-0.299214	-0.163821	-0.0223392	0.162478	-0.206525	-0.253916	0.0192001	-0.395023	-0.298111	-0.199315	-0.340654	-0.4633	-0.41626	-0.373976	-0.193719	-0.324261	-0.459048	-0.239549	-0.206931	-0.250612
Dip2b	1	0.0715315	0.455461	0.0659123	-0.373114	-0.386802	-0.414434	-0.391339	-0.162166	-0.227523	0.120089	0.412414	0.263814	0.0420346	-0.541326	-0.358325	-0.335213	-0.355821	-0.297355	-0.321567	-0.192686	-0.135521	0.32516	-0.134506	-0.38243	-0.0132662	-0.14945	-0.346432	-0.2401	0.0366066	-0.251711	0.0144028	-0.149109
Nfya	1	0.644825	0.814739	0.870903	0.291238	0.499234	0.00201694	0.299229	0.127223	-0.196843	-0.434006	-0.349912	-0.473014	-0.595683	-0.0163515	-0.330966	-0.23273	-0.395546	-0.317109	-0.260121	-0.398919	-0.331496	-0.0642428	0.185008	-0.0951909	-0.226228	-0.302759	-0.264334	-0.320176	-0.209629	0.190524	0.0238927	-0.00498212
Crat	1	0.481895	0.839288	0.335813	-0.441894	-0.218332	-0.218561	-0.20235	0.13483	0.0490313	0.0715074	0.0230895	-0.00164687	-0.115752	-0.49385	-0.137806	-0.216023	-0.135009	-0.209253	-0.0865859	0.0696425	0.047435	-0.263314	-0.371614	-0.461673	-0.239528	-0.0557985	-0.363514	-0.0563562	0.0633424	-0.141696	-0.0381088	0.0992994
Pcnxl3	1	0.202262	0.709379	0.351111	-0.246579	-0.386679	-0.439627	-0.474787	-0.47744	0.21316	0.00968651	-0.0287893	-0.403456	-0.221731	-0.0545712	0.151576	0.0779974	0.348925	0.174614	0.0327988	0.363027	0.380313	-0.0243376	-0.174353	-0.0362711	0.144732	0.281295	-0.166238	0.0850186	-0.177803	-0.166082	0.0102896	0.126487
Sla	1	0.66415	0.992474	0.621997	-0.219218	0.0429069	-0.145191	-0.287128	-0.161396	-0.155886	-0.2664	-0.219652	-0.224017	-0.269379	-0.196145	-0.149146	-0.0394076	-0.239238	-0.39695	-0.217939	-0.284962	-0.167737	-0.187439	-0.359559	-0.517527	-0.431774	-0.362417	-0.556387	-0.47926	-0.448335	-0.363685	-0.330834	-0.316047
Apeh	1	0.660355	0.70504	0.879719	0.403365	0.606484	0.161163	0.262399	0.0347544	-0.0584989	-0.295945	-0.21748	-0.48966	-0.538138	0.160669	-0.220095	-0.18683	-0.136632	-0.340997	0.0579007	-0.137013	-0.0362211	-0.441038	-0.0123325	-0.0150581	-0.350647	-0.223535	-0.243809	-0.224544	-0.32738	0.0458209	-0.284396	-0.0785538
Cry1	1	0.640763	0.935262	0.665306	-0.0839963	0.101803	-0.100491	-0.186562	-0.181777	-0.121967	-0.26057	-0.151914	-0.416035	-0.459799	-0.175326	-0.226309	-0.15917	-0.0610345	-0.271127	0.0311143	-0.0596858	0.103884	-0.188417	-0.188496	-0.215733	-0.194879	-0.0696085	-0.307831	-0.208067	-0.309915	-0.167248	-0.178832	-0.0500161
Crbn	1	-0.205594	-0.686333	-0.569925	-0.0272299	0.0376368	0.517948	0.210096	0.228387	0.443437	0.284608	0.0978536	-0.170155	0.184171	0.269929	0.548201	0.384175	0.449793	0.618867	0.418024	0.393165	0.128989	0.0208093	0.118582	0.400337	0.348909	0.323652	0.713267	0.611024	0.149193	0.257358	0.295454	0.274827
Mllt6	1	0.40778	0.840668	0.751759	0.0907097	0.0917148	-0.350567	-0.279514	-0.402258	-0.1394	-0.271223	-0.187434	-0.218675	-0.135498	0.235962	0.0185607	0.167419	-0.0926398	-0.347618	-0.374538	-0.285187	-0.160327	-0.295755	-0.309221	-0.386524	-0.508647	-0.414081	-0.70194	-0.626736	-0.555088	-0.393233	-0.509716	-0.45972
Ubn1	1	0.803571	0.66907	0.204217	-0.370997	0.108023	0.456633	-0.284836	-0.122377	-0.105387	-0.322582	-0.259167	-0.592901	-0.51745	-0.290945	-0.098322	0.0118159	0.122451	-0.0725284	0.503295	0.0171995	0.224856	-0.0118837	-0.249132	-0.132653	0.0134222	0.0977548	0.171318	0.0517397	-0.458011	-0.250744	-0.0847182	-0.0301271
Pmm2	1	0.655839	0.649639	0.182311	-0.446609	0.0450039	0.211738	-0.0732623	0.384298	-0.0994563	0.115214	0.195489	0.185383	-0.179661	-0.798742	-0.479071	-0.565429	-0.446779	-0.530627	0.142001	-0.0881809	-0.0473676	-0.240148	-0.397672	-0.543136	-0.333225	-0.220826	-0.246779	-0.0701021	0.0440648	-0.215113	-0.154891	-0.0392049
Zc3h12a	1	0.693141	0.995367	0.665011	-0.165267	0.110962	-0.114916	-0.241181	-0.135756	-0.181809	-0.287033	-0.227266	-0.223631	-0.334461	-0.238204	-0.245008	-0.142607	-0.304578	-0.466322	-0.194816	-0.305993	-0.169443	-0.181172	-0.319936	-0.499374	-0.433744	-0.376742	-0.554302	-0.487054	-0.442963	-0.341549	-0.336673	-0.312765
Zfp787	1	0.896738	0.838397	0.413471	-0.323734	0.260103	0.368329	0.00785793	0.29007	-0.106099	-0.238987	-0.23216	-0.314105	-0.40137	-0.422368	-0.205059	-0.151036	-0.319477	-0.310665	0.0752364	-0.270238	-0.230241	-0.156787	-0.26864	-0.435588	-0.313766	-0.287358	-0.141112	-0.168202	-0.274278	-0.130054	-0.0762464	-0.0848719
Rgs19	1	0.733258	0.874045	0.873331	0.239407	0.503856	0.0601976	0.140927	-0.017575	-0.248099	-0.51798	-0.447599	-0.489542	-0.619109	-0.0172757	-0.346972	-0.20063	-0.38717	-0.427723	-0.185903	-0.441237	-0.289338	-0.0895419	0.0563713	-0.189645	-0.319533	-0.372883	-0.351021	-0.450306	-0.42875	-0.015481	-0.166923	-0.186451
B4galnt1	1	0.431446	0.805981	0.5188	-0.186831	-0.0826746	-0.238113	-0.285972	-0.196417	0.327934	0.0576462	-0.103234	-0.260889	-0.00558729	0.121816	0.375651	0.286992	0.0228887	-0.0182728	-0.332943	-0.00866489	-0.207057	-0.27605	-0.383532	-0.427886	-0.37863	-0.326201	-0.483563	-0.28654	-0.430085	-0.304829	-0.274008	-0.284257
Hps4	1	0.655228	0.994098	0.665299	-0.163688	0.0716499	-0.164407	-0.262893	-0.168321	-0.167851	-0.268691	-0.210399	-0.220626	-0.316008	-0.215655	-0.223448	-0.126638	-0.250752	-0.439865	-0.185609	-0.25602	-0.114258	-0.208602	-0.330332	-0.478971	-0.419979	-0.332732	-0.562047	-0.465273	-0.420549	-0.340849	-0.340017	-0.286862
Arhgap25	1	0.829076	0.977038	0.598239	-0.228985	0.199462	0.100514	-0.215194	-0.0424669	-0.21417	-0.320018	-0.256538	-0.247065	-0.379726	-0.319934	-0.282723	-0.163822	-0.349017	-0.512972	-0.0703922	-0.351811	-0.194462	-0.187396	-0.363663	-0.538184	-0.462567	-0.413013	-0.468856	-0.46809	-0.498863	-0.375595	-0.359829	-0.346217
Ang	1	0.677137	0.995135	0.639397	-0.198536	0.0715167	-0.13535	-0.262374	-0.137178	-0.16922	-0.265533	-0.211302	-0.206796	-0.309435	-0.252767	-0.226731	-0.130721	-0.292894	-0.447874	-0.203356	-0.290577	-0.164329	-0.174242	-0.334075	-0.512035	-0.424885	-0.36548	-0.555593	-0.475023	-0.426447	-0.347564	-0.324161	-0.303828
Nbl1	1	0.540671	0.501196	0.265661	-0.165008	0.166398	0.25478	0.300012	0.469876	0.33008	0.000889446	-0.25244	-0.433277	-0.442985	-0.340954	-0.0086515	-0.216399	-0.0767711	0.169545	0.155324	0.187155	-0.0330482	-0.057788	0.111102	0.0214177	0.144126	0.14955	0.271949	0.398497	0.201638	0.389478	0.44151	0.483209
Tmem251	1	0.73881	0.972203	0.589265	-0.24225	0.0790651	0.00235241	-0.296577	-0.141039	-0.0113079	-0.139565	-0.107761	-0.286548	-0.282109	-0.202679	-0.0793024	-0.0524369	-0.113294	-0.348744	-0.0081859	-0.100944	-0.0234127	-0.322966	-0.443587	-0.468933	-0.420935	-0.27996	-0.446557	-0.322533	-0.468698	-0.390998	-0.386122	-0.278821
Otud1	1	0.640151	0.90384	0.533479	-0.213367	-0.00342453	-0.0666158	-0.402046	-0.336076	-0.149205	-0.30531	-0.270387	-0.357801	-0.430337	-0.233123	-0.235321	-0.14054	0.0326825	-0.344855	0.199897	0.0135561	0.283798	-0.239183	-0.360282	-0.293683	-0.237973	-0.026061	-0.357443	-0.254733	-0.452374	-0.390625	-0.358612	-0.164021
Orai2	1	0.47196	0.81083	0.412965	-0.314259	-0.12862	-0.193419	-0.37626	-0.237773	-0.116332	-0.200465	-0.143498	-0.189368	0.0651575	0.125121	0.273167	0.462793	0.0374043	-0.110268	-0.321352	-0.273157	-0.217223	-0.247875	-0.479913	-0.528896	-0.463608	-0.35289	-0.531019	-0.48528	-0.475956	-0.425682	-0.353875	-0.38357
Rptor	1	0.57812	0.953267	0.663219	-0.107059	0.0473752	-0.226933	-0.216702	-0.208074	-0.15821	-0.334499	-0.277863	-0.353704	-0.417282	-0.182085	-0.217901	-0.11769	-0.243478	-0.296038	-0.247478	-0.266131	-0.15194	0.025541	-0.115687	-0.324081	-0.211287	-0.237615	-0.4263	-0.38665	-0.365397	-0.18404	-0.117583	-0.164938
Slc2a8	1	0.631189	0.952934	0.528227	-0.312406	-0.0586807	-0.129856	-0.365168	-0.151996	0.0596128	-0.0381613	-0.0799126	-0.147971	-0.156587	-0.233533	-0.0303799	-0.0512845	-0.0672747	-0.342791	-0.0428225	-0.0020112	0.0459483	-0.411102	-0.537315	-0.534316	-0.460932	-0.250097	-0.540641	-0.309878	-0.391077	-0.438013	-0.42663	-0.262665
Trim26	1	0.890075	0.825022	0.762249	0.131867	0.581579	0.354539	0.126157	0.106296	-0.0586455	-0.317622	-0.30558	-0.44883	-0.554758	-0.100525	-0.259842	-0.228499	-0.328583	-0.465044	0.0725854	-0.278935	-0.203253	-0.322651	-0.164525	-0.274565	-0.4391	-0.402415	-0.272217	-0.321571	-0.49944	-0.144497	-0.334559	-0.252394
Tnfrsf1b	1	0.722442	0.994517	0.643258	-0.190846	0.120555	-0.0719197	-0.241521	-0.115654	-0.206455	-0.301339	-0.230654	-0.223911	-0.340431	-0.263178	-0.25866	-0.142704	-0.314773	-0.477058	-0.170415	-0.324998	-0.175408	-0.175407	-0.331915	-0.513028	-0.438126	-0.382064	-0.53632	-0.487155	-0.450167	-0.351107	-0.337146	-0.318479
Sord	1	0.557828	0.775197	0.705569	0.128263	0.318466	-0.075324	0.273088	0.195396	-0.196223	-0.426104	-0.40719	-0.420884	-0.57512	-0.175229	-0.343999	-0.258092	-0.391263	-0.207798	-0.277875	-0.352555	-0.304397	0.0881606	0.242385	-0.0885423	-0.0713218	-0.172404	-0.174002	-0.203319	-0.0323253	0.282355	0.238586	0.163484
Esrra	1	0.440874	0.683377	0.466411	-0.0780737	0.0391365	-0.0838266	0.126608	0.105164	-0.0548057	-0.323086	-0.364167	-0.547745	-0.40225	0.0157999	0.0507088	0.142821	0.203437	0.208757	0.0342507	0.0653	0.133232	-0.159603	0.057866	0.0697571	0.0757051	0.246446	0.0506701	0.139753	0.0947275	0.294106	0.296135	0.429049
Ccl12	1	0.67814	0.994567	0.636121	-0.201139	0.070414	-0.133212	-0.263471	-0.138909	-0.183444	-0.27536	-0.213171	-0.20964	-0.311332	-0.252225	-0.23058	-0.125604	-0.289739	-0.446684	-0.200157	-0.296753	-0.161891	-0.169765	-0.332245	-0.509498	-0.421471	-0.361071	-0.551288	-0.476607	-0.425643	-0.34673	-0.321141	-0.301657
Gla	1	0.552097	0.630411	0.265682	-0.258855	-0.052977	0.133599	-0.437449	-0.377332	-0.08995	-0.272421	-0.270923	-0.443497	-0.433027	-0.184239	-0.139161	-0.0565035	0.355277	-0.14785	0.599019	0.291779	0.628239	-0.293186	-0.371095	-0.0659342	-0.0421154	0.28748	-0.0418379	0.0389881	-0.397281	-0.364566	-0.318111	0.000938588
Tmem243	1	0.868509	0.894726	0.500497	-0.255943	0.217013	0.255394	-0.224306	-0.0291094	-0.13068	-0.291802	-0.30705	-0.308517	-0.512163	-0.449794	-0.370052	-0.326876	-0.244378	-0.502298	0.251467	-0.130289	0.069622	-0.230619	-0.362162	-0.415298	-0.337613	-0.211427	-0.286639	-0.25489	-0.459085	-0.356674	-0.340429	-0.210653
Rab20	1	0.681268	0.996224	0.640013	-0.199248	0.0731351	-0.129506	-0.262024	-0.134826	-0.154032	-0.252291	-0.199941	-0.210571	-0.310437	-0.255366	-0.221679	-0.135208	-0.289664	-0.444075	-0.196212	-0.278707	-0.160673	-0.178585	-0.336475	-0.509802	-0.422652	-0.363192	-0.549776	-0.464346	-0.42654	-0.34712	-0.324121	-0.301408
Mob3a	1	0.329448	0.707719	0.51569	-0.091824	0.028251	-0.329936	0.168197	0.299194	-0.297122	-0.204488	-0.121601	0.0740315	-0.0504422	-0.167034	-0.197332	-0.0559162	-0.32901	-0.261788	-0.486879	-0.367182	-0.320584	-0.243279	-0.112895	-0.397323	-0.376978	-0.271209	-0.493674	-0.343834	0.187925	0.113189	0.0384631	0.0752032
Lrp5	1	0.871688	0.893907	0.687073	-0.00942691	0.405563	0.254224	-0.0407482	-0.0276956	-0.126701	-0.404612	-0.401341	-0.496321	-0.660096	-0.269896	-0.367267	-0.309346	-0.309276	-0.442491	0.125616	-0.239971	-0.082391	-0.111735	-0.119393	-0.254127	-0.264257	-0.259066	-0.225316	-0.282566	-0.491798	-0.173716	-0.220821	-0.177763
Fbxo28	1	-0.171438	-0.647399	-0.493495	0.0420473	0.146686	0.501576	0.381259	0.340502	0.037807	-0.0192365	-0.0065569	-0.190979	0.123326	0.307751	0.385193	0.458786	0.256965	0.564689	0.186795	-0.0119501	-0.141597	0.218885	0.309696	0.397578	0.345689	0.211736	0.70078	0.410273	0.219812	0.412921	0.457124	0.288551
Slc9a9	1	0.360905	0.745774	0.273452	-0.456312	-0.310016	-0.284197	-0.438103	-0.0684491	0.414328	0.413175	0.239297	0.175508	0.148386	-0.387946	0.11543	-0.154062	-0.12395	-0.256706	-0.178438	0.207887	-0.016156	-0.367446	-0.608097	-0.632985	-0.419477	-0.276104	-0.57082	-0.157989	-0.195722	-0.46387	-0.36553	-0.25525
Srrd	1	0.674134	0.99201	0.604423	-0.243205	0.0266278	-0.12575	-0.327971	-0.184601	-0.126703	-0.232759	-0.197372	-0.213443	-0.2475	-0.194409	-0.125445	-0.0300419	-0.182856	-0.403025	-0.149872	-0.222	-0.0951829	-0.261637	-0.427463	-0.529407	-0.458178	-0.338714	-0.563654	-0.45869	-0.469648	-0.414852	-0.393482	-0.329518
Icosl	1	0.688008	0.995447	0.664781	-0.166077	0.105787	-0.121836	-0.239827	-0.133683	-0.179251	-0.27973	-0.216608	-0.220718	-0.329226	-0.237743	-0.241941	-0.14163	-0.301812	-0.461369	-0.19899	-0.301916	-0.168806	-0.182471	-0.319187	-0.497924	-0.431404	-0.373423	-0.554138	-0.482481	-0.434373	-0.337093	-0.331913	-0.307155
Serpine1	1	0.842799	0.826034	0.810441	0.197732	0.602541	0.259403	0.0630169	-0.0206297	-0.329161	-0.502759	-0.381843	-0.354384	-0.543292	-0.0614981	-0.411372	-0.228781	-0.455556	-0.64636	-0.0617068	-0.521791	-0.294532	-0.239063	-0.153491	-0.348943	-0.535394	-0.5369	-0.44502	-0.591769	-0.609136	-0.257299	-0.461596	-0.435901
Zfp639	1	-0.618541	-0.650439	-0.143721	0.493175	-0.00196064	-0.132722	0.368397	-0.0231146	0.385172	0.257544	0.177202	-0.212298	-0.000991794	0.477988	0.281296	0.0732677	0.573716	0.631266	0.261342	0.630809	0.472606	-0.0205879	0.509505	0.830596	0.582141	0.660128	0.574372	0.690448	0.50765	0.609909	0.443921	0.634972
St6galnac6	1	0.324232	0.681773	0.507817	-0.0805813	-0.036661	-0.253761	-0.164159	-0.155077	0.26999	-0.0206238	-0.18471	-0.274795	0.084571	0.355147	0.512159	0.502131	0.119829	0.0980845	-0.409583	-0.0672674	-0.25809	-0.341873	-0.327618	-0.349352	-0.402981	-0.318709	-0.461381	-0.309377	-0.377569	-0.203156	-0.241667	-0.246665
Rnf166	1	0.788554	0.983084	0.615327	-0.208294	0.147967	0.0548195	-0.227952	-0.105148	-0.0730648	-0.273914	-0.269708	-0.376088	-0.408062	-0.226708	-0.150665	-0.0868501	-0.175186	-0.347282	-0.00702177	-0.179529	-0.070977	-0.213743	-0.330025	-0.418187	-0.355727	-0.269422	-0.380364	-0.326939	-0.473387	-0.308579	-0.287683	-0.22916
Shkbp1	1	0.698348	0.798414	0.843355	0.234317	0.543635	0.0752686	0.15942	0.135693	-0.13607	-0.18932	-0.095563	-0.09974	-0.359605	-0.140185	-0.403807	-0.39179	-0.584527	-0.689895	-0.25967	-0.433376	-0.393335	-0.352165	-0.176141	-0.432417	-0.619852	-0.624498	-0.586991	-0.54911	-0.385125	-0.185822	-0.447572	-0.395714
Fcgr2b	1	0.675901	0.995554	0.63572	-0.204388	0.0655036	-0.136728	-0.265509	-0.135368	-0.151214	-0.253382	-0.209698	-0.205785	-0.305534	-0.256085	-0.217083	-0.131105	-0.29056	-0.441759	-0.203534	-0.279523	-0.163812	-0.175986	-0.338027	-0.514772	-0.423445	-0.364592	-0.554793	-0.467404	-0.425417	-0.348493	-0.32215	-0.301902
Tesk1	1	0.477887	0.830289	0.402481	-0.351603	-0.166091	-0.190648	-0.30525	-0.121337	0.129714	-0.0254272	-0.0682932	-0.246498	0.0312755	0.0384114	0.347875	0.379714	0.0632749	0.0275373	-0.292525	-0.0882056	-0.193378	-0.234849	-0.420709	-0.464703	-0.34303	-0.255179	-0.408085	-0.263406	-0.336684	-0.28448	-0.180296	-0.204216
Tagap	1	0.674803	0.995741	0.634602	-0.205672	0.0629976	-0.137735	-0.264745	-0.135215	-0.163403	-0.255284	-0.198454	-0.206307	-0.30205	-0.252354	-0.217648	-0.124365	-0.281509	-0.438078	-0.199344	-0.279581	-0.156754	-0.180943	-0.33964	-0.510745	-0.422024	-0.356996	-0.551222	-0.46458	-0.418368	-0.345787	-0.320715	-0.295954
Stam2	1	-0.0109584	-0.472666	-0.297768	0.0607867	0.268376	0.524536	0.483902	0.642462	0.356665	0.537928	0.555547	0.187389	0.196849	-0.101871	0.112004	-0.166837	-0.020727	0.148748	0.285836	0.259783	-0.0584899	-0.26401	0.0305682	0.151802	0.0265153	0.0440664	0.442455	0.513165	0.41659	0.317287	0.166622	0.258438
Gga3	1	0.087554	0.512822	0.656818	0.290053	0.0436636	-0.406297	-0.0423907	-0.285894	0.343627	0.151327	0.132683	-0.30113	-0.026823	0.464637	0.335944	0.206828	0.294561	0.103898	-0.204154	0.267029	0.123793	-0.470943	-0.130266	0.0370269	-0.214364	-0.0253181	-0.353354	-0.0673104	-0.16676	-0.020723	-0.242524	-0.0250012
Myo9b	1	0.123708	0.642116	0.480217	-0.0380439	-0.170478	-0.54192	-0.0935509	-0.0882783	-0.0454384	0.0426424	0.199349	-0.0268762	-0.19461	-0.304178	-0.297056	-0.360326	-0.304286	-0.177722	-0.427288	-0.0927198	-0.138428	0.180427	0.100085	-0.16377	0.0247348	-0.0791999	-0.348763	-0.149142	0.129863	0.0749008	0.166273	0.0921437
Kctd6	1	0.20809	0.516127	0.490748	0.137699	-0.0194668	-0.230672	-0.303673	-0.61048	-0.113579	-0.417073	-0.362164	-0.606822	-0.275882	0.512709	0.240239	0.457987	0.536776	0.155857	0.12379	0.119994	0.387908	-0.225037	-0.111853	0.156785	-0.0252373	0.210201	-0.155841	-0.160804	-0.452716	-0.17665	-0.245192	-0.0535798
Slc25a45	1	0.768899	0.985752	0.59733	-0.243746	0.135443	0.00168313	-0.244521	-0.0610362	-0.21402	-0.288812	-0.229867	-0.177924	-0.325371	-0.330495	-0.283416	-0.17133	-0.360231	-0.525351	-0.137777	-0.347661	-0.197894	-0.193635	-0.381869	-0.572479	-0.480297	-0.421548	-0.537349	-0.496845	-0.461828	-0.390008	-0.368123	-0.351339
Nfkbie	1	0.678803	0.995725	0.635351	-0.206287	0.0674888	-0.131786	-0.258356	-0.122292	-0.150958	-0.234583	-0.174043	-0.197784	-0.29659	-0.261791	-0.218856	-0.136636	-0.290627	-0.442499	-0.200171	-0.274767	-0.163478	-0.187204	-0.343434	-0.515763	-0.426861	-0.364188	-0.550858	-0.457821	-0.411687	-0.344359	-0.321845	-0.296665
Relb	1	0.835309	0.974257	0.666475	-0.13924	0.277429	0.109613	-0.11809	0.0025357	-0.237865	-0.357813	-0.280784	-0.285957	-0.424391	-0.268941	-0.306904	-0.176713	-0.354757	-0.509715	-0.0776618	-0.368764	-0.203878	-0.218625	-0.300058	-0.479648	-0.460833	-0.403245	-0.450153	-0.45774	-0.459047	-0.292678	-0.329549	-0.295891
Snap29	1	0.459338	0.787362	0.391647	-0.358464	-0.0864999	-0.227825	-0.159292	0.223189	-0.0125034	0.201037	0.251723	0.337004	0.148949	-0.451473	-0.165957	-0.234476	-0.481007	-0.505009	-0.427274	-0.256758	-0.365273	-0.342146	-0.508006	-0.762743	-0.610409	-0.533529	-0.696185	-0.422649	-0.0650304	-0.334951	-0.326957	-0.30627
Slc43a2	1	0.833695	0.856873	0.379456	-0.420907	0.149754	0.240563	-0.202043	0.209581	-0.0500922	-0.0157828	-0.0183376	0.0572143	-0.115121	-0.500099	-0.205701	-0.215009	-0.448717	-0.580744	-0.0561486	-0.295306	-0.291107	-0.358733	-0.592337	-0.762675	-0.637173	-0.551432	-0.509857	-0.411834	-0.397964	-0.477521	-0.457697	-0.423306
Jak3	1	0.907089	0.88055	0.709707	0.0144432	0.499776	0.301965	-0.0255347	0.0131333	-0.30131	-0.45706	-0.35832	-0.334744	-0.510638	-0.189551	-0.379693	-0.211629	-0.433135	-0.617899	-0.00485151	-0.479491	-0.266605	-0.228042	-0.251038	-0.434633	-0.523589	-0.506715	-0.414836	-0.538028	-0.598538	-0.315133	-0.436139	-0.41658
Trmt2a	1	0.390648	0.73269	0.669335	0.0674082	0.116202	-0.236549	0.0378666	0.0721774	0.441615	0.24897	0.0853647	-0.146883	-0.151159	-0.0645454	0.0654313	-0.215327	-0.147939	-0.170056	-0.238542	0.164758	-0.103395	-0.419242	-0.201109	-0.264257	-0.330148	-0.237304	-0.425627	-0.0742656	-0.0938863	-0.0282968	-0.174567	-0.0279064
Nrbf2	1	0.579596	0.889998	0.835367	0.157681	0.287572	-0.161962	-0.0668142	-0.209301	-0.267675	-0.42343	-0.290498	-0.355808	-0.32757	0.183726	-0.121373	0.0857807	-0.148788	-0.367724	-0.263304	-0.36236	-0.172665	-0.310105	-0.190147	-0.295034	-0.470043	-0.364523	-0.554876	-0.553602	-0.469857	-0.212089	-0.382573	-0.305299
Nckap5l	1	0.885628	0.891337	0.453653	-0.311577	0.210826	0.29358	-0.191597	0.00868614	-0.208568	-0.360807	-0.283897	-0.389594	-0.421628	-0.311399	-0.188232	-0.0397787	-0.261862	-0.345791	0.0519942	-0.345209	-0.201627	-0.0626058	-0.304325	-0.448085	-0.321094	-0.324247	-0.228085	-0.331455	-0.508294	-0.308429	-0.21355	-0.268714
Egr3	1	0.737401	0.990752	0.590855	-0.245677	0.0813361	-0.0369246	-0.274049	-0.134851	-0.204107	-0.328945	-0.27154	-0.287514	-0.366675	-0.268908	-0.223728	-0.0946627	-0.232551	-0.405758	-0.0908557	-0.274427	-0.104684	-0.153337	-0.333708	-0.474273	-0.372795	-0.297627	-0.457474	-0.420609	-0.448941	-0.342192	-0.291426	-0.263235
Cxcl10	1	0.635416	0.937395	0.532435	-0.253736	-0.0342993	-0.115367	-0.388481	-0.282824	-0.192295	-0.302444	-0.24789	-0.294139	-0.390115	-0.281382	-0.258907	-0.148291	-0.041183	-0.369216	0.102913	-0.0577753	0.200171	-0.210974	-0.362496	-0.358765	-0.266639	-0.0768871	-0.40844	-0.299731	-0.402905	-0.377199	-0.325229	-0.166494
Fes	1	0.787388	0.988607	0.620136	-0.213895	0.166696	0.0280261	-0.228261	-0.0739906	-0.205225	-0.309646	-0.247054	-0.237864	-0.362767	-0.295731	-0.269408	-0.154533	-0.334797	-0.499192	-0.113098	-0.338513	-0.187172	-0.186571	-0.354574	-0.531363	-0.456432	-0.403194	-0.501094	-0.477521	-0.482461	-0.368829	-0.354543	-0.337798
Gosr1	1	-0.485213	-0.645182	-0.675815	-0.234181	-0.329263	0.0643802	0.299938	0.531965	0.447361	0.585913	0.429073	0.262158	0.459232	-0.0625377	0.43829	0.170846	0.305545	0.657211	0.0897984	0.474327	0.0782214	0.0181638	0.135289	0.26268	0.400345	0.424333	0.565286	0.745221	0.773903	0.494286	0.608705	0.613113
Neurl1a	1	0.612371	0.973031	0.637301	-0.189144	0.0303009	-0.198637	-0.297317	-0.185423	-0.0456581	-0.199144	-0.218621	-0.195426	-0.211482	-0.13777	-0.0650877	-0.00855019	-0.251298	-0.378604	-0.301846	-0.266116	-0.226102	-0.199151	-0.37047	-0.54315	-0.466436	-0.42344	-0.614148	-0.506306	-0.48208	-0.385471	-0.362751	-0.370897
Vps9d1	1	0.283438	0.707394	0.225684	-0.455244	-0.409271	-0.315172	-0.548275	-0.332884	0.285795	0.160106	0.0521843	-0.14228	0.208169	0.0817536	0.502443	0.458843	0.330267	0.120644	-0.143752	0.205145	0.0997254	-0.353292	-0.597413	-0.446286	-0.306241	-0.0875112	-0.428868	-0.15657	-0.348768	-0.457626	-0.319815	-0.222212
Gmfg	1	0.903379	0.9271	0.642033	-0.120805	0.37455	0.252896	-0.113062	0.0106833	-0.263937	-0.392249	-0.310516	-0.289944	-0.456022	-0.280386	-0.346914	-0.202832	-0.411343	-0.586642	-0.0106608	-0.429075	-0.240734	-0.212125	-0.320423	-0.501728	-0.506586	-0.476246	-0.428383	-0.503148	-0.563228	-0.356934	-0.409383	-0.394873
Tgif2	1	0.684139	0.868042	0.768898	0.13533	0.358663	-0.00262445	0.026853	-0.105607	-0.375638	-0.584408	-0.462176	-0.485851	-0.701895	-0.184714	-0.507376	-0.318311	-0.326351	-0.428332	-0.0441889	-0.363487	-0.0809465	0.0322142	0.0919118	-0.120783	-0.152322	-0.171243	-0.268079	-0.363241	-0.340083	-0.0158225	-0.0776841	-0.061771
D8Ertd82e	1	0.397791	0.747868	0.399642	-0.276169	-0.0810302	-0.273911	-0.0488591	0.221757	-0.11144	0.0591717	0.181735	0.154333	-0.0657765	-0.497705	-0.299986	-0.328825	-0.517721	-0.36652	-0.451368	-0.302735	-0.380855	0.00209222	-0.169983	-0.521164	-0.290424	-0.360398	-0.465958	-0.292085	0.0766125	-0.0708913	0.0218134	-0.0754337
Orai3	1	0.812891	0.967194	0.740904	-0.0362848	0.329811	0.0822129	-0.0700797	-0.0151339	-0.160834	-0.338285	-0.301852	-0.328369	-0.490365	-0.2413	-0.329522	-0.254451	-0.366527	-0.511454	-0.0768516	-0.315678	-0.183162	-0.217111	-0.227642	-0.408559	-0.426636	-0.385927	-0.442193	-0.425572	-0.454247	-0.239381	-0.314492	-0.265274
Cxcl16	1	0.694684	0.994803	0.647279	-0.186506	0.0971232	-0.111205	-0.250391	-0.133206	-0.195628	-0.291489	-0.224139	-0.219835	-0.326983	-0.248004	-0.24316	-0.131438	-0.301239	-0.460226	-0.192829	-0.31281	-0.170484	-0.171098	-0.325994	-0.506399	-0.428925	-0.372246	-0.547621	-0.485927	-0.438925	-0.345589	-0.32879	-0.310584
Gpx3	1	0.324554	0.624223	0.647678	0.148742	0.154793	-0.204558	0.0648668	0.020561	0.569621	0.245352	-0.00925128	-0.241822	-0.117068	0.136331	0.263038	-0.0384034	-0.0735858	-0.0292306	-0.290649	0.17176	-0.181942	-0.375473	-0.141457	-0.19066	-0.29904	-0.267186	-0.367203	-0.0671501	-0.188905	-0.00248417	-0.155909	-0.0738373
Arfrp1	1	0.376762	0.503687	0.348159	-0.0890315	0.0357068	0.0524899	0.118799	0.199538	0.573386	0.300224	0.119276	-0.419061	-0.1365	0.0521914	0.395165	0.113819	0.294651	0.330739	0.123262	0.454071	0.134157	-0.406285	-0.138334	0.0322722	-0.00461517	0.165635	0.110172	0.405198	0.0837864	0.201534	0.147727	0.338278
Klhdc8b	1	0.650927	0.965526	0.558369	-0.271622	-0.0128557	-0.117505	-0.346061	-0.216402	-0.113627	-0.262282	-0.236352	-0.287717	-0.210704	-0.0893715	0.0100399	0.13921	-0.0739216	-0.273384	-0.154238	-0.212204	-0.0966326	-0.240567	-0.423401	-0.491643	-0.416767	-0.296446	-0.503285	-0.429555	-0.490762	-0.3976	-0.347639	-0.308144
Capn3	1	0.675315	0.995632	0.634974	-0.205734	0.0638227	-0.137368	-0.266342	-0.134744	-0.14514	-0.248135	-0.206745	-0.20492	-0.303799	-0.257158	-0.214228	-0.13191	-0.29009	-0.440186	-0.203801	-0.275722	-0.163779	-0.176957	-0.339407	-0.515601	-0.423247	-0.364665	-0.554766	-0.464821	-0.424785	-0.348863	-0.321948	-0.30159
Abtb1	1	0.688359	0.924675	0.675438	-0.0999748	0.189866	-0.0430167	-0.260879	-0.175076	-0.14962	-0.257512	-0.232385	-0.15379	-0.184473	-0.0328785	-0.096481	0.0267889	-0.200707	-0.520191	-0.152114	-0.292309	-0.141644	-0.458851	-0.508482	-0.572067	-0.659362	-0.484032	-0.676317	-0.595102	-0.584623	-0.49669	-0.614697	-0.490834
Gsdmd	1	0.786671	0.989652	0.631143	-0.200747	0.174687	0.0257461	-0.220736	-0.0756756	-0.202892	-0.312458	-0.250469	-0.24555	-0.369958	-0.286945	-0.270422	-0.156805	-0.331807	-0.497977	-0.112255	-0.335116	-0.183548	-0.190977	-0.34731	-0.522039	-0.454766	-0.399971	-0.50018	-0.475508	-0.481712	-0.361487	-0.353859	-0.333106
Slc9a1	1	0.502628	0.778756	0.55172	-0.100987	0.0236832	-0.0945859	-0.175613	-0.139398	0.462568	0.105822	-0.0847282	-0.440979	-0.225993	0.0419599	0.289916	0.0908232	0.0934494	0.052781	-0.0776413	0.203723	-0.0193708	-0.264508	-0.245591	-0.209033	-0.185524	-0.123365	-0.239913	-0.0180651	-0.346156	-0.142864	-0.137466	-0.0700656
Cybasc3	1	0.740192	0.994924	0.675733	-0.149028	0.159043	-0.0391131	-0.176276	-0.076994	-0.155216	-0.296921	-0.25673	-0.296124	-0.384906	-0.22144	-0.226387	-0.134281	-0.231733	-0.415494	-0.0912115	-0.235027	-0.0943324	-0.254304	-0.30958	-0.434524	-0.406663	-0.29807	-0.469798	-0.39215	-0.400878	-0.274862	-0.300959	-0.218651
Fam105a	1	0.670338	0.99472	0.629794	-0.210728	0.0548208	-0.141066	-0.274246	-0.148788	-0.159989	-0.265188	-0.214685	-0.219774	-0.289694	-0.223069	-0.18332	-0.0809153	-0.263209	-0.415554	-0.212128	-0.286361	-0.167258	-0.177025	-0.344055	-0.512274	-0.423633	-0.361071	-0.551684	-0.47315	-0.435416	-0.351778	-0.32108	-0.305837
Rnf41	1	0.46388	0.726722	0.421859	-0.189238	-0.0297761	-0.0950474	-0.0493276	-0.0216773	-0.101135	-0.339726	-0.33962	-0.495196	-0.216854	0.142059	0.234547	0.413662	0.203594	0.193638	-0.121783	-0.10249	-0.0418499	-0.153355	-0.120293	-0.12897	-0.0952268	0.0366962	-0.108294	-0.087542	-0.138903	0.0596338	0.114408	0.144564
Wash	1	0.583778	0.803741	0.576343	-0.131626	0.134106	-0.0216891	0.00882341	0.179809	0.242783	0.129166	0.0607303	-0.156736	-0.00923812	0.0170254	0.223765	0.125005	-0.0327017	-0.143437	-0.169114	0.0128418	-0.158549	-0.613847	-0.446552	-0.436693	-0.530784	-0.315344	-0.430565	-0.168623	-0.184079	-0.152402	-0.296031	-0.121014
Cd180	1	0.674574	0.995924	0.634291	-0.207366	0.0596972	-0.136724	-0.268185	-0.136137	-0.112823	-0.231811	-0.207019	-0.215667	-0.304484	-0.25334	-0.194525	-0.128519	-0.280056	-0.423613	-0.200459	-0.254821	-0.160393	-0.177875	-0.338987	-0.510127	-0.415054	-0.358821	-0.546423	-0.448262	-0.42693	-0.345315	-0.315511	-0.29538
Rexo1	1	0.253617	0.617472	0.214152	-0.373331	-0.316159	-0.254098	-0.241272	-0.0558101	0.171055	0.179032	0.267581	-0.196111	0.166717	0.0598536	0.431502	0.421825	0.26898	0.273318	-0.207805	0.121896	-0.030429	-0.215066	-0.330931	-0.259853	-0.120675	0.0103502	-0.17827	0.0315827	-0.0230654	-0.0949249	0.0364394	0.0615906
Pank4	1	0.503626	0.644324	0.555085	0.0624443	0.210404	0.0616136	0.185038	0.0819295	0.148806	-0.202813	-0.240164	-0.670834	-0.366745	0.241852	0.264605	0.281697	0.233029	0.277658	0.00607907	0.0713814	-0.0080529	-0.223875	0.0487574	0.103664	0.000117862	0.0982849	0.0855026	0.132772	-0.0936565	0.262205	0.192369	0.274995
Ctns	1	0.62694	0.946393	0.496653	-0.32623	-0.0855738	-0.128598	-0.345825	-0.144485	-0.0111166	-0.0817671	-0.0631584	-0.209074	-0.290494	-0.367711	-0.180701	-0.195287	-0.0801378	-0.317916	0.045188	0.0330372	0.134349	-0.257294	-0.404332	-0.418907	-0.278891	-0.10383	-0.4015	-0.193227	-0.282945	-0.330401	-0.26188	-0.110617
Ehd4	1	0.823359	0.929383	0.737878	0.00211789	0.397033	0.125408	-0.0511626	-0.0207963	-0.267182	-0.419517	-0.326983	-0.311212	-0.506804	-0.23798	-0.396304	-0.262095	-0.49348	-0.582588	-0.157386	-0.486045	-0.326298	-0.0939259	-0.169082	-0.435466	-0.445506	-0.499844	-0.458353	-0.54177	-0.526365	-0.260441	-0.322642	-0.370451
Kat2b	1	-0.339355	-0.584675	-0.185303	0.321613	0.230975	0.102506	0.271883	0.226875	-0.188477	0.199678	0.341864	0.595603	0.279139	-0.0091522	-0.329094	-0.346258	-0.220954	-0.382853	0.072217	-0.06591	0.0237261	-0.27905	-0.0125206	0.0267782	-0.239022	-0.145245	-0.106898	-0.091047	0.24679	-0.011806	-0.302262	-0.137505
Tmem206	1	0.718792	0.9869	0.604937	-0.229034	0.0857915	-0.0580753	-0.184667	-0.0308659	-0.111898	-0.245067	-0.224511	-0.275813	-0.378801	-0.321888	-0.230114	-0.175533	-0.268043	-0.365891	-0.118114	-0.215575	-0.125484	-0.150828	-0.272764	-0.441388	-0.326139	-0.267559	-0.416209	-0.325645	-0.327245	-0.2307	-0.186623	-0.155703
Hyi	1	0.454096	0.849984	0.472668	-0.300471	-0.102362	-0.287701	-0.0813155	0.204762	0.0926912	0.095996	0.0201221	0.0753478	-0.0335353	-0.368954	-0.0833249	-0.179538	-0.319032	-0.279496	-0.372991	-0.110083	-0.243432	-0.278442	-0.33107	-0.554661	-0.399003	-0.309322	-0.533817	-0.238068	0.018707	-0.118038	-0.0900809	-0.0441845
Il4ra	1	0.782574	0.98995	0.606997	-0.230107	0.144198	0.0231273	-0.250526	-0.0953832	-0.20804	-0.314511	-0.250034	-0.251207	-0.358743	-0.285612	-0.251737	-0.129143	-0.295074	-0.477627	-0.0900643	-0.316201	-0.152761	-0.194036	-0.367323	-0.521763	-0.444014	-0.373905	-0.49008	-0.463424	-0.484828	-0.377366	-0.35551	-0.32681
Ift43	1	-0.244836	-0.628257	-0.222752	0.326808	0.364133	0.301499	0.712598	0.709396	-0.0480881	0.216621	0.27923	0.372856	0.0771628	-0.148943	-0.314345	-0.431743	-0.311004	-0.071911	0.0652425	-0.0401966	-0.157621	-0.0645147	0.361226	0.258599	0.0789819	0.0269538	0.329849	0.307324	0.646521	0.540632	0.306727	0.355087
Rac2	1	0.677516	0.995008	0.634747	-0.204377	0.0677486	-0.13446	-0.265001	-0.135863	-0.170116	-0.264474	-0.210122	-0.204379	-0.306636	-0.256187	-0.225719	-0.129093	-0.292479	-0.447072	-0.20267	-0.290706	-0.164347	-0.173449	-0.33711	-0.515061	-0.424906	-0.365057	-0.55501	-0.474354	-0.425402	-0.349499	-0.323445	-0.303811
Tlr9	1	0.678551	0.994811	0.636675	-0.20087	0.0709095	-0.132936	-0.262541	-0.137121	-0.178222	-0.271601	-0.212238	-0.209005	-0.312456	-0.255243	-0.231288	-0.130226	-0.291873	-0.447334	-0.199785	-0.293832	-0.162061	-0.169796	-0.331696	-0.509646	-0.420851	-0.361382	-0.550992	-0.474206	-0.424594	-0.345846	-0.320312	-0.30067
Acox3	1	0.751738	0.974554	0.49509	-0.370058	0.0209307	0.00438154	-0.317649	-0.0394614	-0.0883324	-0.141193	-0.133369	-0.121786	-0.236007	-0.395813	-0.195589	-0.157765	-0.256624	-0.463294	-0.0455448	-0.18223	-0.0840802	-0.289188	-0.500882	-0.608694	-0.475015	-0.342304	-0.511415	-0.378257	-0.404125	-0.435563	-0.382977	-0.300849
BC003331	1	-0.367181	-0.71275	-0.799913	-0.253111	-0.305481	0.307779	-0.0706354	0.0272687	0.264495	0.299491	0.263206	-0.0543534	0.0765833	-0.171615	0.185048	0.0275911	0.374671	0.561832	0.514774	0.470556	0.35279	0.467964	0.242419	0.461299	0.709763	0.582694	0.81951	0.724037	0.308271	0.215581	0.508498	0.408193
Tmem104	1	0.670584	0.993796	0.607768	-0.234742	0.0308034	-0.139044	-0.299501	-0.158308	-0.174977	-0.25548	-0.193975	-0.20445	-0.305579	-0.275717	-0.230018	-0.132511	-0.243067	-0.434976	-0.146997	-0.241111	-0.0915431	-0.191529	-0.361345	-0.502267	-0.403314	-0.310487	-0.536871	-0.439668	-0.410719	-0.364329	-0.328245	-0.277381
Cables1	1	0.694254	0.998052	0.624898	-0.2173	0.060716	-0.106992	-0.279973	-0.149204	-0.114202	-0.243275	-0.215586	-0.250405	-0.331888	-0.258332	-0.196893	-0.127846	-0.240591	-0.408947	-0.138962	-0.221633	-0.108119	-0.186378	-0.343869	-0.484512	-0.391195	-0.316487	-0.509457	-0.414715	-0.434094	-0.346952	-0.31361	-0.273123
Slc38a7	1	0.553662	0.936348	0.784342	0.0463642	0.160122	-0.240785	-0.0864009	-0.157304	-0.0876599	-0.296367	-0.251972	-0.37217	-0.339858	0.043111	-0.0732812	0.016137	-0.193545	-0.251144	-0.340708	-0.273391	-0.227056	-0.152794	-0.121801	-0.299157	-0.329871	-0.315097	-0.487991	-0.421956	-0.367244	-0.125541	-0.183257	-0.188764
Hfe	1	0.798026	0.988011	0.607221	-0.22935	0.163424	0.0459168	-0.226302	-0.0591542	-0.190052	-0.298507	-0.245162	-0.243245	-0.369454	-0.314715	-0.268452	-0.164241	-0.32528	-0.490254	-0.086577	-0.316063	-0.169614	-0.193119	-0.359686	-0.527238	-0.445796	-0.38531	-0.480644	-0.450245	-0.470853	-0.362654	-0.343765	-0.318382
5430405H02Rik	1	0.73091	0.923426	0.724667	0.013051	0.28953	0.0138648	-0.025224	-0.0601891	-0.296449	-0.499857	-0.426649	-0.44614	-0.629047	-0.235789	-0.426414	-0.275804	-0.276958	-0.406461	-0.00968689	-0.288486	-0.0470487	-0.0729434	-0.0385177	-0.210985	-0.210704	-0.167217	-0.294428	-0.323232	-0.326867	-0.0724622	-0.114528	-0.0561772
Ptger1	1	0.891255	0.899198	0.417865	-0.386203	0.173058	0.289399	-0.257801	0.0434182	-0.176543	-0.216479	-0.131506	-0.195202	-0.266678	-0.375926	-0.185356	-0.0765141	-0.297143	-0.472203	0.0516595	-0.319009	-0.194234	-0.241455	-0.502084	-0.612001	-0.499075	-0.425513	-0.37492	-0.395254	-0.517462	-0.459054	-0.400656	-0.388606
Armc5	1	0.804679	0.976474	0.563757	-0.262093	0.129982	0.0774066	-0.247215	-0.078387	-0.151988	-0.290504	-0.248336	-0.31715	-0.435471	-0.36077	-0.274971	-0.195734	-0.255836	-0.421769	0.0215906	-0.220169	-0.0681794	-0.144112	-0.322563	-0.44844	-0.332352	-0.267425	-0.369017	-0.334262	-0.441371	-0.324553	-0.267285	-0.226542
Trim47	1	0.817723	0.885838	0.501764	-0.23429	0.173548	0.199796	-0.248557	-0.114852	-0.251416	-0.389501	-0.330854	-0.373705	-0.520134	-0.348118	-0.352859	-0.217913	-0.0953879	-0.4294	0.303968	-0.108891	0.193719	-0.251048	-0.342232	-0.322852	-0.281575	-0.086689	-0.249152	-0.237866	-0.431466	-0.329093	-0.321556	-0.141016
Tfip11	1	0.642014	0.827302	0.839194	0.204306	0.448416	-0.00562767	0.219492	0.141225	-0.206154	-0.313889	-0.186954	-0.288053	-0.278574	0.150605	-0.108604	0.0385386	-0.26466	-0.352827	-0.303836	-0.403312	-0.338343	-0.429949	-0.146814	-0.306105	-0.541171	-0.441081	-0.475585	-0.454737	-0.273092	-0.0176633	-0.273705	-0.189946
Fam98c	1	0.911559	0.790722	0.594277	-0.0721706	0.486992	0.426814	0.0188379	0.185812	-0.00298441	-0.175918	-0.221174	-0.23222	-0.31376	-0.166624	-0.13753	-0.127489	-0.328039	-0.524373	0.0795108	-0.27286	-0.243352	-0.497326	-0.440994	-0.512632	-0.641735	-0.526781	-0.387403	-0.381679	-0.537956	-0.343254	-0.514572	-0.402323
Limk1	1	0.4941	0.887856	0.571846	-0.186337	-0.0585813	-0.24773	-0.283277	-0.224149	0.0624864	-0.182521	-0.264162	-0.313396	-0.114002	0.104196	0.226288	0.292067	0.0232839	-0.0897183	-0.294571	-0.131609	-0.147352	-0.257192	-0.353318	-0.413702	-0.377259	-0.273673	-0.501241	-0.374444	-0.42909	-0.290345	-0.264312	-0.245047
Tk2	1	0.643546	0.96132	0.721587	-0.0691933	0.147322	-0.135427	-0.196195	-0.170192	-0.0629299	-0.260111	-0.255537	-0.305636	-0.252179	0.0216026	-0.00837281	0.0835225	-0.159729	-0.326437	-0.252266	-0.258039	-0.195445	-0.302159	-0.334922	-0.446824	-0.483841	-0.393232	-0.564392	-0.483805	-0.496531	-0.314905	-0.376979	-0.332408
Klc4	1	0.782045	0.937226	0.525115	-0.305084	0.121282	0.0890793	-0.2469	0.0108921	-0.0588459	-0.167781	-0.226287	-0.128684	-0.196689	-0.264646	-0.104906	-0.0559365	-0.202072	-0.467775	-0.0109358	-0.180627	-0.0858157	-0.465843	-0.566507	-0.620707	-0.595648	-0.390313	-0.541339	-0.409346	-0.453196	-0.449456	-0.488547	-0.342029
Sgsm3	1	0.588806	0.531194	0.340561	-0.129194	0.210863	0.310898	-0.00280232	0.0925957	0.44199	0.0427218	-0.189169	-0.472984	-0.102214	0.218299	0.518461	0.402091	0.151666	0.174611	0.0241498	0.0719459	-0.189656	-0.35462	-0.300465	-0.218482	-0.284888	-0.22687	-0.0422495	0.00675106	-0.415994	-0.115981	-0.152337	-0.137366
Tap2	1	0.790926	0.794005	0.377468	-0.325854	0.117578	0.289332	-0.231264	0.0150238	0.304861	0.0118487	-0.18303	-0.370854	-0.37628	-0.357166	-0.00864358	-0.174916	-0.0626641	-0.209713	0.276768	0.151474	0.0802877	-0.276491	-0.39982	-0.357768	-0.244433	-0.137463	-0.138929	0.00186526	-0.421046	-0.302757	-0.241788	-0.125148
Ell	1	0.557651	0.872976	0.714413	0.0187743	0.133232	-0.144059	-0.214599	-0.277033	-0.0352379	-0.167182	-0.0468306	-0.368953	-0.246031	0.130249	0.0267118	0.100207	0.0527942	-0.232923	-0.0817312	-0.0674089	0.0327988	-0.387301	-0.321233	-0.265932	-0.384584	-0.211652	-0.450882	-0.332927	-0.449012	-0.2882	-0.400212	-0.246242
Pdzd8	1	-0.143993	-0.543625	-0.629605	-0.240976	-0.141254	0.45058	-0.115931	0.0186248	0.237094	0.379768	0.504046	-0.0203523	0.27878	0.0572388	0.383845	0.29474	0.389052	0.421075	0.439837	0.315511	0.179394	0.107017	-0.0901505	0.207768	0.28945	0.252209	0.575641	0.466244	0.0227498	-0.0561409	0.100773	0.0469193
Rab11fip5	1	0.735645	0.936827	0.568491	-0.235201	0.103805	0.0450248	-0.23788	-0.10505	-0.01956	-0.223224	-0.234227	-0.364129	-0.232449	-0.0353285	0.0903514	0.179108	-0.0280659	-0.218815	-0.0600242	-0.159157	-0.100159	-0.346322	-0.432505	-0.449495	-0.439605	-0.293262	-0.405675	-0.33755	-0.492428	-0.339456	-0.343442	-0.267502
Alg9	1	0.116997	0.550518	0.450473	-0.00323587	-0.133731	-0.400151	0.133833	0.13152	0.467906	0.2193	0.00602939	-0.27781	-0.145386	-0.00827346	0.222369	-0.0416191	0.130013	0.28838	-0.224699	0.35741	0.0544246	-0.193775	0.0726953	0.0478903	0.0939245	0.184375	-0.0841329	0.284009	0.292123	0.345563	0.330008	0.447272
Serinc4	1	0.82989	0.751675	0.171899	-0.57029	0.0664966	0.364834	-0.269959	0.2268	-0.1209	0.00828295	0.0853941	0.0786796	-0.0489389	-0.561738	-0.176387	-0.138199	-0.342035	-0.505355	0.100899	-0.254516	-0.198395	-0.327081	-0.655451	-0.747274	-0.564285	-0.447426	-0.362037	-0.309787	-0.361253	-0.516318	-0.424646	-0.38592
Bhlhe41	1	0.491357	0.880034	0.427792	-0.342262	-0.211783	-0.250807	-0.480764	-0.299764	-0.0444765	-0.0650889	-0.0341863	-0.128664	-0.226912	-0.354173	-0.196983	-0.196696	0.0140112	-0.331422	0.0879912	0.11513	0.286921	-0.266084	-0.453224	-0.399772	-0.252683	-0.0214418	-0.453603	-0.207791	-0.28714	-0.423701	-0.34091	-0.137111
Rasal3	1	0.678162	0.994992	0.637023	-0.20085	0.0704891	-0.133599	-0.262725	-0.136933	-0.174041	-0.268944	-0.212005	-0.208684	-0.31166	-0.255086	-0.229264	-0.130557	-0.291836	-0.446664	-0.200507	-0.291736	-0.162436	-0.170834	-0.332405	-0.510243	-0.421348	-0.362037	-0.551731	-0.473339	-0.424857	-0.346105	-0.320717	-0.300943
Man1c1	1	0.569951	0.739688	0.345262	-0.349345	-0.00439701	-3.23591e-05	-0.27879	0.0534114	-0.0738424	0.193202	0.432601	0.181115	0.0794903	-0.389193	-0.162136	-0.178166	-0.351259	-0.501824	-0.173543	-0.225485	-0.241536	-0.308406	-0.556103	-0.668454	-0.55464	-0.487932	-0.537273	-0.383187	-0.280379	-0.47756	-0.455052	-0.42982
Tlr7	1	0.674812	0.995951	0.634417	-0.207364	0.0602687	-0.136646	-0.267547	-0.134815	-0.114765	-0.231819	-0.205923	-0.213418	-0.303866	-0.254706	-0.196674	-0.13013	-0.281778	-0.425956	-0.200775	-0.256145	-0.160854	-0.178986	-0.339743	-0.511422	-0.416686	-0.359923	-0.547792	-0.449476	-0.425998	-0.345727	-0.316612	-0.295956
Mmp2	1	0.300971	0.650958	0.452815	-0.142417	-0.0844404	-0.263478	-0.254581	-0.0999328	0.49053	0.437836	0.35704	0.0405453	0.19547	0.00652927	0.317287	0.0552468	-0.119864	-0.149875	-0.382064	0.0835273	-0.261214	-0.368075	-0.455889	-0.499884	-0.469501	-0.445232	-0.561489	-0.243133	-0.310947	-0.359416	-0.388981	-0.376089
Slc35e1	1	0.363866	0.625559	0.46297	-0.0677317	-0.0385462	-0.126011	-0.332204	-0.303606	0.363757	0.239075	0.190699	-0.209033	-0.0478772	0.085725	0.213619	0.0381508	0.282752	-0.110182	0.165587	0.384024	0.326846	-0.580365	-0.488974	-0.212469	-0.326258	-0.0330191	-0.354193	-0.0365705	-0.354594	-0.378074	-0.493441	-0.18431
Lpin2	1	0.483819	0.837392	0.448709	-0.27765	-0.163316	-0.178604	-0.323069	-0.220928	0.297205	-0.0088411	-0.166168	-0.431015	-0.211484	-0.0339976	0.260286	0.168922	0.220475	0.0913977	-0.000881362	0.227399	0.145568	-0.243109	-0.320866	-0.235589	-0.126725	0.0290213	-0.237462	-0.00969919	-0.297572	-0.197636	-0.104537	0.00822342
Ranbp10	1	0.750531	0.898537	0.63372	-0.0958551	0.205122	0.111547	-0.202781	-0.190187	-0.0388106	-0.28048	-0.237094	-0.510066	-0.388246	0.0217577	0.0118631	0.103724	0.055842	-0.207639	0.107554	-0.0765885	0.0521156	-0.335094	-0.329931	-0.266419	-0.331682	-0.170496	-0.284051	-0.251987	-0.524423	-0.285188	-0.338178	-0.204526
Sh3bp1	1	0.632724	0.977359	0.761921	-0.0185613	0.162736	-0.183383	-0.16447	-0.173088	-0.176547	-0.329745	-0.272752	-0.297715	-0.405373	-0.136148	-0.261822	-0.16214	-0.254448	-0.428152	-0.198084	-0.26206	-0.110306	-0.195029	-0.210081	-0.368966	-0.37619	-0.304815	-0.532871	-0.453936	-0.400176	-0.238716	-0.294307	-0.231315
Slu7	1	-0.349466	-0.697902	-0.0937463	0.597272	0.40402	0.258961	0.605699	0.278253	0.262967	0.214354	0.218334	-0.095975	-0.151837	0.211371	-0.0717195	-0.294053	-0.00870279	0.241899	0.181779	0.218732	0.01503	0.164905	0.617724	0.661991	0.416466	0.231766	0.570982	0.483867	0.374458	0.595735	0.386343	0.372772
Arhgap17	1	0.788493	0.870615	0.799656	0.139593	0.462126	0.154693	0.0480582	-0.00297902	-0.174976	-0.341843	-0.26148	-0.380319	-0.558243	-0.141354	-0.384368	-0.315264	-0.255545	-0.516434	0.099428	-0.200865	-0.00716334	-0.371845	-0.177449	-0.238057	-0.40606	-0.267769	-0.355821	-0.324684	-0.396337	-0.155708	-0.359358	-0.172382
Matk	1	0.53149	0.912814	0.509281	-0.304834	-0.109252	-0.225651	-0.361167	-0.177403	0.120516	-0.0355145	-0.117357	-0.15536	-0.0213833	-0.0556138	0.189229	0.189062	-0.0854491	-0.204112	-0.308188	-0.128449	-0.196335	-0.291222	-0.488046	-0.574842	-0.474083	-0.379129	-0.588495	-0.408062	-0.443665	-0.416859	-0.359721	-0.349481
Zeb2os	1	0.570892	0.941799	0.515225	-0.326509	-0.0696513	-0.235162	-0.328484	-0.0670052	-0.137636	-0.0818164	-0.0333775	0.077968	-0.0722607	-0.357481	-0.206104	-0.15591	-0.365005	-0.5217	-0.313627	-0.287431	-0.220839	-0.256104	-0.489121	-0.692889	-0.550711	-0.459393	-0.704131	-0.527494	-0.330628	-0.450232	-0.408502	-0.380314
Arhgap39	1	0.341553	0.816321	0.343179	-0.425241	-0.336848	-0.386632	-0.489985	-0.237302	0.178622	0.0770744	-0.0739545	0.0104473	0.149971	-0.0905557	0.26422	0.228998	0.0248832	-0.14111	-0.31263	0.0107702	-0.0678074	-0.325676	-0.581257	-0.610858	-0.44708	-0.278746	-0.638011	-0.356476	-0.338782	-0.478344	-0.369796	-0.310295
Plcg2	1	0.65798	0.984765	0.71134	-0.100554	0.137016	-0.159211	-0.217552	-0.144972	-0.187068	-0.263446	-0.177981	-0.184461	-0.311182	-0.203033	-0.263582	-0.167131	-0.335036	-0.50498	-0.24612	-0.324939	-0.194759	-0.207856	-0.309626	-0.499607	-0.470526	-0.416773	-0.60768	-0.527198	-0.437369	-0.340989	-0.374429	-0.343983
Chpf2	1	0.812309	0.771203	0.323078	-0.33693	0.137386	0.3473	-0.0909722	0.0962536	-0.0904276	-0.324671	-0.325612	-0.549413	-0.535054	-0.348658	-0.142271	-0.0642371	-0.00572687	-0.0698283	0.321968	-0.037135	0.0934797	-0.0511046	-0.159814	-0.165674	-0.0169209	0.0650815	0.108629	0.0641077	-0.247253	-0.0499185	0.0766573	0.129901
Pik3c3	1	-0.47472	-0.745866	-0.196883	0.456624	0.288787	0.10185	0.444195	0.298365	0.153786	0.334629	0.329576	0.449629	0.386356	0.296293	0.0754453	-0.0613891	-0.219466	-0.0448128	-0.226039	-0.0980759	-0.335069	-0.0908371	0.199833	0.138954	-0.134107	-0.270433	0.0267383	-0.0164798	0.223356	0.19156	-0.0726085	-0.137267
Ptprj	1	0.331552	0.709384	0.322604	-0.324368	-0.2498	-0.276468	-0.291725	-0.0667537	0.242021	0.331599	0.429092	-0.0409357	-0.0442993	-0.372765	-0.0250224	-0.220081	-0.0840516	-0.103594	-0.130732	0.179828	0.0217188	-0.103647	-0.285767	-0.326186	-0.1029	-0.065193	-0.281513	0.021867	-0.0220194	-0.181043	-0.0476651	-0.00609594
Sbno2	1	0.788624	0.966298	0.690261	-0.0881583	0.254261	0.0529338	-0.147216	-0.0954652	-0.291403	-0.416971	-0.309381	-0.342986	-0.494396	-0.242105	-0.362937	-0.205765	-0.266631	-0.492272	0.0021153	-0.302551	-0.05837	-0.206996	-0.25034	-0.375211	-0.378818	-0.28052	-0.415431	-0.418854	-0.441513	-0.26995	-0.316422	-0.229374
Mroh1	1	0.538296	0.88309	0.647719	-0.0639192	0.037942	-0.178239	-0.306025	-0.365392	-0.100956	-0.305409	-0.243236	-0.432088	-0.264069	0.160437	0.0780882	0.226793	0.148646	-0.158099	-0.0575623	-0.0764902	0.0947462	-0.322756	-0.328785	-0.257787	-0.328209	-0.133365	-0.429798	-0.350924	-0.492971	-0.317212	-0.363784	-0.223583
Hmgxb3	1	0.620232	0.846816	0.819266	0.175989	0.36787	-0.0666505	0.0369661	-0.0377325	-0.207269	-0.209727	0.0239937	-0.230904	-0.379929	-0.0893491	-0.353539	-0.280664	-0.365692	-0.508449	-0.205602	-0.32417	-0.212247	-0.249163	-0.123977	-0.291006	-0.421063	-0.395886	-0.479133	-0.433628	-0.322617	-0.143047	-0.319871	-0.254839
Amn1	1	-0.579381	-0.57104	-0.554653	-0.16141	-0.374695	-0.162346	0.262243	0.411634	0.0940836	0.407224	0.454509	0.366223	0.606525	0.155776	0.419462	0.383487	0.391777	0.572286	-0.0710815	0.291397	0.0995916	-0.153961	0.0417417	0.19961	0.214645	0.380103	0.317834	0.485349	0.783157	0.421101	0.439582	0.52523
2310047M10Rik	1	0.745322	0.850825	0.338135	-0.456704	0.00947102	0.149431	-0.30781	0.0276021	-0.104616	-0.165988	-0.198468	-0.109854	-0.0435482	-0.197338	0.0694688	0.191855	-0.0445868	-0.32174	0.0342218	-0.173212	-0.0618623	-0.492563	-0.665566	-0.646663	-0.588853	-0.332165	-0.461286	-0.364816	-0.43344	-0.487195	-0.46795	-0.328699
Dpp7	1	0.525167	0.898761	0.588805	-0.176839	-0.0397007	-0.222688	-0.25274	-0.124066	0.0757723	0.0517724	0.104808	-0.149985	-0.202529	-0.239271	-0.123804	-0.198164	-0.0651382	-0.305252	-0.0472988	0.085031	0.109851	-0.376402	-0.381734	-0.372273	-0.333484	-0.138098	-0.464416	-0.184121	-0.210268	-0.269946	-0.30167	-0.105989
Abi3	1	0.673131	0.986761	0.634652	-0.20229	0.0831577	-0.139288	-0.236912	-0.0862548	-0.196946	-0.262339	-0.214226	-0.134302	-0.277964	-0.283691	-0.26186	-0.16127	-0.351729	-0.502899	-0.238895	-0.332397	-0.2043	-0.202321	-0.354263	-0.561563	-0.47889	-0.413417	-0.603665	-0.515249	-0.400479	-0.354366	-0.347462	-0.324372
Mnt	1	0.547228	0.891423	0.505023	-0.256348	-0.0922151	-0.166314	-0.382788	-0.314554	-0.110792	-0.254621	-0.181551	-0.365271	-0.166452	0.0545831	0.133882	0.294178	0.14438	-0.105825	-0.0833216	-0.0974163	0.0460133	-0.258826	-0.404251	-0.357906	-0.31363	-0.136632	-0.405987	-0.327718	-0.452264	-0.359046	-0.303868	-0.219935
Pde3b	1	0.540691	0.911635	0.552572	-0.220475	-0.0485215	-0.220042	-0.202606	-0.0833147	0.109815	-0.0971348	-0.163389	-0.296947	-0.317188	-0.270949	-0.071878	-0.132758	-0.234991	-0.169199	-0.268078	-0.110366	-0.190355	0.0224427	-0.147969	-0.358598	-0.162378	-0.217371	-0.357918	-0.216902	-0.254003	-0.13242	-0.00966361	-0.0806555
Rps6ka4	1	0.821192	0.979516	0.6306	-0.198823	0.211396	0.0983477	-0.140881	0.0255722	-0.0716807	-0.22666	-0.221161	-0.289469	-0.359917	-0.260724	-0.173974	-0.12776	-0.269511	-0.412837	-0.0565928	-0.234265	-0.164186	-0.288236	-0.3601	-0.488185	-0.451218	-0.36175	-0.425879	-0.356401	-0.425513	-0.289848	-0.312556	-0.249773
Cmklr1	1	0.75368	0.991844	0.648712	-0.181753	0.157212	-0.0224649	-0.232356	-0.113353	-0.208807	-0.32444	-0.256302	-0.253802	-0.340331	-0.219706	-0.223493	-0.0917342	-0.300628	-0.469739	-0.158344	-0.346722	-0.195452	-0.19672	-0.346835	-0.516996	-0.464329	-0.406535	-0.527755	-0.503871	-0.495462	-0.365189	-0.363199	-0.348379
LXRBSV_gi|207091314|gb|EU869275.2|_Mus_musculus_LXR_beta-like_(LXR)_mRNA,_complete_sequence	1	0.485413	0.717007	0.312933	-0.321681	-0.168166	-0.0480331	-0.425161	-0.265803	0.0830157	0.0435325	0.0871437	-0.251625	-0.18682	-0.199709	-0.00150135	-0.0391343	0.317127	-0.123662	0.377786	0.358121	0.507798	-0.449157	-0.499389	-0.217075	-0.174806	0.178864	-0.206557	0.0514409	-0.245728	-0.364868	-0.339581	-0.00664331
Myd88	1	0.784213	0.990013	0.650214	-0.177323	0.190766	0.0205524	-0.195412	-0.0613202	-0.216889	-0.319488	-0.25133	-0.242944	-0.379513	-0.28182	-0.29017	-0.173359	-0.327245	-0.507413	-0.102198	-0.3278	-0.16412	-0.219425	-0.339488	-0.506898	-0.459777	-0.386026	-0.502459	-0.468813	-0.457071	-0.340825	-0.354386	-0.310597
B4galt5	1	0.551393	0.772304	0.912357	0.40657	0.473835	-0.0819311	0.12952	-0.21782	-0.27813	-0.614042	-0.522512	-0.613321	-0.636472	0.244466	-0.252559	-0.047003	-0.185514	-0.276649	-0.192403	-0.376261	-0.163881	-0.0505125	0.184963	0.0217176	-0.194738	-0.22738	-0.302466	-0.430498	-0.441641	0.0549747	-0.132019	-0.127046
Lyl1	1	0.758303	0.992767	0.624264	-0.213067	0.138067	-0.0176861	-0.239098	-0.0916262	-0.201815	-0.301187	-0.23685	-0.230132	-0.34952	-0.287014	-0.260896	-0.147679	-0.323326	-0.484905	-0.137623	-0.328103	-0.180167	-0.179522	-0.348098	-0.526194	-0.445323	-0.390509	-0.514697	-0.477129	-0.465218	-0.362311	-0.343013	-0.326292
Ophn1	1	0.757695	0.818535	0.303737	-0.43235	-0.0269746	0.228584	-0.424555	-0.17959	0.0856865	-0.0826849	-0.10145	-0.383201	-0.285225	-0.265012	0.0399276	0.0375337	0.14196	-0.168022	0.351097	0.134608	0.235705	-0.306888	-0.526188	-0.366202	-0.247618	-0.040342	-0.160743	-0.0626751	-0.489244	-0.447393	-0.341592	-0.179823
Ccl6	1	0.681793	0.995747	0.632361	-0.209076	0.0679286	-0.128613	-0.26573	-0.13054	-0.153325	-0.252272	-0.206891	-0.202773	-0.304703	-0.262025	-0.219832	-0.133421	-0.294552	-0.446425	-0.19977	-0.282412	-0.166053	-0.177646	-0.342744	-0.519918	-0.427369	-0.368436	-0.554098	-0.468324	-0.427202	-0.35229	-0.325336	-0.305391
Shb	1	0.793698	0.92989	0.61466	-0.173923	0.245917	0.0979375	-0.20847	-0.0644187	-0.286694	-0.324155	-0.183132	-0.175475	-0.231324	-0.148721	-0.184601	0.00620123	-0.352284	-0.542434	-0.189498	-0.482691	-0.320267	-0.269315	-0.43592	-0.609459	-0.614358	-0.562039	-0.57684	-0.621406	-0.58269	-0.455134	-0.496858	-0.508516
Cdadc1	1	-0.260671	-0.586413	-0.752655	-0.38784	-0.324055	0.339729	-0.151082	0.135303	0.553644	0.567304	0.317787	0.174937	0.494243	0.0448949	0.619833	0.368825	0.547313	0.502806	0.471266	0.608598	0.337305	-0.235827	-0.328813	0.0722023	0.14893	0.322283	0.44328	0.578983	0.158998	-0.100268	0.0164578	0.143336
Emp3	1	0.716001	0.993258	0.698847	-0.119507	0.167375	-0.0824657	-0.206547	-0.12614	-0.180968	-0.307854	-0.252494	-0.249407	-0.369263	-0.219157	-0.261567	-0.160399	-0.322864	-0.485073	-0.184691	-0.32063	-0.182319	-0.189807	-0.297741	-0.48127	-0.44353	-0.394073	-0.547615	-0.495592	-0.464214	-0.327788	-0.347646	-0.321616
Mvp	1	0.737438	0.848018	0.813165	0.165069	0.490539	0.074002	-0.01522	-0.0666573	-0.369701	-0.454194	-0.326254	-0.173078	-0.399101	-0.0687117	-0.419257	-0.224282	-0.49784	-0.727968	-0.208579	-0.558847	-0.322355	-0.29664	-0.244973	-0.471572	-0.645157	-0.611401	-0.640965	-0.717849	-0.579381	-0.347171	-0.558077	-0.518073
Rhbdf2	1	0.78809	0.9287	0.803813	0.0832681	0.420586	0.0749909	-0.0520215	-0.0830454	-0.302884	-0.445252	-0.331048	-0.30751	-0.48013	-0.121299	-0.376091	-0.210108	-0.413662	-0.603265	-0.14322	-0.46137	-0.250879	-0.220774	-0.207457	-0.410238	-0.510147	-0.486043	-0.525294	-0.585339	-0.547844	-0.287367	-0.423505	-0.393736
Cep120	1	-0.280737	-0.636515	-0.192129	0.36542	0.329825	0.297219	0.483675	0.338177	-0.101796	0.113068	0.290755	0.190223	0.37165	0.515043	0.247648	0.345702	0.155416	0.159344	0.0214837	-0.0926236	-0.136824	-0.334484	0.0794834	0.232953	-0.151831	-0.0633383	0.20615	0.0781254	0.23121	0.245452	-0.0601386	0.0213063
Tor3a	1	0.680144	0.982648	0.67611	-0.128856	0.108785	-0.110186	-0.200851	-0.133206	-0.101243	-0.272758	-0.262378	-0.321761	-0.43509	-0.251845	-0.25638	-0.208665	-0.201018	-0.381218	-0.0632506	-0.144003	-0.0106831	-0.197484	-0.248234	-0.361035	-0.308013	-0.207722	-0.434839	-0.322206	-0.359719	-0.237058	-0.242488	-0.147727
Pgpep1	1	0.384331	0.707872	0.749953	0.234615	0.256305	-0.240012	0.299858	0.178474	0.0897276	-0.107177	-0.11556	-0.338317	-0.464248	-0.123042	-0.24435	-0.35375	-0.325907	-0.129873	-0.328276	-0.106214	-0.232557	-0.0141183	0.257105	-0.00811398	-0.0342955	-0.119422	-0.199438	-0.0535995	0.0994048	0.343747	0.240775	0.232468
P2rx7	1	0.439581	0.78556	0.45848	-0.21852	-0.110751	-0.210053	-0.202313	-0.0693434	0.426956	0.132521	-0.0934762	-0.297733	-0.286914	-0.28553	0.0528324	-0.199875	-0.107568	-0.0336179	-0.135841	0.189579	-0.036852	-0.0392502	-0.147264	-0.254114	-0.0529301	-0.0773908	-0.238631	0.0240528	-0.171317	-0.0824512	0.0388473	0.0380941
Plcl2	1	0.599472	0.96912	0.566702	-0.256989	-0.0532182	-0.199125	-0.338574	-0.233297	-0.156934	-0.288005	-0.237274	-0.289481	-0.255286	-0.135449	-0.0651849	0.0710008	-0.0975259	-0.264344	-0.184548	-0.213933	-0.0768982	-0.149738	-0.338563	-0.441609	-0.33233	-0.238377	-0.485156	-0.407537	-0.417906	-0.334247	-0.258534	-0.23628
Sh3bp2	1	0.615024	0.973585	0.566201	-0.283324	-0.0269757	-0.19743	-0.328347	-0.14013	-0.163283	-0.201392	-0.154324	-0.0884832	-0.140156	-0.216548	-0.120196	-0.00992649	-0.255609	-0.43152	-0.277784	-0.299408	-0.195058	-0.248546	-0.454095	-0.616346	-0.515694	-0.41574	-0.646541	-0.529712	-0.419838	-0.429642	-0.394155	-0.369634
Slc11a1	1	0.677277	0.994516	0.646315	-0.188507	0.0797176	-0.135501	-0.256668	-0.138703	-0.181856	-0.276174	-0.215346	-0.209099	-0.315448	-0.248128	-0.235917	-0.133229	-0.296712	-0.453717	-0.204889	-0.299517	-0.165805	-0.172562	-0.327184	-0.50737	-0.425676	-0.367002	-0.556937	-0.481638	-0.427375	-0.344151	-0.325258	-0.30483
Adck1	1	0.310862	0.613684	0.475854	-0.0663475	-0.0255149	-0.194838	-0.0475808	0.0641817	0.543736	0.334927	0.0670805	-0.107237	0.0187171	0.0276415	0.29349	-0.000307739	0.15668	-0.00723296	-0.0421349	0.398159	0.13679	-0.651668	-0.391768	-0.251374	-0.348339	-0.0647223	-0.359052	0.0755522	-0.04362	-0.093264	-0.246268	0.049915
Dusp5	1	0.629405	0.903748	0.697806	0.00752619	0.156431	-0.094736	-0.273789	-0.388564	-0.259428	-0.50102	-0.41584	-0.510635	-0.556593	-0.0456233	-0.264746	-0.0819822	-0.0431561	-0.3306	0.0487232	-0.176573	0.123568	-0.094683	-0.144855	-0.174358	-0.196759	-0.100084	-0.349642	-0.374537	-0.528427	-0.26988	-0.285711	-0.192699
Eva1a	1	0.807284	0.840327	0.455869	-0.244538	0.160257	0.236886	-0.331327	-0.198549	-0.202436	-0.355194	-0.319523	-0.366926	-0.510905	-0.345215	-0.336807	-0.22738	-0.0553723	-0.450453	0.385626	-0.049516	0.261514	-0.262684	-0.395161	-0.323354	-0.285012	-0.0805411	-0.245596	-0.23457	-0.517979	-0.42385	-0.410089	-0.211715
Khk	1	0.752139	0.994268	0.624539	-0.219305	0.130096	-0.027663	-0.244257	-0.0833714	-0.177718	-0.26518	-0.207855	-0.199638	-0.31523	-0.283435	-0.241731	-0.1434	-0.320884	-0.493482	-0.147382	-0.313475	-0.18171	-0.219938	-0.381103	-0.550693	-0.477303	-0.407389	-0.542238	-0.482058	-0.461711	-0.380326	-0.371841	-0.341421
Rxra	1	0.672461	0.981578	0.659183	-0.160851	0.100174	-0.121383	-0.235407	-0.148245	-0.0954227	-0.263886	-0.242019	-0.282347	-0.300947	-0.147711	-0.110629	-0.0267339	-0.273385	-0.36198	-0.267057	-0.310048	-0.249785	-0.134392	-0.292082	-0.484508	-0.409459	-0.402828	-0.52644	-0.476014	-0.478245	-0.316987	-0.289162	-0.325413
Klhl25	1	0.312683	0.557656	0.364843	-0.0635479	-0.0413526	-0.140205	0.105477	0.0917133	-0.00336793	-0.196536	-0.249496	-0.44118	-0.536153	-0.28719	-0.252542	-0.295474	0.152823	0.120702	0.244663	0.296413	0.401781	-0.0447568	0.17969	0.217984	0.301588	0.475106	0.172448	0.357137	0.29883	0.366708	0.401654	0.61764
Abcd1	1	0.665854	0.988464	0.589032	-0.26215	0.0247132	-0.142364	-0.256262	-0.0669636	-0.142117	-0.189701	-0.138922	-0.135228	-0.257464	-0.328218	-0.229764	-0.165198	-0.308727	-0.445208	-0.204851	-0.257664	-0.163048	-0.198128	-0.36839	-0.55057	-0.429984	-0.355073	-0.553598	-0.4305	-0.346178	-0.336134	-0.296996	-0.26502
Pla2g6	1	-0.28521	-0.503258	-0.0840456	0.34178	0.280696	0.126601	0.596352	0.59427	0.117215	0.432199	0.49619	0.462001	0.338553	0.0989975	-0.0358634	-0.205771	-0.0747952	-0.0543042	0.0126444	0.141203	-0.0376514	-0.50936	0.0493088	0.132605	-0.195551	-0.0288184	0.063938	0.24018	0.578873	0.357547	-0.0093285	0.229671
Arhgap4	1	0.674765	0.99567	0.642705	-0.194637	0.0705337	-0.138381	-0.26406	-0.144249	-0.165983	-0.266332	-0.212103	-0.214442	-0.309189	-0.241314	-0.217882	-0.121119	-0.281522	-0.440059	-0.201449	-0.284841	-0.158406	-0.178274	-0.333964	-0.505957	-0.422795	-0.360204	-0.553906	-0.472497	-0.42928	-0.346813	-0.325206	-0.302014
Phf1	1	0.547784	0.703678	0.311135	-0.317328	-0.0602407	0.0546015	-0.388828	-0.282317	-0.0994058	-0.277161	-0.25161	-0.376622	-0.0342678	0.211475	0.347471	0.564818	0.29969	0.00562902	0.0439736	-0.0978024	0.050528	-0.354734	-0.516086	-0.361811	-0.372401	-0.14516	-0.295474	-0.304744	-0.54951	-0.433766	-0.387779	-0.296757
Mavs	1	0.316493	0.645685	0.739128	0.285293	0.252898	-0.291177	0.243577	0.11302	-0.105182	-0.181057	-0.167904	-0.144224	-0.477146	-0.219025	-0.511562	-0.565515	-0.296644	-0.381082	-0.125984	-0.0309133	0.0671932	-0.232084	0.142289	-0.0171145	-0.138226	-0.0231044	-0.331769	-0.116361	0.153102	0.226048	0.0131759	0.224083
Cyp4f13	1	0.364588	0.586426	0.262031	-0.244211	-0.164629	-0.105911	-0.398751	-0.266748	-0.0159705	-0.00136507	0.0121633	-0.100888	-0.2814	-0.383473	-0.30322	-0.36037	0.191246	-0.298633	0.460475	0.383484	0.636912	-0.376659	-0.395733	-0.152301	-0.100899	0.25785	-0.217008	0.0597497	-0.127321	-0.332309	-0.330372	0.0557309
Pde7a	1	-0.706778	-0.618795	-0.33006	0.221507	-0.274199	-0.284259	0.197753	-0.0542225	0.318609	0.35923	0.443813	-0.101271	0.237243	0.400437	0.428995	0.283378	0.45063	0.766798	-0.0948526	0.400854	0.128456	0.346528	0.506283	0.646689	0.653095	0.507733	0.544664	0.582934	0.518053	0.545583	0.623191	0.514845
H2-Q1	1	0.912922	0.931811	0.540361	-0.25535	0.274969	0.275095	-0.167924	0.03916	-0.205313	-0.333106	-0.284286	-0.28913	-0.407683	-0.337153	-0.266944	-0.146034	-0.334713	-0.499396	0.0448511	-0.348091	-0.190609	-0.2176	-0.383223	-0.526997	-0.466195	-0.407613	-0.368385	-0.411798	-0.521532	-0.367932	-0.358711	-0.336541
Zzz3	1	-0.346751	-0.683622	-0.43913	0.173481	0.0125177	0.296364	0.192135	0.0277806	0.303213	0.290276	0.350014	-0.217757	-0.0917849	0.074472	0.111244	-0.0872664	0.354404	0.508491	0.486139	0.4816	0.343664	0.324626	0.437175	0.682263	0.67776	0.550904	0.808321	0.722148	0.306447	0.400536	0.463985	0.447684
Arhgap27	1	0.944346	0.891728	0.547225	-0.20433	0.363691	0.355844	-0.124072	0.0643366	-0.252314	-0.371195	-0.300224	-0.284319	-0.445197	-0.34468	-0.333351	-0.195455	-0.399868	-0.566062	0.0696276	-0.410376	-0.228122	-0.203092	-0.356988	-0.520325	-0.489104	-0.456389	-0.354462	-0.44732	-0.557814	-0.372516	-0.390319	-0.381633
Lcp2	1	0.846753	0.970812	0.589258	-0.234227	0.214511	0.133187	-0.209243	-0.0286816	-0.204148	-0.317354	-0.26117	-0.253264	-0.385466	-0.326955	-0.279656	-0.165923	-0.353922	-0.514612	-0.053198	-0.35181	-0.200206	-0.189431	-0.368403	-0.541134	-0.465671	-0.419695	-0.454296	-0.460753	-0.509345	-0.378826	-0.362785	-0.3516
Eef2k	1	0.571343	0.895715	0.514857	-0.234591	-0.0494369	-0.144221	-0.14909	-0.0527611	-0.0476054	-0.244343	-0.261482	-0.41606	-0.414369	-0.245024	-0.117651	-0.0770153	0.00494661	-0.0745633	0.00291583	0.0150247	0.105688	-0.111061	-0.139403	-0.194584	-0.0624328	0.0636473	-0.189759	-0.0514192	-0.119675	-0.0221574	0.0619525	0.159042
Glis2	1	-0.693999	-0.754796	-0.212325	0.500181	0.025272	-0.16053	0.448727	0.11397	0.176821	0.156219	0.0472707	0.0572376	0.0757903	0.368834	0.0817852	-0.0482065	0.38405	0.417876	0.181535	0.458099	0.400037	-0.0717882	0.484686	0.706689	0.438037	0.553834	0.426346	0.528629	0.61423	0.594131	0.373634	0.58722
Zc3h10	1	0.826337	0.872123	0.806908	0.157688	0.517204	0.19999	0.0667377	-0.0256831	-0.326015	-0.544689	-0.453344	-0.456232	-0.610631	-0.0669864	-0.39054	-0.201008	-0.288072	-0.514909	0.0457766	-0.374718	-0.105696	-0.272667	-0.118222	-0.237671	-0.409584	-0.319588	-0.34704	-0.438595	-0.484037	-0.149242	-0.334642	-0.223303
Aldh16a1	1	0.654698	0.802042	0.942944	0.387601	0.596439	0.00878027	0.252646	0.0388933	-0.30846	-0.49731	-0.38254	-0.358679	-0.559903	0.0413458	-0.425802	-0.271682	-0.478907	-0.541002	-0.276318	-0.51181	-0.349711	-0.183505	0.0813312	-0.19494	-0.425838	-0.463238	-0.456611	-0.53917	-0.368511	0.0149531	-0.245876	-0.231206
Nagpa	1	0.759129	0.990176	0.619299	-0.221821	0.14039	-0.0137731	-0.192192	-0.014845	-0.152032	-0.240274	-0.197289	-0.197461	-0.344069	-0.342006	-0.275894	-0.208597	-0.35425	-0.484139	-0.139608	-0.293496	-0.188534	-0.19963	-0.339639	-0.530781	-0.439804	-0.383328	-0.500561	-0.42552	-0.392645	-0.316032	-0.302789	-0.274585
Tnfaip2	1	0.684791	0.993614	0.630851	-0.202689	0.0693357	-0.121769	-0.272711	-0.153673	-0.207556	-0.296862	-0.224816	-0.225762	-0.337628	-0.26353	-0.25679	-0.140668	-0.263762	-0.450154	-0.149971	-0.275987	-0.109142	-0.176039	-0.331336	-0.486292	-0.402094	-0.321229	-0.530153	-0.457952	-0.421806	-0.347138	-0.322581	-0.280177
Ldlrad4	1	0.852677	0.920738	0.452898	-0.365721	0.135295	0.212178	-0.306514	-0.029916	-0.00978897	-0.153886	-0.180673	-0.225702	-0.277717	-0.353697	-0.112726	-0.0916495	-0.300565	-0.435302	-0.00798215	-0.247997	-0.212481	-0.198677	-0.483446	-0.610738	-0.472375	-0.44455	-0.411751	-0.387118	-0.57437	-0.477536	-0.398219	-0.416283
Ncf4	1	0.67828	0.994581	0.636149	-0.201354	0.070679	-0.133264	-0.262796	-0.136801	-0.18101	-0.272184	-0.211145	-0.206898	-0.311409	-0.256112	-0.232998	-0.130667	-0.293056	-0.449154	-0.200403	-0.295676	-0.162567	-0.169968	-0.332457	-0.510904	-0.422063	-0.362305	-0.552259	-0.475867	-0.424127	-0.346736	-0.32131	-0.301661
Lrch4	1	0.681715	0.994902	0.637351	-0.199934	0.0752203	-0.128655	-0.254187	-0.128104	-0.182942	-0.27566	-0.215261	-0.210678	-0.316539	-0.258117	-0.235827	-0.132878	-0.293669	-0.446852	-0.197458	-0.295908	-0.162424	-0.170696	-0.327482	-0.506869	-0.41908	-0.358422	-0.546094	-0.470515	-0.417298	-0.337761	-0.313749	-0.292794
Fbxo45	1	-0.764962	-0.662032	-0.285263	0.285324	-0.211492	-0.332856	0.241764	-0.0129448	0.310774	0.306407	0.264134	0.0625458	0.509641	0.701707	0.676645	0.608644	0.443325	0.713314	-0.343158	0.219731	-0.0910541	0.0708881	0.315638	0.435848	0.291531	0.22453	0.252538	0.290783	0.386762	0.41469	0.361409	0.265385
Cryba4	1	0.678035	0.994906	0.635171	-0.203276	0.0687772	-0.1335	-0.264505	-0.137343	-0.175854	-0.268797	-0.210158	-0.207326	-0.308191	-0.253686	-0.22672	-0.126238	-0.29039	-0.445928	-0.201463	-0.293251	-0.163408	-0.171906	-0.335251	-0.512425	-0.423235	-0.36317	-0.55276	-0.47494	-0.425721	-0.348317	-0.322287	-0.302905
Syk	1	0.726357	0.990404	0.666305	-0.158637	0.15046	-0.0591636	-0.222893	-0.127143	-0.21375	-0.335138	-0.263924	-0.262914	-0.325653	-0.170823	-0.195032	-0.0517143	-0.277703	-0.44375	-0.190987	-0.351071	-0.201034	-0.20351	-0.333218	-0.501325	-0.463693	-0.401244	-0.53938	-0.513179	-0.486615	-0.347275	-0.354794	-0.339683
Pag1	1	0.36416	0.770409	0.320245	-0.346493	-0.329406	-0.280065	-0.486885	-0.39826	0.0307647	-0.127222	-0.148364	-0.367624	-0.256146	-0.15181	0.0396743	0.0670443	0.35163	0.0352467	0.202954	0.303061	0.471496	-0.182905	-0.32438	-0.139128	0.0143281	0.278884	-0.193195	0.0274841	-0.212201	-0.259823	-0.115179	0.101108
Ddn	1	0.323393	0.677749	0.265268	-0.407436	-0.231082	-0.293403	-0.375515	-0.0198565	0.229814	0.187578	-0.0711539	0.297835	0.225059	-0.285685	0.103797	-0.0276633	-0.292219	-0.378735	-0.394524	-0.0980801	-0.260838	-0.343746	-0.606576	-0.77398	-0.602033	-0.503304	-0.74609	-0.44789	-0.287844	-0.51268	-0.451824	-0.432531
Zfp335	1	0.590108	0.891407	0.473863	-0.301754	-0.0960822	-0.0938868	-0.390353	-0.268356	0.0733974	-0.104605	-0.0955872	-0.378188	-0.165364	-0.0109147	0.190779	0.234855	0.166391	-0.0695621	0.000623614	0.0397392	0.0844196	-0.303532	-0.449178	-0.361054	-0.294214	-0.114538	-0.345828	-0.206438	-0.446358	-0.366552	-0.300331	-0.192789
2810408M09Rik	1	0.343546	0.640613	0.529651	0.0127385	0.0343613	-0.184028	0.0721261	0.0691958	0.424095	0.0368617	-0.290924	-0.368235	-0.310338	-0.0267889	0.128707	-0.0965769	0.133446	0.091736	0.0134986	0.348584	0.180238	-0.366128	-0.0724115	-0.0227875	-0.0635396	0.129226	-0.145167	0.176341	0.0322015	0.160725	0.0715523	0.299659
Ticam1	1	0.732801	0.997315	0.643871	-0.191376	0.121473	-0.0548275	-0.218399	-0.0904537	-0.141511	-0.271586	-0.236362	-0.263479	-0.375866	-0.282626	-0.246588	-0.171463	-0.283103	-0.435097	-0.121473	-0.252085	-0.129883	-0.185688	-0.31111	-0.4712	-0.392312	-0.325651	-0.482604	-0.407367	-0.414004	-0.305594	-0.290631	-0.249941
Tpgs2	1	-0.419847	-0.651195	-0.625415	-0.142261	-0.263462	0.185467	0.213234	0.318304	0.51783	0.485103	0.263774	-1.70706e-05	0.287764	0.103279	0.508604	0.24421	0.622884	0.740416	0.447784	0.722147	0.441388	-0.136234	0.0967264	0.465226	0.479471	0.652507	0.700462	0.877103	0.604177	0.433743	0.483066	0.662044
Tspan33	1	0.639042	0.9868	0.627538	-0.201614	0.0283535	-0.172829	-0.287202	-0.189051	-0.203072	-0.297159	-0.215887	-0.245557	-0.282209	-0.169701	-0.162336	-0.0237129	-0.187033	-0.374065	-0.191586	-0.266989	-0.108758	-0.193312	-0.339562	-0.469985	-0.399174	-0.302517	-0.536274	-0.460422	-0.419215	-0.339625	-0.31381	-0.273122
Hk3	1	0.678026	0.994817	0.636115	-0.201771	0.0698629	-0.133631	-0.263304	-0.137115	-0.177104	-0.27013	-0.211182	-0.207824	-0.310703	-0.255093	-0.2299	-0.12936	-0.291674	-0.447095	-0.200683	-0.29343	-0.162553	-0.170583	-0.33302	-0.510855	-0.421778	-0.362109	-0.551994	-0.474473	-0.424641	-0.346759	-0.321045	-0.301443
Zbtb17	1	0.842963	0.856041	0.563342	-0.150341	0.312614	0.283994	0.075802	0.212781	-0.0208647	-0.215158	-0.182002	-0.455848	-0.433072	-0.206097	-0.0942309	-0.0641744	-0.175842	-0.190034	0.0570266	-0.170833	-0.1664	-0.234124	-0.187007	-0.279415	-0.268531	-0.211633	-0.115205	-0.106045	-0.264789	-0.0289889	-0.0560495	-0.0119248
Bloc1s4	1	0.588358	0.725366	0.710735	0.150995	0.355251	0.0602545	0.0218501	-0.103592	0.00250703	-0.298906	-0.309903	-0.464557	-0.19717	0.416086	0.259879	0.390471	0.0433032	-0.111318	-0.188304	-0.242622	-0.229937	-0.439264	-0.248597	-0.24071	-0.488513	-0.370317	-0.38165	-0.400555	-0.528588	-0.170997	-0.370351	-0.30086
Sumf1	1	0.860654	0.800857	0.418189	-0.261392	0.253625	0.364106	-0.0360162	0.162839	0.0399791	-0.208864	-0.252486	-0.461465	-0.543366	-0.433874	-0.210978	-0.245991	-0.291344	-0.226996	0.142771	-0.153113	-0.165206	0.0290358	-0.124746	-0.283842	-0.116648	-0.190016	-0.00898953	-0.0521724	-0.331401	-0.0864857	0.0232955	-0.0387133
Eml3	1	0.837841	0.80017	0.538413	-0.113583	0.317169	0.316593	-0.208781	-0.109925	-0.0804653	-0.290741	-0.332102	-0.346925	-0.516294	-0.28786	-0.32027	-0.289379	-0.133114	-0.514798	0.368623	-0.0453572	0.182861	-0.376262	-0.390087	-0.329518	-0.387472	-0.191698	-0.283014	-0.251591	-0.551195	-0.401392	-0.489177	-0.2673
B9d2	1	0.914056	0.882652	0.509626	-0.259601	0.297655	0.344485	-0.132335	0.0949219	-0.0955312	-0.23993	-0.223632	-0.289415	-0.28691	-0.206096	-0.0744115	0.0187241	-0.233675	-0.407911	0.0531359	-0.294209	-0.215066	-0.364652	-0.471672	-0.544759	-0.545462	-0.438699	-0.35341	-0.373424	-0.536632	-0.379048	-0.413555	-0.360558
Nlrp3	1	0.67836	0.995452	0.636849	-0.201673	0.0693299	-0.133271	-0.263285	-0.137009	-0.165779	-0.264355	-0.211296	-0.211302	-0.311777	-0.254644	-0.224408	-0.129982	-0.289359	-0.442574	-0.199451	-0.286255	-0.161487	-0.171269	-0.332626	-0.509109	-0.419346	-0.360527	-0.549565	-0.468886	-0.425196	-0.345296	-0.319082	-0.299255
Gal3st4	1	0.660364	0.991274	0.616515	-0.216402	0.0306254	-0.15096	-0.299389	-0.182029	-0.183232	-0.282537	-0.22381	-0.234762	-0.33809	-0.26719	-0.242819	-0.13954	-0.229162	-0.421394	-0.13545	-0.232402	-0.0687646	-0.164956	-0.328685	-0.467364	-0.368614	-0.280554	-0.517675	-0.428393	-0.410176	-0.34566	-0.305958	-0.25547
Slc39a13	1	0.502735	0.817147	0.312523	-0.447859	-0.250464	-0.132601	-0.403762	-0.120146	0.345386	0.175476	-0.00709998	-0.188101	-0.0821152	-0.263978	0.184488	0.0145655	0.164607	-0.0508733	0.101595	0.32199	0.226636	-0.393695	-0.530532	-0.407119	-0.244737	0.00120891	-0.315089	0.0217865	-0.226473	-0.337397	-0.235415	-0.0344447
Vav2	1	0.570772	0.921142	0.563612	-0.225185	-0.05008	-0.167632	-0.318132	-0.222906	0.176577	-0.0815687	-0.17098	-0.359456	-0.200037	-0.0289558	0.171493	0.142339	0.00883245	-0.106256	-0.166995	-0.0161787	-0.0737341	-0.227334	-0.35766	-0.390218	-0.308177	-0.225497	-0.419351	-0.25999	-0.443074	-0.306103	-0.248497	-0.215148
Paox	1	0.582432	0.773445	0.938282	0.416297	0.553908	-0.057083	0.294255	0.0393544	-0.356948	-0.54513	-0.42555	-0.39268	-0.571427	0.0983373	-0.416964	-0.228283	-0.345483	-0.453134	-0.2185	-0.428578	-0.210436	-0.240459	0.124253	-0.087614	-0.354673	-0.306394	-0.401637	-0.452629	-0.246119	0.114064	-0.172541	-0.0777431
Pnpo	1	0.636002	0.897331	0.840583	0.149188	0.341582	-0.0970822	-0.0819828	-0.190063	-0.2054	-0.386312	-0.301313	-0.312425	-0.31607	0.143113	-0.125086	0.0409502	-0.265647	-0.454263	-0.305144	-0.422083	-0.285784	-0.297218	-0.233818	-0.390527	-0.553051	-0.504835	-0.614292	-0.629368	-0.571612	-0.293317	-0.462254	-0.435136
Cd33	1	0.676905	0.995995	0.635012	-0.205846	0.0642686	-0.134916	-0.266037	-0.135	-0.138974	-0.246784	-0.208801	-0.210355	-0.306535	-0.256076	-0.210289	-0.130721	-0.286848	-0.435513	-0.200754	-0.271165	-0.162051	-0.176197	-0.338009	-0.512582	-0.419789	-0.361816	-0.550322	-0.459948	-0.425895	-0.346939	-0.319161	-0.29887
Etv3	1	0.756108	0.974694	0.611959	-0.203792	0.118337	0.0254526	-0.235939	-0.134152	-0.0653028	-0.269864	-0.252574	-0.407525	-0.376514	-0.152052	-0.0779606	0.000113849	-0.0899094	-0.275971	-0.00663225	-0.14563	-0.037569	-0.240091	-0.33442	-0.383218	-0.338143	-0.225783	-0.362733	-0.301548	-0.461446	-0.292981	-0.275633	-0.201321
Glrx2	1	-0.609309	-0.708363	-0.711362	-0.185472	-0.434979	-0.0264192	0.058837	0.102533	0.372848	0.383418	0.279028	0.016118	0.453715	0.282526	0.666813	0.549156	0.570463	0.864214	0.0722213	0.435371	0.140689	0.231351	0.194375	0.41048	0.543249	0.500548	0.619406	0.639641	0.472371	0.362879	0.565944	0.463484
Gm8615	1	0.418144	0.801341	0.491804	-0.19924	-0.104016	-0.252199	-0.0278551	0.110613	0.189293	0.0423986	-0.0577157	-0.249344	-0.217444	-0.205379	0.0250346	-0.0905044	0.0566075	0.0151925	-0.0733524	0.203913	0.116499	-0.32006	-0.18394	-0.193481	-0.115128	0.087188	-0.226881	0.0920455	0.112053	0.087348	0.0905387	0.278476
Fcgr1	1	0.677975	0.995092	0.636187	-0.202143	0.0692545	-0.133799	-0.263515	-0.136739	-0.171541	-0.266835	-0.210995	-0.20834	-0.310582	-0.255551	-0.227535	-0.130174	-0.291219	-0.445607	-0.200532	-0.290106	-0.162344	-0.171219	-0.333415	-0.510887	-0.421257	-0.36192	-0.551627	-0.472209	-0.424695	-0.346543	-0.320572	-0.300824
Psmb8	1	0.79853	0.988625	0.617713	-0.218462	0.17447	0.0458195	-0.207967	-0.0435705	-0.172854	-0.289785	-0.245281	-0.245317	-0.366954	-0.305735	-0.256988	-0.161816	-0.334833	-0.484121	-0.1042	-0.319419	-0.190588	-0.196071	-0.351406	-0.527401	-0.450691	-0.397501	-0.482262	-0.448993	-0.465758	-0.348647	-0.335616	-0.315951
Abl2	1	0.536317	0.644044	0.455722	0.00420701	0.151852	0.0693448	-0.107917	-0.270332	-0.238793	-0.540664	-0.417137	-0.729654	-0.77328	-0.18489	-0.337619	-0.187546	-0.0652692	-0.0279339	0.15623	-0.147633	0.0836904	0.437158	0.296387	0.175993	0.32442	0.16678	0.177367	-0.0184152	-0.308649	0.0964786	0.263541	0.14391
Anks1	1	0.908971	0.84252	0.438432	-0.298931	0.277446	0.367843	-0.207994	0.050191	-0.29482	-0.266416	-0.0933646	-0.173208	-0.307892	-0.370344	-0.307447	-0.152044	-0.319917	-0.573403	0.141117	-0.358418	-0.144304	-0.291471	-0.48926	-0.569192	-0.531234	-0.427148	-0.361471	-0.423479	-0.525455	-0.467499	-0.475887	-0.414815
Osbpl11	1	0.641415	0.688143	0.658277	0.195227	0.377008	0.171949	0.10629	-0.102869	-0.0979676	-0.476518	-0.468875	-0.750121	-0.831118	-0.0882765	-0.337971	-0.284663	0.0264389	-0.108565	0.337333	0.0465486	0.260703	-0.0236715	0.205608	0.228883	0.140699	0.2048	0.128597	0.0781801	-0.234788	0.178275	0.102006	0.249644
Pard3	1	-0.567147	-0.810158	-0.159402	0.639644	0.251787	0.0834994	0.476218	0.0113428	0.211929	0.0285134	-0.0638553	-0.197258	-0.065897	0.552615	0.173126	0.0775814	0.329114	0.45887	0.184815	0.294195	0.198747	0.129679	0.612497	0.792399	0.478567	0.401955	0.558839	0.444667	0.295205	0.560061	0.35086	0.390428
Gmip	1	0.650413	0.982471	0.617422	-0.215333	0.0346714	-0.149286	-0.297118	-0.187206	-0.159551	-0.280975	-0.229326	-0.24775	-0.239516	-0.124514	-0.0841987	0.0481584	-0.185004	-0.353675	-0.226483	-0.287076	-0.166838	-0.206911	-0.373318	-0.5078	-0.440247	-0.358019	-0.554301	-0.488455	-0.471027	-0.371602	-0.343074	-0.327719
Pik3ap1	1	0.677707	0.995432	0.635954	-0.203199	0.0679419	-0.134214	-0.264302	-0.136215	-0.16305	-0.261285	-0.209993	-0.208309	-0.308956	-0.255606	-0.222879	-0.130161	-0.290345	-0.443354	-0.201023	-0.285449	-0.162676	-0.172953	-0.335139	-0.511932	-0.421574	-0.362524	-0.551925	-0.469522	-0.425198	-0.347103	-0.320798	-0.300911
Rab43	1	0.928327	0.908479	0.49285	-0.289748	0.2676	0.325223	-0.200831	0.0264696	-0.207516	-0.331263	-0.281919	-0.28999	-0.405225	-0.356412	-0.263908	-0.139403	-0.314107	-0.501106	0.103124	-0.333012	-0.160775	-0.215376	-0.412643	-0.532135	-0.460507	-0.395015	-0.339808	-0.397719	-0.550046	-0.405378	-0.380947	-0.354702
Ttc33	1	-0.302109	-0.616196	-0.112541	0.476138	0.338631	0.260021	0.45481	0.120658	0.248061	-0.0169888	-0.142949	-0.254062	0.10645	0.710423	0.50693	0.492292	0.215916	0.487042	-0.0904647	-0.0282636	-0.265859	0.0810822	0.400259	0.459804	0.170599	-0.0047137	0.406473	0.174625	-0.00258815	0.390536	0.224595	0.071733
Apbb1ip	1	0.671622	0.995639	0.631354	-0.211978	0.054396	-0.140257	-0.27119	-0.134464	-0.106222	-0.221378	-0.197398	-0.207976	-0.294034	-0.253326	-0.187496	-0.125194	-0.279464	-0.422656	-0.205246	-0.251917	-0.163162	-0.183331	-0.346405	-0.516672	-0.420422	-0.362864	-0.551616	-0.448582	-0.425353	-0.349536	-0.319378	-0.298906
Smim3	1	0.593491	0.905604	0.543811	-0.208535	-0.0316008	-0.142488	-0.39106	-0.311498	-0.15853	-0.277228	-0.250585	-0.27181	-0.390532	-0.264985	-0.273017	-0.190063	-0.0122689	-0.388273	0.139853	0.00610362	0.27071	-0.264145	-0.368669	-0.329517	-0.271361	-0.0467161	-0.426492	-0.28295	-0.393649	-0.384992	-0.367169	-0.158902
Thap7	1	0.156749	0.488829	0.479212	0.0592602	0.0764777	-0.345606	0.291413	0.424506	0.268608	0.251096	0.0596753	0.22968	-0.0356231	-0.318069	-0.192081	-0.461013	-0.505692	-0.272972	-0.502536	-0.0569281	-0.359611	-0.217102	0.00635109	-0.321743	-0.286797	-0.312533	-0.443247	-0.103455	0.313549	0.216689	0.0966651	0.123514
Tmem120b	1	0.498295	0.782518	0.31603	-0.441639	-0.118594	-0.17052	-0.344913	0.0510387	-0.241246	0.0282411	0.161124	0.365985	0.209966	-0.382416	-0.167742	-0.0652854	-0.415621	-0.603573	-0.360907	-0.39248	-0.319405	-0.369642	-0.66946	-0.867422	-0.729373	-0.595306	-0.787615	-0.621216	-0.280435	-0.575505	-0.546367	-0.520531
Atg2a	1	0.663008	0.950311	0.625001	-0.170321	0.0641609	-0.0883558	-0.357305	-0.283541	-0.126318	-0.244508	-0.180565	-0.275979	-0.261318	-0.077769	-0.0887936	0.0226027	-0.0400717	-0.385605	-0.0174265	-0.132355	0.0519611	-0.367898	-0.463014	-0.445104	-0.462488	-0.266294	-0.534186	-0.429894	-0.534432	-0.45814	-0.494966	-0.344301
Wdr81	1	0.631018	0.98882	0.597221	-0.245192	-0.0131998	-0.188411	-0.321209	-0.174351	-0.134181	-0.203741	-0.148681	-0.179557	-0.277419	-0.285131	-0.213305	-0.144112	-0.232977	-0.4174	-0.167472	-0.202707	-0.0791583	-0.185304	-0.364759	-0.502373	-0.387111	-0.296468	-0.548313	-0.419764	-0.385852	-0.36553	-0.318262	-0.266747
Pnpla7	1	0.668121	0.991101	0.614585	-0.219681	0.0345834	-0.140434	-0.311414	-0.186484	-0.171613	-0.264574	-0.206684	-0.221345	-0.336596	-0.283715	-0.253818	-0.162379	-0.239296	-0.443347	-0.121789	-0.223765	-0.0624073	-0.17473	-0.345465	-0.47964	-0.380772	-0.291333	-0.526578	-0.431335	-0.423668	-0.367762	-0.33049	-0.274392
Tnfaip8l2	1	0.682824	0.995149	0.642916	-0.193644	0.0806516	-0.12767	-0.258102	-0.136178	-0.1792	-0.274453	-0.214488	-0.210846	-0.313982	-0.249017	-0.231268	-0.129011	-0.295238	-0.45217	-0.201015	-0.299226	-0.167256	-0.174565	-0.332077	-0.510575	-0.427823	-0.36889	-0.554125	-0.480158	-0.431197	-0.347396	-0.327075	-0.307308
Zfp652	1	0.272311	0.710437	0.557074	0.00938659	-0.064258	-0.391006	-0.172248	-0.264732	0.122451	-0.0807148	-0.0593149	-0.353059	-0.381808	-0.156141	-0.131806	-0.219511	-0.245851	-0.0684407	-0.37152	-0.0958434	-0.19897	0.331063	0.163901	-0.0930179	0.101846	-0.123665	-0.244963	-0.164859	-0.202534	0.0117753	0.157072	-0.0279096
Ccr1	1	0.677792	0.995715	0.636418	-0.202878	0.0676406	-0.134028	-0.264185	-0.136579	-0.157198	-0.25889	-0.210677	-0.211259	-0.310225	-0.254868	-0.21978	-0.130056	-0.288348	-0.4401	-0.199939	-0.281351	-0.161556	-0.172751	-0.33417	-0.510006	-0.419304	-0.360752	-0.549767	-0.465985	-0.425422	-0.345682	-0.318956	-0.298979
Foxj2	1	0.255208	0.632219	0.110524	-0.493156	-0.482034	-0.262758	-0.53669	-0.320868	0.254992	0.140541	0.0314858	-0.232081	-0.0260598	-0.160898	0.258355	0.166965	0.501053	0.179939	0.270003	0.518938	0.551616	-0.320879	-0.476917	-0.180879	0.0061275	0.347358	-0.138488	0.199452	-0.1024	-0.295521	-0.12412	0.150218
Slc24a6	1	0.541175	0.730468	0.577334	0.0338155	0.144284	-0.0293202	-0.300711	-0.423673	-0.30632	-0.46627	-0.363411	-0.422311	-0.533016	-0.0615218	-0.348849	-0.165409	0.120752	-0.375427	0.33331	0.0111925	0.434717	-0.271955	-0.222064	-0.0733752	-0.180547	0.0818179	-0.28042	-0.258474	-0.455588	-0.31611	-0.404992	-0.126261
Sash3	1	0.678675	0.99455	0.636429	-0.200822	0.0713981	-0.132695	-0.262381	-0.13702	-0.18251	-0.273914	-0.212354	-0.207901	-0.312375	-0.255554	-0.233566	-0.13022	-0.292851	-0.449122	-0.199958	-0.296552	-0.162428	-0.169467	-0.331706	-0.510171	-0.421669	-0.361936	-0.551654	-0.476186	-0.42445	-0.346293	-0.320979	-0.301418
Mul1	1	0.621019	0.964337	0.555498	-0.291196	-0.0347977	-0.166318	-0.28797	-0.0825604	-0.0719287	-0.140036	-0.153384	-0.115314	-0.143342	-0.208941	-0.0689633	-0.0108771	-0.121283	-0.363678	-0.139271	-0.126782	-0.0354974	-0.40734	-0.498322	-0.55661	-0.499777	-0.286792	-0.58307	-0.384951	-0.329692	-0.375755	-0.384224	-0.238853
Oaf	1	0.80061	0.929206	0.526333	-0.254009	0.130762	0.125691	-0.290154	-0.137534	-0.181886	-0.329415	-0.305955	-0.331254	-0.479965	-0.365094	-0.323829	-0.231487	-0.14222	-0.447301	0.2135	-0.109819	0.136515	-0.238823	-0.369719	-0.387056	-0.315709	-0.149005	-0.328999	-0.279006	-0.453741	-0.368494	-0.344009	-0.191947
Gpsm3	1	0.736714	0.994623	0.655166	-0.175883	0.143819	-0.0521506	-0.235911	-0.117829	-0.202388	-0.308593	-0.243472	-0.23444	-0.351921	-0.252619	-0.260131	-0.145142	-0.314851	-0.488189	-0.15602	-0.325298	-0.172488	-0.190564	-0.335902	-0.510617	-0.450199	-0.39041	-0.537196	-0.492859	-0.470101	-0.358341	-0.356412	-0.33084
Nfam1	1	0.694557	0.995477	0.641319	-0.19542	0.0900671	-0.111555	-0.25427	-0.129385	-0.184079	-0.28032	-0.219533	-0.214732	-0.322716	-0.256949	-0.239583	-0.13559	-0.300855	-0.458315	-0.190451	-0.303592	-0.167889	-0.173446	-0.33194	-0.511236	-0.428411	-0.370508	-0.54727	-0.478986	-0.435032	-0.347834	-0.327622	-0.30807
Trex1	1	0.840767	0.972706	0.648255	-0.156422	0.260805	0.123958	-0.160555	-0.0492612	-0.231332	-0.382234	-0.313536	-0.331735	-0.430634	-0.234977	-0.263073	-0.118911	-0.307979	-0.473822	-0.0543515	-0.359784	-0.185601	-0.196394	-0.308974	-0.467299	-0.440762	-0.386821	-0.428243	-0.45713	-0.511449	-0.320526	-0.336845	-0.314404
Fam212a	1	0.863221	0.947096	0.55447	-0.259621	0.232782	0.177251	-0.211976	0.00422661	-0.257429	-0.32761	-0.256688	-0.183943	-0.337483	-0.343504	-0.297885	-0.155599	-0.395746	-0.575718	-0.0582577	-0.413157	-0.239639	-0.223202	-0.423477	-0.606793	-0.539098	-0.483174	-0.493321	-0.520029	-0.530887	-0.431163	-0.425653	-0.416517
Mlxip	1	0.174549	0.628247	0.392874	-0.135595	-0.261015	-0.390163	-0.430007	-0.512986	0.0663083	-0.110759	-0.0651281	-0.373053	0.0522609	0.406229	0.464306	0.584385	0.431079	0.208988	-0.191087	0.0810771	0.119176	-0.222306	-0.316859	-0.153704	-0.166194	0.00245538	-0.341888	-0.223929	-0.39627	-0.293709	-0.240245	-0.173845
Lipe	1	0.928928	0.877607	0.538508	-0.190212	0.346034	0.355916	-0.0933317	0.06965	-0.258748	-0.414441	-0.37732	-0.353128	-0.536205	-0.366774	-0.379777	-0.246198	-0.274939	-0.507868	0.229673	-0.268625	-0.0246937	-0.257037	-0.315067	-0.396306	-0.386781	-0.262828	-0.253899	-0.307118	-0.454806	-0.283127	-0.3193	-0.205709
Slc25a10	1	0.695396	0.873202	0.468349	-0.299273	0.11236	0.000633619	-0.123718	0.149738	-0.380867	-0.334113	-0.276057	0.0296443	-0.269206	-0.493761	-0.450733	-0.28855	-0.485322	-0.607	-0.162071	-0.437462	-0.227864	-0.189613	-0.348583	-0.618088	-0.492982	-0.403922	-0.5359	-0.494245	-0.229376	-0.290027	-0.272324	-0.239683
Slc25a37	1	0.342154	0.67226	0.374617	-0.175113	-0.158355	-0.215919	-0.10245	-0.051567	0.150496	-0.0412289	-0.114997	-0.402153	-0.460718	-0.340384	-0.168928	-0.297338	0.143935	0.0830445	0.195039	0.361471	0.386806	-0.0407695	0.0287065	0.0773752	0.238628	0.383936	0.0468751	0.30118	0.14811	0.167397	0.268364	0.453181
Dok1	1	0.664621	0.993144	0.676649	-0.148144	0.0982472	-0.15178	-0.204997	-0.109804	-0.155019	-0.264368	-0.212961	-0.231049	-0.345566	-0.244858	-0.247486	-0.167713	-0.295114	-0.430828	-0.2065	-0.269388	-0.154347	-0.174322	-0.277485	-0.460772	-0.392196	-0.334313	-0.530673	-0.437349	-0.375228	-0.277818	-0.275577	-0.243064
Abcc3	1	0.679654	0.994703	0.637253	-0.199893	0.0728168	-0.131425	-0.261614	-0.13679	-0.181699	-0.273926	-0.212523	-0.209208	-0.313512	-0.255163	-0.233525	-0.130618	-0.292909	-0.449047	-0.199189	-0.296275	-0.162518	-0.169601	-0.331157	-0.509439	-0.421483	-0.362039	-0.55084	-0.47566	-0.425129	-0.345849	-0.320965	-0.30137
Kcnk13	1	0.467292	0.813847	0.401302	-0.351956	-0.100999	-0.263802	-0.3307	-0.0161878	-0.235535	-0.100201	-0.0878785	0.300466	0.0463065	-0.414371	-0.283993	-0.197658	-0.47045	-0.64326	-0.375917	-0.382612	-0.273153	-0.272166	-0.539011	-0.794861	-0.647524	-0.543919	-0.80954	-0.640495	-0.288447	-0.514171	-0.485654	-0.461893
Slc36a1	1	0.553838	0.88093	0.416481	-0.362845	-0.179135	-0.130854	-0.436774	-0.275091	0.117067	-0.0582963	-0.0962907	-0.341494	-0.159487	-0.0881613	0.17395	0.179087	0.214685	-0.0542977	0.0697919	0.147433	0.196175	-0.324372	-0.479011	-0.353967	-0.250512	-0.0246075	-0.329405	-0.130881	-0.383672	-0.372205	-0.281835	-0.124844
Stambpl1	1	0.27554	0.710352	0.37411	-0.208013	-0.260221	-0.355587	-0.259428	-0.251338	0.165114	-0.0877146	-0.15546	-0.447964	-0.410203	-0.248944	-0.0469752	-0.138679	0.0583542	0.14204	-0.0780343	0.185075	0.144798	0.252996	0.0888354	0.00482917	0.277531	0.224257	-0.0405041	0.118478	-0.0493242	0.0668519	0.296474	0.253819
Dennd4b	1	0.580885	0.979594	0.642674	-0.189015	-0.00258102	-0.244406	-0.23105	-0.114484	-0.0483816	-0.163388	-0.157054	-0.197796	-0.215914	-0.161331	-0.0805527	-0.0371308	-0.189385	-0.315571	-0.268819	-0.18316	-0.142771	-0.249046	-0.335204	-0.476426	-0.406539	-0.307355	-0.559011	-0.39438	-0.323642	-0.272615	-0.265394	-0.21281
Il17ra	1	0.649212	0.99018	0.637802	-0.199894	0.0524778	-0.169864	-0.262779	-0.134085	-0.179468	-0.244066	-0.168316	-0.171936	-0.259369	-0.22926	-0.203704	-0.0995792	-0.291313	-0.442986	-0.248103	-0.306019	-0.188089	-0.190765	-0.349225	-0.530883	-0.448814	-0.385059	-0.585788	-0.495681	-0.409254	-0.351949	-0.333871	-0.316933
Itfg2	1	-0.448072	-0.564658	-0.172142	0.347212	0.0136375	0.0413006	0.236536	-0.0532976	0.570023	0.347174	0.185358	-0.268969	0.187069	0.66114	0.658395	0.438258	0.672835	0.704503	0.226632	0.59753	0.311949	-0.196668	0.220673	0.610974	0.341686	0.436089	0.487064	0.579334	0.201978	0.364469	0.212097	0.357826
Vasn	1	0.606554	0.766406	0.302275	-0.365928	-0.0585538	0.0624503	-0.202744	-0.061156	-0.243011	-0.381904	-0.277565	-0.466464	-0.286123	-0.101055	0.0557784	0.284759	0.115671	0.0506366	0.0394879	-0.169288	0.000921142	-0.0320304	-0.20787	-0.225495	-0.0765662	0.0221788	-0.0598896	-0.117801	-0.244223	-0.105091	0.0531958	0.0449675
Vwa5a	1	0.83743	0.873836	0.468063	-0.281173	0.214999	0.225981	-0.0479248	0.200534	-0.227581	-0.315255	-0.303684	-0.229656	-0.489537	-0.54047	-0.441235	-0.367687	-0.355432	-0.470396	0.132203	-0.230717	-0.0540159	-0.175048	-0.254231	-0.41782	-0.300194	-0.201786	-0.242731	-0.212621	-0.217685	-0.159842	-0.133501	-0.0453252
Zfp516	1	0.268261	0.573435	0.40048	-0.057823	-0.107805	-0.22021	-0.264584	-0.272988	0.0585225	0.134574	0.331988	-0.197771	-0.250768	-0.203673	-0.20205	-0.299355	0.161014	-0.145639	0.2262	0.331804	0.436974	-0.230404	-0.185852	-0.0072333	0.00812826	0.209184	-0.15309	0.101834	-0.0541178	-0.14754	-0.163874	0.0942475
Cd300a	1	0.678903	0.99458	0.636988	-0.199976	0.0720208	-0.132337	-0.261893	-0.137466	-0.18305	-0.2748	-0.212555	-0.2095	-0.313594	-0.254857	-0.233798	-0.130041	-0.292159	-0.448403	-0.199275	-0.296469	-0.161864	-0.168802	-0.33052	-0.508692	-0.420523	-0.360961	-0.550447	-0.475557	-0.424478	-0.345361	-0.320127	-0.300583
Slfn2	1	0.682809	0.993457	0.638214	-0.196558	0.0793852	-0.12657	-0.258312	-0.136209	-0.202764	-0.287895	-0.215546	-0.208809	-0.317817	-0.255206	-0.245699	-0.131356	-0.297179	-0.457077	-0.19705	-0.309563	-0.163605	-0.166999	-0.328092	-0.508361	-0.423437	-0.363478	-0.550507	-0.483745	-0.425976	-0.345701	-0.322882	-0.303646
Spata13	1	0.837502	0.907944	0.531481	-0.251192	0.21864	0.203999	-0.0627979	0.173498	0.0698326	-0.107542	-0.169066	-0.286061	-0.410775	-0.427311	-0.209421	-0.279227	-0.339302	-0.361629	0.0147893	-0.145499	-0.181375	-0.192752	-0.281384	-0.443583	-0.329444	-0.307484	-0.267296	-0.177998	-0.310046	-0.181824	-0.153988	-0.127951
Abcc1	1	0.0559785	0.599972	0.535678	0.0218275	-0.173845	-0.567475	-0.215034	-0.207115	0.38586	0.397913	0.38333	0.0872352	0.191146	0.0965521	0.217929	-0.00916719	-0.0414809	-0.116921	-0.468423	0.148913	-0.113637	-0.353969	-0.303149	-0.332155	-0.357611	-0.279052	-0.615221	-0.225751	-0.115278	-0.219036	-0.30357	-0.216345
Tbc1d5	1	0.267431	0.60081	0.158609	-0.461342	-0.291027	-0.273163	-0.207185	0.231218	0.244828	0.498664	0.523172	0.368484	0.227455	-0.565305	-0.065088	-0.309219	-0.352416	-0.269422	-0.328724	0.0372995	-0.227475	-0.195112	-0.428276	-0.611766	-0.331173	-0.305309	-0.458872	-0.0903617	0.14138	-0.227437	-0.102862	-0.103226
Zfpm1	1	0.702305	0.805287	0.464965	-0.270725	0.182691	0.08347	-0.216573	0.113124	-0.157397	0.00104249	0.0990047	0.237809	-0.0198204	-0.431812	-0.314009	-0.290494	-0.591252	-0.764004	-0.241574	-0.435072	-0.394175	-0.361913	-0.586553	-0.822749	-0.76606	-0.719078	-0.724722	-0.62972	-0.44272	-0.566478	-0.62123	-0.610592
1700113A16Rik	1	0.382167	0.723306	0.462042	-0.13646	-0.121159	-0.202165	-0.449008	-0.512359	0.0136859	-0.179956	-0.107569	-0.442193	-0.0976371	0.303114	0.321277	0.4518	0.369526	0.0481035	-0.0142812	0.0580742	0.176017	-0.281951	-0.382638	-0.192732	-0.233779	-0.0395111	-0.332795	-0.256366	-0.535445	-0.390251	-0.36763	-0.25273
Elmsan1	1	0.531702	0.831411	0.663283	0.0137233	0.146069	-0.155994	-0.199245	-0.311539	-0.384977	-0.559555	-0.431128	-0.399142	-0.284622	0.222823	-0.0322994	0.291434	-0.00814687	-0.248567	-0.210631	-0.390388	-0.106974	-0.204247	-0.220539	-0.286132	-0.386682	-0.265605	-0.479758	-0.559284	-0.516151	-0.270723	-0.336595	-0.299304
Narfl	1	0.478367	0.795098	0.548277	-0.136802	0.033576	-0.19363	0.00247523	0.181935	0.0401922	-0.00370733	-0.10497	-0.0128233	-0.201571	-0.321094	-0.222834	-0.308908	-0.144996	-0.339144	-0.0421234	0.083253	0.109355	-0.516983	-0.319894	-0.36195	-0.376814	-0.0910061	-0.448733	-0.112852	0.0631323	-0.0627498	-0.185687	0.10239
Zbtb7a	1	0.799789	0.776476	0.479334	-0.181668	0.283001	0.30617	-0.157618	-0.0413027	-0.134122	-0.252654	-0.102979	-0.37523	-0.221984	0.000892485	0.0617156	0.219799	-0.171883	-0.262844	-0.0673706	-0.386392	-0.330743	-0.18248	-0.359251	-0.441548	-0.448811	-0.463238	-0.279736	-0.411679	-0.614246	-0.359913	-0.353911	-0.434622
Tanc2	1	0.240593	0.599815	0.190182	-0.37067	-0.375428	-0.244508	-0.514742	-0.413618	0.37662	0.0793678	-0.108277	-0.365858	0.0803581	0.214047	0.603419	0.547335	0.485071	0.316353	-0.024875	0.309777	0.192359	-0.234605	-0.438342	-0.225101	-0.104154	0.0735547	-0.213483	-0.00869421	-0.38627	-0.342946	-0.182492	-0.107704
Fuca2	1	0.555148	0.811272	0.404907	-0.340589	-0.0983302	-0.0604363	-0.311794	-0.047617	0.449698	0.273169	0.0912104	-0.154618	-0.056347	-0.2232	0.205156	-0.0348589	0.0012229	-0.134975	-0.0181634	0.229854	0.0160849	-0.410492	-0.519611	-0.47029	-0.360763	-0.209721	-0.380925	-0.0608876	-0.310433	-0.352146	-0.310956	-0.177993
Amz1	1	0.313958	0.621628	0.276776	-0.330821	-0.206203	-0.207643	-0.324402	-0.0248924	0.454876	0.552106	0.547767	0.150525	0.211598	-0.268231	0.184342	-0.111601	-0.14478	-0.178808	-0.238729	0.167212	-0.152921	-0.302626	-0.505262	-0.531804	-0.374053	-0.336452	-0.458154	-0.104361	-0.172841	-0.378268	-0.313277	-0.283554
Ttc7	1	0.670362	0.991682	0.641971	-0.188513	0.0740298	-0.14197	-0.242103	-0.128081	-0.176703	-0.282112	-0.226329	-0.226461	-0.335807	-0.261852	-0.242986	-0.145347	-0.305095	-0.431319	-0.21371	-0.299077	-0.17474	-0.131429	-0.289896	-0.485975	-0.387714	-0.34889	-0.529578	-0.459414	-0.40432	-0.309614	-0.276135	-0.272763
Dedd2	1	0.766653	0.673613	0.608499	0.0747757	0.513223	0.335488	-0.0502912	-0.0587959	-0.336722	-0.44372	-0.315307	-0.237428	-0.21225	0.175196	-0.085355	0.183882	-0.247826	-0.540253	-0.062114	-0.540838	-0.316912	-0.439367	-0.413623	-0.475729	-0.721671	-0.618258	-0.500732	-0.676538	-0.722887	-0.452787	-0.669226	-0.620691
Gp9	1	0.681828	0.995066	0.634936	-0.203686	0.0721025	-0.128573	-0.262954	-0.134153	-0.174996	-0.269111	-0.212452	-0.207089	-0.311649	-0.258712	-0.230879	-0.131957	-0.294662	-0.44965	-0.19841	-0.293785	-0.164131	-0.171395	-0.335067	-0.513587	-0.423785	-0.364694	-0.551539	-0.474363	-0.426614	-0.348569	-0.322663	-0.303367
Stk11ip	1	0.419515	0.893317	0.661354	-0.102866	-0.0225399	-0.394149	-0.179161	-0.0637699	0.0748794	0.0452884	0.0338114	0.0198585	-0.0515554	-0.152445	-0.0692749	-0.133291	-0.314914	-0.381629	-0.464517	-0.176195	-0.265316	-0.295811	-0.336864	-0.540182	-0.496182	-0.437299	-0.706	-0.444729	-0.231555	-0.267778	-0.316614	-0.280651
Tmem185b	1	0.781466	0.863856	0.631815	-0.0352629	0.326613	0.149838	-0.0206521	-0.0242273	-0.266863	-0.507341	-0.441929	-0.494521	-0.687359	-0.324255	-0.443741	-0.312321	-0.399335	-0.385879	-0.0214182	-0.379155	-0.19559	0.154519	0.0506511	-0.211397	-0.118479	-0.232408	-0.173166	-0.306776	-0.393549	-0.0615049	-0.0120489	-0.103311
Nat9	1	0.714381	0.779995	0.642236	-0.00973539	0.426771	0.124281	0.291851	0.46729	-0.284847	-0.242081	-0.164599	0.0148811	-0.251848	-0.30408	-0.391373	-0.294132	-0.585965	-0.575574	-0.280295	-0.501436	-0.446585	-0.372965	-0.200749	-0.514766	-0.596655	-0.529689	-0.482755	-0.43686	-0.069188	-0.0109982	-0.199683	-0.147147
Ccdc167	1	-0.654743	-0.745693	-0.511646	0.083476	-0.241025	-0.0604954	0.303482	0.242468	0.512588	0.518674	0.386342	0.0645352	0.456434	0.399149	0.648602	0.416217	0.513831	0.805943	0.010329	0.507877	0.109668	0.00654452	0.263778	0.489684	0.439482	0.441548	0.551803	0.67637	0.592444	0.512583	0.518648	0.521001
Cd86	1	0.676717	0.996038	0.635691	-0.204798	0.0646406	-0.135175	-0.265715	-0.136088	-0.14091	-0.248734	-0.209316	-0.212174	-0.307593	-0.254491	-0.210475	-0.12949	-0.285623	-0.434543	-0.200485	-0.271811	-0.161402	-0.175312	-0.336604	-0.510827	-0.418569	-0.360594	-0.549302	-0.459954	-0.425958	-0.345953	-0.318259	-0.298051
chr17:34996621-35000446-	1	0.577035	0.857623	0.678609	0.0124627	0.195494	-0.129115	0.101113	0.0776843	-0.149005	-0.365491	-0.350932	-0.410168	-0.550634	-0.241104	-0.32099	-0.261457	-0.32102	-0.218712	-0.217464	-0.256219	-0.193513	0.0654358	0.122459	-0.151495	-0.0745077	-0.132483	-0.223176	-0.195426	-0.0968908	0.149273	0.160593	0.119631
Smcr8	1	0.829764	0.918572	0.499227	-0.271206	0.148096	0.193849	-0.207725	-0.0631822	-0.128741	-0.320158	-0.264997	-0.471323	-0.508503	-0.322024	-0.211007	-0.123256	-0.131789	-0.267469	0.156085	-0.146793	0.00596796	-0.0831264	-0.244282	-0.307975	-0.186038	-0.128825	-0.16171	-0.178896	-0.415914	-0.228248	-0.13906	-0.103632
S100a9	1	0.726976	0.996706	0.627559	-0.215128	0.104395	-0.0647118	-0.25278	-0.106987	-0.153389	-0.26482	-0.2241	-0.223068	-0.329477	-0.277415	-0.22891	-0.142053	-0.306734	-0.459158	-0.162827	-0.29218	-0.173161	-0.182082	-0.349141	-0.524251	-0.43517	-0.379893	-0.528914	-0.462007	-0.450912	-0.357845	-0.333089	-0.314633
Ccdc86	1	0.543465	0.867454	0.876482	0.237104	0.343976	-0.212842	0.0901965	-0.0533331	-0.191426	-0.346284	-0.252955	-0.29286	-0.484585	-0.0830625	-0.381649	-0.310001	-0.461472	-0.458324	-0.379559	-0.39947	-0.318981	-0.0510852	0.0653982	-0.241148	-0.314201	-0.39362	-0.497122	-0.475565	-0.288209	-0.0132188	-0.144452	-0.179743
Gm20605	1	0.548254	0.857374	0.460054	-0.266942	-0.113626	-0.14001	-0.438385	-0.319806	-0.0389101	-0.114266	-0.0706492	-0.254972	-0.343991	-0.317762	-0.22414	-0.223853	0.066826	-0.311202	0.222671	0.160298	0.364174	-0.265	-0.394059	-0.287872	-0.190151	0.0452132	-0.342432	-0.13895	-0.33068	-0.384291	-0.331023	-0.098222
Slc16a6	1	0.922284	0.91455	0.620973	-0.123178	0.374242	0.304906	-0.0856663	0.0202455	-0.217135	-0.41016	-0.362694	-0.405264	-0.552357	-0.295852	-0.341134	-0.221096	-0.311671	-0.490329	0.124316	-0.312477	-0.116566	-0.196578	-0.259937	-0.383956	-0.382698	-0.326172	-0.286337	-0.354987	-0.511625	-0.270255	-0.30832	-0.253686
Pik3cd	1	0.679194	0.991492	0.67019	-0.156004	0.106691	-0.127904	-0.249329	-0.161799	-0.193115	-0.307403	-0.241274	-0.239979	-0.302059	-0.164629	-0.185379	-0.0564437	-0.266359	-0.434646	-0.223272	-0.325725	-0.186185	-0.197239	-0.332451	-0.500012	-0.453452	-0.38955	-0.568722	-0.515112	-0.470777	-0.35282	-0.35444	-0.336704
P2rx4	1	0.544947	0.931615	0.605193	-0.20083	0.00688551	-0.266105	-0.175857	0.0195919	-0.0828981	-0.0954814	-0.113984	0.0295422	-0.175037	-0.352254	-0.2666	-0.268915	-0.37888	-0.498448	-0.304007	-0.220831	-0.180932	-0.284979	-0.359019	-0.577147	-0.487591	-0.38217	-0.655982	-0.435542	-0.203973	-0.279124	-0.301555	-0.223516
Trpv2	1	0.664381	0.988435	0.637649	-0.194255	0.0644866	-0.141982	-0.276066	-0.171258	-0.193135	-0.300056	-0.233444	-0.234334	-0.272266	-0.16144	-0.151829	-0.0151398	-0.236425	-0.403091	-0.226912	-0.315951	-0.177915	-0.191153	-0.350959	-0.50919	-0.443774	-0.373045	-0.563044	-0.505947	-0.46311	-0.362617	-0.34324	-0.330071
Dennd4a	1	0.467562	0.757919	0.262901	-0.456208	-0.247342	-0.116269	-0.304534	0.0143108	0.462498	0.335089	0.188097	-0.160555	-0.0510813	-0.348548	0.20374	-0.0599865	0.0181981	0.0258603	-0.0369319	0.283142	0.0203563	-0.204546	-0.398387	-0.390723	-0.142194	-0.0624791	-0.214452	0.109997	-0.117427	-0.208197	-0.0427498	0.013065
Mthfs	1	0.73607	0.659288	0.519888	-0.0414585	0.381443	0.346152	0.117587	0.272838	0.407414	0.111319	-0.125466	-0.284496	-0.278884	-0.13928	0.0693369	-0.161384	-0.145094	-0.230717	0.141177	0.10557	-0.0987763	-0.532323	-0.332077	-0.3121	-0.425128	-0.291561	-0.192251	-0.0121086	-0.294917	-0.116354	-0.282661	-0.107416
Myo1f	1	0.67313	0.993108	0.680958	-0.143544	0.110678	-0.142373	-0.235153	-0.145676	-0.179723	-0.286436	-0.22696	-0.219429	-0.329143	-0.21845	-0.241929	-0.140425	-0.306225	-0.465193	-0.219074	-0.308848	-0.176012	-0.181417	-0.308055	-0.492434	-0.435606	-0.381239	-0.569801	-0.497477	-0.438371	-0.333672	-0.33708	-0.314058
6330416G13Rik	1	0.576542	0.944127	0.554511	-0.274111	-0.0318827	-0.233043	-0.315069	-0.0929999	-0.197001	-0.121064	-0.0272065	0.0604196	-0.117731	-0.348245	-0.271974	-0.197271	-0.359894	-0.560112	-0.274609	-0.29257	-0.173693	-0.269505	-0.465943	-0.65288	-0.544576	-0.435326	-0.701642	-0.536686	-0.332629	-0.443135	-0.430368	-0.372823
Gpatch2l	1	0.309195	0.667533	0.108017	-0.601421	-0.394331	-0.259753	-0.320717	0.166893	0.284782	0.44511	0.383874	0.282421	0.372745	-0.352434	0.259885	0.0909878	-0.0811912	-0.0943809	-0.299683	0.0928866	-0.16394	-0.392271	-0.637196	-0.69005	-0.440096	-0.274373	-0.49536	-0.111646	0.0294287	-0.336738	-0.200913	-0.140714
Uhrf1bp1	1	0.437975	0.904945	0.682069	-0.0298824	-0.0233558	-0.366066	-0.21517	-0.29064	-0.14763	-0.302457	-0.210252	-0.377015	-0.397399	-0.0798526	-0.182837	-0.0865813	-0.0859004	-0.195052	-0.220087	-0.132451	0.00629433	-0.0191887	-0.0624268	-0.185362	-0.120236	-0.0788982	-0.395453	-0.295475	-0.259719	-0.107708	-0.0736849	-0.0432526
Zfyve19	1	0.525084	0.744006	0.217665	-0.537054	-0.156962	-0.0603597	-0.168109	0.342113	0.160101	0.271219	0.152275	0.276566	0.164944	-0.515124	-0.007487	-0.148576	-0.287346	-0.339065	-0.186181	-0.030529	-0.191479	-0.470761	-0.618239	-0.743891	-0.551829	-0.36021	-0.518607	-0.183991	0.004372	-0.308665	-0.259522	-0.143848
Rasa4	1	0.678804	0.991525	0.664233	-0.162953	0.100862	-0.12796	-0.250232	-0.159571	-0.198692	-0.309989	-0.240568	-0.241397	-0.302487	-0.169249	-0.186377	-0.0541808	-0.262931	-0.42923	-0.220619	-0.325398	-0.18309	-0.192091	-0.330631	-0.497986	-0.446688	-0.38222	-0.562278	-0.509916	-0.464196	-0.348881	-0.345825	-0.328996
Slc37a2	1	0.669793	0.994409	0.642462	-0.191074	0.0662604	-0.144257	-0.270376	-0.159373	-0.174384	-0.27971	-0.223207	-0.226088	-0.323495	-0.242163	-0.227219	-0.125676	-0.276677	-0.436265	-0.195269	-0.283245	-0.147328	-0.160289	-0.320611	-0.492386	-0.405246	-0.346631	-0.5454	-0.469655	-0.431547	-0.343302	-0.316075	-0.295457
Nupr1	1	0.419403	0.698836	0.620315	0.101728	0.182791	-0.174138	0.273732	0.190518	-0.0764258	-0.33333	-0.379606	-0.440973	-0.557501	-0.178568	-0.27208	-0.257378	-0.225243	-0.0324489	-0.201697	-0.133383	-0.126969	0.0883316	0.298902	0.0472123	0.0952895	0.0492128	-0.0553845	0.00683265	0.142962	0.401153	0.387033	0.375748
Pitpnm1	1	0.331298	0.717886	0.339215	-0.316351	-0.267917	-0.263308	-0.451284	-0.336419	0.2824	0.0323439	-0.131517	-0.270496	0.0934316	0.200372	0.506316	0.486293	0.327926	0.124067	-0.141222	0.159637	0.0704373	-0.366872	-0.509597	-0.369564	-0.31342	-0.10718	-0.410227	-0.190268	-0.419305	-0.392035	-0.318635	-0.218952
Lair1	1	0.665444	0.99428	0.617917	-0.222174	0.0332924	-0.147159	-0.302857	-0.171648	-0.155021	-0.249975	-0.200474	-0.211941	-0.313113	-0.268949	-0.226145	-0.139937	-0.243487	-0.434084	-0.150269	-0.231039	-0.0898904	-0.18724	-0.354501	-0.495593	-0.398956	-0.311873	-0.540526	-0.439094	-0.421032	-0.365644	-0.331534	-0.281963
Sh2b2	1	0.65972	0.98976	0.606387	-0.230604	0.0173962	-0.141114	-0.312116	-0.199308	-0.149436	-0.282317	-0.240345	-0.276259	-0.290095	-0.172412	-0.121483	-0.00470404	-0.152681	-0.344848	-0.149826	-0.223437	-0.0831065	-0.200485	-0.36184	-0.469042	-0.386865	-0.284177	-0.509521	-0.427692	-0.447216	-0.357292	-0.316908	-0.271014
Ndst2	1	0.604329	0.914656	0.488847	-0.284342	-0.0837644	-0.116164	-0.296529	-0.175388	-0.0380877	-0.208531	-0.210805	-0.387798	-0.409982	-0.291855	-0.150111	-0.122296	0.0448328	-0.161542	0.121169	0.0805542	0.223051	-0.163142	-0.261493	-0.243837	-0.106322	0.0648252	-0.236811	-0.080127	-0.239162	-0.190596	-0.0976196	0.0503993
Pycard	1	0.675605	0.979143	0.747398	-0.0424903	0.195644	-0.13098	-0.184798	-0.16266	-0.229542	-0.345383	-0.257224	-0.247045	-0.374636	-0.159193	-0.287174	-0.158357	-0.337993	-0.507323	-0.23439	-0.364302	-0.201373	-0.179165	-0.255065	-0.452975	-0.452198	-0.413608	-0.582797	-0.547382	-0.47177	-0.313633	-0.363564	-0.343033
Xpa	1	-0.10697	-0.605486	-0.276781	0.240566	0.350135	0.530523	0.322504	0.215707	0.131612	0.102537	0.11831	-0.0435832	0.263676	0.512468	0.436614	0.46101	0.179001	0.265364	0.126046	-0.0642833	-0.217662	-0.144672	0.0457797	0.201954	-0.0747626	-0.130947	0.346524	0.110801	-0.0999076	0.0978419	-0.0707714	-0.136717
Sowahc	1	0.298278	0.65316	0.248507	-0.334824	-0.315823	-0.225344	-0.261609	-0.139363	0.449774	0.132339	-0.0812768	-0.44942	-0.207196	-0.123412	0.313517	0.115208	0.319188	0.346767	0.0579225	0.432097	0.242091	-0.0564255	-0.138137	-0.0378931	0.182555	0.282635	0.02965	0.303983	-0.0268739	0.0300958	0.224707	0.301921
Mob3c	1	0.770533	0.992412	0.6422	-0.184613	0.162335	0.00182806	-0.224252	-0.10451	-0.201935	-0.328784	-0.267396	-0.282107	-0.401164	-0.275162	-0.275217	-0.16096	-0.296178	-0.469954	-0.0912972	-0.302887	-0.1384	-0.175321	-0.316813	-0.476369	-0.410208	-0.348719	-0.475267	-0.446133	-0.468017	-0.336071	-0.325289	-0.292889
Itpkc	1	0.560702	0.917106	0.68212	-0.0747626	0.0718465	-0.196332	-0.277728	-0.280133	-0.0571277	-0.237967	-0.209644	-0.304084	-0.165331	0.135431	0.09852	0.214673	-0.0293463	-0.256623	-0.246072	-0.206298	-0.126883	-0.338819	-0.385055	-0.42346	-0.481782	-0.350822	-0.579022	-0.488621	-0.530981	-0.372376	-0.431961	-0.364526
Snx24	1	0.288078	0.764973	0.40105	-0.301587	-0.281913	-0.400362	-0.28064	-0.0548957	0.430486	0.35011	0.196552	-0.0113043	0.0323085	-0.250477	0.152687	-0.112805	-0.0264614	-0.0664062	-0.237192	0.263957	0.0145184	-0.297902	-0.376253	-0.406103	-0.237905	-0.114083	-0.446032	-0.0258716	-0.0411362	-0.195941	-0.125997	-0.0151887
Rtn4rl1	1	0.661389	0.983904	0.642335	-0.17769	0.0794163	-0.144573	-0.193231	-0.0914724	-0.191433	-0.310348	-0.25424	-0.259082	-0.353498	-0.245937	-0.233201	-0.122223	-0.294327	-0.381925	-0.228772	-0.308996	-0.188835	-0.104829	-0.237754	-0.446956	-0.347104	-0.316908	-0.48614	-0.428048	-0.354866	-0.239026	-0.201665	-0.21
Nfatc2	1	0.182436	0.566005	0.202334	-0.342856	-0.38596	-0.290581	-0.506286	-0.366629	0.516114	0.327355	0.16223	-0.20303	0.209998	0.179343	0.612508	0.436599	0.460015	0.248503	-0.0374833	0.425547	0.214807	-0.393109	-0.53526	-0.279049	-0.199348	0.0226143	-0.299916	0.028969	-0.316081	-0.387915	-0.293087	-0.145995
Poc5	1	-0.536481	-0.55047	-0.224276	0.241065	-0.0938039	-0.10954	0.429446	0.302726	0.694318	0.586643	0.376378	-0.0345129	0.308235	0.396728	0.60362	0.239789	0.421868	0.738026	-0.046827	0.580179	0.0759631	-0.11103	0.318053	0.506284	0.381285	0.382798	0.466723	0.697492	0.594464	0.606232	0.510631	0.56934
Ghdc	1	0.637208	0.634633	0.493148	-0.0627549	0.297754	0.226015	0.12124	0.328396	0.457144	0.273517	0.0532951	-0.112181	-0.188308	-0.252646	0.00347807	-0.3045	-0.207099	-0.281617	0.0837663	0.174178	-0.0807843	-0.566268	-0.353371	-0.353227	-0.435102	-0.285576	-0.259553	0.0262691	-0.14453	-0.100516	-0.272098	-0.0646336
Bcor	1	0.699124	0.960927	0.704142	-0.0581258	0.185928	-0.0670894	-0.208436	-0.220151	-0.285112	-0.416381	-0.267938	-0.38194	-0.483021	-0.17401	-0.319534	-0.152991	-0.250093	-0.425392	-0.102396	-0.322649	-0.0972155	-0.0688371	-0.175292	-0.328407	-0.297685	-0.274074	-0.422067	-0.446571	-0.472718	-0.265985	-0.265336	-0.253609
Il21r	1	0.677884	0.995582	0.636403	-0.202657	0.0681027	-0.133939	-0.263976	-0.136597	-0.160751	-0.260956	-0.21095	-0.210585	-0.310447	-0.255099	-0.221799	-0.130196	-0.289121	-0.441517	-0.200041	-0.283525	-0.161729	-0.172337	-0.333917	-0.510196	-0.419759	-0.361023	-0.550213	-0.467525	-0.425254	-0.345854	-0.319325	-0.299395
Cfh	1	0.786583	0.940746	0.559834	-0.254168	0.147475	0.0947012	-0.228586	-0.0214439	0.115572	-0.103875	-0.210548	-0.258033	-0.319099	-0.305372	-0.0951885	-0.155526	-0.288409	-0.389657	-0.0667492	-0.152092	-0.186875	-0.232207	-0.396387	-0.531223	-0.431526	-0.398144	-0.431585	-0.326332	-0.492949	-0.365286	-0.334573	-0.317011
Tmem110	1	0.58806	0.757099	0.512992	-0.130686	0.137375	-0.0191192	-0.344073	-0.213375	-0.336153	-0.24144	-0.119444	0.0756232	-0.149657	-0.212649	-0.360661	-0.199618	-0.203562	-0.718985	0.0702052	-0.228028	0.105183	-0.524372	-0.590429	-0.56738	-0.665344	-0.378882	-0.686409	-0.584974	-0.499692	-0.612266	-0.756681	-0.502375
Relt	1	0.184731	0.607637	0.213447	-0.394515	-0.357575	-0.388384	-0.452127	-0.146011	0.039566	0.379288	0.575925	0.346181	0.371379	-0.217773	0.0700858	0.015582	-0.0347469	-0.291744	-0.249116	0.0470824	0.00507242	-0.427378	-0.646744	-0.605634	-0.489243	-0.273549	-0.634722	-0.292877	-0.104866	-0.506872	-0.468804	-0.327996
Bmp2k	1	0.754336	0.808028	0.331757	-0.364083	0.0278576	0.20791	-0.369171	-0.17517	-0.194803	-0.326672	-0.305634	-0.358009	-0.479478	-0.415457	-0.303527	-0.197425	0.0344618	-0.340074	0.441467	0.0392774	0.351793	-0.218673	-0.394932	-0.291928	-0.176499	0.0568305	-0.153353	-0.113242	-0.401641	-0.376918	-0.291182	-0.0819559
Rrad	1	0.733158	0.99543	0.632993	-0.205181	0.118618	-0.0557177	-0.245665	-0.110003	-0.201987	-0.30126	-0.23709	-0.228484	-0.335602	-0.261955	-0.244428	-0.127092	-0.300284	-0.469406	-0.154425	-0.317254	-0.167107	-0.189837	-0.347621	-0.518296	-0.443495	-0.377331	-0.529288	-0.479846	-0.45471	-0.357717	-0.342344	-0.31724
Ccr6	1	0.674214	0.995814	0.633581	-0.208467	0.0593266	-0.137564	-0.268289	-0.134348	-0.115966	-0.23156	-0.205681	-0.21047	-0.302159	-0.25601	-0.197665	-0.130746	-0.283186	-0.427869	-0.201877	-0.257261	-0.161488	-0.179709	-0.341301	-0.513636	-0.418495	-0.361287	-0.549966	-0.451206	-0.425617	-0.347181	-0.318041	-0.29726
Lztfl1	1	-0.167378	-0.644347	-0.625264	-0.132674	-0.0214102	0.531675	0.182072	0.254647	0.283528	0.237226	0.186309	-0.166186	0.199036	0.20129	0.500419	0.42513	0.460177	0.634438	0.430225	0.322099	0.12956	0.0784361	0.104823	0.378111	0.384177	0.364748	0.758395	0.614867	0.206711	0.264465	0.360143	0.316514
LOC100861615	1	0.434461	0.649904	0.343405	-0.244854	-0.0692258	-0.0436413	-0.292951	-0.199755	0.278194	-0.0170832	-0.153374	-0.355963	0.0713243	0.288431	0.572543	0.580988	0.201763	0.152472	-0.217777	-0.0343015	-0.201059	-0.27079	-0.416903	-0.366813	-0.344704	-0.277817	-0.309961	-0.237902	-0.50781	-0.322269	-0.263292	-0.304408
Adal	1	-0.5772	-0.646362	-0.62865	-0.188068	-0.41249	-0.0658848	0.0277354	0.234878	0.585558	0.836564	0.727282	0.436536	0.603146	-0.0253595	0.437807	0.0618272	0.404812	0.466265	0.195003	0.689293	0.313608	-0.222983	-0.128291	0.175851	0.230395	0.376889	0.325744	0.658265	0.587226	0.154429	0.188097	0.351915
Ch25h	1	0.6855	0.994979	0.63574	-0.201636	0.0762685	-0.122932	-0.263003	-0.138405	-0.188194	-0.281396	-0.217195	-0.214814	-0.314785	-0.250342	-0.230711	-0.121754	-0.287964	-0.448	-0.193201	-0.300118	-0.161238	-0.171811	-0.334488	-0.509401	-0.423643	-0.362028	-0.547623	-0.477914	-0.431917	-0.349332	-0.324658	-0.304573
Slc29a3	1	0.528659	0.908012	0.476752	-0.346211	-0.108052	-0.257459	-0.340889	-0.0499817	-0.105492	0.0217459	0.103954	0.15374	-0.0174568	-0.407698	-0.22233	-0.21253	-0.37411	-0.533881	-0.307799	-0.239698	-0.200324	-0.270186	-0.511955	-0.702875	-0.545877	-0.449988	-0.706157	-0.488921	-0.273949	-0.459602	-0.41462	-0.372794
Gab2	1	0.582762	0.714842	0.22692	-0.410011	-0.0863077	0.0783033	-0.155479	0.0618306	0.0977592	-0.161475	-0.257474	-0.439186	-0.389205	-0.386908	-0.00997991	-0.0396369	-0.131375	0.0744369	-0.0289527	-0.0666404	-0.147855	0.255373	-0.0348889	-0.216244	0.113298	-0.0110617	0.0566064	0.0551914	-0.160598	0.0093062	0.287188	0.124072
Rpia	1	0.503897	0.81896	0.678901	0.0561901	0.105736	-0.146045	-0.0583214	-0.191478	0.102879	-0.220699	-0.228775	-0.624426	-0.487077	0.0717472	0.0248576	0.0155562	0.149811	0.0519019	0.0197376	0.115982	0.145362	-0.150515	0.000983542	0.0389455	0.00241329	0.102005	-0.112224	0.00535828	-0.221742	0.0660788	0.035659	0.155419
Eno3	1	0.500883	0.8633	0.823256	0.174155	0.221116	-0.249938	-0.16549	-0.334889	-0.269943	-0.411658	-0.295752	-0.304113	-0.336626	0.155631	-0.191794	-0.00180279	-0.100443	-0.426418	-0.191429	-0.267851	-0.016655	-0.33467	-0.220249	-0.270404	-0.450707	-0.292965	-0.605769	-0.556234	-0.483332	-0.286694	-0.464757	-0.319161
Tarsl2	1	-0.669781	-0.636012	-0.590482	-0.142416	-0.435726	-0.21003	0.188433	0.309332	0.347131	0.607086	0.612401	0.335527	0.643537	0.180095	0.545073	0.365284	0.391221	0.67585	-0.134171	0.40079	0.0411462	-0.00753931	0.0979689	0.247263	0.322586	0.358307	0.369138	0.564453	0.72041	0.401236	0.483038	0.470967
Nckipsd	1	0.356877	0.722228	0.538456	-0.0525585	-0.06633	-0.247315	-0.345016	-0.413415	0.0197471	-0.156037	-0.145907	-0.337716	-0.0819085	0.299955	0.249456	0.347943	0.37414	-0.0455775	0.0247747	0.135234	0.27837	-0.51819	-0.431024	-0.199212	-0.343983	-0.0144069	-0.427467	-0.245842	-0.415524	-0.345469	-0.447585	-0.180316
Nfatc1	1	0.665974	0.959903	0.544378	-0.268065	-0.00975639	-0.09362	-0.274588	-0.127109	-0.010571	-0.189059	-0.214506	-0.327288	-0.419759	-0.364478	-0.211193	-0.218388	-0.17097	-0.287466	-0.0169397	-0.0586423	0.0178529	-0.0874164	-0.251631	-0.361331	-0.193516	-0.132226	-0.333892	-0.204959	-0.319285	-0.236262	-0.13678	-0.0866819
BC017158	1	0.419082	0.586516	0.15477	-0.374842	-0.216895	0.0285623	-0.185313	-0.0265773	0.400461	0.0571681	-0.156238	-0.545581	-0.309208	-0.181454	0.272902	0.105121	0.376114	0.378362	0.295171	0.46326	0.332286	-0.078708	-0.126321	0.0383635	0.243422	0.382272	0.231013	0.433383	-0.0109834	0.0847208	0.277624	0.396664
Metrnl	1	0.527711	0.870177	0.484243	-0.242743	-0.101608	-0.181878	-0.227831	-0.129082	-0.00698273	-0.201003	-0.254331	-0.373129	-0.448356	-0.332181	-0.200789	-0.211563	0.0218341	-0.130111	0.10054	0.126244	0.246	-0.112812	-0.158846	-0.172784	-0.0209812	0.135501	-0.198252	-0.0095868	-0.117943	-0.0767501	0.0158528	0.167893
Fam109a	1	0.435346	0.795451	0.694977	0.0549153	0.100789	-0.220878	0.0217303	-0.0241937	0.295216	0.0212191	-0.0784157	-0.391004	-0.196634	0.16287	0.230289	0.11855	0.0753007	0.0333361	-0.217293	0.103391	-0.0643181	-0.38979	-0.16166	-0.159569	-0.256114	-0.12453	-0.322036	-0.0783292	-0.162991	0.0275515	-0.0897078	0.0404907
Adora3	1	0.678586	0.994979	0.63681	-0.200924	0.0706758	-0.132911	-0.262632	-0.137165	-0.175527	-0.270119	-0.212028	-0.209808	-0.312505	-0.254986	-0.229766	-0.130116	-0.291186	-0.446144	-0.199579	-0.292129	-0.16185	-0.170029	-0.33173	-0.509292	-0.420338	-0.361043	-0.550458	-0.472909	-0.424761	-0.345584	-0.319909	-0.300233
Fhod1	1	0.71382	0.974627	0.755686	-0.0184919	0.239697	-0.0698819	-0.159269	-0.161228	-0.259369	-0.401649	-0.308846	-0.315271	-0.458396	-0.169265	-0.334136	-0.19078	-0.305608	-0.503069	-0.136751	-0.337906	-0.13031	-0.178267	-0.219494	-0.387918	-0.405366	-0.347704	-0.5123	-0.499539	-0.470515	-0.279952	-0.34065	-0.290055
5530601H04Rik	1	-0.187738	-0.505486	-0.550406	-0.210861	-0.129444	0.349964	0.247334	0.446144	0.460654	0.359655	0.0471923	0.0113456	0.300041	0.112841	0.547031	0.348302	0.535284	0.601612	0.430739	0.560473	0.305676	-0.337017	-0.0894246	0.244739	0.205612	0.446271	0.554743	0.697811	0.450958	0.314711	0.304928	0.509248
Hlx	1	0.877034	0.742299	0.38553	-0.224063	0.334368	0.422341	-0.0573564	0.0960773	-0.35335	-0.502392	-0.399114	-0.407348	-0.622441	-0.475578	-0.469092	-0.291787	-0.443487	-0.428652	0.135496	-0.451878	-0.230418	0.189721	-0.0614501	-0.311075	-0.146875	-0.273288	-0.0519643	-0.283055	-0.428806	-0.163355	-0.0432484	-0.17612
Il6ra	1	0.688727	0.996426	0.647727	-0.188979	0.0877303	-0.119454	-0.24858	-0.127711	-0.145774	-0.260953	-0.219822	-0.225682	-0.326204	-0.252312	-0.221727	-0.13895	-0.296616	-0.440213	-0.196712	-0.282053	-0.169851	-0.170383	-0.321795	-0.50153	-0.416583	-0.365383	-0.540474	-0.460723	-0.430242	-0.334608	-0.313395	-0.296255
Mylip	1	0.801503	0.985115	0.632294	-0.190069	0.181855	0.057806	-0.253301	-0.129888	-0.175445	-0.317565	-0.266629	-0.299874	-0.401032	-0.257019	-0.24944	-0.14281	-0.257934	-0.478643	-0.0246759	-0.269907	-0.0984656	-0.223391	-0.365778	-0.481097	-0.435437	-0.349661	-0.466803	-0.440151	-0.526192	-0.387597	-0.388706	-0.330484
Casp9	1	0.545763	0.751658	0.512328	-0.09373	0.0944293	-0.0134027	0.0560749	0.0604462	-0.121611	-0.363705	-0.386626	-0.51159	-0.397116	0.0130876	0.00595115	0.137694	0.206992	0.0608941	0.122306	0.0407375	0.193014	-0.320238	-0.100206	-0.0324326	-0.0847586	0.173908	-0.0604035	0.0310928	-0.0358333	0.133354	0.0807789	0.293874
Traf2	1	0.755159	0.864552	0.70815	0.0419423	0.383998	0.104893	0.14953	0.160959	-0.297984	-0.453343	-0.39101	-0.364433	-0.633419	-0.328894	-0.513825	-0.400116	-0.379603	-0.453276	0.00858093	-0.303226	-0.0974703	-0.134797	0.00220117	-0.209626	-0.236349	-0.183025	-0.245995	-0.255664	-0.171591	0.0486038	-0.0471679	0.0390124
1810043G02Rik	1	0.611141	0.698274	0.286086	-0.338723	-0.0235006	0.161494	-0.282469	-0.145703	-0.00230305	-0.255565	-0.310143	-0.470104	-0.138337	0.131105	0.342245	0.493126	0.346377	0.095969	0.183391	0.0287807	0.134723	-0.374681	-0.453593	-0.268271	-0.266115	-0.0115339	-0.129727	-0.108451	-0.431676	-0.290086	-0.241331	-0.103088
Nuak1	1	0.615827	0.944797	0.542826	-0.284058	-0.028393	-0.16335	-0.416695	-0.234898	-0.197125	-0.20409	-0.133097	-0.0584845	-0.104177	-0.174305	-0.117895	0.0186612	-0.173036	-0.490878	-0.167451	-0.254973	-0.0777534	-0.358468	-0.565138	-0.633921	-0.584427	-0.405553	-0.688231	-0.567679	-0.510012	-0.558408	-0.557653	-0.45782
Fam211a	1	0.629958	0.978241	0.706045	-0.0906171	0.109281	-0.179141	-0.143294	-0.110405	-0.172884	-0.333151	-0.293847	-0.317564	-0.375031	-0.13837	-0.193034	-0.0797807	-0.197963	-0.330705	-0.199032	-0.242924	-0.10906	-0.19238	-0.210058	-0.362621	-0.337143	-0.247598	-0.474469	-0.389372	-0.325297	-0.179348	-0.201717	-0.143275
D6Wsu163e	1	0.289742	0.509449	0.522004	0.1036	0.165918	-0.124695	0.344179	0.388033	0.557085	0.324067	0.0973724	-0.192534	-0.130948	-0.0415225	0.181013	-0.163206	-0.140226	0.103888	-0.272195	0.202697	-0.22925	-0.304652	0.0395432	-0.0780504	-0.126435	-0.119555	-0.121947	0.199041	0.21323	0.336933	0.205672	0.27403
Zc3h3	1	0.26258	0.631206	0.8118	0.399621	0.233235	-0.301419	0.0391925	-0.336745	0.0277986	-0.298301	-0.270204	-0.562934	-0.323041	0.534547	0.167983	0.253891	0.22653	0.0448054	-0.188043	-0.00370321	0.0593756	-0.305097	0.0499861	0.125587	-0.164446	-0.0327751	-0.296958	-0.223367	-0.314616	0.0575966	-0.168726	-0.0210332
Snx20	1	0.6823	0.994898	0.639587	-0.197103	0.0773093	-0.128036	-0.259443	-0.13591	-0.181775	-0.275166	-0.213589	-0.21095	-0.315963	-0.254342	-0.234909	-0.132061	-0.294838	-0.451083	-0.198186	-0.29788	-0.16403	-0.170249	-0.330249	-0.508919	-0.422812	-0.364162	-0.550445	-0.476689	-0.427499	-0.3457	-0.322464	-0.30299
Clec10a	1	0.677237	0.994899	0.642351	-0.19382	0.0748094	-0.134896	-0.260571	-0.141071	-0.178996	-0.275362	-0.215328	-0.213269	-0.31214	-0.244012	-0.226357	-0.122825	-0.288799	-0.445348	-0.203704	-0.296525	-0.164337	-0.172321	-0.329988	-0.506994	-0.423394	-0.363768	-0.553441	-0.478487	-0.429043	-0.345253	-0.323232	-0.303682
Tnip2	1	0.745155	0.969903	0.620239	-0.181921	0.122259	0.0125445	-0.232365	-0.159633	-0.131477	-0.34184	-0.313888	-0.43074	-0.414832	-0.138761	-0.117984	-0.000468342	-0.0664839	-0.280281	0.0203247	-0.155937	0.00859745	-0.230675	-0.306049	-0.345832	-0.313881	-0.182346	-0.351713	-0.308661	-0.453291	-0.275639	-0.26509	-0.172865
5430435G22Rik	1	0.36704	0.728371	0.304206	-0.401265	-0.188979	-0.309023	-0.365298	0.00978949	-0.204727	0.105867	0.22363	0.46744	0.211491	-0.465746	-0.272245	-0.234392	-0.465106	-0.64894	-0.390881	-0.320174	-0.258316	-0.312743	-0.609387	-0.830351	-0.663488	-0.546306	-0.824168	-0.591462	-0.186329	-0.552399	-0.517962	-0.477903
Cd300lf	1	0.677835	0.995405	0.636655	-0.202083	0.0687953	-0.134072	-0.263621	-0.136617	-0.164597	-0.263206	-0.211396	-0.209544	-0.310548	-0.255163	-0.224076	-0.130465	-0.290257	-0.443408	-0.200524	-0.286096	-0.162169	-0.172127	-0.333685	-0.510591	-0.420657	-0.361715	-0.551187	-0.469612	-0.425171	-0.346144	-0.320074	-0.300161
Ap5s1	1	0.515228	0.832209	0.55309	-0.149731	0.0190947	-0.167792	-0.00258383	0.12919	0.127463	-0.0819591	-0.254684	-0.237297	-0.336467	-0.282877	-0.131361	-0.231098	-0.0826033	-0.164178	-0.0315655	0.114323	0.0923192	-0.330857	-0.184335	-0.248265	-0.1971	-0.00206092	-0.294038	-0.0160598	0.0147915	0.0333942	-0.00375648	0.195151
Mkl1	1	0.553851	0.843649	0.577598	-0.108655	0.0578971	-0.109059	-0.160182	-0.194518	-0.1416	-0.404872	-0.373809	-0.512435	-0.280922	0.175893	0.153797	0.355053	0.102611	-0.00129133	-0.163662	-0.206121	-0.0905414	-0.163604	-0.186297	-0.221279	-0.231477	-0.13249	-0.286704	-0.300901	-0.391297	-0.130402	-0.113153	-0.0997555
Maf	1	0.644558	0.962665	0.583353	-0.234924	0.0210904	-0.124792	-0.194908	-0.0726376	-0.0619564	-0.256299	-0.274597	-0.334286	-0.289904	-0.148551	-0.0258937	0.0546229	-0.141711	-0.200376	-0.205632	-0.205044	-0.161554	-0.153854	-0.269197	-0.413046	-0.308716	-0.246408	-0.405382	-0.320533	-0.33604	-0.19994	-0.140172	-0.138981
Slc35e2	1	-0.727188	-0.649554	-0.50709	0.0204231	-0.459678	-0.264307	-0.0728357	-0.192085	0.358227	0.507723	0.583344	0.0559455	0.400544	0.319988	0.477852	0.306258	0.670405	0.70318	0.176902	0.640977	0.45754	0.0910702	0.171682	0.53445	0.549414	0.618061	0.474475	0.632091	0.455507	0.257289	0.34551	0.427745
Ccr7	1	0.685501	0.993886	0.636314	-0.199513	0.0793908	-0.122915	-0.258986	-0.134328	-0.199243	-0.285677	-0.215424	-0.20937	-0.317862	-0.257613	-0.244026	-0.131619	-0.297158	-0.456424	-0.194596	-0.307713	-0.16371	-0.167615	-0.33017	-0.509888	-0.42364	-0.363804	-0.548763	-0.481576	-0.427012	-0.346821	-0.322931	-0.303832
4930404N11Rik	1	0.665571	0.991883	0.660521	-0.171548	0.0870331	-0.147179	-0.234717	-0.128711	-0.188502	-0.277017	-0.202837	-0.211683	-0.278937	-0.186386	-0.186759	-0.0674687	-0.272681	-0.426398	-0.240038	-0.316523	-0.191395	-0.205647	-0.333977	-0.50777	-0.451266	-0.381919	-0.569818	-0.496174	-0.42176	-0.331154	-0.330225	-0.308576
Ctps2	1	0.53021	0.688071	0.520094	-0.0220183	0.140269	0.0375564	-0.192831	-0.306235	-0.115727	-0.440456	-0.435628	-0.581163	-0.244835	0.393969	0.288627	0.523335	0.30161	0.0446768	0.024087	-0.123957	0.0486523	-0.311372	-0.263758	-0.132768	-0.277668	-0.0918129	-0.223863	-0.290474	-0.54709	-0.228123	-0.289879	-0.191575
Akna	1	0.655742	0.978966	0.608927	-0.203433	0.0230736	-0.135915	-0.295081	-0.213106	-0.175092	-0.323977	-0.279776	-0.328912	-0.401739	-0.236957	-0.225541	-0.115762	-0.131024	-0.343657	-0.0465853	-0.158415	0.0321849	-0.154498	-0.284101	-0.371423	-0.280888	-0.166225	-0.427777	-0.344114	-0.391629	-0.2938	-0.247963	-0.166183
Cflar	1	0.883252	0.870134	0.463644	-0.271544	0.231999	0.314737	-0.0956569	0.102886	-0.136997	-0.327714	-0.337118	-0.410821	-0.555433	-0.437939	-0.31961	-0.259336	-0.196402	-0.345124	0.264898	-0.125197	0.0430148	-0.169217	-0.248339	-0.314686	-0.217114	-0.110793	-0.118113	-0.118581	-0.323744	-0.171278	-0.129061	-0.0282239
Kcnk6	1	0.67972	0.99407	0.672964	-0.154032	0.107914	-0.133233	-0.238377	-0.142463	-0.183086	-0.287589	-0.225387	-0.22216	-0.331	-0.226605	-0.242892	-0.139368	-0.303902	-0.462666	-0.210112	-0.308154	-0.172913	-0.177906	-0.311065	-0.493671	-0.431471	-0.3767	-0.561412	-0.491902	-0.437893	-0.335048	-0.333073	-0.31094
H2-T23	1	0.741792	0.996075	0.62508	-0.216862	0.118053	-0.0429554	-0.24152	-0.0929809	-0.175189	-0.280988	-0.229864	-0.228474	-0.336498	-0.279623	-0.238093	-0.138329	-0.307706	-0.463343	-0.149918	-0.305007	-0.173791	-0.186734	-0.34914	-0.523003	-0.438549	-0.378839	-0.518241	-0.462373	-0.449061	-0.352916	-0.331403	-0.310471
N4bp2l1	1	0.524458	0.886951	0.433279	-0.356195	-0.171531	-0.194155	-0.436093	-0.279592	-0.0225266	-0.173832	-0.193902	-0.259351	-0.0569826	0.0088043	0.210108	0.324629	0.116118	-0.110983	-0.143882	-0.0826216	-0.00646813	-0.294079	-0.502042	-0.476934	-0.384027	-0.201786	-0.48066	-0.353321	-0.454685	-0.428519	-0.342506	-0.273275
Ebi3	1	0.673562	0.995205	0.639721	-0.198862	0.0678359	-0.139573	-0.265823	-0.142268	-0.165494	-0.262791	-0.207879	-0.208527	-0.299684	-0.238974	-0.211156	-0.113455	-0.284219	-0.439677	-0.21007	-0.29054	-0.167764	-0.178922	-0.33909	-0.513732	-0.429095	-0.368367	-0.559134	-0.478174	-0.431147	-0.350964	-0.328021	-0.308814
Batf	1	0.721747	0.994045	0.63038	-0.206494	0.108275	-0.0716066	-0.249587	-0.114308	-0.20994	-0.298982	-0.22642	-0.219132	-0.334384	-0.272563	-0.256932	-0.138885	-0.31063	-0.47279	-0.166502	-0.322732	-0.171299	-0.171779	-0.338272	-0.517874	-0.434336	-0.376296	-0.532489	-0.482638	-0.445255	-0.3547	-0.332811	-0.31502
Ppcdc	1	0.62864	0.96763	0.656056	-0.135041	0.0600462	-0.168678	-0.226208	-0.170748	-0.188207	-0.314397	-0.263322	-0.294979	-0.418766	-0.243942	-0.289715	-0.193819	-0.156917	-0.381441	-0.0516456	-0.143522	0.0549953	-0.202232	-0.248634	-0.340305	-0.290016	-0.150993	-0.446559	-0.331828	-0.318536	-0.237231	-0.241412	-0.117916
Acer3	1	0.210215	0.531813	0.194578	-0.229461	-0.297706	-0.253781	-0.299724	-0.294841	-0.026492	-0.152639	-0.118654	-0.411002	-0.511876	-0.403185	-0.295499	-0.329717	0.199351	0.0904989	0.304244	0.346475	0.528492	0.241166	0.111409	0.183213	0.445453	0.523421	0.153933	0.296568	0.0833376	0.076938	0.304143	0.42019
Zfp691	1	0.688528	0.988237	0.683067	-0.13395	0.137582	-0.112882	-0.139341	-0.0433415	-0.16025	-0.282819	-0.239276	-0.254108	-0.381877	-0.262788	-0.268862	-0.191026	-0.315959	-0.418601	-0.194879	-0.27924	-0.1715	-0.16669	-0.23532	-0.43511	-0.371076	-0.320601	-0.485968	-0.403094	-0.33195	-0.213875	-0.219845	-0.189601
Tfdp2	1	-0.395632	-0.730253	-0.162555	0.553707	0.370783	0.214429	0.724665	0.419267	0.0640213	0.0211144	0.013349	-0.0749164	-0.206666	0.120583	-0.187863	-0.303673	-0.112351	0.278802	0.0761575	0.0548325	-0.0843207	0.346285	0.782069	0.687861	0.521431	0.282587	0.635421	0.47349	0.554569	0.777037	0.629481	0.53342
Lat2	1	0.677251	0.994313	0.619322	-0.222732	0.0535771	-0.133043	-0.273366	-0.133081	-0.173679	-0.260373	-0.202509	-0.199939	-0.302074	-0.270323	-0.226344	-0.128532	-0.288031	-0.441549	-0.195622	-0.286068	-0.157767	-0.167189	-0.342267	-0.518347	-0.417055	-0.355592	-0.547179	-0.465427	-0.417107	-0.351299	-0.315275	-0.296515
Fnip2	1	0.456006	0.861075	0.807014	0.160128	0.178351	-0.307387	-0.0424585	-0.185936	-0.139416	-0.237566	-0.0652817	-0.328789	-0.397405	-0.0244268	-0.250825	-0.189	-0.26025	-0.305496	-0.330114	-0.249551	-0.177728	-0.0479028	0.0163086	-0.179475	-0.215589	-0.252473	-0.439581	-0.368483	-0.261219	-0.0467989	-0.120529	-0.12827
Ercc6l2	1	-0.451475	-0.660525	-0.309097	0.310923	0.0358668	0.0913539	0.360598	0.155798	0.146428	0.229027	0.288608	-0.0451129	-0.166178	-0.0595402	-0.201057	-0.393386	0.23809	0.330797	0.448359	0.495994	0.465588	0.204454	0.537886	0.727775	0.656731	0.643487	0.682108	0.716247	0.603285	0.570779	0.515175	0.64914
Lgals3bp	1	0.856298	0.951263	0.530725	-0.277519	0.174421	0.178616	-0.280328	-0.103323	-0.225058	-0.358597	-0.300969	-0.320508	-0.420917	-0.317579	-0.263392	-0.123313	-0.219946	-0.465257	0.100317	-0.263204	-0.0436114	-0.20852	-0.401014	-0.481477	-0.404837	-0.298501	-0.37601	-0.392679	-0.538275	-0.413486	-0.377174	-0.311513
Mettl7a1	1	0.576925	0.964426	0.617694	-0.193787	-0.022783	-0.227397	-0.234586	-0.138661	-0.0513848	-0.225716	-0.267092	-0.275781	-0.297511	-0.169082	-0.0977632	-0.0479629	-0.0821067	-0.258561	-0.134703	-0.0820163	0.01258	-0.262186	-0.304988	-0.382441	-0.317059	-0.15908	-0.470549	-0.296656	-0.286433	-0.225624	-0.214178	-0.0975206
S100a8	1	0.739791	0.995429	0.624623	-0.216975	0.116414	-0.0458387	-0.248597	-0.0993319	-0.174777	-0.275382	-0.220616	-0.221216	-0.333856	-0.284599	-0.243516	-0.146017	-0.315437	-0.472098	-0.153452	-0.307724	-0.177123	-0.182048	-0.351806	-0.528291	-0.441417	-0.386143	-0.524839	-0.468873	-0.455038	-0.361966	-0.33893	-0.321232
Mthfr	1	0.629487	0.704383	0.347189	-0.301835	0.0520829	0.167427	-0.150976	0.120116	0.297038	0.29534	0.351149	-0.168293	-0.0629429	-0.243978	0.121433	-0.0550119	-0.0396535	-0.133351	0.0786664	0.131968	-0.0489452	-0.385707	-0.449919	-0.388543	-0.324159	-0.209543	-0.191247	0.0207903	-0.218836	-0.246791	-0.236997	-0.129766
Ptpn18	1	0.784898	0.988716	0.623195	-0.210041	0.167615	0.0238876	-0.226228	-0.0748231	-0.20929	-0.312324	-0.247381	-0.237115	-0.363365	-0.293789	-0.272246	-0.155405	-0.336921	-0.500597	-0.117393	-0.34198	-0.189065	-0.184889	-0.351129	-0.530031	-0.456343	-0.404045	-0.503359	-0.480506	-0.480829	-0.366561	-0.353517	-0.337525
Bbs9	1	0.812234	0.835421	0.541291	-0.200203	0.297837	0.249721	-0.0137615	0.230626	0.12506	-0.0448154	-0.146535	-0.172124	-0.135776	-0.136086	0.0741275	0.0386925	-0.283973	-0.352618	-0.130852	-0.240486	-0.35421	-0.473813	-0.476564	-0.592884	-0.630636	-0.536796	-0.43926	-0.348125	-0.42505	-0.296705	-0.391445	-0.343161
Urgcp	1	0.523818	0.886676	0.475355	-0.296179	-0.13441	-0.186352	-0.292858	-0.172844	0.139249	-0.113825	-0.202328	-0.391626	-0.182631	-0.0296696	0.222385	0.229374	0.106141	0.0305272	-0.142222	0.0217969	-0.0216783	-0.189231	-0.315176	-0.327847	-0.204805	-0.0951901	-0.31342	-0.156417	-0.31707	-0.204831	-0.100797	-0.0647134
Ehbp1l1	1	0.722899	0.921231	0.548027	-0.238647	0.105309	0.0300175	-0.294174	-0.179487	-0.221931	-0.36807	-0.29997	-0.317483	-0.21823	-0.017846	0.0116494	0.224163	-0.0953046	-0.310888	-0.123493	-0.338048	-0.168229	-0.261816	-0.434986	-0.504482	-0.486526	-0.372936	-0.477906	-0.505586	-0.577513	-0.422911	-0.407713	-0.389436
Lacc1	1	0.598056	0.917835	0.586242	-0.170206	0.0293077	-0.149061	-0.112637	-0.0260395	-0.159205	-0.291173	-0.26743	-0.323707	-0.441591	-0.299977	-0.279615	-0.20943	-0.110341	-0.251492	-0.00720367	-0.066418	0.0954626	-0.1745	-0.157146	-0.246885	-0.16333	-0.0113114	-0.295772	-0.156428	-0.120677	-0.0572457	-0.0383856	0.0991893
Tyk2	1	0.741749	0.862255	0.74729	0.0787003	0.383257	0.0911308	-0.0183271	-0.022225	-0.273367	-0.325954	-0.185967	-0.250979	-0.484825	-0.211853	-0.458315	-0.353824	-0.267213	-0.593484	0.100214	-0.21442	0.0438584	-0.404447	-0.250984	-0.302571	-0.448942	-0.262817	-0.429648	-0.371118	-0.351794	-0.225645	-0.420393	-0.198968
Tnfsf12	1	0.598166	0.775166	0.582891	-0.0670493	0.161192	0.0311843	-0.0451989	0.0402854	0.461309	0.105058	-0.147527	-0.365761	-0.284523	-0.0790562	0.152457	-0.0862118	-0.0403046	-0.0935684	-0.0102195	0.182728	-0.0391271	-0.378274	-0.263723	-0.259691	-0.281418	-0.183996	-0.258201	-0.0154271	-0.292726	-0.109142	-0.179134	-0.0516613
Slc41a3	1	0.431559	0.834866	0.439636	-0.288737	-0.199468	-0.263228	-0.428803	-0.353176	-0.0423305	-0.19505	-0.174214	-0.315957	-0.0509125	0.126882	0.26095	0.403714	0.230362	-0.0136791	-0.140251	-0.036615	0.0635148	-0.279746	-0.436967	-0.362418	-0.306302	-0.106987	-0.432081	-0.310397	-0.418909	-0.369806	-0.296914	-0.210314
Gm4980	1	0.654616	0.989313	0.618699	-0.223127	0.0300587	-0.150689	-0.295752	-0.169351	-0.094715	-0.229921	-0.210275	-0.236384	-0.245786	-0.165161	-0.0873703	-0.00263345	-0.21035	-0.358921	-0.227114	-0.252199	-0.172059	-0.20257	-0.372974	-0.517099	-0.432827	-0.36398	-0.55381	-0.461087	-0.460198	-0.367707	-0.332985	-0.320039
Kctd18	1	-0.671125	-0.627553	-0.220578	0.352498	-0.121241	-0.24509	0.383717	0.133518	0.186021	0.226068	0.155737	0.0591341	0.186424	0.383185	0.215775	0.103663	0.55542	0.527425	0.194695	0.562624	0.502579	-0.230211	0.339503	0.649219	0.403199	0.649576	0.397218	0.598854	0.707879	0.583088	0.383553	0.683441
Arl5c	1	0.777594	0.992079	0.641495	-0.188836	0.170788	0.0108168	-0.22252	-0.0902391	-0.201198	-0.31521	-0.252533	-0.256081	-0.378794	-0.27707	-0.272031	-0.15939	-0.314211	-0.491008	-0.103802	-0.31793	-0.160097	-0.196708	-0.340197	-0.504521	-0.443889	-0.380241	-0.498046	-0.466397	-0.476261	-0.354531	-0.351793	-0.319484
Txnrd2	1	0.416798	0.840904	0.446763	-0.317446	-0.18459	-0.300895	-0.150126	0.0845018	0.194122	0.0970904	-0.0255663	-0.0927932	-0.0111618	-0.172841	0.150255	0.0594797	0.00445637	-0.0521837	-0.23205	0.0941595	-0.0324957	-0.394366	-0.381352	-0.426293	-0.319872	-0.113669	-0.429094	-0.0960393	-0.0063583	-0.108083	-0.0829591	0.0582598
Ppip5k2	1	-0.262749	-0.618363	-0.204141	0.41413	0.274941	0.331103	0.393196	0.00513297	0.0486132	-0.193949	-0.147041	-0.500441	-0.182693	0.538755	0.28723	0.362325	0.308159	0.599894	0.162914	0.02236	-0.0439036	0.428041	0.632198	0.720434	0.563157	0.317882	0.742052	0.384328	0.067489	0.523223	0.509185	0.309685
Atg2b	1	-0.667016	-0.606306	-0.400329	0.122564	-0.336577	-0.225798	0.14559	-0.0462893	0.298356	0.368954	0.453574	-0.112582	0.243806	0.360304	0.440924	0.309654	0.635569	0.802096	0.130485	0.564056	0.373108	0.17372	0.381929	0.670173	0.658843	0.677853	0.608157	0.706772	0.577852	0.514137	0.579781	0.622031
Sh3tc1	1	0.908066	0.924309	0.629738	-0.132636	0.3706	0.263228	-0.116285	0.0147161	-0.270903	-0.39501	-0.309647	-0.290656	-0.458216	-0.291574	-0.351361	-0.203884	-0.409419	-0.584634	0.000898429	-0.42883	-0.235638	-0.205894	-0.322006	-0.501639	-0.49983	-0.46913	-0.417332	-0.496266	-0.560184	-0.357532	-0.403426	-0.389901
Atg16l2	1	0.469232	0.817721	0.427943	-0.290446	-0.17158	-0.180514	-0.251833	-0.0898912	0.29441	0.120551	0.0208611	-0.309671	-0.204102	-0.198227	0.115824	-0.0380243	0.186331	0.022889	0.0895702	0.33142	0.252706	-0.337388	-0.333	-0.220465	-0.113427	0.110679	-0.210773	0.11096	-0.0989969	-0.129218	-0.0733842	0.136942
Rhoh	1	0.679291	0.994927	0.636918	-0.200609	0.0715882	-0.131912	-0.262209	-0.137051	-0.177672	-0.271664	-0.212315	-0.210265	-0.313293	-0.255003	-0.230987	-0.130137	-0.291459	-0.446778	-0.198935	-0.293417	-0.161853	-0.169649	-0.331303	-0.508938	-0.420298	-0.361003	-0.549942	-0.473444	-0.424993	-0.34545	-0.319931	-0.300316
Nhlrc3	1	0.750374	0.987893	0.599821	-0.231706	0.0961515	-0.00911734	-0.243545	-0.104253	-0.151421	-0.278375	-0.227232	-0.310463	-0.391798	-0.28419	-0.227117	-0.138713	-0.18026	-0.383454	-0.00537225	-0.177816	-0.0190628	-0.219915	-0.336965	-0.425426	-0.347475	-0.227995	-0.407626	-0.329639	-0.398434	-0.304369	-0.27925	-0.190798
Erc1	1	-0.307314	-0.583794	-0.340734	0.218418	0.0333347	0.247978	0.0809763	-0.260795	-0.0102399	-0.246718	-0.19964	-0.516995	-0.102719	0.569087	0.396014	0.551703	0.566349	0.666939	0.306683	0.143469	0.208519	0.394344	0.437541	0.677783	0.586389	0.463952	0.707382	0.368713	-0.060772	0.296891	0.379132	0.248897
9130221H12Rik	1	0.276592	0.723673	0.804534	0.254086	0.189769	-0.420214	0.0195053	-0.153191	-0.102356	-0.230674	-0.19584	-0.129914	-0.0336542	0.371049	0.0903102	0.216258	-0.173525	-0.267618	-0.598353	-0.361457	-0.35736	-0.365886	-0.164882	-0.334499	-0.552066	-0.479024	-0.713893	-0.609123	-0.320227	-0.136123	-0.360582	-0.329769
Dock2	1	0.673555	0.995627	0.632794	-0.209795	0.0577422	-0.137894	-0.269221	-0.133736	-0.10706	-0.225333	-0.203942	-0.209983	-0.299275	-0.255259	-0.19173	-0.129458	-0.281901	-0.42509	-0.202857	-0.25268	-0.162389	-0.181886	-0.343652	-0.515095	-0.419348	-0.3624	-0.550437	-0.448686	-0.426302	-0.348126	-0.318667	-0.297931
Ubash3b	1	0.602696	0.956213	0.611691	-0.182039	0.0162475	-0.181827	-0.198687	-0.13771	-0.126323	-0.324316	-0.309774	-0.371941	-0.349508	-0.13237	-0.0872075	0.0256499	-0.137509	-0.19887	-0.213236	-0.221967	-0.128823	-0.0783183	-0.188992	-0.344764	-0.241335	-0.198592	-0.39084	-0.330692	-0.327974	-0.165674	-0.100155	-0.109536
Nkap	1	-0.681975	-0.70011	-0.2777	0.350008	-0.0253446	-0.209271	0.553371	0.324942	-0.0534829	0.10169	0.212101	0.144545	0.281226	0.375841	0.18774	0.223074	0.094529	0.511901	-0.336975	-0.0406735	-0.2114	0.271744	0.592793	0.502133	0.398823	0.242861	0.387295	0.309478	0.689641	0.702904	0.635939	0.486857
Pik3r5	1	0.676757	0.994851	0.635721	-0.202312	0.0680112	-0.13417	-0.263459	-0.140642	-0.180407	-0.277412	-0.217195	-0.216587	-0.304195	-0.236341	-0.212077	-0.103599	-0.277888	-0.433464	-0.204932	-0.296887	-0.165069	-0.174318	-0.335011	-0.508574	-0.423275	-0.360682	-0.550085	-0.476762	-0.42873	-0.345478	-0.319945	-0.301565
Was	1	0.679334	0.995882	0.647096	-0.189737	0.0791302	-0.13279	-0.257132	-0.137056	-0.155842	-0.261503	-0.213995	-0.214449	-0.314987	-0.247173	-0.222094	-0.133302	-0.292791	-0.445257	-0.202899	-0.284809	-0.165768	-0.176552	-0.329704	-0.50694	-0.424015	-0.366955	-0.553516	-0.471074	-0.430333	-0.343622	-0.32405	-0.303294
Dok3	1	0.683522	0.995959	0.633148	-0.206771	0.0692203	-0.125508	-0.269657	-0.14186	-0.173145	-0.269397	-0.211181	-0.214451	-0.307003	-0.246733	-0.216957	-0.114933	-0.278571	-0.440952	-0.191509	-0.287938	-0.156501	-0.17972	-0.343362	-0.511974	-0.42552	-0.360234	-0.549119	-0.472425	-0.434113	-0.354588	-0.328975	-0.30577
Npat	1	-0.654284	-0.74472	-0.407052	0.288837	-0.130807	-0.101303	0.314421	0.0210449	0.0643647	0.0654198	0.124638	-0.150382	-0.103846	0.132426	-0.0106869	-0.0811417	0.289671	0.599004	0.164505	0.326631	0.270664	0.569562	0.745735	0.81482	0.855681	0.668033	0.749488	0.649019	0.60015	0.680055	0.774922	0.67661
Mtcp1	1	-0.308209	-0.637824	-0.692007	-0.282941	-0.206313	0.309097	0.169382	0.483187	0.52698	0.626465	0.373592	0.339786	0.559754	6.37097e-05	0.537831	0.255838	0.341671	0.460222	0.270036	0.491255	0.122802	-0.310946	-0.211846	0.0481495	0.0700738	0.223968	0.4062	0.58939	0.453249	0.151025	0.167397	0.286392
Agmo	1	0.786701	0.668429	0.19084	-0.409275	0.0809002	0.40791	-0.377231	-0.104606	-0.0283591	-0.189485	-0.272242	-0.289525	-0.450286	-0.509368	-0.28328	-0.289091	-0.00909216	-0.382197	0.584198	0.125439	0.356245	-0.247371	-0.466538	-0.328989	-0.201369	0.00913529	-0.0768138	-0.0354272	-0.462365	-0.457121	-0.367894	-0.156971
Rab32	1	0.634922	0.970426	0.586804	-0.255921	0.0227815	-0.170202	-0.202387	0.0119902	-0.0962013	-0.11717	-0.084663	-0.0650058	-0.213933	-0.361525	-0.233747	-0.212486	-0.362344	-0.453867	-0.261805	-0.251034	-0.211907	-0.218751	-0.359974	-0.573898	-0.44964	-0.38376	-0.575652	-0.41288	-0.268684	-0.293768	-0.268697	-0.2392
Dhx34	1	0.612011	0.944922	0.773448	0.0284831	0.173109	-0.162542	-0.109634	-0.148208	0.0182868	-0.217869	-0.237497	-0.387452	-0.444232	-0.100292	-0.172954	-0.183573	-0.146491	-0.304031	-0.10694	-0.0712612	-0.0111888	-0.246026	-0.164147	-0.249814	-0.283481	-0.189044	-0.419431	-0.272756	-0.33743	-0.142049	-0.21997	-0.103394
Tbc1d2b	1	0.851911	0.944535	0.618293	-0.152618	0.270714	0.179729	-0.107032	-0.0212465	-0.23812	-0.441462	-0.382858	-0.448958	-0.52369	-0.234582	-0.263363	-0.107806	-0.227384	-0.367919	0.0462623	-0.301184	-0.105798	-0.143347	-0.216976	-0.344096	-0.309187	-0.249576	-0.274721	-0.331066	-0.447223	-0.207412	-0.203445	-0.1697
Snx29	1	0.564825	0.923464	0.472102	-0.371341	-0.119843	-0.198139	-0.390329	-0.114933	0.104569	0.0736901	0.0472131	-0.00474274	0.022206	-0.228996	0.0656724	0.0249121	-0.207827	-0.34694	-0.2909	-0.140119	-0.212466	-0.317025	-0.568544	-0.681752	-0.541595	-0.447553	-0.647173	-0.428235	-0.410699	-0.49317	-0.42982	-0.407937
Gpr157	1	0.678421	0.994512	0.643891	-0.191029	0.0784609	-0.133453	-0.25656	-0.138214	-0.18557	-0.279445	-0.216221	-0.212719	-0.317322	-0.248641	-0.235846	-0.130452	-0.293684	-0.449956	-0.202034	-0.29988	-0.163926	-0.169541	-0.325346	-0.504711	-0.421473	-0.362677	-0.551807	-0.478709	-0.425589	-0.341653	-0.320636	-0.300834
Wdfy2	1	0.492263	0.757676	0.191509	-0.55924	-0.260614	-0.11868	-0.454274	-0.00458822	0.0621723	0.299393	0.401169	0.24303	0.115528	-0.568384	-0.131547	-0.238211	-0.242744	-0.422257	-0.0792368	-0.0010458	-0.0425287	-0.282637	-0.640957	-0.699367	-0.440551	-0.311033	-0.516727	-0.23647	-0.188245	-0.528414	-0.388802	-0.311501
Parp12	1	0.75862	0.791257	0.482341	-0.182526	0.192702	0.256187	-0.152536	-0.0760793	0.0480175	-0.277792	-0.358495	-0.549159	-0.337454	0.0639722	0.174826	0.255623	0.186052	-0.0551128	0.222427	0.00764969	0.0939226	-0.404152	-0.369819	-0.237934	-0.303634	-0.0882976	-0.14227	-0.120153	-0.479655	-0.233076	-0.271451	-0.110662
Pkdcc	1	0.44844	0.817938	0.597903	-0.0671503	-0.00796756	-0.236134	-0.122994	-0.117237	0.343898	-0.0145109	-0.216114	-0.419581	-0.373577	-0.122752	0.0508387	-0.129965	-0.0608151	-0.0172134	-0.159682	0.133977	-0.0294553	-0.0706883	-0.0607492	-0.158055	-0.0567518	-0.0617557	-0.24754	-0.0296144	-0.207794	-0.0107151	0.0374686	0.0604315
Itga9	1	0.340695	0.635215	0.356403	-0.199958	-0.125963	-0.192064	-0.310509	-0.194592	0.528151	0.250246	0.0346795	-0.218743	-0.176278	-0.239088	0.130124	-0.173709	-0.203908	-0.0549201	-0.243552	0.119219	-0.202326	0.133721	-0.144846	-0.302109	-0.0586232	-0.244919	-0.266052	-0.0727182	-0.344709	-0.226145	-0.0496994	-0.201972
BC026585	1	0.468339	0.81596	0.515813	-0.169145	-0.0950819	-0.211688	-0.441358	-0.372006	0.148363	-0.0116328	-0.0917839	-0.214561	-0.275522	-0.20141	-0.11084	-0.206273	0.0751631	-0.312615	0.146436	0.233819	0.336452	-0.356147	-0.424598	-0.30271	-0.268116	-0.0320525	-0.445121	-0.174456	-0.395905	-0.427434	-0.435676	-0.183783
Neurl3	1	0.731821	0.994642	0.628667	-0.209584	0.114853	-0.0573765	-0.247579	-0.107805	-0.199523	-0.294568	-0.228497	-0.223168	-0.337836	-0.27692	-0.253657	-0.141395	-0.312859	-0.473242	-0.158712	-0.319325	-0.173572	-0.174787	-0.342006	-0.520526	-0.436572	-0.379851	-0.52711	-0.477792	-0.450931	-0.356714	-0.334753	-0.317242
Rin3	1	0.867115	0.960583	0.632594	-0.167419	0.290285	0.16885	-0.149562	-0.00633277	-0.238355	-0.360025	-0.288433	-0.277896	-0.427635	-0.298961	-0.317579	-0.187329	-0.379407	-0.542134	-0.0456009	-0.387516	-0.217017	-0.200395	-0.32892	-0.510158	-0.476867	-0.435636	-0.444118	-0.476829	-0.515355	-0.345944	-0.36748	-0.350747
Gpr153	1	0.346749	0.727705	0.289536	-0.367941	-0.339388	-0.249295	-0.57828	-0.451315	0.277063	0.0478946	-0.105374	-0.297465	-0.0628553	-0.00466166	0.304423	0.235085	0.404079	0.0548188	0.145167	0.36782	0.390619	-0.345193	-0.51811	-0.274303	-0.167369	0.111809	-0.317228	-0.042128	-0.393016	-0.443441	-0.332189	-0.116273
Optn	1	0.518749	0.818174	0.717086	0.0613696	0.194006	-0.157937	0.105336	0.130504	0.162644	-0.046559	-0.186557	-0.231044	-0.344625	-0.148577	-0.150062	-0.279625	-0.143214	-0.260626	-0.0853397	0.0792534	0.0285206	-0.451756	-0.159816	-0.221089	-0.313948	-0.121187	-0.381417	-0.0965558	-0.0447897	0.0402625	-0.132745	0.10087
Lrrc3	1	0.565539	0.907147	0.543746	-0.235226	-0.0295286	-0.176261	-0.333899	-0.245037	-0.166131	-0.295909	-0.237543	-0.265692	-0.113702	0.0514271	0.104895	0.294811	-0.0473094	-0.217095	-0.2743	-0.297388	-0.184326	-0.222532	-0.406411	-0.491386	-0.444931	-0.345096	-0.539436	-0.505363	-0.501504	-0.390792	-0.349362	-0.356283
Gm2382	1	0.534549	0.666676	0.175452	-0.499562	-0.133946	0.0676332	-0.133903	0.312655	0.466006	0.330774	0.0278605	0.00879881	0.0396879	-0.408478	0.202713	-0.0705171	-0.0576938	-0.0695461	0.0224992	0.247146	-0.0324787	-0.454695	-0.52342	-0.521163	-0.343452	-0.15227	-0.25071	0.102241	-0.0207737	-0.186322	-0.117798	0.0295037
Znfx1	1	0.616649	0.942168	0.559381	-0.273723	0.0146125	-0.171293	-0.264566	-0.024926	-0.1788	-0.147262	-0.118132	0.0555745	-0.0919895	-0.291435	-0.205632	-0.121075	-0.317274	-0.548662	-0.243807	-0.284775	-0.168814	-0.397403	-0.524193	-0.678755	-0.623289	-0.450094	-0.713454	-0.538869	-0.337684	-0.439204	-0.473713	-0.366531
Fam167b	1	0.68593	0.995135	0.634096	-0.204844	0.0753902	-0.123026	-0.261882	-0.131266	-0.177842	-0.271397	-0.214467	-0.206398	-0.312804	-0.261077	-0.233481	-0.133165	-0.297278	-0.45321	-0.195792	-0.296795	-0.165414	-0.172753	-0.336928	-0.515938	-0.426587	-0.367121	-0.551276	-0.476055	-0.428482	-0.350243	-0.324924	-0.30545
Phka2	1	0.16112	0.569143	0.409864	-0.0266875	-0.21525	-0.345223	-0.374749	-0.542517	0.0364323	-0.182912	-0.173418	-0.475326	-0.223175	0.266701	0.191517	0.265749	0.581478	0.17276	0.213743	0.37386	0.577298	-0.303427	-0.20174	0.119928	0.0429314	0.368981	-0.150398	0.0387416	-0.234569	-0.160693	-0.176643	0.121472
Gm20645	1	0.838074	0.937834	0.47996	-0.333332	0.107604	0.183811	-0.296173	-0.0746202	-0.027497	-0.19514	-0.207345	-0.338295	-0.391726	-0.35299	-0.162098	-0.138263	-0.131494	-0.357956	0.170986	-0.0777433	0.0373609	-0.251261	-0.430076	-0.447967	-0.33986	-0.210554	-0.299191	-0.228519	-0.474888	-0.383592	-0.323941	-0.221751
Gm3558	1	0.413193	0.58519	0.38694	-0.0974926	0.0322152	-0.0103579	-0.218101	-0.273625	0.220724	-0.186906	-0.30657	-0.547316	-0.129156	0.347655	0.49488	0.544057	0.144614	0.215439	-0.239418	-0.130649	-0.270935	0.0114025	-0.148102	-0.178776	-0.146862	-0.237271	-0.157263	-0.227509	-0.561862	-0.186555	-0.0921877	-0.259286
Comtd1	1	0.603389	0.953012	0.667494	-0.117946	0.0849728	-0.18479	-0.0641821	0.00201565	-0.117115	-0.279005	-0.26845	-0.308952	-0.353284	-0.171092	-0.156153	-0.0800195	-0.204976	-0.247036	-0.234614	-0.214135	-0.148716	-0.167928	-0.158441	-0.338528	-0.281803	-0.209852	-0.408598	-0.297892	-0.20049	-0.0679004	-0.0715472	-0.0321928
Gm3264	1	0.460451	0.677195	0.388351	-0.173042	-0.0240752	-0.053536	-0.274051	-0.284491	0.175456	-0.19073	-0.2625	-0.543378	-0.271466	0.0812402	0.271194	0.287636	-0.0251689	0.126418	-0.247611	-0.162959	-0.28678	0.244447	-0.051198	-0.192217	-0.0144322	-0.212782	-0.126706	-0.203913	-0.518504	-0.16772	0.0334299	-0.213202
Pqlc2	1	0.554343	0.95634	0.617147	-0.181375	-0.039226	-0.254477	-0.260276	-0.17145	-0.0860745	-0.193624	-0.172889	-0.240138	-0.327436	-0.244488	-0.205365	-0.168209	-0.101331	-0.314829	-0.0853007	-0.0465458	0.0851312	-0.238966	-0.288667	-0.353974	-0.277728	-0.115229	-0.46457	-0.272202	-0.250704	-0.234959	-0.222007	-0.079872
Cfp	1	0.578569	0.962035	0.573341	-0.240469	-0.0776621	-0.216229	-0.390556	-0.296586	-0.0955458	-0.207192	-0.152564	-0.279655	-0.267733	-0.158327	-0.0927109	-0.0105049	-0.0175812	-0.285108	-0.0630815	-0.0671003	0.0864365	-0.236519	-0.385505	-0.398377	-0.315848	-0.153426	-0.480319	-0.334936	-0.409302	-0.374946	-0.326986	-0.212018
Rel	1	0.906995	0.904284	0.457753	-0.333407	0.200312	0.314284	-0.241017	0.0131542	-0.0362476	-0.199884	-0.216247	-0.314063	-0.380167	-0.366089	-0.16628	-0.137124	-0.212897	-0.410002	0.173489	-0.159983	-0.0649519	-0.266008	-0.452673	-0.501536	-0.410717	-0.311902	-0.289564	-0.268055	-0.520883	-0.403547	-0.362319	-0.292371
Gm10406	1	0.45833	0.757113	0.518164	-0.102369	-0.000151274	-0.145097	-0.229856	-0.265645	0.231557	-0.14361	-0.246315	-0.517531	-0.244793	0.143988	0.296623	0.27733	0.00315308	0.094917	-0.290104	-0.103303	-0.249999	0.0638985	-0.1024	-0.213192	-0.113926	-0.22754	-0.240907	-0.222263	-0.480085	-0.152948	-0.0394896	-0.193543
Ptk2b	1	0.656553	0.988721	0.689163	-0.13331	0.11005	-0.161527	-0.23212	-0.14838	-0.172838	-0.287914	-0.24346	-0.205263	-0.28965	-0.167883	-0.196255	-0.0866217	-0.295835	-0.456689	-0.259007	-0.325142	-0.203072	-0.213118	-0.32788	-0.512259	-0.474016	-0.41101	-0.605278	-0.529652	-0.452121	-0.345004	-0.362832	-0.340349
Mtr	1	0.526418	0.749997	0.819034	0.328897	0.391884	-0.0990284	0.105234	-0.193583	-0.280102	-0.571464	-0.456289	-0.594418	-0.764401	-0.0370308	-0.462666	-0.321675	-0.309495	-0.296661	-0.137546	-0.331831	-0.123718	0.210131	0.327871	0.0836491	0.0231711	-0.116855	-0.171167	-0.299661	-0.315365	0.135557	0.067068	0.00231053
Phf15	1	0.701814	0.992636	0.693258	-0.12576	0.150725	-0.100564	-0.212825	-0.136876	-0.202958	-0.322201	-0.252007	-0.252726	-0.348749	-0.190696	-0.237174	-0.114385	-0.304124	-0.462864	-0.207243	-0.337441	-0.192317	-0.183741	-0.298242	-0.481331	-0.442983	-0.3923	-0.551349	-0.507855	-0.462504	-0.325972	-0.340003	-0.322543
Tctn1	1	0.661237	0.969747	0.677897	-0.106778	0.0978555	-0.11548	-0.258645	-0.250122	-0.174776	-0.356029	-0.294918	-0.394662	-0.414272	-0.103833	-0.174978	-0.0448282	-0.0725718	-0.324644	-0.0347702	-0.15902	0.0435294	-0.2206	-0.273171	-0.318568	-0.31115	-0.174309	-0.428853	-0.364238	-0.445696	-0.285586	-0.29974	-0.190805
Zfp180	1	-0.428889	-0.676357	-0.439659	0.106973	-0.0453883	0.185101	0.390578	0.357455	0.628469	0.537316	0.354693	-0.054457	0.283248	0.282252	0.577645	0.258417	0.368866	0.727416	0.11112	0.488799	0.0165119	0.0376166	0.295923	0.47565	0.42887	0.347319	0.644833	0.723544	0.485597	0.526936	0.5232	0.48471
Arhgap9	1	0.672802	0.99075	0.699256	-0.117474	0.131465	-0.142218	-0.221188	-0.148698	-0.193049	-0.30103	-0.234205	-0.224896	-0.339833	-0.203462	-0.254054	-0.145567	-0.31391	-0.476236	-0.224111	-0.322186	-0.181398	-0.183518	-0.294998	-0.482702	-0.440831	-0.388595	-0.574913	-0.510042	-0.443828	-0.327203	-0.343548	-0.319386
Gm12841	1	0.438476	0.846191	0.371875	-0.404072	-0.285152	-0.26267	-0.512533	-0.292192	0.158062	0.124396	0.129707	-0.121972	0.037971	-0.117949	0.195698	0.152998	0.167139	-0.124266	-0.0482723	0.161271	0.155606	-0.391009	-0.59313	-0.47509	-0.355176	-0.11616	-0.482528	-0.197295	-0.34167	-0.4767	-0.392005	-0.228329
Slc35c1	1	0.180557	0.786934	0.528619	-0.135427	-0.260941	-0.601895	-0.214	-0.167696	-0.0340842	-0.0124821	0.0492282	-0.0529938	-0.0876709	-0.146106	-0.0932281	-0.0970461	-0.0449806	-0.131097	-0.35218	0.0205179	0.0441623	-0.158363	-0.164667	-0.26765	-0.158967	-0.0262611	-0.497758	-0.199824	0.0497365	-0.0666843	-0.0329004	0.0692457
Pwwp2b	1	0.933092	0.90028	0.631417	-0.103569	0.423067	0.327497	-0.0653588	0.0480982	-0.282455	-0.426128	-0.339735	-0.335872	-0.491633	-0.264187	-0.348782	-0.189234	-0.383337	-0.563086	0.0532988	-0.423745	-0.217813	-0.226849	-0.297761	-0.456649	-0.485743	-0.442226	-0.360713	-0.462323	-0.552497	-0.317312	-0.385144	-0.35516
Lpxn	1	0.675142	0.99531	0.634245	-0.204654	0.063243	-0.137297	-0.269218	-0.142344	-0.163355	-0.260948	-0.20763	-0.21063	-0.309944	-0.255669	-0.22275	-0.129737	-0.285117	-0.44039	-0.197657	-0.281055	-0.156277	-0.170156	-0.334587	-0.508479	-0.416435	-0.35664	-0.549513	-0.466555	-0.425247	-0.348163	-0.319585	-0.298851
Zfp628	1	0.518868	0.819054	0.426996	-0.282393	-0.0979205	-0.11695	-0.20854	-0.0966518	0.20145	-0.0818989	-0.165159	-0.457292	-0.235724	-0.0689558	0.22958	0.194372	0.0257011	0.120066	-0.186563	-0.0152907	-0.14943	0.00666953	-0.162536	-0.253393	-0.0696447	-0.0991203	-0.16519	-0.0703243	-0.273218	-0.0826211	0.0800601	-0.00507162
Ms4a6d	1	0.676969	0.995401	0.635265	-0.204263	0.066626	-0.135262	-0.264962	-0.135726	-0.159992	-0.259407	-0.211005	-0.206793	-0.307907	-0.256734	-0.221813	-0.130953	-0.290875	-0.443361	-0.201799	-0.283893	-0.16286	-0.173593	-0.336191	-0.513334	-0.422174	-0.363043	-0.553138	-0.469155	-0.424894	-0.347717	-0.321073	-0.30106
Zfp524	1	0.731621	0.640458	0.396554	-0.187298	0.385724	0.28858	0.17429	0.517534	-0.342133	-0.180596	-0.115046	0.251827	-0.135832	-0.518514	-0.491792	-0.394131	-0.722484	-0.751583	-0.186399	-0.571498	-0.481544	-0.344992	-0.364056	-0.699097	-0.695477	-0.647092	-0.511866	-0.510108	-0.138458	-0.221152	-0.347577	-0.32894
Ccdc88b	1	0.677002	0.995187	0.651861	-0.182329	0.0830357	-0.136141	-0.25427	-0.140832	-0.170927	-0.272684	-0.216866	-0.21573	-0.317678	-0.240858	-0.228793	-0.131131	-0.293382	-0.448708	-0.205866	-0.293977	-0.166147	-0.174569	-0.324412	-0.502923	-0.424397	-0.366909	-0.555689	-0.478422	-0.430436	-0.341378	-0.32486	-0.30413
Ppm1h	1	0.82247	0.712597	0.269441	-0.390294	0.174026	0.42141	-0.232383	0.0363576	-0.0124043	-0.220248	-0.277544	-0.325852	-0.138199	-0.0749883	0.201216	0.318238	-0.0536256	-0.183314	0.0865284	-0.251399	-0.224218	-0.290058	-0.523134	-0.527136	-0.473409	-0.389575	-0.222747	-0.308846	-0.607082	-0.433893	-0.372755	-0.393408
H2-Ab1	1	0.367859	0.722595	0.352593	-0.334405	-0.136402	-0.300819	-0.318231	0.0166992	-0.190393	0.144404	0.324418	0.440226	0.199174	-0.431548	-0.27608	-0.253313	-0.491652	-0.641649	-0.422783	-0.337397	-0.306782	-0.287773	-0.557139	-0.7902	-0.647678	-0.571985	-0.80147	-0.582034	-0.183075	-0.513056	-0.498715	-0.483423
Siglece	1	0.677821	0.994776	0.635782	-0.202288	0.0695201	-0.134032	-0.263441	-0.136412	-0.176123	-0.269493	-0.212166	-0.206255	-0.310346	-0.256505	-0.230471	-0.130799	-0.292972	-0.448237	-0.201143	-0.293213	-0.162892	-0.170975	-0.333647	-0.512112	-0.422603	-0.362892	-0.553162	-0.474869	-0.424384	-0.347284	-0.32156	-0.301831
Dhrs11	1	0.483551	0.787494	0.456132	-0.19723	-0.0716924	-0.140664	-0.113914	-0.0560181	-0.120468	-0.258309	-0.224519	-0.412607	-0.364544	-0.139861	-0.0841106	0.00870581	0.215053	0.0058248	0.1576	0.137894	0.319736	-0.270726	-0.164933	-0.0724453	-0.0326774	0.242267	-0.111746	0.0549142	-0.00568702	0.0302665	0.0476122	0.285122
Arhgap22	1	0.651036	0.990994	0.668862	-0.161762	0.0699344	-0.163216	-0.256406	-0.150911	-0.0449873	-0.180535	-0.172729	-0.222024	-0.300186	-0.219522	-0.168834	-0.144009	-0.260298	-0.411178	-0.204061	-0.201746	-0.141338	-0.213086	-0.332654	-0.484272	-0.415706	-0.352578	-0.556098	-0.424679	-0.422924	-0.333999	-0.330157	-0.289137
Abca9	1	0.666276	0.984721	0.61555	-0.223543	0.039978	-0.130429	-0.278784	-0.131007	0.0113391	-0.155547	-0.197169	-0.227034	-0.290882	-0.256814	-0.128006	-0.129464	-0.259993	-0.377605	-0.191759	-0.180681	-0.156927	-0.183348	-0.349527	-0.50759	-0.396681	-0.351586	-0.525194	-0.392781	-0.431997	-0.344628	-0.302418	-0.285554
Pigv	1	0.441408	0.819828	0.774568	0.150866	0.171664	-0.292447	-0.0623601	-0.148732	-0.126169	-0.211204	-0.172794	-0.168061	-0.390369	-0.130722	-0.378533	-0.364813	-0.177177	-0.468387	-0.0821446	-0.0458399	0.131876	-0.370531	-0.158674	-0.214212	-0.338168	-0.138511	-0.530396	-0.317174	-0.183724	-0.133293	-0.31973	-0.0725745
Pon3	1	0.799658	0.987423	0.599511	-0.236752	0.15267	0.0509437	-0.252328	-0.0860329	-0.170698	-0.293169	-0.253476	-0.255749	-0.379546	-0.317884	-0.263437	-0.169005	-0.299398	-0.486376	-0.0510962	-0.282264	-0.130531	-0.20029	-0.372823	-0.518561	-0.435405	-0.363546	-0.472511	-0.434864	-0.488607	-0.381822	-0.358857	-0.319292
Rassf4	1	0.532555	0.860952	0.464024	-0.304088	-0.0939148	-0.157867	-0.360927	-0.208487	0.0786985	-0.113024	-0.179046	-0.241283	-0.00422977	0.0717375	0.297275	0.364842	0.0180512	-0.106107	-0.275767	-0.157737	-0.197576	-0.282078	-0.48245	-0.526033	-0.453098	-0.35237	-0.514733	-0.405415	-0.499452	-0.412498	-0.348858	-0.357386
1600002K03Rik	1	0.462536	0.854345	0.749931	0.0513059	0.137273	-0.300076	-0.114899	-0.075938	0.0999632	0.0253207	-0.0184883	-0.0071068	-0.168924	-0.141632	-0.187388	-0.292052	-0.332171	-0.503744	-0.317195	-0.11356	-0.15774	-0.40576	-0.318201	-0.466446	-0.534127	-0.429255	-0.702233	-0.434151	-0.286785	-0.276951	-0.434021	-0.30148
Ankrd44	1	0.347995	0.624948	0.234368	-0.392188	-0.209796	-0.160181	-0.357536	-0.0250827	0.330939	0.487293	0.557939	0.175254	0.310758	-0.190421	0.258688	0.0682354	-0.123826	-0.178593	-0.285516	0.0375681	-0.235929	-0.334055	-0.593211	-0.617584	-0.471007	-0.419218	-0.499406	-0.212551	-0.242196	-0.456066	-0.382905	-0.385416
Gpatch3	1	0.752268	0.984202	0.715553	-0.092425	0.230892	-0.0206625	-0.153357	-0.0734008	-0.192154	-0.289556	-0.190195	-0.251058	-0.364637	-0.206801	-0.265873	-0.162031	-0.351224	-0.500319	-0.183338	-0.354065	-0.228716	-0.213386	-0.29462	-0.482165	-0.472257	-0.433473	-0.529296	-0.496499	-0.463038	-0.310731	-0.356479	-0.336383
Lrba	1	0.820075	0.73927	0.454178	-0.141408	0.282683	0.38874	-0.0468834	0.0391329	0.12584	-0.2069	-0.295636	-0.59714	-0.64458	-0.316382	-0.187553	-0.263959	-0.0209191	-0.150942	0.430205	0.126975	0.188165	-0.149176	-0.124673	-0.0702689	-0.0271764	0.0574224	0.102579	0.125573	-0.327752	-0.0601149	-0.0409339	0.0933514
Nuak2	1	0.663427	0.962264	0.784164	0.0262177	0.247671	-0.131013	-0.0513587	-0.0722281	-0.260656	-0.398038	-0.306181	-0.304904	-0.446346	-0.147196	-0.326723	-0.187287	-0.341838	-0.450933	-0.240377	-0.369575	-0.205369	-0.151355	-0.130011	-0.35308	-0.374944	-0.343276	-0.499791	-0.475157	-0.351962	-0.151241	-0.225268	-0.200206
Stard8	1	0.83649	0.729905	0.38811	-0.212023	0.252958	0.39834	-0.27517	-0.154036	-0.254151	-0.401452	-0.345206	-0.391121	-0.55737	-0.348456	-0.385868	-0.250684	-0.0461929	-0.465672	0.521029	-0.0591479	0.299462	-0.2609	-0.366575	-0.259109	-0.258616	-0.050651	-0.132754	-0.190426	-0.530824	-0.406674	-0.416322	-0.203246
Tgfbi	1	0.669848	0.991074	0.650996	-0.186085	0.0846287	-0.146037	-0.251253	-0.116388	-0.16176	-0.238382	-0.189632	-0.153454	-0.277977	-0.258673	-0.237544	-0.153667	-0.332063	-0.490954	-0.23528	-0.307194	-0.194228	-0.208725	-0.357496	-0.549236	-0.475445	-0.412864	-0.60448	-0.508107	-0.424398	-0.366019	-0.363544	-0.337869
Themis2	1	0.678563	0.995289	0.646941	-0.18861	0.0797218	-0.133789	-0.256599	-0.138638	-0.170885	-0.270863	-0.215202	-0.213886	-0.316851	-0.246999	-0.229709	-0.132622	-0.293582	-0.448435	-0.202826	-0.292557	-0.164744	-0.173175	-0.326852	-0.505197	-0.422982	-0.365197	-0.553404	-0.475683	-0.428629	-0.342671	-0.323149	-0.302669
Psmb9	1	0.944422	0.891655	0.604517	-0.133059	0.423807	0.355712	0.00319515	0.159882	-0.21892	-0.372854	-0.327811	-0.32565	-0.494044	-0.326721	-0.34142	-0.22995	-0.411318	-0.523926	0.0520972	-0.390615	-0.245098	-0.223148	-0.270265	-0.45245	-0.454789	-0.422118	-0.307162	-0.381385	-0.460724	-0.237671	-0.295002	-0.270623
Cds1	1	0.56046	0.923393	0.568439	-0.225948	-0.0244619	-0.209682	-0.33525	-0.23325	-0.175226	-0.28104	-0.232699	-0.196147	-0.0975086	0.0146922	0.054337	0.233061	-0.10754	-0.29376	-0.308339	-0.317637	-0.201342	-0.25542	-0.433127	-0.542111	-0.501585	-0.393012	-0.614644	-0.555001	-0.496743	-0.420112	-0.39887	-0.392275
Mlxipl	1	0.672901	0.995882	0.6486	-0.185466	0.0709622	-0.140966	-0.26987	-0.159665	-0.15975	-0.268775	-0.219658	-0.226016	-0.327186	-0.243643	-0.228638	-0.137671	-0.268604	-0.441237	-0.178501	-0.262887	-0.128602	-0.181307	-0.32879	-0.488987	-0.40988	-0.339733	-0.546802	-0.4599	-0.43112	-0.346312	-0.327882	-0.291837
Il1b	1	0.680135	0.994313	0.63581	-0.201004	0.0725965	-0.130155	-0.262847	-0.138939	-0.19025	-0.280493	-0.214556	-0.211023	-0.311851	-0.250215	-0.231689	-0.122111	-0.289431	-0.447502	-0.199318	-0.301647	-0.163024	-0.169302	-0.332249	-0.509453	-0.422568	-0.361909	-0.550387	-0.479398	-0.427461	-0.347294	-0.322011	-0.303174
Plagl2	1	0.623346	0.980393	0.666435	-0.140758	0.0497605	-0.180628	-0.210575	-0.159426	-0.0738736	-0.254858	-0.231393	-0.351026	-0.367501	-0.158421	-0.132306	-0.0713042	-0.152019	-0.268701	-0.168681	-0.16202	-0.0781064	-0.148141	-0.223773	-0.349642	-0.278188	-0.211751	-0.429411	-0.323886	-0.349952	-0.205728	-0.180119	-0.140098
Gpatch11	1	-0.530205	-0.619227	-0.340119	0.160904	-0.100131	-0.0369784	0.467806	0.438837	0.357789	0.491049	0.4205	0.180474	0.380066	0.266068	0.379664	0.165129	0.461158	0.565842	0.152655	0.548322	0.282878	-0.345098	0.172485	0.451557	0.263249	0.483829	0.43765	0.681747	0.777908	0.5723	0.399221	0.647425
Hps1	1	0.330915	0.688777	0.813378	0.336462	0.246201	-0.283946	0.146101	-0.0932875	-0.03613	-0.198721	-0.146163	-0.360265	-0.40079	0.154496	-0.178528	-0.172015	0.0612956	-0.175743	-0.0449212	0.0881989	0.202813	-0.432411	0.0192505	0.0697344	-0.18588	0.0504941	-0.314174	-0.103788	-0.0320509	0.138733	-0.1315	0.16493
Zfp90	1	0.347208	0.725299	0.523403	-0.0654547	-0.0755375	-0.25079	-0.127903	-0.202949	0.174681	-0.174011	-0.286597	-0.538227	-0.199092	0.280814	0.368298	0.397889	0.339681	0.25679	-0.115776	0.138704	0.0970191	-0.255459	-0.137837	-0.0455247	-0.0771344	0.0919421	-0.176278	-0.0234748	-0.202978	0.0167691	0.0164511	0.125697
Ikzf1	1	0.676218	0.996066	0.634733	-0.206625	0.0626684	-0.135482	-0.26671	-0.13478	-0.129397	-0.240394	-0.20678	-0.211282	-0.305205	-0.255771	-0.204966	-0.130634	-0.285003	-0.431923	-0.200779	-0.265252	-0.161715	-0.177447	-0.338978	-0.512381	-0.41877	-0.361289	-0.549406	-0.455805	-0.425885	-0.346661	-0.318349	-0.29792
Lrmp	1	0.676927	0.99527	0.654359	-0.179802	0.0851936	-0.136613	-0.252772	-0.139387	-0.163997	-0.268586	-0.217639	-0.213818	-0.317327	-0.241075	-0.22789	-0.134755	-0.296463	-0.450938	-0.207779	-0.29189	-0.168216	-0.177408	-0.325152	-0.504652	-0.427351	-0.370479	-0.558817	-0.478864	-0.431529	-0.341949	-0.327419	-0.306161
Ddx31	1	0.513492	0.780339	0.953665	0.435959	0.457339	-0.144572	0.143546	-0.177131	-0.125313	-0.410868	-0.345576	-0.507443	-0.590433	0.173219	-0.281216	-0.207403	-0.193396	-0.331767	-0.162119	-0.214515	-0.0782841	-0.194114	0.125711	0.00742477	-0.236993	-0.210498	-0.362092	-0.349359	-0.349408	0.0515535	-0.192851	-0.0916497
4930455F23Rik	1	-0.515099	-0.614231	-0.208772	0.34602	0.0348128	-0.0253695	0.514258	0.282708	0.585923	0.309059	0.0153987	-0.183082	0.132737	0.464548	0.544318	0.271977	0.323301	0.748136	-0.0935606	0.390797	-0.056025	0.116309	0.521358	0.595204	0.470478	0.342685	0.549873	0.607086	0.486335	0.692585	0.62078	0.551511
Gpr165	1	0.559167	0.917791	0.529934	-0.285864	-0.0725002	-0.196911	-0.322424	-0.10426	0.201845	0.12662	0.0931985	-0.089231	-0.0797584	-0.246464	0.0298301	-0.0873851	-0.213015	-0.302843	-0.255171	-0.0537268	-0.179198	-0.261785	-0.450875	-0.564055	-0.430995	-0.378975	-0.555449	-0.315163	-0.359295	-0.385561	-0.333121	-0.310915
Rasd2	1	0.634426	0.960448	0.580836	-0.253701	0.00890331	-0.143324	-0.325574	-0.167189	-0.0891492	-0.153797	-0.0854807	-0.163829	-0.11246	-0.104678	0.00348826	0.0987712	-0.184897	-0.354562	-0.268401	-0.273534	-0.21945	-0.27566	-0.467484	-0.584518	-0.520492	-0.433395	-0.603426	-0.504152	-0.486366	-0.438902	-0.41689	-0.405954
Il4i1	1	0.698065	0.994094	0.628915	-0.209119	0.0834285	-0.103857	-0.264845	-0.135369	-0.202218	-0.292286	-0.220832	-0.217588	-0.312803	-0.248158	-0.228355	-0.108306	-0.289979	-0.451364	-0.188719	-0.316067	-0.170627	-0.170643	-0.341995	-0.517285	-0.431657	-0.371693	-0.544218	-0.487169	-0.444875	-0.358411	-0.331612	-0.316881
Stk10	1	0.565296	0.957008	0.732812	-0.049233	0.0985895	-0.255883	-0.134607	-0.0876637	-0.00899785	-0.157251	-0.178313	-0.203003	-0.32687	-0.202967	-0.21272	-0.23095	-0.297939	-0.392493	-0.274855	-0.172914	-0.152334	-0.210392	-0.213947	-0.403308	-0.369111	-0.316617	-0.5543	-0.377828	-0.288467	-0.191004	-0.235145	-0.17848
Kcnd1	1	0.619384	0.983918	0.618402	-0.209735	-0.0103384	-0.190443	-0.328007	-0.232986	-0.105791	-0.246706	-0.22637	-0.270732	-0.290557	-0.164409	-0.119266	-0.0335237	-0.104682	-0.334054	-0.119607	-0.142545	-0.00399198	-0.240778	-0.366647	-0.436548	-0.36886	-0.231035	-0.517615	-0.389642	-0.421318	-0.353681	-0.329155	-0.237333
Ccdc93	1	0.394979	0.747471	0.461363	-0.134162	-0.106854	-0.226762	-0.106134	-0.117326	0.0949758	-0.188801	-0.267559	-0.5187	-0.51986	-0.236825	-0.122776	-0.180211	0.0945718	0.100811	0.0669836	0.204656	0.237597	0.0729967	0.092399	0.0620918	0.226925	0.285935	0.0108109	0.171939	0.0122012	0.162584	0.286668	0.367285
Itpripl1	1	0.699067	0.937072	0.71575	-0.0209308	0.249384	-0.0547234	-0.0842106	-0.0927446	-0.294307	-0.457672	-0.357199	-0.359328	-0.526877	-0.231909	-0.384305	-0.22894	-0.411818	-0.446833	-0.218045	-0.434921	-0.259646	0.0424294	-0.0554384	-0.336038	-0.276585	-0.346949	-0.407804	-0.469453	-0.406413	-0.154078	-0.145289	-0.218634
Tifab	1	0.678668	0.994169	0.636515	-0.200095	0.072274	-0.132574	-0.261842	-0.137243	-0.188395	-0.277566	-0.212976	-0.207314	-0.313112	-0.255606	-0.236872	-0.130367	-0.293791	-0.451059	-0.199935	-0.299958	-0.162447	-0.168504	-0.330767	-0.509843	-0.421892	-0.361922	-0.551924	-0.478397	-0.424067	-0.346145	-0.321178	-0.301695
chr15:100640992-100669556-	1	0.657441	0.98823	0.656213	-0.176601	0.0694882	-0.151446	-0.255931	-0.137121	-0.0250656	-0.180543	-0.201451	-0.21868	-0.292624	-0.223457	-0.149408	-0.131391	-0.275703	-0.406281	-0.220017	-0.213455	-0.171196	-0.202821	-0.337521	-0.503715	-0.424195	-0.374081	-0.558982	-0.432316	-0.435127	-0.33894	-0.325915	-0.3018
Tor4a	1	0.799143	0.973941	0.70979	-0.0830793	0.28327	0.0523843	-0.155701	-0.0856061	-0.257647	-0.38168	-0.291849	-0.278351	-0.420834	-0.213534	-0.316856	-0.171568	-0.366891	-0.549195	-0.123915	-0.399893	-0.214628	-0.204621	-0.294562	-0.481151	-0.485966	-0.443172	-0.516067	-0.534299	-0.52456	-0.340274	-0.393139	-0.369869
Bmf	1	0.705614	0.930038	0.657965	-0.127552	0.218272	-0.0506565	-0.189148	-0.0349954	-0.291358	-0.269881	-0.166832	0.00273405	-0.224672	-0.282012	-0.359544	-0.226315	-0.501537	-0.698743	-0.272684	-0.478322	-0.315193	-0.282889	-0.416063	-0.661624	-0.655604	-0.598355	-0.716968	-0.673877	-0.476777	-0.449053	-0.524333	-0.501939
Ogfrl1	1	0.475973	0.702785	0.57176	0.00080448	0.139687	-0.0637891	-0.0142964	-0.0467156	0.376298	-0.0843565	-0.343422	-0.485774	-0.235896	0.191434	0.347335	0.239216	-0.0108708	0.10035	-0.268481	-0.02764	-0.267915	-0.153086	-0.098701	-0.194527	-0.207677	-0.247326	-0.2352	-0.142013	-0.366587	-0.0214829	-0.0355624	-0.0947557
Pet112	1	0.461343	0.592856	0.739514	0.3326	0.487487	-0.0223085	0.575941	0.455625	-0.0822899	-0.294163	-0.349162	-0.303619	-0.519742	-0.105407	-0.353952	-0.369801	-0.414819	-0.213291	-0.257617	-0.254643	-0.298479	-0.146701	0.31386	0.0134091	-0.135925	-0.158619	-0.137059	-0.0773358	0.202959	0.490443	0.263636	0.312071
Fcna	1	0.676933	0.994485	0.634841	-0.203409	0.0683344	-0.135051	-0.264291	-0.136046	-0.178892	-0.267451	-0.206069	-0.202612	-0.307064	-0.257429	-0.231561	-0.130861	-0.294023	-0.449982	-0.202619	-0.294906	-0.163909	-0.171704	-0.335531	-0.514117	-0.424401	-0.36441	-0.554929	-0.47642	-0.423154	-0.348864	-0.323154	-0.303519
Vrk2	1	0.618297	0.912221	0.856621	0.173167	0.326973	-0.142804	0.0580978	-0.0555976	-0.164293	-0.375835	-0.333591	-0.376279	-0.548075	-0.112793	-0.362361	-0.295518	-0.338584	-0.415119	-0.209119	-0.280763	-0.159208	-0.136751	0.0078107	-0.209169	-0.283605	-0.272557	-0.426043	-0.376961	-0.289947	-0.0204553	-0.146925	-0.0957287
Lsp1	1	0.678763	0.996325	0.655792	-0.177457	0.0847883	-0.133904	-0.253862	-0.145989	-0.172522	-0.279936	-0.227454	-0.226057	-0.327539	-0.235575	-0.23093	-0.13167	-0.273014	-0.445258	-0.182746	-0.276183	-0.137585	-0.191685	-0.326835	-0.489963	-0.420262	-0.346461	-0.549035	-0.466853	-0.427109	-0.338254	-0.328637	-0.29035
Cd209f	1	0.677341	0.995766	0.635975	-0.203676	0.0666095	-0.134591	-0.264889	-0.136648	-0.15443	-0.2571	-0.210619	-0.210912	-0.308897	-0.254412	-0.217454	-0.129026	-0.287658	-0.43904	-0.200573	-0.279945	-0.161823	-0.173562	-0.335277	-0.510813	-0.419783	-0.361127	-0.550323	-0.465491	-0.425747	-0.346282	-0.319303	-0.29934
Cabp1	1	0.33803	0.582429	0.717002	0.276035	0.31807	-0.177197	-0.00544082	-0.160058	0.0654549	-0.180516	-0.295158	-0.125656	0.0068121	0.448697	0.214798	0.274134	-0.168164	-0.312546	-0.47123	-0.33077	-0.39012	-0.46417	-0.281928	-0.387982	-0.672987	-0.607968	-0.695099	-0.639103	-0.545063	-0.292871	-0.562392	-0.529653
Selenbp1	1	0.550365	0.796875	0.421807	-0.252513	-0.0807169	-0.0659917	-0.354727	-0.236095	0.0626361	-0.134718	-0.240936	-0.315952	-0.406467	-0.315426	-0.184365	-0.234064	0.136525	-0.231931	0.334377	0.273978	0.450242	-0.31892	-0.354162	-0.207336	-0.132243	0.14907	-0.237716	-0.00979344	-0.26715	-0.286909	-0.255728	0.0338427
2210016F16Rik	1	0.434902	0.743024	0.922292	0.394623	0.405863	-0.223735	0.0516957	-0.182901	-0.0497524	-0.219251	-0.171591	-0.219347	-0.261803	0.268081	-0.123405	-0.0800371	-0.248727	-0.456286	-0.349025	-0.276339	-0.226331	-0.420849	-0.141468	-0.254798	-0.553394	-0.47693	-0.654086	-0.560783	-0.445074	-0.184783	-0.494102	-0.378819
Slc10a3	1	0.905684	0.91657	0.634882	-0.111078	0.384245	0.268195	-0.0946113	0.00634726	-0.2916	-0.445449	-0.356428	-0.346718	-0.507318	-0.278509	-0.361173	-0.19658	-0.413269	-0.550556	-0.00721484	-0.453279	-0.252746	-0.131845	-0.25287	-0.453735	-0.441405	-0.446295	-0.369664	-0.484048	-0.559039	-0.310552	-0.339541	-0.359052
chr7:127477127-127484840+	1	0.570333	0.869576	0.304725	-0.499678	-0.231042	-0.0994471	-0.442727	-0.170896	-0.0352544	-0.0792189	-0.0285334	-0.215624	-0.0399538	-0.167099	0.158705	0.250473	0.119968	-0.0871982	-0.0275322	-0.0226414	0.0484813	-0.269746	-0.537196	-0.488653	-0.314775	-0.120055	-0.359121	-0.216135	-0.337634	-0.405291	-0.256849	-0.177637
Sult1a1	1	0.751004	0.994814	0.618517	-0.22413	0.120326	-0.0280939	-0.250681	-0.0950011	-0.150883	-0.268244	-0.23212	-0.230343	-0.34101	-0.291871	-0.23443	-0.149429	-0.315091	-0.467367	-0.140492	-0.2959	-0.176537	-0.181134	-0.355543	-0.529842	-0.43842	-0.386655	-0.514494	-0.457653	-0.46532	-0.365421	-0.338298	-0.322292
Card9	1	0.677326	0.995327	0.649573	-0.185409	0.0810317	-0.13563	-0.254006	-0.138069	-0.168998	-0.270505	-0.215902	-0.215021	-0.317537	-0.244585	-0.228819	-0.132754	-0.293377	-0.447211	-0.20465	-0.291716	-0.165301	-0.173986	-0.324583	-0.503242	-0.42256	-0.364908	-0.553633	-0.474997	-0.427228	-0.339846	-0.321822	-0.30096
1810011H11Rik	1	0.679187	0.99425	0.636656	-0.199958	0.0727301	-0.131863	-0.261631	-0.137162	-0.188028	-0.277596	-0.213041	-0.208098	-0.313643	-0.255492	-0.236687	-0.13033	-0.293563	-0.450741	-0.199372	-0.299706	-0.162337	-0.168433	-0.330555	-0.509439	-0.42158	-0.361721	-0.551264	-0.477923	-0.424348	-0.345924	-0.320968	-0.301502
Pygm	1	0.564423	0.8465	0.544693	-0.150755	-0.00289251	-0.112157	-0.342345	-0.289709	0.10696	-0.165517	-0.311639	-0.341243	-0.437266	-0.243596	-0.175276	-0.241741	0.0189204	-0.294324	0.18234	0.169262	0.295037	-0.263778	-0.308293	-0.247479	-0.196674	-0.00454629	-0.345167	-0.14527	-0.391307	-0.316035	-0.308654	-0.0952549
Rassf5	1	0.660798	0.992265	0.626498	-0.214303	0.0415706	-0.147747	-0.288316	-0.166819	-0.118956	-0.248942	-0.22076	-0.236103	-0.266904	-0.181682	-0.122279	-0.0297215	-0.227603	-0.379108	-0.220576	-0.2649	-0.168326	-0.192019	-0.359532	-0.511898	-0.428088	-0.361694	-0.553021	-0.467326	-0.455901	-0.361733	-0.329507	-0.315467
[truncated: 13,365 more rows]
