# Supplementary material for: Comprehensive Identification of Long Non-coding RNAs in Purified Cell Types from the Brain Reveals Functional LncRNA in OPC Fate Determination
Source: PLoS Genet. 2015 Dec 18;11(12):e1005669. doi: 10.1371/journal.pgen.1005669 (PMC4980008; doi:10.1371/journal.pgen.1005669)
Supplement: S6 Table — TF occupancy was examined for each lncRNA that is up-regulated in OPC compared to NSC. The presence of TF binding in proximity to a lncRNA is indicated as ‘1’. Binding sites for OLIG2 and ASCL1 from DNAse-DGF data are shown. Annotated ENCODE promoter regions containing OLIG2 and ASCL1 binding motifs and OLIG2 ChIP-Seq result are also depicted. (XLSX) [file pgen.1005669.s013.xlsx]

## Sheet: Sheet1
LncRNAs	Motif finding + Dnase-DGF predictions				Motif finding +ENCODE promoters				ChIP-Seq peaks
	Ascl1_MEF	Olig2	Ascl1_BAM		Ascl1_MEF	Olig2	Ascl1_BAM		Olig2
lnc-OPC	1	1	1		1	1	1		1
1110018N20Rik	0	1	1		1	0	0		0
1110028F11Rik	0	0	0		0	0	0		0
1500026H17Rik	0	0	0		1	1	1		0
1700086L19Rik	1	1	0		1	1	0		0
1700095J03Rik	1	0	0		1	0	1		0
1810010H24Rik	0	0	0		1	1	1		0
2310015A10Rik	1	1	0		0	1	0		1
2600006K01Rik	0	0	0		1	1	0		0
2610035D17Rik	0	1	0		0	1	1		0
2610203C22Rik	0	0	0		1	1	1		1
2700046A07Rik	0	1	0		1	1	0		0
2810029C07Rik	0	0	0		1	1	0		1
2810032G03Rik	1	0	0		0	1	1		0
2810468N07Rik	1	1	1		1	0	1		1
2900079G21Rik	0	0	0		0	1	1		0
4833422C13Rik	1	0	0		1	1	1		1
4930447M23Rik	0	0	0		1	1	0		0
4930570G19Rik	0	0	0		1	1	1		1
4932443L11Rik	1	0	0		1	1	0		0
5033426O07Rik	0	1	0		0	0	0		1
5930403N24Rik	0	1	0		1	1	0		1
6330403K07Rik	0	0	0		1	0	0		0
6430503K07Rik	1	0	1		1	1	1		0
6530411M01Rik	1	1	0		0	1	0		1
9330162012Rik	1	0	0		1	1	0		0
9430021M05Rik	1	1	1		1	1	1		0
9530036O11Rik	1	0	1		1	1	1		0
A330102I10Rik	0	0	0		1	1	1		0
A430035B10Rik	1	0	1		1	1	1		0
A430104N18Rik	1	0	1		1	1	1		0
A530083I20Rik	0	0	0		0	1	1		0
A830039N20Rik	0	0	0		0	0	0		0
A930011O12Rik	1	1	0		0	1	1		0
A930038B10Rik	0	0	0		0	0	1		0
AI854517	1	1	1		1	1	1		1
AI854703	0	1	0		1	1	1		0
Arhgap20os	0	1	0		1	0	0		0
Atcayos	1	0	0		1	1	1		0
B930095G15Rik	1	0	1		1	1	1		0
B9d1os	0	0	0		1	1	0		1
Bcas1os1	1	0	1		1	1	1		0
C030014I23Rik	1	1	1		0	0	0		0
C230021G24Rik	0	0	0		1	0	0		0
C430049B03Rik	0	0	0		1	1	1		0
Carlr	1	0	1		0	0	0		0
Cep83os	0	0	0		1	1	1		0
Chd3os	0	1	1		1	1	1		1
chr1:136207233-136212895-	0	0	0		1	1	1		0
chr1:177307617-177320566+	0	0	1		1	0	1		1
chr1:181806039-181815275+	1	0	0		0	0	0		0
chr1:32685463-32705189+	0	0	0		0	0	0		0
chr1:33907880-33949227+	1	0	0		1	1	0		0
chr1:36416888-36422110+	1	0	1		0	0	0		0
chr10:110112727-110456273-	0	0	0		0	1	0		0
chr10:125338963-125389967-	1	0	1		1	1	1		0
chr10:39165374-39173292-	0	0	0		0	0	0		0
chr11:120588313-120589974-	0	0	0		0	0	0		0
chr11:4473517-4480782-	1	1	1		0	0	0		0
chr11:47874456-47989369-	1	0	1		1	1	1		0
chr11:81968800-81976061+	1	0	0		1	0	1		0
chr12:102390943-102393957+	1	0	0		1	1	1		0
chr12:17992799-18186506+	1	1	0		1	1	1		1
chr12:45466294-45546233+	0	0	0		0	0	0		0
chr12:69486306-69502793+	1	0	1		0	1	1		0
chr12:85524583-85579119+	1	1	1		1	1	1		1
chr13:111901614-111943989-	1	1	0		0	1	0		1
chr13:113317115-113370513+	0	0	0		0	0	0		0
chr13:41865949-41912947+	1	0	1		0	0	0		0
chr13:43304705-43306451+	0	0	0		1	1	1		1
chr13:43864676-43881681+	0	0	0		1	1	0		1
chr13:51382025-51418592-	0	1	0		1	1	1		1
chr13:89513117-89524987-	0	0	0		0	0	0		1
chr14:100459429-100491598+	0	1	0		1	1	1		1
chr14:114865271-114867743+	0	0	0		1	0	0		0
chr14:118322958-118330791+	0	0	0		1	1	0		0
chr14:27115012-27153034+	1	0	1		0	1	0		0
chr14:53776927-53780632+	1	1	1		0	0	0		0
chr15:25414191-25434061+	0	0	0		0	0	1		1
chr15:32778724-32795976+	0	0	0		0	0	0		0
chr15:75642294-75649877+	1	0	0		0	1	0		0
chr15:8967656-9004040+	0	0	0		1	1	1		1
chr15:93001687-93071722+	0	1	0		1	1	1		0
chr15:95666047-95669832+	0	0	1		0	0	0		0
chr16:23520216-23560003+	1	1	0		1	1	1		0
chr16:28929758-28930570-	0	0	0		0	0	0		0
chr16:32550281-32553379+	0	0	0		1	1	1		0
chr16:39984126-40264491+	1	1	0		1	0	1		0
chr16:4278168-4287521+	0	0	0		0	0	0		0
chr16:72027380-72145696+	0	0	0		0	0	0		0
chr16:90548682-90550596-	1	0	1		0	0	0		0
chr16:91190487-91196368+	1	0	1		0	0	0		0
chr16:91229654-91232805-	0	1	0		1	1	1		1
chr17:10191245-10193038-	0	0	0		0	0	0		0
chr17:28684387-28691241-	0	0	0		1	1	1		1
chr17:70133808-70159608+	0	0	0		0	0	0		0
chr17:83817912-83821913+	1	0	0		0	0	0		0
chr17:8525180-8757059+	0	0	0		1	0	1		1
chr17:9403343-9420649-	0	0	0		0	0	0		0
chr18:15194803-15215024+	0	0	0		0	1	0		0
chr18:15351984-15359196+	0	0	0		0	0	0		0
chr18:46709617-46710949-	0	1	0		0	0	0		0
chr18:84743803-84756669+	0	0	0		0	0	0		0
chr19:16064133-16090544+	0	0	0		1	1	0		0
chr19:33719725-33761635-	0	0	0		1	1	1		0
chr19:43483022-43489496-	0	0	0		0	0	1		0
chr19:4990247-5001716-	1	1	0		0	0	0		1
chr19:8474466-8518959-	0	0	0		0	1	1		0
chr2:106955850-106958158+	0	0	0		0	0	0		0
chr2:167516236-167518298+	0	0	0		0	0	0		0
chr2:45239083-45282917+	0	1	0		1	0	0		0
chr2:58567328-58670480+	0	0	0		1	1	0		1
chr2:65399278-65415198-	0	0	0		0	1	0		0
chr3:13470483-13471575-	0	0	0		1	1	1		0
chr3:21753516-21800772-	1	0	1		0	0	0		0
chr3:54489135-54490975-	0	0	0		1	0	0		0
chr3:66649406-66689545-	0	0	0		0	0	0		0
chr3:95982386-95983154+	1	1	1		0	0	0		0
chr4:11690537-11696673+	0	1	0		0	0	0		0
chr4:128563322-128567985+	0	0	0		1	0	1		0
chr4:133443258-133459740+	1	1	0		1	1	0		1
chr4:140355411-140362022+	1	1	1		0	0	0		0
chr4:57019829-57032202-	0	0	0		0	0	0		0
chr4:57038574-57040986-	1	0	1		0	0	0		0
chr5:108360455-108377900+	0	0	0		0	1	1		0
chr5:108691355-108693904-	0	0	0		0	1	0		1
chr5:111918069-111919378+	1	0	1		0	0	0		0
chr5:143291099-143293631-	1	0	0		0	0	0		0
chr5:3527039-3527760-	1	1	1		0	0	0		0
chr5:41888002-42068077+	0	0	0		0	0	1		0
chr5:42672395-42686054-	0	0	0		0	0	0		0
chr5:51912096-52115983-	0	0	0		1	1	1		1
chr5:81019261-81021220-	1	0	1		1	1	1		0
chr5:99275220-99279278+	1	1	0		0	1	0		1
chr6:131433784-131453988+	0	0	0		1	1	0		0
chr6:144877041-144897195-	0	0	0		0	0	0		0
chr6:144921101-144945717-	0	0	0		1	1	0		0
chr6:41535570-41548353+	0	0	0		1	1	1		0
chr6:47301457-47315380-	0	0	1		1	0	1		1
chr6:48860344-48865495+	0	0	0		1	0	0		0
chr6:53855578-53870328+	0	1	0		0	0	0		1
chr6:64694218-64704302+	0	0	0		0	0	0		0
chr6:80664311-80810128+	0	1	0		0	0	0		0
chr6:96101605-96116979-	0	0	0		1	1	1		1
chr7:129400024-129403112-	0	0	0		0	0	0		1
chr7:131988958-131991535+	0	0	0		0	0	0		0
chr7:135485843-135491447+	1	1	1		0	0	0		1
chr7:135853763-135856159+	1	0	1		0	1	1		0
chr7:25087095-25089260-	1	0	0		1	1	1		0
chr7:3367157-3367995-	0	0	0		0	0	1		0
chr7:37772695-37777644+	0	1	0		0	0	1		0
chr7:40930046-40933488+	0	0	0		0	0	0		0
chr7:54833108-54834889-	1	0	1		1	1	1		0
chr7:61527161-61615335-	0	0	0		0	1	0		0
chr7:65513135-65527810-	0	0	0		1	0	1		0
chr7:79535201-79563424+	1	1	1		1	1	0		1
chr7:79586623-79593013-	1	0	1		1	0	1		1
chr7:90476573-90915904+	0	0	0		1	1	1		1
chr8:108517680-108565819+	1	0	0		0	0	0		0
chr8:122230266-122258662+	0	0	0		1	1	0		0
chr8:14090475-14093166+	1	1	1		1	1	1		1
chr8:32883550-32886182+	1	1	0		1	1	1		0
chr8:35724621-35755718+	0	1	0		1	1	0		0
chr8:84010064-84012167-	0	1	0		1	0	1		0
chr8:85555446-85595080+	0	0	0		1	1	1		0
chr8:91710045-91714439-	0	0	1		0	0	0		0
chr8:96309421-96372720+	0	1	0		0	0	0		0
chr9:102355072-102359107+	0	0	0		0	1	1		1
chr9:114978829-115062003+	1	1	0		1	1	1		0
chr9:121996121-122016404+	0	0	0		1	1	0		0
chr9:27335255-27349428+	0	1	0		1	1	1		0
chr9:64771979-64779341+	1	0	1		0	0	0		0
chrX:43393797-43429036-	0	1	0		1	1	1		0
chrX:47214572-47466860-	0	0	0		0	0	0		0
chrX:59315561-59568145-	1	0	0		0	1	1		0
chrX:86740903-86746336+	0	0	0		0	0	0		0
D030046N08Rik	0	0	0		1	1	1		1
D330050G23Rik	1	1	1		0	0	1		0
E230013L22Rik	1	0	0		0	0	0		0
F830208F22Rik	0	0	0		1	1	1		0
G530011O06Rik	0	1	0		0	0	0		0
Gm10125	0	0	0		1	0	0		0
Gm10605	1	1	1		1	1	1		1
Gm10863	0	1	0		1	1	1		0
Gm11650	1	1	0		0	0	1		1
Gm12473	0	1	1		1	0	0		0
Gm12992	0	1	0		1	1	0		0
Gm13111	0	0	0		0	0	0		0
Gm13710	0	1	0		0	0	0		0
Gm13716	0	0	0		0	0	0		0
Gm13883	1	1	0		0	0	0		0
Gm14114	0	1	1		0	0	0		0
Gm14168	0	1	1		0	0	0		0
Gm15222	0	1	0		1	0	1		0
Gm15354	0	0	0		1	0	1		0
Gm15418	0	0	0		1	0	0		0
Gm15631	0	0	0		1	0	1		0
Gm15688	0	0	0		1	1	0		0
Gm15706	0	0	0		0	0	0		1
Gm15941	1	1	1		0	0	0		1
Gm16047	0	1	0		1	1	1		0
Gm16277	0	1	0		0	0	0		0
Gm16638	0	0	0		1	1	0		1
Gm16702	0	1	0		0	1	1		0
Gm17120	0	0	0		1	0	0		0
Gm17750	1	1	1		0	1	1		0
Gm19705	0	0	0		1	0	0		0
Gm2115	1	0	0		1	1	1		0
Gm22	0	1	0		1	0	0		1
Gm2464	0	0	0		0	0	0		0
Gm26512	0	0	0		1	1	0		0
Gm26588	0	1	0		1	0	0		1
Gm26666	1	0	0		1	1	0		0
Gm26682	1	1	0		0	0	0		0
Gm26752	1	1	1		1	1	1		0
Gm26777	0	0	0		1	0	0		1
Gm26781	1	0	0		1	1	1		0
Gm26793	1	1	0		0	0	0		0
Gm26794	1	1	1		1	1	1		0
Gm26819	1	0	1		0	0	0		0
Gm26833	1	1	0		1	1	1		1
Gm26858	0	0	0		1	1	0		0
Gm26982	0	0	0		0	0	0		0
Gm27217	0	0	0		1	0	1		0
Gm27247	1	1	0		1	1	1		1
Gm4876	0	0	0		1	1	1		1
Gm9750	0	0	0		1	1	0		0
Gm9885	1	0	0		1	1	0		0
Gm9947	1	0	1		1	0	0		0
Gm9962	1	0	0		1	1	1		0
Has2os	0	0	1		0	0	0		0
Lrp8os2	1	1	1		1	1	0		1
Meg3	0	0	1		1	0	1		0
Pcsk2os1	1	1	1		1	1	1		0
R74862	1	1	0		1	1	0		1
Rian	1	0	0		0	0	0		0
RP23-180A8.3	1	0	1		0	0	0		0
RP23-188J8.3	1	1	1		1	0	1		0
RP23-218F13.6	1	1	1		1	0	0		0
RP23-218F13.7	1	1	0		0	0	0		0
RP23-229N10.1	0	0	0		0	0	0		0
RP23-421N20.3	1	1	1		1	0	0		1
RP23-460F21.1	0	1	0		1	1	0		1
RP23-466C15.3	1	0	0		0	0	0		0
RP23-48C24.2	1	1	1		1	1	1		0
RP23-79G18.2	0	0	0		1	1	1		0
RP24-131B6.1	1	0	0		0	1	0		0
RP24-144C10.1	0	1	0		0	0	0		0
RP24-162O23.1	0	0	0		1	0	1		0
RP24-255G23.1	0	0	0		0	1	0		0
Snhg18	0	1	0		1	0	1		0
Tunar	0	0	0		1	0	0		0
Uckl1os	1	1	1		0	0	0		0
Zfp652os	1	1	1		1	1	1		0

## Sheet: Sheet2
Bhlhb2-primary.sci09.primary
Bhlhb2-secondary.sci09.sceondary
Ascl1_BAM
Ascl1_MEF
Nkx2-2_2823.1
Nkx6-1_2825.1
Nkx6-1_2825.2
Olig2
Sox4.sci09.primary
Sox4.sci09.sceondary
Sox4.uniprobe
Sox5.j
Sox5.sci09.primary
Sox5.sci09.sceondary
SOX10.j
Sox8.sci09.primary
Sox8.sci09.sceondary
SOX9.j
V_NKX22_01^Nkx2-2
V_NKX61_01^NKX6-1
V_NRSF_01^NRSF
REST.j
Dlx2_2273.2
Sox11.sci09.primary
Sox11.sci09.sceondary
V_PAX6_01^Pax-6
Pax6_3838.3
Pax6.j
Pou5f1.j
Pou3f4_3773.1
V_NRSF_01
