# Supplementary material for: Comprehensive Identification of Long Non-coding RNAs in Purified Cell Types from the Brain Reveals Functional LncRNA in OPC Fate Determination
Source: PLoS Genet. 2015 Dec 18;11(12):e1005669. doi: 10.1371/journal.pgen.1005669 (PMC4980008; doi:10.1371/journal.pgen.1005669)
Supplement: S7 Table — (XLSX) [file pgen.1005669.s014.xlsx]

## Sheet: S7_Table
chr	start	end
chr1	3670345	3671138
chr1	4571390	4572110
chr1	4807425	4808569
chr1	4857295	4857991
chr1	4970463	4971519
chr1	5022628	5023837
chr1	5228366	5229438
chr1	5232204	5233551
chr1	6214537	6215461
chr1	6483253	6484033
chr1	6761116	6761668
chr1	7088432	7089818
chr1	7395411	7396045
chr1	9545165	9545597
chr1	9547423	9548544
chr1	9564363	9565141
chr1	9570024	9570908
chr1	9610291	9610979
chr1	9627068	9628193
chr1	9629592	9630760
chr1	9631001	9631381
chr1	9648943	9649894
chr1	9658861	9659627
chr1	9747478	9748160
chr1	9797691	9798249
chr1	9943566	9944566
chr1	10039611	10040415
chr1	10062147	10062628
chr1	10231330	10232440
chr1	10477447	10478182
chr1	10990939	10991587
chr1	12291663	12292233
chr1	12991940	12992900
chr1	13004968	13005630
chr1	13042337	13042764
chr1	13373674	13374476
chr1	13588964	13590375
chr1	13614452	13615103
chr1	13682909	13683696
chr1	13935791	13936621
chr1	14002399	14003100
chr1	14139437	14140483
chr1	14181198	14182310
chr1	14218437	14219407
chr1	14309351	14310255
chr1	14513392	14514548
chr1	15805641	15806415
chr1	16092806	16093665
chr1	16122717	16123359
chr1	16129862	16130674
chr1	16656746	16657492
chr1	16665117	16665739
chr1	16688391	16688804
chr1	17449135	17449735
chr1	17657149	17657898
chr1	17838359	17838816
chr1	20058104	20058733
chr1	20677724	20678453
chr1	20845554	20846326
chr1	20867064	20868061
chr1	20905281	20906327
chr1	20922899	20923454
chr1	20951171	20952127
chr1	20995277	20995789
chr1	21052351	21053474
chr1	21074228	21074729
chr1	21411297	21412138
chr1	21804554	21805522
chr1	21829814	21830750
chr1	22378166	22378612
chr1	22594789	22595399
chr1	23792673	23793044
chr1	23834697	23835491
chr1	23845539	23846797
chr1	24074336	24074906
chr1	24085895	24086671
chr1	24226099	24226699
chr1	24230322	24231021
chr1	24452310	24453183
chr1	25892040	25893031
chr1	25996662	25997228
chr1	30873605	30874286
chr1	30949765	30950335
chr1	31058931	31059448
chr1	33042266	33042998
chr1	33214646	33215327
chr1	34005319	34006822
chr1	34150394	34151202
chr1	34167204	34168083
chr1	34182790	34183321
chr1	34183370	34184708
chr1	34236204	34237070
chr1	34387098	34387817
chr1	34434683	34435364
chr1	34583475	34584606
chr1	34663722	34666975
chr1	34675673	34676243
chr1	34690531	34691007
chr1	34696358	34697271
chr1	34719486	34720652
chr1	34749039	34749977
chr1	34801624	34802253
chr1	35385450	35386054
chr1	35415538	35416356
chr1	35469041	35469784
chr1	35811240	35812159
chr1	35869361	35870208
chr1	35935079	35935580
chr1	35957704	35958143
chr1	36030293	36030950
chr1	36243741	36244973
chr1	36307695	36308494
chr1	36309131	36310023
chr1	36512307	36513055
chr1	36513253	36513947
chr1	36528173	36529231
chr1	36556440	36557396
chr1	36579962	36580885
chr1	36590308	36591151
chr1	36596086	36596706
chr1	36603079	36604192
chr1	36604246	36604864
chr1	36606882	36607604
chr1	36636232	36637346
chr1	36647565	36648429
chr1	36691093	36691849
chr1	36709227	36710387
chr1	36830912	36831727
chr1	36861572	36862412
chr1	36919815	36920571
chr1	36949342	36950431
chr1	37060783	37061598
chr1	37122047	37122877
chr1	37219727	37220729
chr1	37241005	37241663
chr1	37332597	37333450
chr1	37347228	37348029
chr1	37386428	37387107
chr1	37392915	37393652
chr1	37404904	37405557
chr1	37511956	37512657
chr1	37585541	37586417
chr1	37890158	37890787
chr1	37956663	37957226
chr1	37959411	37960091
chr1	37997767	37998574
chr1	38198317	38198939
chr1	38307817	38308794
chr1	38333919	38334840
chr1	38450364	38451483
chr1	38843084	38843839
chr1	38847810	38848636
chr1	39069499	39070746
chr1	39477707	39478567
chr1	39576925	39577831
chr1	39650317	39651298
chr1	39701116	39701850
chr1	39713700	39714689
chr1	39740867	39741623
chr1	39746086	39747122
chr1	39749581	39750252
chr1	39761996	39762681
chr1	39770340	39770872
chr1	39773762	39774613
chr1	39838673	39839333
chr1	39918353	39919101
chr1	39923278	39923969
chr1	39931020	39931527
chr1	39941512	39942394
chr1	39942493	39943061
chr1	39944328	39945076
chr1	39947202	39948376
chr1	39969801	39970492
chr1	39976966	39977984
chr1	40117346	40118215
chr1	40266308	40267162
chr1	40357660	40358913
chr1	41027412	41028140
chr1	41140261	41140983
chr1	41158217	41158625
chr1	41389740	41391017
chr1	41604841	41606330
chr1	42257625	42258379
chr1	42351781	42352467
chr1	42538382	42540688
chr1	42629638	42630167
chr1	42667622	42668238
chr1	42678451	42679136
chr1	42691492	42692163
chr1	42693652	42694522
chr1	42694980	42695915
chr1	42696369	42697017
chr1	42697053	42697920
chr1	42703543	42704700
chr1	42713191	42713877
chr1	42714028	42714604
chr1	42850657	42851667
chr1	42920810	42921458
chr1	42950304	42950868
chr1	43098002	43099039
chr1	43141407	43141922
chr1	43163583	43164450
chr1	43264437	43264975
chr1	43316833	43318039
chr1	43358014	43358851
chr1	43360369	43361112
chr1	43396317	43397020
chr1	43446340	43447292
chr1	43474191	43475523
chr1	43497701	43498501
chr1	43694737	43695669
chr1	43698484	43699391
chr1	43730226	43731036
chr1	43754344	43755208
chr1	43773610	43774460
chr1	43827180	43828077
chr1	43933448	43934773
chr1	44101273	44102694
chr1	44147556	44148371
chr1	44551953	44552722
chr1	44591355	44592130
chr1	50897647	50898323
chr1	50926902	50928319
chr1	51096828	51097391
chr1	51114713	51115409
chr1	51139419	51140371
chr1	51216209	51216866
chr1	51290500	51291177
chr1	51315329	51316025
chr1	51478079	51478596
chr1	51671215	51671789
chr1	51879118	51880001
chr1	51914880	51916054
chr1	51996388	51997449
chr1	52079574	52080547
chr1	52113614	52114180
chr1	52231688	52232774
chr1	52232831	52233603
chr1	52578236	52578899
chr1	52630045	52630985
chr1	52712791	52713698
chr1	52726456	52727508
chr1	52799116	52799792
chr1	52817634	52818453
chr1	53060359	53061183
chr1	53784529	53785532
chr1	53813986	53814624
chr1	53823648	53824580
chr1	53828894	53829646
chr1	54484610	54485382
chr1	54734992	54735539
chr1	54922459	54923341
chr1	54926142	54926796
chr1	55130876	55131951
chr1	55201705	55202418
chr1	55205758	55206502
chr1	55210001	55210699
chr1	55223725	55224524
chr1	55236882	55237945
chr1	55399879	55400437
chr1	55405628	55406768
chr1	55489134	55490057
chr1	55874068	55874838
chr1	56833274	56833899
chr1	56972538	56973819
chr1	57224407	57225319
chr1	57377186	57377906
chr1	57387750	57388461
chr1	57429677	57430365
chr1	57436776	57437591
chr1	57633796	57634616
chr1	57789703	57790423
chr1	57861878	57862724
chr1	57884684	57885430
chr1	57890073	57890862
chr1	57995590	57996314
chr1	58030287	58031455
chr1	58422745	58423297
chr1	58622311	58622920
chr1	58972588	58974060
chr1	59422690	59423673
chr1	59434022	59434518
chr1	59515803	59516905
chr1	59684513	59685161
chr1	59725456	59726046
chr1	59734042	59734624
chr1	59763076	59763672
chr1	59789077	59789823
chr1	59833438	59834296
chr1	59912759	59913598
chr1	60097796	60098473
chr1	60180060	60180823
chr1	60343036	60343849
chr1	60565144	60565786
chr1	61198291	61199156
chr1	61221061	61221729
chr1	61233989	61234976
chr1	61302357	61303360
chr1	61309561	61310349
chr1	61529988	61530809
chr1	61531453	61532118
chr1	61912621	61913612
chr1	62215667	62216393
chr1	62392685	62393695
chr1	62664975	62665666
chr1	62682254	62682792
chr1	62701058	62701776
chr1	62706775	62707819
chr1	62743104	62743884
chr1	62783856	62784656
chr1	62860568	62861364
chr1	62902353	62903080
chr1	62933346	62934695
chr1	62951258	62951868
chr1	63586839	63587307
chr1	63763096	63764415
chr1	63766005	63766675
chr1	63993963	63994609
chr1	64034942	64035805
chr1	64066753	64067670
chr1	64119215	64119715
chr1	64121566	64122768
chr1	64142529	64143313
chr1	64173506	64174426
chr1	64189255	64190123
chr1	64195698	64196691
chr1	64200607	64201277
chr1	64220523	64221121
chr1	64295527	64296216
chr1	64305054	64306145
chr1	64532155	64533183
chr1	64616856	64617987
chr1	64655170	64655884
chr1	64735810	64736823
chr1	64736958	64737812
chr1	64791339	64792397
chr1	64795069	64796090
chr1	64839114	64839857
chr1	64918695	64919365
chr1	64956378	64957117
chr1	65178832	65179709
chr1	66185196	66185870
chr1	66221370	66222073
chr1	66226807	66227600
chr1	66227952	66228768
chr1	66320599	66321417
chr1	66321540	66322355
chr1	66386553	66387287
chr1	66394996	66395918
chr1	66467857	66468541
chr1	66569781	66570289
chr1	66654827	66655984
chr1	66689272	66689811
chr1	66692255	66693225
chr1	67359590	67360392
chr1	67397519	67398412
chr1	68573898	68574520
chr1	69105452	69106351
chr1	69106524	69107249
chr1	71652415	71653185
chr1	71673464	71674115
chr1	72002279	72002938
chr1	72033452	72034117
chr1	72068875	72069408
chr1	72187252	72188047
chr1	72226319	72227915
chr1	72255170	72256237
chr1	72307135	72307597
chr1	72536696	72537503
chr1	72558676	72559445
chr1	72593362	72593944
chr1	72672946	72673488
chr1	72738916	72740213
chr1	72815039	72815627
chr1	72824421	72825073
chr1	72826349	72827176
chr1	72829849	72830583
chr1	72832560	72833238
chr1	72858631	72859599
chr1	73004402	73005398
chr1	73153165	73154057
chr1	73169018	73169843
chr1	73270297	73271570
chr1	73640665	73641438
chr1	73642529	73643204
chr1	73743693	73744564
chr1	73787447	73788259
chr1	73820753	73821334
chr1	73824041	73825302
chr1	73829011	73829453
chr1	73850379	73851263
chr1	73902440	73903086
chr1	73941999	73942916
chr1	73944068	73944982
chr1	73963151	73964315
chr1	73998495	73999185
chr1	74094186	74095168
chr1	74110979	74112066
chr1	74267737	74268331
chr1	74292484	74293359
chr1	74295001	74296482
chr1	74303631	74304168
chr1	74317111	74317891
chr1	74332274	74333161
chr1	74397272	74397719
chr1	74538500	74539195
chr1	74541989	74542961
chr1	74712964	74713508
chr1	74759581	74760331
chr1	74797336	74797903
chr1	74802983	74803828
chr1	74807463	74808684
chr1	74900223	74900808
chr1	75142162	75143181
chr1	75179174	75180778
chr1	75233862	75235152
chr1	75289286	75290096
chr1	75339170	75339891
chr1	75459180	75459943
chr1	75479016	75480165
chr1	75505273	75506689
chr1	75521124	75521883
chr1	75559141	75560072
chr1	75653545	75654181
chr1	75704758	75705438
chr1	75798574	75799172
chr1	76038986	76039583
chr1	76245862	76246850
chr1	76283155	76283854
chr1	76433139	76434013
chr1	76535267	76536006
chr1	76575338	76576073
chr1	76636935	76637611
chr1	76642405	76643173
chr1	77027418	77028150
chr1	77043538	77044542
chr1	77470901	77471480
chr1	77496577	77497339
chr1	77502470	77503101
chr1	77515736	77516766
chr1	77773406	77774231
chr1	78190036	78191208
chr1	78215709	78216345
chr1	78537539	78538078
chr1	78548880	78549500
chr1	78567909	78568750
chr1	78590308	78591095
chr1	78593637	78594363
chr1	78657485	78658356
chr1	78745090	78745751
chr1	78760780	78761963
chr1	78852184	78853248
chr1	79454021	79454678
chr1	79581192	79581686
chr1	79598532	79599285
chr1	79832589	79833429
chr1	79860419	79861039
chr1	79861119	79862006
chr1	80159598	80160016
chr1	80224611	80225800
chr1	80371838	80372431
chr1	80636751	80637909
chr1	80854248	80854863
chr1	81219578	81220441
chr1	81280766	81281471
chr1	81886864	81887348
chr1	82150341	82151467
chr1	82257391	82258052
chr1	82282717	82284276
chr1	82289932	82290575
chr1	82290743	82291751
chr1	82324137	82324810
chr1	82329341	82330355
chr1	82383867	82384662
chr1	82428850	82429540
chr1	82476715	82477277
chr1	82634321	82635449
chr1	82831456	82832059
chr1	84155037	84156093
chr1	84176893	84177568
chr1	84282755	84283560
chr1	84621081	84622086
chr1	84664241	84665004
chr1	84694556	84695247
chr1	84840372	84840739
chr1	85720174	85720774
chr1	85898735	85899694
chr1	85901628	85902724
chr1	85916489	85917570
chr1	85921613	85923285
chr1	85928090	85929160
chr1	85931065	85931621
chr1	85933279	85934483
chr1	85940060	85940768
chr1	85969031	85969841
chr1	85981916	85982549
chr1	86017957	86018680
chr1	86031836	86033022
chr1	86052988	86054077
chr1	86054816	86055438
chr1	86434010	86435977
chr1	86438494	86439104
chr1	86441605	86443001
chr1	86487128	86487968
chr1	86503896	86504668
chr1	86509331	86510033
chr1	86510294	86511650
chr1	86525801	86526701
chr1	86655661	86656888
chr1	86669488	86670076
chr1	86705230	86705936
chr1	86742666	86743358
chr1	87010443	87011217
chr1	87028872	87029559
chr1	87142326	87142882
chr1	87174385	87175329
chr1	87213605	87214210
chr1	87273259	87274348
chr1	87574682	87575270
chr1	87607293	87608269
chr1	87621449	87622467
chr1	87755679	87756476
chr1	87785490	87787172
chr1	87879755	87880644
chr1	87891419	87892327
chr1	87929523	87930300
chr1	87982385	87983096
chr1	88205293	88206152
chr1	88276056	88277986
chr1	88477929	88478970
chr1	88657985	88659097
chr1	88668765	88669563
chr1	88700048	88700561
chr1	88705106	88706373
chr1	88809475	88810193
chr1	88838330	88839060
chr1	88839491	88840588
chr1	88923954	88924749
chr1	89092501	89093038
chr1	89120085	89121007
chr1	89135972	89136762
chr1	89137178	89138182
chr1	89228266	89229004
chr1	89235163	89235974
chr1	89400312	89401617
chr1	89412911	89413585
chr1	89430090	89430723
chr1	89454580	89455735
chr1	89467206	89467880
chr1	89509792	89510621
chr1	89513726	89514354
chr1	89517370	89518364
chr1	89549870	89550777
chr1	89576218	89577589
chr1	89656548	89657398
chr1	89688631	89689537
chr1	89860184	89860786
chr1	89876283	89877071
chr1	89880028	89881452
chr1	89934218	89935209
chr1	90204916	90205678
chr1	90228226	90229305
chr1	90232509	90232845
chr1	90289968	90291775
chr1	90336932	90337793
chr1	90504869	90506078
chr1	90560751	90561615
chr1	90733879	90734581
chr1	90775108	90776374
chr1	90914990	90915747
chr1	90925909	90926623
chr1	90967267	90968297
chr1	90972828	90974225
chr1	90974682	90976380
chr1	90998416	90999873
chr1	91038636	91039462
chr1	91052570	91053328
chr1	91053581	91054416
chr1	91055510	91056244
chr1	91062189	91062826
chr1	91098632	91099341
chr1	91176580	91177407
chr1	91180744	91182641
chr1	91208821	91210480
chr1	91211755	91212570
chr1	91249728	91250547
chr1	91344018	91344567
chr1	91413008	91413740
chr1	91413942	91414815
chr1	91436331	91437019
chr1	91455893	91456882
chr1	91457916	91459973
chr1	91600413	91601421
chr1	91732105	91733117
chr1	91968749	91969451
chr1	92069914	92070694
chr1	92089386	92090298
chr1	92099271	92101447
chr1	92137075	92137667
chr1	92195348	92196328
chr1	92211868	92212903
chr1	92215599	92216731
chr1	92223709	92225061
chr1	92257937	92258588
chr1	92264161	92264702
chr1	92359897	92360670
chr1	92437579	92438592
chr1	92648560	92649291
chr1	92654651	92655239
chr1	92768955	92769978
chr1	92786955	92787863
chr1	92832405	92833221
chr1	92837831	92838431
chr1	92906625	92907150
chr1	92934189	92935252
chr1	93084890	93085823
chr1	93101560	93102357
chr1	93209939	93210848
chr1	93220319	93221292
chr1	93305466	93306093
chr1	93343375	93344107
chr1	93477902	93479405
chr1	93511600	93512749
chr1	93524158	93524755
chr1	93635449	93636429
chr1	93801320	93802287
chr1	94034883	94035820
chr1	94503502	94504256
chr1	95313389	95314067
chr1	97540544	97541411
chr1	97553260	97554604
chr1	97622630	97623635
chr1	97660616	97661631
chr1	97833551	97834451
chr1	97843235	97843941
chr1	97848478	97849167
chr1	97976521	97977717
chr1	98094279	98094816
chr1	98189754	98190985
chr1	104626822	104627193
chr1	104746280	104747593
chr1	104754243	104755029
chr1	104768943	104769880
chr1	104837953	104838630
chr1	105179164	105179718
chr1	105662936	105663675
chr1	106013599	106014352
chr1	106061459	106062152
chr1	106154718	106155897
chr1	106175249	106175779
chr1	106198006	106198532
chr1	106201421	106202601
chr1	106203834	106204746
chr1	106241016	106241634
chr1	106402661	106403691
chr1	106406800	106407499
chr1	106427950	106428735
chr1	106702609	106703349
chr1	106713634	106714777
chr1	106869919	106870450
chr1	110360839	110361129
chr1	111864619	111865372
chr1	113357928	113358934
chr1	116283911	116284375
chr1	116366810	116367353
chr1	118388595	118389576
chr1	118434714	118435408
chr1	118456895	118457903
chr1	118458337	118459602
chr1	118522852	118523547
chr1	118903701	118904363
chr1	118910637	118911688
chr1	118916101	118917224
chr1	118976381	118977348
chr1	118980259	118981187
chr1	118981769	118983224
chr1	119033208	119034709
chr1	119049516	119050812
chr1	119053329	119054530
chr1	119255263	119256006
chr1	119256090	119257556
chr1	119308622	119309153
chr1	119328581	119329593
chr1	119453675	119454229
chr1	119504347	119505236
chr1	119878773	119879533
chr1	120035425	120035981
chr1	120115287	120116467
chr1	120142329	120143203
chr1	120264963	120265789
chr1	121096211	121096805
chr1	121111591	121112402
chr1	121177132	121177767
chr1	121327737	121328242
chr1	125435330	125436192
chr1	125525935	125526694
chr1	125560089	125561256
chr1	125639351	125640215
chr1	126024238	126024989
chr1	126045893	126046673
chr1	126167217	126167939
chr1	126341723	126342357
chr1	126470012	126470737
chr1	126484528	126485239
chr1	126502773	126503163
chr1	126597121	126598031
chr1	126656224	126656910
chr1	126660235	126661011
chr1	126670438	126671202
chr1	126681637	126682370
chr1	126683700	126684678
chr1	126830138	126831188
chr1	126865478	126866302
chr1	126924970	126926301
chr1	126992365	126993114
chr1	127107304	127107961
chr1	127239686	127240387
chr1	127348272	127349189
chr1	127368213	127369277
chr1	127414359	127415099
chr1	127537233	127538092
chr1	127773873	127774710
chr1	127904795	127905578
chr1	128102408	128103187
chr1	128244290	128244826
chr1	128359124	128360165
chr1	128404633	128405957
chr1	128471079	128471717
chr1	128471780	128472825
chr1	128472926	128473400
chr1	128560945	128562069
chr1	128578431	128578938
chr1	128585743	128586712
chr1	128595435	128596068
chr1	128649363	128649975
chr1	128659576	128660485
chr1	128789717	128790445
chr1	128803489	128804221
chr1	128856908	128857451
chr1	130507880	130508492
chr1	130715526	130716274
chr1	130789889	130790437
chr1	131062527	131063392
chr1	131078320	131079598
chr1	131152814	131153673
chr1	131184049	131184629
chr1	131345680	131346577
chr1	131351386	131352216
chr1	131377896	131380155
chr1	131427116	131427812
chr1	131431296	131432388
chr1	131461077	131461615
chr1	131473083	131474245
chr1	131482262	131482812
chr1	131483112	131483874
chr1	131492131	131492861
chr1	131524533	131525548
chr1	131555007	131555695
chr1	131657895	131658424
chr1	131751511	131752631
chr1	131770581	131771201
chr1	132007092	132008123
chr1	132064795	132065507
chr1	132157167	132157937
chr1	132212775	132213510
chr1	132298022	132298958
chr1	132319003	132319839
chr1	132322296	132323467
chr1	132326782	132327271
chr1	132333698	132334560
chr1	132370668	132371210
chr1	132417122	132418035
chr1	132430479	132431437
chr1	132433188	132433935
chr1	132727315	132728029
chr1	132766216	132766925
chr1	132786566	132787419
chr1	132853234	132853815
chr1	132880940	132881956
chr1	132917395	132918194
chr1	132920869	132921411
chr1	133045944	133046525
chr1	133068680	133069762
chr1	133071399	133072350
chr1	133080191	133080787
chr1	133181099	133181775
chr1	133182237	133182892
chr1	133187820	133188372
chr1	133267848	133268917
chr1	133296309	133296918
chr1	133302505	133303400
chr1	133311869	133312469
chr1	133333884	133334426
chr1	133397474	133398250
chr1	133492292	133493015
chr1	133596270	133597153
chr1	133744526	133745356
chr1	133762641	133763404
chr1	133854613	133855649
chr1	133892931	133893692
chr1	133896282	133896789
chr1	133907647	133908413
chr1	133988769	133989543
chr1	134060560	134061738
chr1	134062539	134064216
chr1	134071293	134071920
chr1	134074249	134075187
chr1	134077197	134077926
chr1	134077970	134078679
chr1	134082771	134083508
chr1	134092688	134093534
chr1	134095862	134096966
chr1	134195624	134196939
chr1	134219362	134220033
chr1	134229713	134230249
chr1	134232652	134233964
chr1	134244447	134245791
chr1	134265637	134266486
chr1	134405604	134406428
chr1	134515885	134517167
chr1	134518579	134519197
chr1	134556896	134557476
chr1	134713252	134714587
chr1	134816496	134817183
chr1	134858550	134859170
chr1	134955285	134956061
chr1	135087383	135087943
chr1	135105808	135106388
chr1	135125750	135127040
chr1	135158386	135159619
chr1	135347358	135348466
chr1	135368870	135369658
chr1	135374563	135375818
chr1	135430068	135430754
chr1	135515056	135515904
chr1	135548578	135549510
chr1	135564950	135566053
chr1	135567912	135568529
chr1	135618938	135619717
chr1	135665434	135666066
chr1	135670274	135670922
chr1	135680934	135681776
chr1	135686528	135687742
chr1	135687897	135688740
chr1	135693912	135694751
chr1	135699001	135700316
chr1	135728839	135729565
chr1	135731722	135732499
chr1	135734688	135735268
chr1	135740483	135741666
chr1	135765743	135766558
chr1	135851854	135852799
chr1	136040847	136041748
chr1	136060976	136061988
chr1	136118567	136120568
chr1	136136346	136137069
chr1	136137335	136138355
chr1	136139987	136140930
chr1	136142055	136143045
chr1	136325698	136326249
chr1	136331758	136332413
chr1	136361879	136363090
chr1	136380955	136381967
chr1	136394573	136395110
chr1	136414877	136415791
chr1	136455623	136456743
chr1	136462457	136463085
chr1	136612994	136614074
chr1	136730326	136731023
chr1	136781401	136782891
chr1	136915199	136915866
chr1	136948480	136949457
chr1	137091518	137092137
chr1	137378574	137379186
chr1	137453314	137454369
chr1	137591073	137591809
chr1	137767502	137768318
chr1	137899952	137900740
chr1	137927548	137929039
chr1	137966094	137966925
chr1	138029347	138030253
chr1	138326004	138326905
chr1	138594903	138595480
chr1	138595961	138596630
chr1	138962925	138963697
chr1	138982247	138982917
chr1	139050037	139050776
chr1	139209674	139210516
chr1	139337042	139337566
chr1	139345854	139347321
chr1	141103990	141104761
chr1	141162741	141163541
chr1	143080286	143080924
chr1	143144887	143146007
chr1	143200171	143200642
chr1	143640468	143641232
chr1	143777130	143777728
chr1	143819927	143820910
chr1	143903774	143904507
chr1	144003917	144004550
chr1	149862757	149863188
chr1	150583635	150584136
chr1	150759244	150760002
chr1	151062274	151062804
chr1	151236492	151237151
chr1	151250451	151251542
chr1	151338762	151339379
chr1	151500509	151501349
chr1	151754842	151756067
chr1	151945004	151945722
chr1	151983962	151984492
chr1	152165178	152165956
chr1	152203223	152203585
chr1	152400636	152401287
chr1	152407533	152407976
chr1	152439315	152440488
chr1	152461689	152462343
chr1	152511043	152511709
chr1	152555890	152556990
chr1	152560139	152561001
chr1	152592590	152593466
chr1	152623597	152624283
chr1	152624582	152625567
chr1	152640503	152641174
chr1	152815111	152815966
chr1	153011282	153012432
chr1	153013917	153015385
chr1	153037402	153038228
chr1	153059680	153060358
chr1	153083691	153084873
chr1	153107613	153108293
chr1	153138274	153138894
chr1	153191710	153192414
chr1	153201956	153202978
chr1	153265448	153266005
chr1	153307943	153309756
chr1	153505868	153506689
chr1	153532011	153532677
chr1	153587706	153588488
chr1	153593512	153594119
chr1	153594564	153595475
chr1	153635217	153636210
chr1	153641481	153642776
chr1	153665094	153665727
chr1	153678983	153679869
chr1	153702899	153704515
chr1	153704539	153705558
chr1	153730526	153731172
chr1	153736933	153738186
chr1	153740171	153740794
chr1	153745947	153746786
chr1	153899508	153900697
chr1	153974275	153975102
chr1	154102540	154103770
chr1	154149949	154151040
chr1	154819941	154820497
chr1	154982692	154983959
chr1	155051608	155052346
chr1	155052800	155053517
chr1	155062753	155063595
chr1	155082927	155083780
chr1	155098849	155099932
chr1	155113881	155114550
chr1	155122483	155122998
chr1	155191300	155192097
chr1	155209829	155210473
chr1	155212173	155213379
chr1	155233396	155234766
chr1	155236485	155237463
chr1	155417434	155417896
chr1	155449525	155450247
chr1	155700966	155701535
chr1	155790093	155790934
chr1	155973288	155973847
chr1	156035299	156037502
chr1	156420756	156421369
chr1	156428143	156428878
chr1	156613684	156614611
chr1	156674073	156674857
chr1	156754098	156755062
chr1	156997022	156998484
chr1	157038698	157040157
chr1	157101245	157102122
chr1	157137100	157137568
chr1	157226230	157226593
chr1	157412152	157412821
chr1	157417196	157418441
chr1	157425823	157426499
chr1	157440009	157440786
chr1	157446168	157446717
chr1	157447042	157447792
chr1	157501367	157502063
chr1	157507103	157508244
chr1	157827830	157828351
chr1	158161056	158161956
chr1	158362295	158363083
chr1	158489375	158490597
chr1	158553922	158554773
chr1	158581821	158582300
chr1	158641128	158641786
chr1	158733051	158733762
chr1	159109037	159109596
chr1	159413282	159413963
chr1	159660663	159661661
chr1	159670544	159671334
chr1	159686353	159686941
chr1	159741458	159742358
chr1	159760983	159761481
chr1	159773348	159774117
chr1	159980409	159981067
chr1	160039983	160040635
chr1	160150452	160151225
chr1	160194600	160195618
chr1	160351502	160352284
chr1	160441658	160442282
chr1	160531183	160531944
chr1	160548136	160548605
chr1	160692774	160693572
chr1	160855507	160856574
chr1	160905816	160906731
chr1	161039524	161040268
chr1	161463356	161464226
chr1	161876739	161877346
chr1	161968757	161969491
chr1	161999884	162000520
chr1	162001335	162001879
chr1	162081661	162082419
chr1	162107866	162108736
chr1	162196527	162197553
chr1	162207184	162207743
chr1	162294007	162295004
chr1	162643600	162644106
chr1	162831737	162832742
chr1	162858461	162859121
chr1	163251736	163252973
chr1	163257124	163258061
chr1	163618007	163618771
chr1	163640375	163641079
chr1	164361963	164362566
chr1	164394798	164395571
chr1	164461558	164462427
chr1	164704349	164705310
chr1	164973730	164974355
chr1	165075503	165076257
chr1	165119035	165120009
chr1	165187092	165187858
chr1	165191343	165191970
chr1	165459215	165460029
chr1	165460310	165461474
chr1	165498707	165499560
chr1	165588888	165589583
chr1	165634160	165634915
chr1	165763136	165764076
chr1	165813821	165814911
chr1	165913859	165914758
chr1	165934647	165935519
chr1	165948106	165948877
chr1	165966197	165966964
chr1	166003143	166003918
chr1	166043459	166044429
chr1	166253863	166254594
chr1	166280537	166281122
chr1	166282346	166283302
chr1	166302327	166303094
chr1	166304131	166305286
chr1	166338978	166339657
chr1	167079357	167079949
chr1	167082484	167083509
chr1	167239637	167240811
chr1	167283507	167284322
chr1	167284325	167285167
chr1	167308442	167308984
chr1	167466644	167467295
chr1	167598181	167598862
chr1	167781739	167782596
chr1	168046115	168047127
chr1	168180361	168181106
chr1	168213937	168214571
chr1	168215949	168216888
chr1	168287769	168288788
chr1	168291015	168291768
chr1	168354755	168355450
chr1	168358110	168358786
chr1	168417511	168418445
chr1	168475992	168476755
chr1	168549850	168550715
chr1	168760042	168760821
chr1	169051198	169052186
chr1	169085857	169086584
chr1	169093446	169094315
chr1	169462355	169463168
chr1	169467382	169468611
chr1	169484289	169486016
chr1	169624214	169624821
chr1	169969111	169969787
chr1	169985991	169986750
chr1	170159872	170160831
chr1	170424266	170425463
chr1	170504382	170504828
chr1	170612935	170613564
chr1	170643977	170644845
chr1	170655360	170656236
chr1	170704819	170705581
chr1	170721385	170721950
chr1	171101736	171102535
chr1	171150078	171150973
chr1	171250014	171251298
chr1	171280876	171282059
chr1	171287536	171288404
chr1	171345310	171346163
chr1	171410841	171413133
chr1	171501866	171502366
chr1	171503023	171504506
chr1	171672791	171673523
chr1	172048246	172049007
chr1	172099430	172100097
chr1	172119607	172120205
chr1	172200856	172201874
chr1	172201889	172202720
chr1	172204662	172205470
chr1	172213800	172214243
chr1	172240852	172241582
chr1	172242202	172243052
chr1	172309399	172310565
chr1	172342530	172343196
chr1	172349829	172350879
chr1	172364695	172365299
chr1	172632527	172633469
chr1	173973046	173973825
chr1	174501522	174502377
chr1	174522180	174522938
chr1	175128210	175129043
chr1	175188122	175188684
chr1	175385292	175386225
chr1	175691972	175693282
chr1	176813453	176815313
chr1	176986877	176987562
chr1	176993964	176995412
chr1	176997599	176998285
chr1	177014118	177015204
chr1	177150254	177151103
chr1	177175358	177175974
chr1	177307296	177308285
chr1	177338608	177339442
chr1	177411090	177412244
chr1	177441401	177442263
chr1	177443971	177444978
chr1	177445117	177445912
chr1	177446852	177448232
chr1	177555394	177556360
chr1	177559065	177559958
chr1	177573284	177573881
chr1	177621718	177622696
chr1	177622721	177624062
chr1	177639964	177641225
chr1	177645922	177646706
chr1	177700418	177701157
chr1	177796263	177796980
chr1	178317954	178319132
chr1	178336098	178336862
chr1	178337385	178338357
chr1	178357520	178358774
chr1	178368586	178369530
chr1	178405233	178406673
chr1	178626707	178627786
chr1	178804582	178805114
chr1	179041907	179042572
chr1	179061555	179062218
chr1	179106641	179107196
chr1	179326392	179327144
chr1	179546134	179546851
chr1	179667703	179668583
chr1	179709326	179710133
chr1	179844551	179845333
chr1	180311673	180313430
chr1	180364837	180365889
chr1	180387297	180388064
chr1	180390307	180391236
chr1	180392820	180393625
chr1	180411156	180411786
chr1	180420333	180421453
chr1	180434223	180434663
chr1	180725552	180726354
chr1	180767924	180768932
chr1	180777205	180777832
chr1	180813729	180814783
chr1	180848102	180849318
chr1	180850656	180851432
chr1	180903875	180904831
chr1	180945454	180946114
chr1	180986515	180987127
chr1	181015159	181016188
chr1	181016372	181017795
chr1	181117311	181117708
chr1	181143578	181144543
chr1	181232492	181233115
chr1	181256147	181256856
chr1	181393249	181394370
chr1	181484493	181485319
chr1	181523586	181524221
chr1	181529033	181529958
chr1	181535415	181536025
chr1	181552118	181553092
chr1	181793473	181794097
chr1	181839678	181840321
chr1	181841562	181842788
chr1	181881240	181882703
chr1	182081878	182082477
chr1	182103209	182104095
chr1	182282141	182283081
chr1	182461729	182462458
chr1	182474727	182475836
chr1	182489567	182490423
chr1	182506343	182507094
chr1	182682649	182683460
chr1	182908325	182909178
chr1	182918511	182919431
chr1	182959836	182960579
chr1	182983028	182983631
chr1	183047568	183048709
chr1	183049197	183049840
chr1	183055247	183056068
chr1	183072075	183073123
chr1	183118190	183118963
chr1	183140507	183141272
chr1	183147313	183148002
chr1	183246897	183247622
chr1	183272833	183273243
chr1	183369240	183369934
chr1	183573722	183574654
chr1	183783585	183784283
chr1	184033322	184034956
chr1	184041534	184042051
chr1	184065699	184066446
chr1	184440857	184441688
chr1	184453442	184454319
chr1	184471088	184471614
chr1	184732214	184733036
chr1	184755401	184756172
chr1	185203618	185204392
chr1	185229256	185230429
chr1	185285215	185285657
chr1	185439104	185439601
chr1	185441592	185442362
chr1	185572683	185573525
chr1	185681581	185682244
chr1	185741129	185742039
chr1	186250070	186250686
chr1	186261211	186262089
chr1	186448750	186449291
chr1	186474675	186475311
chr1	186627505	186628147
chr1	186654844	186655816
chr1	186748952	186749638
chr1	187052476	187053296
chr1	187684504	187685015
chr1	187975289	187976315
chr1	188014490	188014891
chr1	188117988	188118682
chr1	188333785	188334728
chr1	188468203	188468842
chr1	188885801	188886341
chr1	189007592	189008248
chr1	189015418	189015873
chr1	189187463	189188600
chr1	189290589	189291565
chr1	189644549	189645954
chr1	189731576	189732401
chr1	189800325	189800979
chr1	189927804	189928342
chr1	189972834	189973426
chr1	190018185	190019014
chr1	190045629	190046434
chr1	190079851	190080496
chr1	190137686	190138607
chr1	190154151	190154622
chr1	190190050	190190880
chr1	190401718	190402373
chr1	190681922	190683049
chr1	190724607	190725483
chr1	190911298	190911986
chr1	190928236	190928812
chr1	190972436	190973233
chr1	190995375	190996060
chr1	191025952	191026500
chr1	191062771	191063671
chr1	191254254	191254898
chr1	191275318	191276059
chr1	191292123	191293018
chr1	191417327	191417774
chr1	191435140	191436077
chr1	191495186	191496036
chr1	191641397	191642086
chr1	191784823	191785730
chr1	191808275	191809419
chr1	191896777	191897374
chr1	191906660	191907559
chr1	191976870	191977706
chr1	192136244	192137076
chr1	192834192	192835360
chr1	192851382	192852220
chr1	193129706	193130561
chr1	193150901	193151938
chr1	193169788	193170295
chr1	193173280	193173881
chr1	193272153	193272820
chr1	193305209	193305824
chr1	193315803	193316551
chr1	193316868	193317688
chr1	193338129	193338881
chr1	193367829	193368715
chr1	193370138	193370809
chr1	193385904	193386702
chr1	193545930	193546589
chr1	193575895	193576345
chr1	193751670	193752437
chr1	194019158	194020029
chr1	194222739	194223665
chr1	194281682	194282540
chr1	194363057	194364065
chr1	194504037	194504596
chr1	194613421	194614436
chr1	194619514	194620270
chr1	194622989	194623692
chr1	194628656	194630139
chr1	194662792	194663688
chr1	194721142	194721709
chr1	194739397	194740607
chr1	194742737	194743577
chr1	194746149	194746739
chr1	194746846	194747434
chr1	194808197	194808983
chr1	194879509	194880209
chr1	194885101	194886188
chr1	194976805	194977831
chr1	194977893	194978668
chr1	195130599	195131726
chr1	195241398	195241993
chr10	3394030	3395009
chr10	3596595	3597038
chr10	3633571	3634667
chr10	3644680	3645457
chr10	3685849	3686408
chr10	3695252	3696301
chr10	3696520	3697702
chr10	3863164	3864265
chr10	3896954	3897821
chr10	3978992	3979648
chr10	4105587	4106330
chr10	4107581	4108327
chr10	4249092	4249784
chr10	4432073	4432713
chr10	4709748	4710409
chr10	5110608	5111178
chr10	5194490	5195459
chr10	5287335	5288207
chr10	5289114	5289756
chr10	5309386	5311018
chr10	5423984	5424678
chr10	5773426	5773991
chr10	5804981	5806527
chr10	6465619	6466211
chr10	6916455	6917102
chr10	7581969	7582952
chr10	7589439	7590267
chr10	7604974	7605800
chr10	7662830	7663619
chr10	7867047	7867813
chr10	8035326	8036044
chr10	8175991	8177183
chr10	8196225	8196673
chr10	8339571	8340140
chr10	8391161	8392044
chr10	8431664	8432425
chr10	8518130	8518825
chr10	8760236	8761318
chr10	8762138	8762708
chr10	8804196	8805009
chr10	8885870	8886905
chr10	8968220	8969041
chr10	9272134	9272814
chr10	9543848	9544472
chr10	9650364	9650922
chr10	9889229	9889972
chr10	9900773	9901617
chr10	9957524	9958581
chr10	10064925	10065425
chr10	10472201	10472895
chr10	11274318	11274954
chr10	11280204	11281017
chr10	11343358	11344155
chr10	12548432	12548988
chr10	12549947	12550656
chr10	12867773	12868332
chr10	12869120	12869926
chr10	13008247	13008936
chr10	13373411	13374095
chr10	13714148	13715404
chr10	13868655	13869553
chr10	13916776	13917502
chr10	13967127	13968018
chr10	14049092	14049698
chr10	14056736	14057533
chr10	14234865	14235515
chr10	14328831	14329502
chr10	14332029	14333444
chr10	14482219	14483196
chr10	14512022	14512770
chr10	17202554	17203447
chr10	17230085	17230816
chr10	17722123	17724466
chr10	17795861	17796718
chr10	18021934	18022621
chr10	18375105	18375825
chr10	18386234	18386921
chr10	18403833	18404504
chr10	18408524	18409199
chr10	18430729	18431567
chr10	18445820	18446341
chr10	18469243	18470012
chr10	18508225	18509363
chr10	18699960	18700623
chr10	18743113	18743674
chr10	18816489	18817159
chr10	19117079	19117695
chr10	19309867	19310627
chr10	19599950	19600687
chr10	19934393	19935299
chr10	20030452	20031316
chr10	20046079	20046797
chr10	20169907	20170949
chr10	20202599	20203448
chr10	20226383	20227386
chr10	20285533	20286009
chr10	20361802	20362477
chr10	20691003	20691586
chr10	20935149	20935857
chr10	20954157	20954662
chr10	20990288	20990876
chr10	21467513	21467908
chr10	21636419	21637382
chr10	21680554	21681257
chr10	21701430	21702102
chr10	21783349	21783863
chr10	21829161	21829875
chr10	21923435	21923950
chr10	21992962	21993744
chr10	21994038	21995074
chr10	22609139	22609654
chr10	22644768	22645585
chr10	22658591	22659373
chr10	22746010	22747191
chr10	23403051	23403983
chr10	23674511	23675267
chr10	23686772	23687520
chr10	24045401	24046104
chr10	24131259	24131813
chr10	24228355	24229025
chr10	24316823	24317796
chr10	24396500	24396851
chr10	24407359	24407958
chr10	24485516	24486104
chr10	24571687	24572577
chr10	24595211	24595964
chr10	24731113	24732010
chr10	24850248	24850704
chr10	25016163	25016647
chr10	25022975	25024473
chr10	25111595	25112063
chr10	25199922	25200740
chr10	25311419	25312329
chr10	25325733	25326266
chr10	25331522	25332203
chr10	25371673	25372942
chr10	25621236	25621911
chr10	26119655	26120248
chr10	26327560	26328343
chr10	26560311	26561016
chr10	26694763	26695934
chr10	26771762	26773461
chr10	26855769	26856565
chr10	26912218	26912747
chr10	27054532	27055123
chr10	28493271	28493876
chr10	29146505	29147327
chr10	29203147	29203517
chr10	29211432	29212053
chr10	30624227	30624942
chr10	30802665	30803614
chr10	30883107	30883866
chr10	31172915	31173856
chr10	31295495	31296532
chr10	31477523	31478184
chr10	31503843	31504715
chr10	31592599	31593665
chr10	31631876	31632488
chr10	32240985	32241565
chr10	32488849	32489479
chr10	32869493	32870159
chr10	32881778	32882881
chr10	34019211	34020114
chr10	34033596	34034326
chr10	34090051	34090991
chr10	34271408	34272205
chr10	37078347	37079080
chr10	37101445	37102074
chr10	37135191	37135949
chr10	37136938	37138220
chr10	37138926	37139806
chr10	37140092	37141515
chr10	37250183	37251627
chr10	37314941	37315437
chr10	37327188	37327873
chr10	37377746	37378511
chr10	37397195	37398006
chr10	37440154	37440862
chr10	37506018	37506636
chr10	37627694	37628594
chr10	37666344	37667864
chr10	37668669	37669235
chr10	37812331	37813267
chr10	38308791	38309558
chr10	38357699	38358317
chr10	38553362	38554417
chr10	38554896	38555601
chr10	38907963	38908946
chr10	39028047	39029130
chr10	39106168	39106809
chr10	39151976	39152530
chr10	39170790	39172193
chr10	39209101	39210272
chr10	39227488	39228052
chr10	39290950	39291468
chr10	39291591	39292499
chr10	39320867	39321834
chr10	39369479	39370237
chr10	39389226	39389886
chr10	39451735	39452389
chr10	39460448	39461216
chr10	39471248	39472547
chr10	39501531	39502722
chr10	39534248	39534961
chr10	39540598	39542894
chr10	39587031	39587698
chr10	39646266	39647352
chr10	39659047	39660855
chr10	39672276	39673041
chr10	39674607	39675431
chr10	39731666	39732878
chr10	39959715	39960741
chr10	40024875	40025381
chr10	40246739	40247352
chr10	40302053	40303020
chr10	40348785	40350179
chr10	40354430	40354904
chr10	40371922	40372635
chr10	40446414	40447270
chr10	40499432	40500399
chr10	40516430	40516956
chr10	40519509	40520277
chr10	40638314	40638791
chr10	40724357	40725522
chr10	40883345	40884316
chr10	40942593	40943192
chr10	40970538	40971362
chr10	41016522	41016948
chr10	41037663	41038487
chr10	41279834	41280717
chr10	41302721	41303875
chr10	41450874	41451438
chr10	41489998	41490781
chr10	41505507	41506092
chr10	41519109	41519850
chr10	41544397	41544969
chr10	41678702	41679230
chr10	41682418	41683274
chr10	41716471	41717253
chr10	41810150	41811117
chr10	41886911	41887859
chr10	41893283	41894515
chr10	41908701	41909677
chr10	41931894	41932530
chr10	41934442	41935829
chr10	41935978	41936736
chr10	42071061	42071942
chr10	42089505	42090437
chr10	42092497	42092991
chr10	42251030	42252170
chr10	42277495	42278932
chr10	42293147	42293868
chr10	42333636	42334378
chr10	42410657	42411785
chr10	42417444	42418348
chr10	42478036	42478812
chr10	42501666	42503067
chr10	42678643	42679373
chr10	42921214	42921968
chr10	42933008	42933599
chr10	43043165	43044107
chr10	43106155	43106862
chr10	43154795	43155692
chr10	43172958	43173637
chr10	43174137	43175024
chr10	43180405	43181238
chr10	43247866	43248776
chr10	43276089	43277355
chr10	43527008	43528022
chr10	43578235	43579289
chr10	43580655	43581294
chr10	43619019	43619549
chr10	43751675	43752661
chr10	44177304	44177712
chr10	44268034	44268747
chr10	44381196	44381925
chr10	44388509	44388986
chr10	44415639	44416319
chr10	44457027	44457641
chr10	44653571	44654448
chr10	44845944	44846867
chr10	44873451	44874346
chr10	45009311	45010422
chr10	45066804	45067895
chr10	45577578	45578219
chr10	45889008	45889629
chr10	46045799	46046337
chr10	46697537	46698672
chr10	47102467	47103270
chr10	49322282	49322888
chr10	49782707	49783364
chr10	51961218	51962078
chr10	52274310	52275348
chr10	52381453	52382482
chr10	52703866	52705015
chr10	52742340	52743434
chr10	52758376	52758950
chr10	52807625	52808268
chr10	53537368	53538235
chr10	53596426	53597218
chr10	53679711	53680540
chr10	56079242	56079904
chr10	56114771	56115704
chr10	56157932	56159359
chr10	56839220	56839998
chr10	56893026	56894057
chr10	56934799	56935734
chr10	57485585	57486762
chr10	57515984	57517353
chr10	57531718	57532890
chr10	57572013	57572665
chr10	57577395	57577888
chr10	57631756	57632422
chr10	57743707	57744875
chr10	57783074	57783865
chr10	57784020	57785975
chr10	57822367	57823018
chr10	57828433	57829201
chr10	58322488	58323916
chr10	58341612	58342293
chr10	58370051	58370831
chr10	58382613	58383979
chr10	58396408	58397355
chr10	58446525	58447116
chr10	58540321	58541147
chr10	58600758	58601917
chr10	58811887	58812887
chr10	58906748	58907657
chr10	58928700	58929509
chr10	58949791	58950584
chr10	59090185	59090903
chr10	59114879	59115430
chr10	59194660	59195387
chr10	59283505	59284196
chr10	59285430	59285941
chr10	59323384	59324304
chr10	59470249	59471135
chr10	59784246	59785376
chr10	59786020	59786951
chr10	59792618	59793276
chr10	59795853	59796269
chr10	59879220	59879926
chr10	59890179	59890843
chr10	59897073	59898129
chr10	59898913	59900293
chr10	59907618	59908226
chr10	59915908	59916593
chr10	59919514	59920083
chr10	59920422	59921392
chr10	59942667	59943274
chr10	59951452	59952817
chr10	59958527	59959026
chr10	59972596	59973178
chr10	59978890	59979875
chr10	60105254	60105894
chr10	60150955	60151854
chr10	60193388	60194023
chr10	60194660	60195813
chr10	60202533	60203576
chr10	60209151	60209861
chr10	60284582	60286635
chr10	60351317	60352328
chr10	60369783	60370612
chr10	60373854	60374697
chr10	60445137	60445796
chr10	60563944	60564552
chr10	60807477	60808446
chr10	60816631	60817333
chr10	60821625	60822273
chr10	60826965	60827750
chr10	60984848	60985693
chr10	61145959	61146640
chr10	61273535	61274286
chr10	61277519	61278504
chr10	61285230	61285775
chr10	61303876	61304674
chr10	61326905	61327836
chr10	61365719	61366296
chr10	61379865	61380942
chr10	61427986	61428748
chr10	61435069	61435724
chr10	61452007	61452963
chr10	61466741	61467170
chr10	61517534	61518193
chr10	61536138	61537182
chr10	61569999	61570782
chr10	61575753	61576535
chr10	61583245	61584326
chr10	61597896	61598439
chr10	61679677	61680559
chr10	61838718	61839414
chr10	62194032	62195240
chr10	62216447	62217617
chr10	62293927	62294664
chr10	62320308	62321073
chr10	62356301	62356741
chr10	62418785	62419472
chr10	62420861	62421549
chr10	62739583	62740573
chr10	62864908	62865932
chr10	62921787	62922528
chr10	63025828	63026932
chr10	63429352	63430098
chr10	63880292	63880994
chr10	64076004	64076915
chr10	64089937	64090821
chr10	66864276	66864933
chr10	66876726	66877624
chr10	66904457	66905586
chr10	66920172	66922098
chr10	66994342	66995858
chr10	67002628	67003888
chr10	67018683	67019384
chr10	67025809	67026828
chr10	67061118	67061976
chr10	67076485	67077120
chr10	67096092	67096908
chr10	67115875	67116779
chr10	67143601	67144269
chr10	67182534	67182929
chr10	67185404	67186172
chr10	67225739	67226586
chr10	67255752	67256527
chr10	67287853	67288582
chr10	67314897	67315615
chr10	67535900	67536551
chr10	67536595	67537322
chr10	67548860	67550073
chr10	67836407	67836861
chr10	67851067	67851559
chr10	67857235	67858114
chr10	67886026	67886663
chr10	67954459	67955142
chr10	67965718	67966930
chr10	67979284	67980078
chr10	68101135	68101623
chr10	68153102	68154277
chr10	68277587	68278330
chr10	68558214	68559053
chr10	69081462	69082358
chr10	69185907	69186592
chr10	69238172	69238957
chr10	69253990	69255108
chr10	69326188	69326889
chr10	69594401	69595031
chr10	69611674	69612481
chr10	69858634	69859355
chr10	69872164	69872846
chr10	70094877	70095556
chr10	70119715	70120292
chr10	70291773	70292472
chr10	70379752	70380728
chr10	70419049	70420018
chr10	70520069	70520787
chr10	70532155	70532722
chr10	70604279	70605000
chr10	70686228	70687120
chr10	70716932	70717765
chr10	70788972	70789512
chr10	70806735	70807606
chr10	70828168	70828885
chr10	70861044	70861666
chr10	70900979	70901770
chr10	71058434	71059374
chr10	71237760	71238554
chr10	71284717	71285727
chr10	71476553	71477515
chr10	74113875	74114558
chr10	74855250	74855878
chr10	74933348	74934389
chr10	74952602	74953408
chr10	75032144	75032908
chr10	75036851	75037477
chr10	75082384	75082797
chr10	75091690	75092302
chr10	75106722	75107552
chr10	75120823	75121806
chr10	75137055	75137760
chr10	75211919	75212894
chr10	75363957	75364919
chr10	75396823	75397314
chr10	75450631	75452147
chr10	75465736	75466390
chr10	75548336	75549100
chr10	75555800	75556717
chr10	75558225	75558898
chr10	75632397	75633427
chr10	75666366	75667360
chr10	75667568	75668393
chr10	75703997	75705150
chr10	75743884	75744495
chr10	75763982	75764790
chr10	75828390	75829144
chr10	75853300	75853956
chr10	75872731	75873798
chr10	75943792	75945123
chr10	76250817	76251324
chr10	76363127	76363769
chr10	76801858	76802425
chr10	76902424	76903279
chr10	77116077	77116706
chr10	77151045	77152040
chr10	77229234	77230066
chr10	77252702	77253285
chr10	77284067	77284781
chr10	77360327	77360996
chr10	77509157	77510144
chr10	77622848	77623934
chr10	77634420	77635469
chr10	77852850	77853771
chr10	77978998	77979818
chr10	78126912	78127666
chr10	78222409	78223500
chr10	78236932	78237506
chr10	78244471	78245452
chr10	78297579	78298544
chr10	78305709	78306725
chr10	78452395	78453067
chr10	78464451	78465366
chr10	78575560	78576374
chr10	78723308	78723935
chr10	78752377	78753244
chr10	78812438	78813181
chr10	79097454	79098087
chr10	79606462	79607199
chr10	79631287	79632006
chr10	79649242	79649931
chr10	79767510	79768238
chr10	79803495	79804499
chr10	79841105	79841667
chr10	79853066	79855009
chr10	79858252	79859141
chr10	79900624	79901547
chr10	79932402	79933499
chr10	79933951	79934953
chr10	79996247	79996837
chr10	80043967	80044719
chr10	80048109	80049051
chr10	80070822	80071720
chr10	80115286	80116124
chr10	80118231	80119180
chr10	80141138	80141996
chr10	80148720	80149959
chr10	80161389	80162145
chr10	80164783	80165472
chr10	80167110	80168394
chr10	80190034	80190987
chr10	80255987	80256758
chr10	80259491	80260558
chr10	80261087	80262207
chr10	80302284	80303000
chr10	80376057	80376608
chr10	80385236	80386869
chr10	80397983	80399292
chr10	80413073	80413596
chr10	80418090	80418663
chr10	80444196	80444890
chr10	80548472	80549230
chr10	80566399	80567120
chr10	80602908	80603554
chr10	80621859	80622875
chr10	80623146	80624259
chr10	80677887	80678884
chr10	80701542	80703153
chr10	80757585	80758333
chr10	80761045	80761646
chr10	80773968	80775097
chr10	80836643	80837397
chr10	80855837	80856965
chr10	80900484	80901514
chr10	80929334	80930070
chr10	80940532	80941216
chr10	80962977	80963974
chr10	81060058	81060594
chr10	81069579	81070383
chr10	81175083	81175965
chr10	81259009	81260085
chr10	81384125	81384820
chr10	81389173	81390106
chr10	81407536	81408229
chr10	81410932	81412174
chr10	81416542	81417432
chr10	81431206	81432151
chr10	81432666	81433512
chr10	81484046	81485027
chr10	81495743	81496878
chr10	81570733	81571439
chr10	81581831	81582420
chr10	81605650	81606731
chr10	81627028	81627932
chr10	82240864	82241738
chr10	82666376	82667009
chr10	82698773	82699572
chr10	82860124	82860896
chr10	82984806	82985630
chr10	82986974	82987812
chr10	83031477	83032247
chr10	83062162	83062811
chr10	83107275	83107855
chr10	83116568	83117364
chr10	83140046	83141121
chr10	83142841	83143762
chr10	83161851	83162730
chr10	83178144	83179147
chr10	83184080	83184998
chr10	83210785	83211923
chr10	83261105	83261812
chr10	83337203	83337926
chr10	83533465	83534240
chr10	83543540	83544580
chr10	83630927	83631670
chr10	83636924	83637940
chr10	83644428	83645406
chr10	83648171	83648974
chr10	84060486	84061427
chr10	84357724	84358718
chr10	84437893	84438514
chr10	84440153	84441055
chr10	84447319	84448104
chr10	84576995	84577664
chr10	84631201	84631595
chr10	84646440	84647205
chr10	84657373	84658106
chr10	84685385	84686431
chr10	84686659	84687512
chr10	84710658	84711302
chr10	84714547	84715219
chr10	84755186	84756492
chr10	84772111	84773293
chr10	84774404	84775201
chr10	84810181	84811094
chr10	84851817	84852457
chr10	84907885	84908546
chr10	84916764	84917869
chr10	84963160	84964431
chr10	85043892	85044714
chr10	85386508	85387860
chr10	85469073	85470023
chr10	85539379	85540293
chr10	85597907	85598756
chr10	85608283	85609240
chr10	85616940	85617500
chr10	85655833	85656509
chr10	85953218	85953950
chr10	86021600	86022630
chr10	86064817	86065501
chr10	86302751	86303506
chr10	86318510	86320061
chr10	86323075	86324328
chr10	86339489	86340383
chr10	86375634	86376661
chr10	86425620	86426140
chr10	86457117	86458308
chr10	86771638	86772955
chr10	86808017	86808801
chr10	86819420	86820755
chr10	87057989	87058841
chr10	87196161	87196609
chr10	87447369	87448421
chr10	87492651	87493980
chr10	87494027	87495067
[truncated: 18,284 more rows]
