# Supplementary material for: Comprehensive Identification of Long Non-coding RNAs in Purified Cell Types from the Brain Reveals Functional LncRNA in OPC Fate Determination
Source: PLoS Genet. 2015 Dec 18;11(12):e1005669. doi: 10.1371/journal.pgen.1005669 (PMC4980008; doi:10.1371/journal.pgen.1005669)
Supplement: S8 Table — (XLSX) [file pgen.1005669.s015.xlsx]

## Sheet: DE_protein_coding_genes
id	baseMean	baseMeanA	baseMeanB	foldChange	log2FoldChange	pval	padj
Gja1	24000.5	11237.9	36763.1	3.27136	1.70989	0	0		padj<0.02
Sec61a1	9099.75	4353.64	13845.9	3.1803	1.66916	0	0		foldChange<0.5
Msn	16267.5	9144.13	23390.9	2.55802	1.35503	0	0		foldChange>2
sept2	17814.3	10316.1	25312.6	2.4537	1.29496	0	0
Dll3	4398.29	6794.77	2001.8	0.294608	-1.76313	6.30176e-272	3.16991e-268
Grm5	9085.71	5162.64	13008.8	2.51979	1.3333	4.88178e-260	2.04636e-256
Glycam1	3874.08	1845.58	5902.58	3.19823	1.67727	5.70226e-226	1.79272e-222
Adam10	11351.7	7181.15	15522.3	2.16154	1.11206	2.18457e-207	6.1049e-204
Slc1a2	5371.57	3070.85	7672.28	2.49842	1.32102	6.1988e-184	1.41733e-180
Nrcam	13284.1	8839.77	17728.5	2.00554	1.00399	1.60034e-183	3.35418e-180
Enpp2	2974.8	4494.59	1455.01	0.323725	-1.62716	8.1466e-175	1.57612e-171
Pfkp	5127.43	2960.15	7294.71	2.4643	1.30118	3.13736e-173	5.63627e-170
Cdkn1a	6893.78	4327.97	9459.6	2.18569	1.12809	3.16285e-160	4.97181e-157
Gfap	75424.8	35822.4	115027	3.21104	1.68304	3.2131e-154	4.75369e-151
Lin7a	2156.26	1013.95	3298.56	3.25319	1.70185	1.81505e-145	2.40265e-142
2810008M24Rik	2553.92	1283.21	3824.64	2.98053	1.57557	3.32614e-145	3.9836e-142
Gm15698	1077.29	349.56	1805.02	5.1637	2.3684	2.89e-139	3.16027e-136
Sparcl1	19182.4	8938.67	29426.1	3.292	1.71897	1.20905e-125	1.16957e-122
Spcs1	3083.41	1753.14	4413.69	2.51759	1.33204	4.38461e-124	4.08434e-121
Aim1	816.521	1382.95	250.092	0.180839	-2.46722	3.43969e-116	2.88372e-113
Rgs4	1706.6	821.573	2591.62	3.15446	1.65739	1.41104e-113	1.14481e-110
Nrarp	4499.66	6394.71	2604.61	0.407308	-1.29581	1.02032e-109	8.01942e-107
Grb10	914.626	1574.73	254.521	0.161628	-2.62925	1.62885e-109	1.24143e-106
Net1	3430.38	2119.83	4740.92	2.23646	1.16122	2.11634e-104	1.5208e-101
Nid1	2111.82	3021.29	1202.35	0.397957	-1.32932	4.69378e-91	2.87935e-88
Tns1	2622.54	3640.22	1604.85	0.440867	-1.18159	2.45303e-87	1.40218e-84
Acta2	11696.8	16846.8	6546.71	0.388602	-1.36363	3.06786e-87	1.71466e-84
Slc20a2	2424.48	1458.67	3390.29	2.32424	1.21676	1.71153e-86	9.35798e-84
Dynlt3	2734.61	1720.55	3748.66	2.17876	1.1235	4.53385e-82	2.28062e-79
Ildr2	5608.99	3516.97	7701	2.18967	1.13071	7.31492e-79	3.53803e-76
Cldn19	499.752	853.37	146.133	0.171242	-2.54589	4.16125e-77	1.97471e-74
Hopx	2763.88	1784.21	3743.55	2.09816	1.06913	9.66024e-76	4.46401e-73
Itgb4	1339.73	1968.25	711.219	0.361346	-1.46855	6.41293e-74	2.88021e-71
Ephx1	7643.62	5047.41	10239.8	2.02873	1.02058	1.58414e-73	6.98994e-71
Lypla1	2801.7	1853.73	3749.66	2.02276	1.01633	1.2785e-69	5.1864e-67
Nid2	3862.53	1849.4	5875.66	3.17706	1.66769	1.3526e-64	4.5972e-62
Cacna2d3	2812.03	1664.52	3959.53	2.37877	1.25022	7.83403e-61	2.55888e-58
6330403K07Rik	2349.08	3141.39	1556.76	0.495564	-1.01286	7.27644e-60	2.31658e-57
Nkd2	884.761	439.662	1329.86	3.02473	1.59681	1.6447e-59	5.17073e-57
Gria1	4740.08	2709.91	6770.26	2.49834	1.32097	1.68598e-57	4.87402e-55
Elovl7	777.619	1180.19	375.047	0.317785	-1.65387	1.9304e-56	5.45523e-54
Cav2	4099.39	2730.89	5467.9	2.00224	1.00162	6.04984e-56	1.67208e-53
Fam45a	1870.02	1206.3	2533.74	2.10042	1.07068	3.80681e-55	1.00784e-52
4833424O15Rik	1897.76	2562.37	1233.14	0.48125	-1.05514	2.44283e-54	6.39997e-52
Ostf1	1044.41	582.249	1506.57	2.5875	1.37156	1.24815e-52	3.0478e-50
Slc24a4	1577.54	995.512	2159.57	2.1693	1.11723	1.36702e-51	3.27447e-49
Dusp26	587.985	914.364	261.605	0.286106	-1.80538	9.27126e-51	2.10073e-48
Kdr	2721.17	3688.88	1753.46	0.475336	-1.07298	4.3266e-50	9.54547e-48
Moxd1	791.542	1175.8	407.285	0.34639	-1.52953	8.07803e-50	1.7365e-47
Pdgfrb	223.218	425.645	20.79	0.0488435	-4.35569	3.48966e-47	6.8569e-45
Igf2	10354.6	15480.1	5229.04	0.337791	-1.5658	8.27114e-47	1.57597e-44
Tspan18	564.175	988.719	139.63	0.141223	-2.82395	8.61254e-47	1.62868e-44
Rps6ka4	1437.55	915.787	1959.31	2.13948	1.09726	8.21008e-46	1.45417e-43
Zfp488	1221.73	1687.91	755.554	0.447628	-1.15963	2.26498e-44	3.82325e-42
Dbc1	831.905	1202.59	461.215	0.383516	-1.38264	1.2967e-43	2.13159e-41
Ppp2r2c	1143.97	704.62	1583.33	2.24707	1.16804	1.32465e-42	2.03148e-40
Ube1y1	96.1867	189.406	2.96749	0.0156673	-5.9961	4.88321e-42	7.26732e-40
Cinp	1470.7	973.573	1967.82	2.02124	1.01524	1.2808e-40	1.79964e-38
Gal3st1	541.504	822.059	260.949	0.317434	-1.65547	1.79007e-40	2.48741e-38
Gm98	2942.34	4865.91	1018.77	0.209368	-2.25589	2.90491e-40	3.97073e-38
Pth2r	375.159	151.534	598.784	3.95148	1.98239	2.93291e-39	3.72554e-37
Kcnj9	597.225	241.726	952.725	3.94135	1.97869	1.05299e-37	1.26113e-35
Myh8	672.591	256.81	1088.37	4.23804	2.0834	5.46068e-37	6.3584e-35
S100b	592.009	896.256	287.762	0.321071	-1.63903	9.06312e-37	1.04085e-34
Akr1c14	1766.29	1169.43	2363.15	2.02077	1.01491	4.38251e-36	4.89887e-34
Lyrm5	1458.17	855.785	2060.56	2.4078	1.26772	3.00811e-35	3.19751e-33
Rgs6	1015.1	643.879	1386.31	2.15306	1.10639	1.21185e-34	1.24405e-32
Shank2	778.465	1097.8	459.132	0.41823	-1.25763	1.85842e-34	1.88472e-32
Gpr37l1	650.715	939.361	362.068	0.385441	-1.37542	1.8811e-34	1.90006e-32
Lgi3	1093.28	1478.7	707.863	0.478708	-1.06278	1.907e-34	1.91852e-32
Cd82	1078.93	1462.43	695.426	0.475528	-1.0724	1.95692e-34	1.95312e-32
Clmn	930.222	1282.34	578.104	0.45082	-1.14938	1.97352e-34	1.96189e-32
Matn4	630.35	912.51	348.191	0.381574	-1.38996	3.061e-34	3.03099e-32
Cav1	1519.59	974.661	2064.52	2.1182	1.08284	5.1585e-33	4.8775e-31
Fmo1	493.774	733.01	254.539	0.347251	-1.52595	2.83495e-32	2.5834e-30
Cacng5	7724.23	4823.39	10625.1	2.20282	1.13935	1.12712e-31	1.00525e-29
Nbn	1081.33	717.447	1445.22	2.0144	1.01035	7.06916e-31	6.17348e-29
Tubb4	8228.72	11567.3	4890.15	0.422756	-1.2421	9.77516e-31	8.41969e-29
Adamts16	1051.51	695.337	1407.69	2.02447	1.01754	2.07769e-30	1.75356e-28
Clstn2	505.908	269.726	742.091	2.75128	1.4601	2.22994e-30	1.86951e-28
Card10	503.473	735.589	271.357	0.368898	-1.43871	1.07108e-29	8.57925e-28
Ccdc3	509.141	741.418	276.865	0.373427	-1.4211	3.47889e-29	2.71097e-27
S100a4	985.531	431.145	1539.92	3.57169	1.83661	1.24443e-28	9.34286e-27
Pde5a	573.572	816.094	331.05	0.405652	-1.30168	6.02063e-28	4.38913e-26
Ccdc85a	1029.64	674.691	1384.6	2.05219	1.03717	1.2213e-27	8.77625e-26
Kcnt1	636.179	889.087	383.272	0.431085	-1.21396	4.99696e-27	3.49107e-25
Ppp1r16b	5452.88	8031.34	2874.43	0.357901	-1.48237	6.02462e-27	4.18578e-25
Spna1	891.882	516.5	1267.26	2.45356	1.29488	1.37854e-26	9.34546e-25
Tmem132d	213.435	348.13	78.7396	0.226179	-2.14447	1.89702e-26	1.27914e-24
Gpr17	17527.1	26724.2	8330.11	0.311707	-1.68174	2.16044e-26	1.44899e-24
Pex5l	657.198	405.492	908.904	2.24149	1.16446	1.05608e-25	6.79321e-24
Rbm24	763.235	495.102	1031.37	2.08314	1.05876	5.28762e-25	3.33306e-23
Slc24a2	114.658	204.08	25.2368	0.123662	-3.01553	1.10683e-24	6.83975e-23
Rasgef1c	628.709	866.601	390.818	0.450979	-1.14887	2.39644e-24	1.44887e-22
Dlk1	98.0183	178.214	17.8225	0.100006	-3.32184	2.83116e-24	1.69137e-22
Lrtm2	388.66	570.715	206.605	0.362012	-1.46589	3.45739e-24	2.05571e-22
Afap1l1	605.429	373.394	837.464	2.24284	1.16533	3.88534e-24	2.30472e-22
Slitrk6	679.067	930.509	427.626	0.459561	-1.12167	2.34219e-23	1.32378e-21
Shisa7	336.823	501.197	172.449	0.344073	-1.53921	3.59994e-23	2.00314e-21
Lbp	5386.23	7266.6	3505.87	0.482464	-1.05151	1.70174e-22	9.20442e-21
Mog	84.7895	155.666	13.9128	0.0893756	-3.48397	1.76755e-22	9.53985e-21
Arhgap20	414.563	232.169	596.957	2.57122	1.36245	1.79728e-22	9.67952e-21
Neu4	320.792	476.084	165.501	0.34763	-1.52438	9.24973e-22	4.87715e-20
Rasgrp1	869.241	1231.14	507.348	0.412097	-1.27894	1.86756e-21	9.70474e-20
Mag	405.223	694.406	116.04	0.167107	-2.58116	5.20902e-21	2.63077e-19
Scara5	689.354	921.575	457.133	0.496035	-1.01149	6.35717e-21	3.20419e-19
Fkbp10	470.846	653.005	288.687	0.44209	-1.17759	1.39472e-19	6.44828e-18
Osgin1	178.47	72.7127	284.227	3.9089	1.96676	1.42351e-19	6.55725e-18
Plp1	8343.77	13670.1	3017.46	0.220735	-2.17961	1.49097e-19	6.85547e-18
Gm1943	471.765	289.866	653.665	2.25506	1.17317	1.68561e-19	7.69415e-18
Rbfox3	572.881	371.177	774.584	2.08683	1.06131	1.88139e-19	8.52591e-18
Lama4	426.009	597.436	254.583	0.426126	-1.23065	2.82518e-19	1.26434e-17
Rab11fip1	696.465	1001.58	391.351	0.390734	-1.35574	2.82427e-19	1.26434e-17
Bmp4	90.2805	158.758	21.8026	0.137332	-2.86426	1.87676e-18	7.95991e-17
Ggt5	218.962	103.545	334.379	3.22931	1.69123	2.59249e-18	1.08132e-16
Six2	171.899	272.455	71.3428	0.261851	-1.93318	2.65874e-18	1.10529e-16
Dnahc10	552.214	298.827	805.601	2.69587	1.43075	3.01338e-18	1.24859e-16
Nkx2-2	545.68	736.082	355.279	0.482662	-1.05091	3.08165e-18	1.27478e-16
Tnr	12661.1	16932.7	8389.51	0.495461	-1.01316	4.51447e-18	1.84025e-16
Mfng	504.841	684.254	325.428	0.475595	-1.07219	1.06178e-17	4.23885e-16
Gabra4	99.7588	28.5747	170.943	5.9823	2.5807	2.61908e-17	1.01655e-15
Emilin1	534.731	715.34	354.121	0.495039	-1.01439	8.60098e-17	3.23102e-15
Npas1	269.878	394.095	145.662	0.369612	-1.43592	9.54755e-17	3.56806e-15
Tmem88b	444.155	698.497	189.813	0.271745	-1.87968	1.31892e-16	4.87827e-15
Sema4d	876.443	1205.56	547.329	0.454005	-1.13922	1.66373e-16	6.08204e-15
Kif26b	285.602	411.731	159.474	0.387325	-1.36838	2.46342e-16	8.87644e-15
Adam23	304.633	174.486	434.78	2.49178	1.31718	2.87438e-16	1.03129e-14
Tspan2	253.636	371.485	135.786	0.365523	-1.45197	3.78651e-16	1.33382e-14
Enpp6	796.583	1364.66	228.509	0.167448	-2.57821	4.75562e-16	1.66586e-14
Clca1	328.249	462.771	193.727	0.418624	-1.25627	5.87564e-16	2.04114e-14
Olfml2a	97.1241	164.512	29.7364	0.180756	-2.46789	6.27864e-16	2.17512e-14
Mc4r	234.423	345.982	122.864	0.355118	-1.49363	6.82564e-16	2.35489e-14
Papss2	129.626	208.786	50.4649	0.241706	-2.04868	1.67228e-15	5.5708e-14
Cxcl5	311.008	120.018	501.998	4.18269	2.06443	8.81859e-15	2.78989e-13
Nfe2l3	148.913	255.168	42.6586	0.167178	-2.58054	1.85831e-14	5.66527e-13
Pcolce	448.82	599.953	297.686	0.496182	-1.01106	2.03944e-14	6.19493e-13
Mbp	3080.7	5042.81	1118.59	0.221819	-2.17255	2.98074e-14	8.93547e-13
Kif19a	622.467	847.678	397.255	0.468639	-1.09345	5.37459e-14	1.58472e-12
Parvb	1497.01	2364.16	629.85	0.266416	-1.90825	8.93973e-14	2.5835e-12
Lpar2	300.343	418.414	182.271	0.435624	-1.19885	1.35239e-13	3.85645e-12
Nkx6-2	142.372	220.375	64.3689	0.292088	-1.77553	1.70714e-13	4.85155e-12
AU021034	212.3	116.96	307.641	2.6303	1.39523	5.24005e-13	1.40654e-11
Sgk1	1746.64	2365.24	1128.04	0.476924	-1.06817	6.46187e-13	1.72164e-11
Eda	395.541	261.435	529.647	2.02593	1.01858	7.69058e-13	2.03178e-11
Itpr3	240.441	341.713	139.168	0.407265	-1.29596	8.61737e-13	2.26474e-11
Ugt8a	1989.12	3083.79	894.453	0.29005	-1.78562	1.22804e-12	3.17109e-11
AI593442	299.162	186.834	411.49	2.20244	1.1391	1.72014e-12	4.35244e-11
Pak7	180.461	271.778	89.1434	0.328001	-1.60823	2.53759e-12	6.31284e-11
Gabra2	270.149	164.375	375.924	2.28699	1.19345	3.05933e-12	7.58829e-11
A230050P20Rik	238.184	336.165	140.203	0.417064	-1.26166	3.85541e-12	9.451e-11
9530053A07Rik	195.653	107.431	283.874	2.6424	1.40185	4.03481e-12	9.87154e-11
Crygs	130.494	59.9611	201.027	3.35263	1.74529	4.64854e-12	1.1329e-10
Bcl11a	350.552	469.701	231.402	0.492658	-1.02134	7.56424e-12	1.79989e-10
Car10	171.264	78.1581	264.37	3.38251	1.75809	7.7069e-12	1.83037e-10
Gjc3	689.258	932.192	446.324	0.47879	-1.06253	8.25635e-12	1.95532e-10
Gng11	136.555	207.685	65.4255	0.315022	-1.66647	8.78218e-12	2.07594e-10
Lpin3	201.499	113.717	289.281	2.54386	1.34702	1.60934e-11	3.71344e-10
1810041L15Rik	1687.22	2292.68	1081.76	0.47183	-1.08366	1.84669e-11	4.23393e-10
Hc	323.43	211.53	435.331	2.05801	1.04125	2.00988e-11	4.58716e-10
Itgbl1	51.3774	90.8891	11.8656	0.13055	-2.93733	2.09669e-11	4.76797e-10
Csmd3	227.687	320.075	135.298	0.422706	-1.24227	2.17026e-11	4.92637e-10
Srcin1	512.269	699.907	324.631	0.46382	-1.10836	3.58875e-11	8.00184e-10
Jag2	147.738	220.231	75.2438	0.341658	-1.54938	3.61504e-11	8.05331e-10
Rasgef1b	951.978	1358.68	545.277	0.401329	-1.31714	3.84141e-11	8.4974e-10
Npvf	71.3936	23.4098	119.377	5.09946	2.35034	3.93826e-11	8.69633e-10
Rasl12	105.825	172.509	39.1408	0.226892	-2.13992	5.26073e-11	1.15054e-09
Rassf10	135.286	227.948	42.6234	0.186987	-2.41899	5.76464e-11	1.25312e-09
Fbxo36	305.794	199.948	411.639	2.05873	1.04176	6.85762e-11	1.47541e-09
Prss35	82.2346	133.262	31.207	0.234178	-2.09433	1.00923e-10	2.14203e-09
Snca	229.495	318.858	140.132	0.439482	-1.18612	1.383e-10	2.87945e-09
Serpina3h	353.813	480.366	227.259	0.473095	-1.0798	3.71116e-10	7.36116e-09
Rcn3	254.202	345.558	162.846	0.471256	-1.08542	5.85111e-10	1.13814e-08
Tmem132c	76.7789	131.764	21.7938	0.1654	-2.59596	6.32226e-10	1.22599e-08
Gng4	58.5695	98.2774	18.8615	0.191921	-2.38141	1.15434e-09	2.17311e-08
Flrt1	222.044	305.374	138.714	0.454244	-1.13846	1.16024e-09	2.18258e-08
Elfn2	241.985	406.203	77.7665	0.191447	-2.38498	1.50061e-09	2.77922e-08
Layn	224.788	142.032	307.544	2.16531	1.11457	1.9414e-09	3.57191e-08
Fstl5	252.877	340.331	165.422	0.486061	-1.04079	2.59126e-09	4.69545e-08
Rtn4rl2	225.458	307.31	143.606	0.4673	-1.09758	3.50122e-09	6.21447e-08
Uba7	62.2372	102.231	22.243	0.217575	-2.20042	4.47047e-09	7.82986e-08
4930506M07Rik	93.8491	146.554	41.1441	0.280743	-1.83268	4.57831e-09	8.00759e-08
Rpe65	116.206	46.2929	186.119	4.02048	2.00737	5.62284e-09	9.76657e-08
Atp10b	205.808	315.362	96.2537	0.305217	-1.71209	6.08336e-09	1.0494e-07
Adra1d	193.28	119.183	267.377	2.24341	1.16569	6.45339e-09	1.10943e-07
Cyp4b1	39.0517	9.22164	68.8817	7.46957	2.90103	6.66851e-09	1.14484e-07
Angpt2	103.761	51.0063	156.515	3.06854	1.61755	6.71119e-09	1.15122e-07
Prkcd	48.9881	83.0904	14.8858	0.179152	-2.48074	8.87321e-09	1.50286e-07
Shh	126.368	68.0335	184.702	2.71486	1.44088	9.14197e-09	1.54419e-07
Asb4	65.182	105.625	24.7393	0.234219	-2.09407	9.27709e-09	1.56596e-07
A830039N20Rik	210.391	133.919	286.864	2.14207	1.09901	1.03166e-08	1.73097e-07
Heph	52.8022	88.2485	17.3558	0.196669	-2.34616	1.35463e-08	2.23706e-07
Fa2h	303.823	492.694	114.952	0.233314	-2.09965	1.44372e-08	2.37638e-07
Filip1	98.9501	148.805	49.0955	0.329932	-1.59976	2.09555e-08	3.35275e-07
Rgs8	394.895	216.524	573.266	2.64759	1.40468	2.13629e-08	3.41141e-07
Amy1	212.484	137.695	287.273	2.0863	1.06095	2.44065e-08	3.87285e-07
Llgl2	227.84	305.641	150.038	0.490898	-1.02651	2.75301e-08	4.33298e-07
Cntn3	209.366	282.518	136.214	0.482141	-1.05247	4.37624e-08	6.70321e-07
Tmem151a	45.2038	76.53	13.8776	0.181335	-2.46327	4.63352e-08	7.08435e-07
Col24a1	40.0176	69.1075	10.9277	0.158126	-2.66085	4.75697e-08	7.25987e-07
Rab33a	319.305	471.528	167.081	0.354341	-1.49679	5.04469e-08	7.66178e-07
Insc	106.01	156.501	55.5192	0.354753	-1.49511	5.23857e-08	7.92752e-07
Dgkk	177.674	111.138	244.21	2.19735	1.13576	5.72652e-08	8.58771e-07
Chrna7	130.542	74.3135	186.771	2.51328	1.32957	6.83364e-08	1.0152e-06
Oxtr	56.4402	21.2891	91.5914	4.30226	2.1051	6.90658e-08	1.02543e-06
Fibcd1	23.4181	43.8643	2.97189	0.0677518	-3.8836	7.25852e-08	1.07261e-06
Zbtb42	154.691	215.867	93.5155	0.433209	-1.20687	8.26251e-08	1.21314e-06
Npy1r	58.4092	22.6778	94.1405	4.15121	2.05353	8.68703e-08	1.27028e-06
Gm13111	121.121	174.431	67.8119	0.38876	-1.36305	9.53492e-08	1.3854e-06
Nhsl2	160.047	221.969	98.125	0.442066	-1.17767	9.60473e-08	1.39474e-06
Plekhg3	344.172	469.934	218.409	0.464766	-1.10542	1.17293e-07	1.68189e-06
Scube1	131.799	207.22	56.3779	0.272068	-1.87796	1.30509e-07	1.86291e-06
Slco1c1	39.7325	11.1645	68.3006	6.11768	2.61298	1.32961e-07	1.89682e-06
Pnpla3	184.115	249.812	118.417	0.474027	-1.07696	1.59357e-07	2.25254e-06
Tgm1	1269.91	842.151	1697.67	2.01588	1.01141	1.73501e-07	2.43784e-06
Dapp1	110.187	159.928	60.4459	0.377957	-1.40371	1.82919e-07	2.56015e-06
Dcaf12l1	88.5295	132.503	44.5563	0.336267	-1.57232	2.00247e-07	2.78101e-06
Pomc	280.649	175.635	385.663	2.19582	1.13476	2.13585e-07	2.94996e-06
Chrm4	198.798	131.627	265.968	2.02062	1.0148	2.3378e-07	3.206e-06
9630013A20Rik	87.9705	156.617	19.3239	0.123383	-3.01879	2.40373e-07	3.28524e-06
Gabra5	38.5975	11.3423	65.8526	5.80592	2.53752	3.04403e-07	4.10071e-06
Aadat	160.167	100.432	219.902	2.18955	1.13064	3.51144e-07	4.69517e-06
C030019I05Rik	92.9442	137.387	48.5012	0.353026	-1.50216	3.53091e-07	4.71619e-06
Nlrp6	30.3114	7.14198	53.4807	7.48823	2.90462	3.63738e-07	4.84811e-06
Igf2as	100.533	146.027	55.0393	0.37691	-1.40771	5.45135e-07	7.08563e-06
Lims2	521.284	696.527	346.042	0.49681	-1.00923	5.71891e-07	7.4028e-06
Batf3	118.256	167.207	69.3044	0.414483	-1.27062	9.29094e-07	1.16026e-05
Dlk2	169.157	227.839	110.475	0.484882	-1.04429	9.41671e-07	1.1748e-05
Ces1g	23.0246	3.95408	42.0951	10.646	3.41224	9.91889e-07	1.23195e-05
Adora2a	82.7822	122.994	42.5706	0.34612	-1.53066	1.05499e-06	1.30261e-05
C1qtnf1	644.869	428.238	861.499	2.01173	1.00844	1.2188e-06	1.4859e-05
Stxbp2	141.613	195.501	87.7256	0.448721	-1.15611	1.23113e-06	1.49875e-05
Agpat9	207.543	129.931	285.156	2.19468	1.13401	1.39763e-06	1.68917e-05
Chdh	38.4993	64.1204	12.8782	0.200844	-2.31586	1.60745e-06	1.92244e-05
Bfsp2	74.5541	111.46	37.6483	0.337774	-1.56587	1.84025e-06	2.18013e-05
Snhg11	130.034	179.801	80.2673	0.446422	-1.16352	2.02254e-06	2.38709e-05
Rftn1	70.4403	106.213	34.6676	0.326397	-1.6153	2.18012e-06	2.55747e-05
Tcfl5	33.2369	56.5543	9.91948	0.175397	-2.5113	2.22423e-06	2.60557e-05
Efna1	145.793	198.422	93.1631	0.469519	-1.09074	2.26636e-06	2.64619e-05
Tmem163	336.562	511.109	162.014	0.316985	-1.65751	2.27768e-06	2.65582e-05
Itgb7	28.1516	49.8707	6.43249	0.128983	-2.95474	2.30751e-06	2.6881e-05
BC089491	26.8848	47.3327	6.43689	0.135992	-2.8784	2.3376e-06	2.71937e-05
Cnih3	144.03	195.966	92.0933	0.469944	-1.08944	2.55217e-06	2.95668e-05
Sema4a	58.6856	90.6155	26.7558	0.295267	-1.75991	2.71104e-06	3.12777e-05
Prdm1	86.9179	44.9794	128.856	2.86479	1.51843	2.99157e-06	3.43096e-05
Accn4	88.9254	128.795	49.0559	0.380884	-1.39258	3.07643e-06	3.51386e-05
Cpeb1	72.4074	36.8934	107.921	2.92522	1.54855	3.29932e-06	3.74972e-05
Phactr3	93.6294	134.24	53.0184	0.394951	-1.34025	3.80175e-06	4.26105e-05
Ifitm7	160.993	106.534	215.451	2.02236	1.01604	4.03872e-06	4.50057e-05
Rnase4	46.4253	74.033	18.8175	0.254178	-1.97609	4.41717e-06	4.88121e-05
Gpr153	155.545	208.54	102.55	0.491751	-1.024	4.77537e-06	5.25625e-05
Sucnr1	110.127	65.7212	154.534	2.35135	1.23349	4.79734e-06	5.27813e-05
Slc6a19	103.917	61.172	146.661	2.39753	1.26155	4.86079e-06	5.33626e-05
Kcnq2	78.7637	119.888	37.6395	0.313955	-1.67137	4.96127e-06	5.43945e-05
Tnnt3	78.3207	41.7505	114.891	2.75185	1.4604	4.99438e-06	5.47336e-05
Dpp10	103.736	151.965	55.506	0.365254	-1.45303	5.23985e-06	5.71746e-05
Colec12	80.6956	117.795	43.5965	0.370105	-1.43399	5.5442e-06	6.01822e-05
Dll4	73.3273	38.2137	108.441	2.83775	1.50475	5.66568e-06	6.14743e-05
Bst2	146.126	196.623	95.6286	0.486355	-1.03992	5.9133e-06	6.39404e-05
Ptgs2	232.344	370.486	94.2021	0.254266	-1.97559	5.91243e-06	6.39404e-05
Il25	64.215	96.7519	31.6781	0.327416	-1.6108	6.10403e-06	6.57131e-05
Dkk2	61.2488	29.4093	93.0883	3.16526	1.66233	6.49708e-06	6.9565e-05
Chst5	49.779	77.7818	21.7762	0.279966	-1.83668	7.83421e-06	8.24773e-05
Fam20a	155.72	103.025	208.415	2.02296	1.01647	1.11578e-05	0.00011473
Cbln4	203.651	92.5241	314.778	3.40212	1.76643	1.14861e-05	0.000117769
C130083M11Rik	135.884	88.5016	183.266	2.07077	1.05017	1.23706e-05	0.000126066
Dusp15	379.117	529.936	228.298	0.430803	-1.2149	1.2376e-05	0.000126071
Arhgap15	44.5824	70.3252	18.8395	0.267892	-1.90028	1.32657e-05	0.000134806
Gm5424	103.185	62.2528	144.117	2.31502	1.21103	1.36058e-05	0.000138039
Pla2g4a	269.679	380.885	158.474	0.416069	-1.26511	1.50645e-05	0.000151676
Nov	46.1944	20.1125	72.2763	3.59361	1.84543	1.56407e-05	0.000157038
Agpat2	64.3182	95.4658	33.1707	0.347461	-1.52508	1.74925e-05	0.000174447
Sncb	82.8702	47.3669	118.374	2.49908	1.3214	1.83829e-05	0.000182386
Loxl1	46.8335	78.7943	14.8726	0.188753	-2.40543	1.95246e-05	0.000192725
Gm10825	48.0172	21.7064	74.3279	3.42424	1.77578	2.00019e-05	0.000197204
Mpo	20.2816	1.97704	38.5861	19.5171	4.28667	2.18618e-05	0.000213615
Stxbp5l	90.3636	133.221	47.5062	0.356597	-1.48764	2.30504e-05	0.000224444
Mobp	20.2865	36.0998	4.47322	0.123913	-3.01261	2.35256e-05	0.000228276
Fam19a4	66.2158	97.306	35.1255	0.36098	-1.47001	2.47744e-05	0.000239562
Mmp2	88.7666	52.7097	124.824	2.36813	1.24375	3.02932e-05	0.000287619
Kcna1	227.214	366.676	87.752	0.239317	-2.063	3.45995e-05	0.000324706
Gsx2	38.5286	61.172	15.8852	0.259682	-1.94518	3.5586e-05	0.000333218
Myh15	57.1185	29.0604	85.1765	2.93101	1.5514	4.14585e-05	0.00038251
H60b	175.454	110.824	240.084	2.16636	1.11528	4.61853e-05	0.000423944
Dram1	62.8157	91.9632	33.6682	0.366105	-1.44967	5.19101e-05	0.000472869
Pnck	84.6016	118.219	50.9844	0.431271	-1.21333	6.56077e-05	0.000584727
Dio2	27.5995	9.63893	45.5601	4.72668	2.24083	8.30692e-05	0.000726451
Scg2	244.688	161.173	328.202	2.03633	1.02597	8.98941e-05	0.000780707
Plin3	53.0077	78.7533	27.2621	0.346171	-1.53044	9.06399e-05	0.000786641
Cdk18	120.519	191.506	49.5314	0.258641	-1.95097	9.3027e-05	0.000805689
Ddc	26.2725	43.6249	8.92005	0.204472	-2.29003	9.74696e-05	0.000840404
Greb1l	109.78	72.4322	147.128	2.03125	1.02237	0.000100098	0.000861004
Neurod1	110.765	72.8563	148.673	2.04064	1.02902	0.000100686	0.000865467
Tnfsf18	98.1913	62.5949	133.788	2.13736	1.09583	0.000107195	0.000915783
Irs4	74.2477	39.1167	109.379	2.79622	1.48348	0.000115269	0.000977781
Cbln2	105.774	142.217	69.3308	0.4875	-1.03652	0.000120373	0.00101492
Zfp951	93.5727	127.721	59.4245	0.465268	-1.10386	0.000123374	0.00103776
Alox5	51.307	77.8571	24.7569	0.317979	-1.653	0.000126753	0.00106265
AF529169	104.333	140.308	68.3578	0.487197	-1.03742	0.000133688	0.00111448
Dhdh	60.7509	87.8381	33.6638	0.383248	-1.38365	0.000137598	0.00114178
Thsd4	36.1416	56.4243	15.8589	0.281064	-1.83103	0.000144584	0.00119423
Car14	50.0371	74.3135	25.7607	0.34665	-1.52845	0.000150468	0.00123674
Car12	15.0983	27.2202	2.97628	0.109341	-3.1931	0.000174841	0.00141944
Npas2	145.1	92.1616	198.038	2.14881	1.10354	0.000179229	0.00145223
Sytl5	31.596	54.2763	8.91566	0.164264	-2.60591	0.000201712	0.00161005
Zfp941	64.4977	97.3128	31.6825	0.325574	-1.61894	0.000215221	0.00170758
Pou4f1	49.031	72.3364	25.7256	0.355638	-1.49152	0.000251588	0.00196757
Tpm2	32.3796	50.9037	13.8556	0.272193	-1.8773	0.000273945	0.00212392
Myt1l	39.8482	19.3121	60.3844	3.12677	1.64467	0.000275474	0.00213249
Ndst3	19.0156	32.563	5.46825	0.167928	-2.57408	0.000289839	0.00223749
Rinl	48.5873	71.4403	25.7344	0.360222	-1.47304	0.00029109	0.00224646
Crb1	74.1282	45.6977	102.559	2.24428	1.16626	0.000292589	0.00225733
A730081D07Rik	51.0809	27.8428	74.3191	2.66924	1.41643	0.000334086	0.00253932
Ada	112.176	152.93	71.422	0.467024	-1.09843	0.000342856	0.00260126
Ankrd34c	50.3402	73.4447	27.2357	0.370833	-1.43116	0.000360941	0.00271472
Vgf	169.33	96.6424	242.017	2.50426	1.32438	0.000366564	0.00275454
Grhl3	8.48309	16.4731	0.493115	0.0299347	-5.06204	0.000402271	0.00299956
Rnf112	28.002	44.5963	11.4076	0.255797	-1.96693	0.000403023	0.00300427
Ccdc48	72.3428	100.077	44.6091	0.445749	-1.1657	0.000406924	0.00303245
Tert	84.4001	114.333	54.467	0.476388	-1.06979	0.000416859	0.00309732
Siah3	36.2404	55.1382	17.3426	0.314529	-1.66873	0.000488325	0.00357239
Lpl	34.5117	15.9873	53.036	3.31737	1.73004	0.000488793	0.00357477
Spink10	25.5786	10.022	41.1353	4.10449	2.0372	0.000540263	0.00390914
Ache	48.1009	26.3514	69.8503	2.65072	1.40639	0.00054199	0.00391825
BC021891	11.7732	21.5696	1.97686	0.0916503	-3.44772	0.000543017	0.00392342
Ip6k3	40.6071	20.8034	60.4107	2.90389	1.53799	0.000562444	0.00404751
Pdzd7	82.9265	111.87	53.9827	0.482546	-1.05126	0.000585871	0.0041933
Chrm1	60.722	85.3411	36.103	0.423043	-1.24112	0.000595856	0.00425992
Gpr176	32.2651	49.6928	14.8374	0.298583	-1.7438	0.000652936	0.00462461
Lpar3	59.3474	83.5693	35.1255	0.420316	-1.25045	0.00065608	0.00464557
Ace	41.5776	21.7406	61.4146	2.82488	1.49819	0.000681023	0.00479116
Oas1b	9.30526	17.6155	0.995026	0.0564858	-4.14597	0.000699351	0.00490365
Icam1	76.0461	103.032	49.0603	0.476166	-1.07046	0.000765304	0.00532158
Syt4	52.2815	30.3055	74.2576	2.4503	1.29296	0.000873284	0.00596037
C1rb	74.3167	100.603	48.0301	0.477421	-1.06667	0.000940305	0.00637177
Arhgap22	71.2906	97.0255	45.5557	0.469523	-1.09073	0.00100612	0.00677145
Fam40b	58.8299	35.4773	82.1826	2.31649	1.21194	0.00101456	0.00682278
Col4a4	80.5087	107.506	53.5115	0.497755	-1.00649	0.00109579	0.00731234
St6gal2	36.512	18.5527	54.4714	2.93603	1.55387	0.00110009	0.00733717
Mfap4	18.1097	30.2713	5.94817	0.196495	-2.34743	0.00113141	0.0075062
Masp2	32.5887	49.3097	15.8676	0.321795	-1.63578	0.00123604	0.00813811
Gm15104	11.9225	2.53116	21.3139	8.42061	3.07392	0.00130072	0.00851937
Krt1	11.8519	21.2207	2.48317	0.117016	-3.09522	0.00131006	0.00857159
Matn1	8.49119	15.9873	0.995026	0.0622383	-4.00605	0.00153974	0.00988161
Dhrs7c	47.0006	22.7462	71.2549	3.1326	1.64736	0.00157235	0.0100626
Tmem196	68.496	92.8936	44.0984	0.474719	-1.07485	0.00157584	0.0100773
Lair1	72.5969	97.648	47.5458	0.48691	-1.03827	0.00158156	0.010101
Serpina3m	32.7133	49.0703	16.3564	0.333325	-1.585	0.00159031	0.0101466
Ablim3	11.644	2.46275	20.8252	8.45608	3.07999	0.00162937	0.0103747
Psmb8	198.597	290.276	106.918	0.368331	-1.44093	0.00163752	0.0104188
Shroom1	38.0359	55.7266	20.3453	0.365091	-1.45367	0.00165875	0.0105351
1700027A23Rik	53.8797	32.9735	74.7859	2.26806	1.18146	0.00183187	0.0115097
Kcnj8	19.8311	7.49086	32.1712	4.29473	2.10257	0.00189334	0.0118427
Ccdc60	33.7667	50.2127	17.3206	0.344945	-1.53556	0.00190588	0.0119063
Tmprss5	35.4997	52.1556	18.8439	0.361302	-1.46872	0.00217033	0.0133104
Parm1	97.0025	149.475	44.5299	0.297908	-1.74706	0.00217159	0.0133149
Col6a5	36.5279	19.5925	53.4632	2.72875	1.44824	0.00219526	0.0134371
Gabrb1	65.5585	42.414	88.703	2.09136	1.06444	0.00226552	0.0137967
B230217O12Rik	72.645	48.2083	97.0816	2.01379	1.00992	0.00235853	0.0143076
Gm12680	5.44626	0	10.8925	Inf	Inf	0.00236884	0.0143632
Poln	65.4908	42.8245	88.1571	2.05857	1.04164	0.0024661	0.0148669
Gm9793	44.4177	63.0396	25.7959	0.409202	-1.28911	0.00248581	0.0149678
Chrna3	11.1487	2.46275	19.8346	8.05383	3.00968	0.00249789	0.0150334
Pinc	23.8446	10.5077	37.1816	3.53849	1.82314	0.00255337	0.0153269
Stmn2	18.1395	6.10215	30.1768	4.94527	2.30605	0.00257987	0.0154491
Adssl1	15.3967	25.8315	4.96194	0.192089	-2.38016	0.00259395	0.0155149
Rasa4	67.5604	44.4937	90.6271	2.03685	1.02634	0.00268465	0.0159626
F730043M19Rik	53.4198	33.0487	73.7908	2.23279	1.15885	0.00268862	0.0159824
Sgk2	6.94045	13.3878	0.493115	0.0368333	-4.76285	0.00283813	0.016772
Rcsd1	61.2794	82.9468	39.6119	0.477559	-1.06625	0.00290387	0.0171163
Npas4	183.189	245.529	120.848	0.492193	-1.0227	0.00302041	0.0177119
Aldh1a3	107.038	67.582	146.494	2.16765	1.11613	0.00309793	0.018099
Enpp3	61.4795	82.81	40.149	0.484833	-1.04444	0.00334323	0.019379

## Sheet: Functional_Term_Enrichment
GO_Terms	P_Value	Benjamini P_Value
glycoprotein	1.3e-10	1.8e-08
signal	8.8e-11	2.4e-08
glycosylation site:N-linked (GlcNAc...)	1.4e-08	4.7e-06
membrane	5.2e-08	4.7e-06
signal peptide	8.1e-09	5.4e-06
topological domain:Extracellular	1.5e-06	0.00034
oligodendrocyte development	4.4e-07	0.00066
regulation of action potential in neuron	1e-06	0.00076
regulation of membrane potential	1.7e-06	0.00085
regulation of action potential	3.6e-06	0.0011
oligodendrocyte differentiation	3.2e-06	0.0012
myelination	4.8e-06	0.0012
glial cell development	6.8e-06	0.0013
ensheathment of neurons	6.6e-06	0.0014
axon ensheathment	6.6e-06	0.0014
chemical homeostasis	8.8e-06	0.0015
ion homeostasis	1.3e-05	0.0019
cellular ion homeostasis	1.7e-05	0.0023
cellular chemical homeostasis	2.2e-05	0.0028
homeostatic process	2.5e-05	0.0029
topological domain:Cytoplasmic	2.8e-05	0.0045
transmission of nerve impulse	9.3e-05	0.0093
disulfide bond	0.00052	0.014
Secreted	0.00039	0.015
palmitate	0.00064	0.016
transmembrane region	0.00016	0.021
glial cell differentiation	0.00027	0.024
cellular homeostasis	0.00027	0.025
plasma membrane part	0.0011	0.028
lipoprotein	0.0013	0.029
gliogenesis	0.0004	0.032
Tumour necrosis factor-like	8.8e-05	0.041
exocytosis	0.0026	0.048
